# Supplementary material for: Comparative analysis of predicted DNA secondary structures infers complex human centromere topology
Source: Am J Hum Genet. 2024 Nov 18;111(12):2707–19. doi: 10.1016/j.ajhg.2024.10.016 (PMC11639080; doi:10.1016/j.ajhg.2024.10.016)
Supplement: Table S1. Sequences and derived data evaluated in the study for linear DNA of 4,000 bp [file mmc2.xlsx]

## Sheet: MFE Pivot Table
Chromosome	Active region	Divergent region	Centric transition region	Gene region	rDNA
1	-460.92	-492.44	-506.354	-407.62
2	-390.874	-380.122	-488.874	-465.05
3	-413.42	-375.918	-384.216	-522.548
5	-491.18	-405.78	-388.982	-488.412
6	-442.64	-397.614	-436.728	-533.028
7	-412.92	-391.38	-718.66	-463.3
8	-426.32	-418.414	-466.584	-548.43
9	-379.56	-386.74	-562.722	-504.152
10	-450.44	-397.44	-657.346	-543.144
11	-510.98	-483.36	-439.642	-554.21
12	-390.66	-403.52	-405.388	-480.546
13	-364.88	-381.96	-430.054	-403.04	-631.172
14	-412.22	-338.294	-505.352	-487.998	-926.192
15	-396.194	-411.828	-604	-564.576	-759.772
16	-471.3	-370.908	-576.374	-571.762
17	-500.58	-429.84	-596.39	-772.856
18	-421.42	-626.26	-526.246	-516.264
19	-488.9	-442.722	-533.658	-768.59
20	-391.02	-400.094	-799.076	-652.752
21	-359.54	-362.7	-460.066	-453.36	-672.15
22	-400.8	-384.734	-707.482	-543.254	-689.602
Average	-427	-414.49	-533.99	-532.8	-735.778

## Sheet: FETE Pivot Table
Chromosome	Active region	Divergent region	Centric transition region	Gene region	rDNA
1	-578.75	-612.278	-622.26	-532.31
2	-528.86	-501.094	-604.694	-580.226
3	-526.2	-495.928	-507.674	-643.262
5	-606.268	-527.128	-510.666	-605.292
6	-562.906	-530.916	-556.086	-652.216
7	-555.588	-522.518	-824.012	-577.934
8	-552.108	-543.394	-589.858	-661.59
9	-516.432	-516.286	-677.126	-614.55
10	-579.64	-529.188	-765.296	-658.414
11	-622.238	-597.128	-554.944	-668.052
12	-512.778	-529.17	-525.92	-598.484
13	-486.4	-506.652	-550.312	-521.778	-713.152
14	-532.01	-457.94	-613.438	-602.624	-1031.62
15	-518.404	-522.088	-712.494	-672.45	-838.226
16	-594.522	-508.262	-691.618	-678.264
17	-618.072	-558.438	-707.028	-876.656
18	-549.516	-542.716	-639.22	-628.414
19	-606.98	-570.57	-647.202	-871.904
20	-523.03	-531.784	-898.248	-759.3
21	-481.488	-493.44	-582.788	-572.628	-757.656
22	-520.74	-509.644	-806.946	-653.756	-782.08
Average	-551.092	-528.884	-647.04	-649.053	-824.546

## Sheet: Ensemble Diversity Pivot Table
Chromosome	Active region	Divergent region	Centric transition region	Gene region	rDNA
1	1604.82	1597.06	1344.07	1477.58
2	1657.92	1569.04	1343.79	1437.35
3	1408.09	1527.92	1473.88	1395.76
5	1551.79	1627.36	1527.02	1389.66
6	1628.61	1638.38	1382.98	1385.95
7	1759	1643.08	1159.84	1358.99
8	1651.7	1557.9	1424.9	1473.58
9	1827.72	1647.83	1307.31	1320.33
10	1515.94	1575.82	1305.21	1324.3
11	1708.55	1463.68	1369.64	1309.76
12	1300.47	1585.26	1320.71	1404.43
13	1563.11	1508.04	1418.6	1508.12	930.098
14	1532.91	1365.84	1277.18	1416.17	1333.92
15	1619.69	1419.71	1281.04	1382.4	970.854
16	1569.02	1704.11	1450.21	1425.76
17	1454.27	1575.81	1320.04	1210.13
18	1753.34	1629.71	1325.27	1209.02
19	1675.39	1588.48	1402.12	1135.1
20	1711.98	1712.61	1093.86	1289.67
21	1588.91	1552.76	1371.14	1405.34	965.17
22	1480.74	1604.85	1310.99	1366.81	1109.04
Average	1598.28	1575.96	1343.32	1363.15	1061.82

## Sheet: Thermodynamic Data
Chromosome	Region	Minimum Free Energy	Free energy of the thermodynamic ensemble	Ensemble Diversity
1	active	-457.5	-568.48	1537.71
1	active	-470.1	-590.1	1678.31
1	active	-474.2	-593.39	1631.46
1	active	-443.2	-558.61	1539.86
1	active	-459.6	-583.17	1636.78
2	active	-399.4	-535.49	1684.02
2	active	-379.8	-521.42	1706.22
2	active	-400	-537.8	1500.73
2	active	-389.6	-526.03	1729.73
2	active	-385.57	-523.56	1668.89
3	active	-399.7	-513.02	1475.11
3	active	-396.4	-508.49	1392.51
3	active	-411.9	-524.89	1462.69
3	active	-427.3	-538.81	1360.25
3	active	-431.8	-545.79	1349.91
5	active	-486.3	-599.57	1594.56
5	active	-495.9	-610.96	1499.32
5	active	-490.1	-604.71	1578.41
5	active	-495.3	-611.63	1516.92
5	active	-488.3	-604.47	1569.76
6	active	-447.8	-565.15	1481.84
6	active	-435.4	-558.46	1595.52
6	active	-444.8	-565.37	1613.7
6	active	-441.4	-564.52	1713.15
6	active	-443.8	-561.03	1738.83
7	active	-411.8	-556.01	1784.44
7	active	-409.7	-555.43	1735.81
7	active	-404.2	-549.75	1780.88
7	active	-422.5	-561.84	1783.51
7	active	-416.4	-554.91	1710.34
8	active	-428.3	-548.47	1651.23
8	active	-427.4	-552.43	1616.35
8	active	-427.9	-553.34	1603.15
8	active	-425.5	-556.3	1650.09
8	active	-422.5	-550	1737.68
9	active	-378.1	-515.11	1883.82
9	active	-376.2	-518.36	1825.6
9	active	-377.3	-513.58	1832.53
9	active	-383.1	-515.34	1818.74
9	active	-383.1	-519.77	1777.91
10	active	-449.3	-579.36	1452.89
10	active	-442.8	-568.31	1558.19
10	active	-459.1	-587.07	1391.88
10	active	-449	-580.52	1583.8
10	active	-452	-582.94	1592.93
11	active	-517	-626.66	1814.62
11	active	-511.9	-627.96	1676.67
11	active	-525.8	-632.91	1648.98
11	active	-502.7	-613.42	1719.68
11	active	-497.5	-610.24	1682.82
12	active	-397	-516.84	1280.47
12	active	-394.9	-517.33	1297.41
12	active	-391.1	-512.07	1327.11
12	active	-382.4	-504.86	1328.75
12	active	-387.9	-512.79	1268.6
13	active	-361.6	-483.99	1581.76
13	active	-360.2	-481.53	1478.17
13	active	-366.3	-486.85	1567.24
13	active	-360.1	-482.48	1573.61
13	active	-376.2	-497.15	1614.77
14	active	-414.9	-535.5	1537.57
14	active	-404	-523.91	1545.5
14	active	-422.7	-538.68	1585.99
14	active	-413.9	-534.83	1482.43
14	active	-405.6	-527.13	1513.08
15	active	-399.6	-521.37	1679.61
15	active	-395.3	-515.82	1583.39
15	active	-397.4	-521.03	1569.94
15	active	-392.6	-515.48	1676.72
15	active	-396.07	-518.32	1588.79
16	active	-458.3	-581.93	1556.81
16	active	-478.8	-600.84	1570.13
16	active	-474.6	-599.22	1648.68
16	active	-484.3	-603.93	1555.01
16	active	-460.5	-586.69	1514.49
17	active	-501.4	-619.34	1476.5
17	active	-496.4	-615.1	1628.16
17	active	-497.8	-613.92	1270.58
17	active	-507.2	-624.59	1460.76
17	active	-500.1	-617.41	1435.37
18	active	-405	-534.66	1815.28
18	active	-425.6	-553.51	1778.3
18	active	-429.8	-555.97	1783.15
18	active	-426	-554.61	1737.16
18	active	-420.7	-548.83	1652.81
19	active	-487	-608.03	1615.18
19	active	-499.9	-615.01	1713.69
19	active	-465.9	-587.88	1766.52
19	active	-500.5	-618.48	1551.73
19	active	-491.2	-605.5	1729.81
20	active	-399.7	-527.4	1738.75
20	active	-380.2	-516.9	1730.66
20	active	-402.1	-528.18	1634.36
20	active	-384.5	-518.85	1778.1
20	active	-388.6	-523.82	1678.02
21	active	-351.4	-475.93	1620.93
21	active	-360.1	-481.98	1466.81
21	active	-359.3	-480.22	1600.49
21	active	-363	-484.31	1630.45
21	active	-363.9	-485	1625.85
22	active	-398.7	-522	1508.63
22	active	-398.3	-517.06	1494.47
22	active	-388	-509.85	1457.09
22	active	-417.9	-537.6	1387.96
22	active	-401.1	-517.19	1555.53
1	divergent	-728.4	-839.92	1267
1	divergent	-430.8	-541.14	1634.43
1	divergent	-439.1	-553.72	1539.29
1	divergent	-424.5	-556.51	1770.02
1	divergent	-439.4	-570.1	1774.55
2	divergent	-381.21	-506.86	1539.15
2	divergent	-346.4	-464.65	1591.35
2	divergent	-388.2	-506.74	1485.38
2	divergent	-377.7	-501.49	1647.58
2	divergent	-407.1	-525.73	1581.72
3	divergent	-369.51	-488.74	1468.06
3	divergent	-384.9	-503.77	1538.35
3	divergent	-390.2	-508.5	1556.17
3	divergent	-366.91	-487.75	1489.27
3	divergent	-368.07	-490.88	1587.73
5	divergent	-397	-518.05	1640.39
5	divergent	-438.9	-562.11	1643.13
5	divergent	-397.9	-519.92	1684.37
5	divergent	-406.5	-525.63	1696.41
5	divergent	-388.6	-509.93	1472.52
6	divergent	-431.27	-561.13	1667.65
6	divergent	-379.3	-516.96	1566.67
6	divergent	-390.1	-522.14	1655.16
6	divergent	-408.8	-544.05	1588.09
6	divergent	-378.6	-510.3	1714.32
7	divergent	-355.8	-483.41	1618.04
7	divergent	-400.1	-539.61	1823.13
7	divergent	-367.9	-491.55	1508.61
7	divergent	-419.6	-552.31	1571.94
7	divergent	-413.5	-545.71	1693.67
8	divergent	-400.4	-528.83	1530.77
8	divergent	-409	-532.47	1677.21
8	divergent	-414.8	-542.13	1539.62
8	divergent	-415	-539.65	1579.69
8	divergent	-452.87	-573.89	1462.23
9	divergent	-382.7	-515.29	1718.76
9	divergent	-381.5	-505.94	1670.06
9	divergent	-390.4	-522.44	1505.78
9	divergent	-413.7	-547.26	1702.49
9	divergent	-365.4	-490.5	1642.04
10	divergent	-395.7	-530	1496.48
10	divergent	-429.9	-563.49	1564.82
10	divergent	-391	-522.18	1581.55
10	divergent	-386.9	-519.98	1646.89
10	divergent	-383.7	-510.29	1589.38
11	divergent	-501.4	-611.97	1491.14
11	divergent	-524.4	-632.56	1325.28
11	divergent	-508.5	-617.06	1483.73
11	divergent	-447.4	-567.05	1423.42
11	divergent	-435.1	-557	1594.81
12	divergent	-373.6	-492.28	1531.92
12	divergent	-382.7	-499.72	1594.34
12	divergent	-400.1	-528.5	1584.97
12	divergent	-429.2	-562.59	1461.78
12	divergent	-432	-562.76	1753.28
13	divergent	-382.1	-509.91	1409.78
13	divergent	-386.7	-509.85	1594.58
13	divergent	-374.4	-500.42	1504.79
13	divergent	-383.1	-507.38	1421.97
13	divergent	-383.5	-505.7	1609.08
14	divergent	-340.76	-450.17	1134.91
14	divergent	-348.07	-478.12	1511.11
14	divergent	-282.61	-424.33	1438.27
14	divergent	-420.4	-535.22	1542.32
14	divergent	-299.63	-401.86	1202.57
15	divergent	-407.48	-509.21	1361.71
15	divergent	-451.19	-568.29	1633.98
15	divergent	-365.11	-474.74	1332.3
15	divergent	-460.19	-569.87	1428.4
15	divergent	-375.17	-488.33	1342.14
16	divergent	-380.5	-517.67	1733.72
16	divergent	-375.04	-511.99	1717.14
16	divergent	-375.1	-511.72	1658.32
16	divergent	-355.8	-498.02	1734.27
16	divergent	-368.1	-501.91	1677.09
17	divergent	-431.5	-560.99	1571.46
17	divergent	-430	-558.89	1584.26
17	divergent	-429.4	-559.69	1537.36
17	divergent	-429.2	-554.96	1607.18
17	divergent	-429.1	-557.66	1578.77
18	divergent	-366	-504.91	1851.85
18	divergent	-309.7	-410.56	1164.42
18	divergent	-430.9	-557.7	1385.04
18	divergent	-396.6	-506.68	1395.64
18	divergent	-1628.1	-1664.09	170.29
19	divergent	-416.3	-544.03	1605.37
19	divergent	-407.9	-530.22	1509.89
19	divergent	-437.21	-570.62	1521.67
19	divergent	-503.9	-638.25	1666.87
19	divergent	-448.3	-569.73	1638.62
20	divergent	-396.4	-529.61	1749.83
20	divergent	-390.37	-526.44	1655.17
20	divergent	-420.6	-549.81	1706.92
20	divergent	-387.7	-518.8	1688.84
20	divergent	-405.4	-534.26	1762.27
21	divergent	-359.9	-487.55	1598.31
21	divergent	-360.5	-491.92	1545.35
21	divergent	-364.2	-492.53	1635.52
21	divergent	-364.7	-497.58	1490.58
21	divergent	-364.2	-497.62	1494.04
22	divergent	-347.67	-474.03	1714.19
22	divergent	-396.7	-519.83	1482.95
22	divergent	-334.4	-464.65	1660.01
22	divergent	-412.7	-524.11	1636.3
22	divergent	-432.2	-565.6	1530.78
1	centric_transition	-539.4	-649.18	1241.15
1	centric_transition	-427	-553.22	1461.77
1	centric_transition	-451.4	-569.15	1351.95
1	centric_transition	-438.7	-550.24	1410.16
1	centric_transition	-675.27	-789.51	1255.31
2	centric_transition	-514.05	-632.75	1410.28
2	centric_transition	-480.36	-583.58	1243.96
2	centric_transition	-566.92	-682.19	1307.6
2	centric_transition	-419.94	-541.86	1374.93
2	centric_transition	-463.1	-583.09	1382.19
3	centric_transition	-408.1	-540.61	1441
3	centric_transition	-370.7	-493	1506.58
3	centric_transition	-428.79	-544.56	1212.67
3	centric_transition	-380.08	-501.55	1547.54
3	centric_transition	-333.41	-458.65	1661.61
5	centric_transition	-386.08	-504.77	1458.54
5	centric_transition	-337.1	-469.91	1615.9
5	centric_transition	-398.83	-515.66	1470.05
5	centric_transition	-411.6	-530.23	1466.57
5	centric_transition	-411.3	-532.76	1624.05
6	centric_transition	-414.1	-530.39	1524.21
6	centric_transition	-430.2	-549.84	1154.49
6	centric_transition	-594.24	-701.75	1234.09
6	centric_transition	-380	-504.62	1499.65
6	centric_transition	-365.1	-493.83	1502.44
7	centric_transition	-882.42	-977.03	1012.55
7	centric_transition	-817.3	-914.93	1103.27
7	centric_transition	-510.07	-627.69	1269.26
7	centric_transition	-487.7	-603.29	1459.59
7	centric_transition	-895.81	-997.12	954.51
8	centric_transition	-491.8	-611.74	1442.84
8	centric_transition	-362.63	-498.62	1410.05
8	centric_transition	-445.49	-566.27	1458.34
8	centric_transition	-632.5	-746.12	1283.85
8	centric_transition	-400.5	-526.54	1529.41
9	centric_transition	-693.21	-792.1	1180.45
9	centric_transition	-508.36	-631.37	1364.3
9	centric_transition	-505.3	-615.38	1217.57
9	centric_transition	-377.3	-509.8	1506.79
9	centric_transition	-729.44	-836.98	1267.43
10	centric_transition	-601.62	-716.56	1252.05
10	centric_transition	-613.45	-717.98	1559.13
10	centric_transition	-735.23	-832.95	1372.27
10	centric_transition	-912.63	-1000.7	970.8
10	centric_transition	-423.8	-558.29	1371.81
11	centric_transition	-457	-558.98	1367.22
11	centric_transition	-332.92	-448.78	1454.35
11	centric_transition	-449.49	-571.36	1349.38
11	centric_transition	-474.5	-590.45	1369.39
11	centric_transition	-484.3	-605.15	1307.87
12	centric_transition	-381.01	-501.49	1195.13
12	centric_transition	-435.29	-562.56	1601.43
12	centric_transition	-440.1	-558.64	1297.32
12	centric_transition	-351.94	-469.89	1285.84
12	centric_transition	-418.6	-537.02	1223.82
13	centric_transition	-374.4	-496.02	1466.45
13	centric_transition	-422.89	-547.92	1471.89
13	centric_transition	-520.92	-634.22	1302.82
13	centric_transition	-430.05	-549.4	1464.63
13	centric_transition	-402.01	-524	1387.21
14	centric_transition	-442	-558.42	1345.61
14	centric_transition	-636	-742.08	1388.55
14	centric_transition	-393.66	-512.16	1379.24
14	centric_transition	-561.82	-656.96	1058.57
14	centric_transition	-493.28	-597.57	1213.95
15	centric_transition	-531.79	-635.58	1442.8
15	centric_transition	-623.82	-729.08	1107.65
15	centric_transition	-571.6	-687.1	1567.1
15	centric_transition	-583.2	-693.18	1242.2
15	centric_transition	-709.59	-817.53	1045.47
16	centric_transition	-634.31	-745.12	1653.13
16	centric_transition	-426.61	-553.71	1508.41
16	centric_transition	-541.6	-653.19	1255
16	centric_transition	-728.45	-843.08	1473.3
16	centric_transition	-550.9	-662.99	1361.22
17	centric_transition	-637.77	-744.77	1357.23
17	centric_transition	-510.1	-631.07	1325.17
17	centric_transition	-601.43	-713.5	1275.72
17	centric_transition	-719	-819.42	1252.1
17	centric_transition	-513.65	-626.38	1389.99
18	centric_transition	-699.05	-797.04	1151.88
18	centric_transition	-460.05	-578.8	1300.39
18	centric_transition	-397.1	-520.74	1584.42
18	centric_transition	-558.12	-673.93	1438.06
18	centric_transition	-516.91	-625.59	1151.6
19	centric_transition	-492.05	-608.29	1471.43
19	centric_transition	-493.19	-599.57	1452.41
19	centric_transition	-709.11	-809.37	1406.94
19	centric_transition	-357.22	-489.82	1484.19
19	centric_transition	-616.72	-728.96	1195.61
20	centric_transition	-773.1	-877.74	1115.8
20	centric_transition	-761.2	-854.98	917.7
20	centric_transition	-699.08	-803.99	1452.49
20	centric_transition	-796.6	-895.64	1196.36
20	centric_transition	-965.4	-1058.89	786.97
21	centric_transition	-438.1	-563.66	1473.62
21	centric_transition	-590.82	-706.18	1275.76
21	centric_transition	-457.77	-576.58	1321.43
21	centric_transition	-407.5	-534.21	1473.71
21	centric_transition	-406.14	-533.31	1311.18
22	centric_transition	-905.14	-999.8	1291.78
22	centric_transition	-778.15	-869.53	1364.32
22	centric_transition	-757.47	-861.09	1440.78
22	centric_transition	-424.85	-531.85	1301.26
22	centric_transition	-671.8	-772.46	1156.82
1	gene(CFHR5-201)	-393.1	-522.17	1536.1
1	gene(SWT1-202)	-310.67	-448.74	1476.56
1	gene(XPR1-202)	-479.22	-602.18	1519.12
1	gene(PDE4B-201)	-456	-573.35	1532.01
1	gene(PALMD-201)	-399.11	-515.11	1324.11
2	gene(SGPP2)	-568.09	-686.4	1533.24
2	gene(LRP2-205)	-452.8	-561.43	1269.23
2	gene(EPC2-205)	-350.7	-475.83	1360.36
2	gene(CAPN14-202)	-561.99	-668.83	1535.06
2	gene(NRXN1-204)	-391.67	-508.64	1488.86
3	gene(MRAS)	-489.14	-605.85	1484.87
3	gene(TFPD2-215)	-841.2	-941.2	1006.78
3	gene(SERPINI1-202)	-424	-554.75	1468.62
3	gene(TOPAZ1-201)	-447.8	-572.43	1405.9
3	gene(MITF-203)	-410.6	-542.08	1612.64
5	gene(CTNNA1-206)	-669.17	-771.46	1288.2
5	gene(YTHDC2-202)	-440.19	-570.24	1417.33
5	gene(WDR36-203)	-358.4	-487.49	1662.68
5	gene(SEMA5A-201)	-582.1	-687.56	1343.82
5	gene(CDH18-208)	-392.2	-509.71	1236.25
6	gene(GRIK2)	-394.4	-521.24	1508.11
6	gene(ESRI-207)	-442.9	-563.08	1296.16
6	gene(NKAIN2-202)	-413	-535.62	1580.18
6	gene(KDM1B-203)	-764.04	-873	1277.14
6	gene(BTBD9-201)	-650.8	-768.14	1268.15
7	gene(IMMP2L)	-398.1	-515.39	1539.1
7	gene(COG5-202)	-505.93	-619.31	1194.52
7	gene(ZNF804B-201)	-378.64	-493.08	1446.73
7	gene(NXPH1-201)	-453	-571.97	1386.11
7	gene(DNAH11-202)	-580.83	-689.92	1228.47
8	gene(ANGPT1)	-444.9	-564.86	1516.94
8	gene(ZNF704-201)	-543.73	-654.73	1382.41
8	gene(CPQ-201)	-450	-573.43	1407.52
8	gene(UNC5D-202)	-404.2	-527.75	1468.02
8	gene(KIF13B-206)	-899.32	-987.18	1593.03
9	gene(UBQLN1)	-617.72	-719.18	1182.66
9	gene(TMEM245-201)	-448.3	-555.94	1478.48
9	gene(GNAQ-201)	-401.2	-513.17	1305.83
9	gene(PTPRD-203)	-393.3	-514.88	1499.13
9	gene(CLTA-205)	-660.24	-769.58	1135.55
10	gene(CEP55)	-667.48	-783.23	1172.54
10	gene(HPSE2-203)	-457.22	-569.09	1503.54
10	gene(HOGA1-204)	-805.9	-903.24	1041.28
10	gene(RAB18-207)	-363.5	-492.38	1387.99
10	gene(ABI1-201)	-421.62	-544.13	1516.15
11	gene(RTN3)	-634.92	-749.85	1356.93
11	gene(ARHGAP42-201)	-433.6	-551.81	1454.54
11	gene(CPT1A-206)	-828.63	-926.87	1095.95
11	gene(SLC5A12-202)	-401.9	-523.99	1331.58
11	gene(LUZP2-206)	-472	-587.74	1309.78
12	gene(PPP1R12A)	-396.68	-518.09	1400.08
12	gene(ANKS1B-203)	-670.24	-778.14	1291.37
12	gene(SRGAP1-201)	-484.96	-602.89	1273
12	gene(ITPR2-202)	-415.65	-530.45	1504.26
12	gene(CREBL2-202)	-435.2	-562.85	1553.43
13	gene(KPNA3)	-422.5	-539.55	1538.02
13	gene(KLF12-201)	-417.48	-546.36	1617.97
13	gene(DACH1-201)	-407.8	-520.33	1297.68
13	gene(PCDH9-202)	-423.4	-536.78	1692.16
13	gene(FNDC3A-204)	-344.02	-465.87	1394.79
14	gene(L2HGDH)	-494.3	-610.25	1380.59
14	gene(OTX2-210)	-732.59	-830.87	1385.48
14	gene(GTF2A1-203)	-353.75	-470.27	1603.45
14	gene(UNC79-201)	-296.45	-424.09	1383.18
14	gene(GALNT16-206)	-562.9	-677.64	1328.17
15	gene(STARD9)	-568.8	-666.13	1360.95
15	gene(PRTG-201)	-387.97	-509.29	1399.42
15	gene(MAP2K1-202)	-701.4	-804.38	1192.92
15	gene(SEMA6D-208)	-409.02	-527.19	1641.27
15	gene(IGDCC3-201)	-755.69	-855.26	1317.42
16	gene(HYDIN)	-496.09	-619.47	1398.97
16	gene(FTO-215)	-460.29	-572.91	1593.14
16	gene(DOK4-201)	-805.77	-897.76	1390.16
16	gene(UMOD-202)	-602.69	-696.68	1200.23
16	gene(ERI2-208)	-493.97	-604.5	1546.29
17	gene(CDK12)	-1004.9	-1104.36	847.48
17	gene(WNT9B-203)	-681.71	-792.94	1323.64
17	gene(DUSP14-206)	-902.2	-996.35	1102.01
17	gene(SHISA6-204)	-667.2	-774.55	1295.18
17	gene(ALOXE3-202)	-608.27	-715.08	1482.35
18	gene(GAREM1)	-515.69	-632.45	1395.42
18	gene(TXNL1-201)	-481	-594.2	1372.77
18	gene(PHLPP1-201)	-573	-690.4	1109.35
18	gene(RALBP1-201)	-680.8	-796.95	1148.66
18	gene(L3MBTL4-203)	-330.83	-428.07	1018.88
19	gene(EIF3K)	-685.37	-795.74	1143.21
19	gene(RYR1-202)	-692.29	-779.48	1328.17
19	gene(CRX-202)	-459.56	-603.27	1608.72
19	gene(CCDC130-202)	-725.5	-823.27	1097.1
19	gene(TYK2-201)	-1280.23	-1357.76	498.28
20	gene(DLGAP4-204)	-934.28	-1031.72	1233.45
20	gene(ZSWIM3-201)	-698.08	-807.9	1069
20	gene(TTI1-202)	-672.7	-776.59	1159.26
20	gene(KIF16B-206)	-466.4	-572.56	1411.03
20	gene(ISM1-201)	-492.3	-607.73	1575.59
21	gene(NCAM2)	-386.8	-513.69	1445.16
21	gene(BACH1-203)	-428.9	-553.79	1458.37
21	gene(RUNX1-214)	-491.15	-601.33	1213.7
21	gene(USP16-203)	-422.57	-543.4	1519.54
21	gene(APP-203)	-537.38	-650.93	1389.91
22	gene(PITPNB)	-494.1	-599.28	1567.13
22	gene(LARGE1-212)	-464.69	-569.5	1221.81
22	gene(ZNRF3-203)	-521.43	-645.43	1468.76
22	gene(UPB1-203)	-538.79	-645.82	1257.63
22	gene(FBLN1-202)	-697.26	-808.75	1318.7
13	rdna	-629.36	-745.69	1210.78
13	rdna	-562.17	-656.48	1020.34
13	rdna	-765.75	-844.42	1096.45
13	rdna	-35.2	-55.68	162.05
13	rdna	-1163.38	-1263.49	1160.87
14	rdna	-521.87	-638.82	1412.73
14	rdna	-486.52	-604.91	1416.21
14	rdna	-1146.15	-1243.8	1170.64
14	rdna	-1150.25	-1249.12	1321.54
14	rdna	-1326.17	-1421.44	1348.5
15	rdna	-376.01	-425.58	742.17
15	rdna	-784.16	-870.5	1198.91
15	rdna	-861.14	-962.49	960.01
15	rdna	-1354.1	-1448.52	1206.48
15	rdna	-423.45	-484.04	746.7
21	rdna	-324.01	-384.51	634.99
21	rdna	-1352.62	-1448.76	1267.92
21	rdna	-340.65	-397.14	546.28
21	rdna	-610.87	-728.75	1378.74
21	rdna	-732.6	-829.12	997.92
22	rdna	-626.69	-742.95	1268.82
22	rdna	-211.55	-259.83	440.11
22	rdna	-817.91	-918.01	1111.96
22	rdna	-527.15	-636.1	1284.89
22	rdna	-1264.71	-1353.51	1439.44

## Sheet: Sequence Data
Chromosome	Begin	End	Sequence	Region
1	124623667	124627666	GCTGAAATCTCCACTTGCAAATTCGACAAACAGAGTGTTTCAAGCCTGCTCTCTGTAAAGGATCCTTCAACTCTGTGAGTTGAATACACACAACACAAGGAAGTTACTGAGAATTATTCTGTCTAGCAGAATATGAAGAAATCCCGTTTCCAACGAAGGCCTCAAAGAGGTCTGAATATCCACTTGCAGACTTTACAAACAGAGTGTTTCCTAACTGCTCTATGAGAAGAAAAGTTAAACTCTGTGAGTTGAACGCACACATCACAAAAGATTTTCTGAGAATCATTCTGTCTAGTCTTTATATGAAGATAGTTTCCTTTTCTACCATTGACCTCAAAGCGGCTGAAATCTCCACTTGCAAATTCCACAAAAAGAGTGTTTCAAGTCTGCTCTGTGTAA…	active
1	123826622	123830621	AACGATCCTTTACACAGAGCAGACTTGAAACACTCTTTTTGTGGAATTTGCAAGTGGAGATTTCAGCCGCTTTGAGGTCAATGGTAGAAAAGGAAATATCTTCGTATAAAGACTAGACAGAATGATTCTCATAAACTCCTTTGTGATGTGTGCGTTCAACTCACAGAGTTTAACTTTTCTTTTCATAGAGCAGTTAGGAAACACTCTGTTTGTAAAGTCTGCAAGTGGATATTCAGACCTCTTTGAGGCCTTTGTTGGAAACGGGATTTCTTCATATTATGCTAGACAGAAGAATTCTCAGTAACTTCCTTGTGTTGTGTGTATTCAACTCACAGAGTTGAACGATCCTTTACACAGAGCAGACTTGAAACATTCTTTTTGTGGAATTTGTAAGTGGAG…	active
1	125879592	125883591	GAAACTCCTTTGTGATGTGTGTGTTCAACTCACAGAGTTTAACCTTTCTTTTCATAGAGCAGTTAGTAAACAGTCTGTTTATAAAGTCTGCAAGTGGATATTCAGACCCCTTTGAGGCCTTCGTTGGAAACGGGATTTCTTCATATTATGCTAGACAGAAGAATTCTCAGTAACTTCCTTGTGTTGTGTGTATTCAACTGACAGAATTGAACTTTCATTTAGAGAGAGCAGATTTGAAACACTGTTTTTGTGGAATTTGCAAGTGGAGATTTCAAGCGCTTTGGGGCCAAAGGCAGAAAAGGAAATATCTTCGTATAAAAAGTAGACAGAATGATTCTCAGAAACTGCTGCGTGATGTGTGCGTTCAACTCTCAGAGTTTAACTTTTCTTTTCATTCAG…	active
1	125798473	125802472	TCTGCTCTGTCTAAGGGAACGTTCAACTCTGTGAGTTGAATGCACACAACACAAGGAAGTTACTGGGAATTCTTCTGTCTAGCCTTACATGAAAAAACCCGTTTCCAACGAAGGCCTCTAAGTGGTCAAAATATTCACGTGCAGACTTTACAAACAGAGTGTTTCCAAACCGCTGAATGAAGAGAAAAGTTAAACTCTGAGAGTTGAACGCACACATCACGCAGCAGTTTCTGAGAATGATTCTGTCTAGTTTTTATACGAAGATATTTCCTTTTCTGCCTTTGGCCCCAAAGCGCTTGAAATCTCCACTTGCAAATTCCACAAAAACAGTGTTTCAAATCTGCTCTCTCTAAATGAAAGTTCAACTCTGTCAGTTGAATACACACAACACAAGGAAGT…	active
1	122771597	122775596	TTGCAAGTGGAGATTTCAGCCGCTTTGAGGTCAATAGTAGAAAAGGAAATATCTTCGTAGAAAAACTAGACAGAATGATTCTCAGAAACTCCTTTGTGATGTGTGTGTTCAACTCACAGAGTTTAACCTTTCTTTTCATAGAGCAGTTAGTAAACACTCTGTTTATAAAGTCTGCAAGTGGATATTCAGACCCCTTTGAGGCCTTCGTTGGAAACGGGATTTCTTCATATTATGCTAGACAGAAGAATTCTCAGTAACTTCCTTGTGTTGTGTGTATTCAACTGACAGAGTTGAACTTTCATTTGGAGAGAGCAGATTTGAAACACTGTTTTTGTGGAATTTGCAAGTGGAGATTTCAAGCGCTTTGGGGCCAAAGGCAGAAAAGGAAATATCTTCGTA…	active
2	94605820	94609819	GCAATGTCAGAAACATTTTCATGATGTATCTACTCAGCTAACAGAGTTGAACCTTTCTTTTGAGAGAGCAGTTTTGAAACACTCTTTTTGTGGAATCTGCAAGTGGATATTTGTCTAGCTTTGAGGATTTCGTTGGAAACGGGATTACATATAAAAAGCAGACAGCAGCATTCCCAGAAACTTCTTTGTGATGTTTGCATTCAAGTCACAGAGTTGAACATTCCCTTTCATAGAGCAGGTTTGAAACTCTCTTTTTGTAGTATCTGGATGTGGACATTTGGAGCGCTTTCAGGCCTATGGTGAAAAAGGAAATATCTTCCCCTGAAAACTAGACAGAAGCATTCTCAGAATCTTATTTGTGATGTGCGCCCTCAACTAACAGTGTTGAAGCTTTCTTTT…	active
2	93429185	93433184	TATTTGTGATGTGCGCCCTCAACTAACAGTGTTGAAGGTTTCTTTTGATAGAGCAGTTTTGAAACACTCTTTTCGTAAAATCTGCAAGAGGATATTTTGATAGCTTTGAGGATTTCGTTGGAAACGGGATTGTCTTCATATAAACTCTAGACAGAAGCATTCTCAGAAGCTTCATTGGGATGTTTCAATTGAAGTCACAGTGTTGAACAGTCCCTTTCATAGAGCAGGTTTGAAACACTCTTTTTGTAGTATCTGGAAGTGGACATTAGGAGAGATCTCAGGAATACGGTGATAAAGGAAATATCTTCCAATAAAAGCTAGATAGAAGCAATGTCAGAAACTTTTTCATGATGTATCTACTCAGCTAACAGAGTTGAACCTTTCTTTTGAGAGAGCAGT…	active
2	94383379	94387378	TTCATGATGTATCTACTCAGCTAAAAGAGTTGAACTATTCTTTTGAGAGAGCAGTTTTGAAACACTCTTTTTGTGGAATCTGCAAGTGGATATTTGTCTAGCTTTGAGGATTTCGTTGGAAACGGGATTACATATAAAAAGCAGACAGCAGCATTCCCAGAAAGGTCTTTGTGAAATTTGCATTGAAGTCACAGAGTTGAACATTCCCTTTCATAGAGCAGGTTTGAAACACTCTTTTTGTAGTATCTGGATGTGGAGATTTGGAGCGCTTTCAAGCCTATGGTGAAAAAGGAAATATCTTCCCCTGAAAACTAGACAGAAGCATTTTCAGAAACTTATTTGTGATGTGCGCCCTCAACTAACAGTGTTGAACCTTTCTTTTGATAGAGTAGTTTTGAA…	active
2	93911019	93915018	CTTTCATAGAGCAGGTTTGAAACACTCTTTTTGTAGTATCTGGAAGTGGACATTTGGAGAGATCTCAGGAATACGGTGATAAAGGAAATATCTTCCAATAAAAGCTAGATAGAAGCAATGTCAGAAACTTTTTCATGATGTACCTACTCAGCTAACAGAGTTGAACCTTTCTTTTGAGAGAGCAGTTTTGAAACACTCTTTTTGTGGAATCTGCAAGTGGATACTTGTCTAGCTTTGAGGATTTCGTTGGAAACGGGATTACATATAAAAAGCAGACAGCAGCATTCCCAGAAACTTCTTTGTGATGTTTGCATTCAAGTCACAGAGTTGAACATTCCCTTTCATAGAGCAGGTTTGAAACACTCTTTTTGTAGTATCTGGATGTGGACATTTGCAGCG…	active
2	94045873	94049872	CCCTTTCATAGAGCACGTTTGAAACAATCTTTTTGTAGTATCTGGAAGTGGACATTTGGAGCGTTCTCAGGACTACGGTGAAAAAGGAAATATCTTCCAAATAAAGCTAGATAGAAGCAATGTCAGAAAATTTTTCATGATGTATCTACTCAGCTAACAGAGTTGAACCTTTCTTTTGACAGAGCAGTTTTGAAACACTCTTTTTGTGGAATCTGCAAGTGGATATTTGTCTAGCTTTGAGGATTTCGTTGGAAACGGGATTACATATAAAAAGCAGACAGCAGCATTCCCAGAAACTTCTTTGTGATGTTTGCATTCAAGTCACAGAGTTGAACATTCCCTTTCATAGAGCAGGTTTGAAACACTCTTTTTGTAGTATCTGGATGTGGACATTTGGAG…	active
3	92377213	92381212	GTTTTTACATGAAGATATTTCGTTGTCAACCGTAGGCTTCAAAGCACTCAAAGTATTCACTTGGAACTTTTACAAAAAGAGTGTTAGAAAACTGCTCTTTCCAAAGTAAGGTTCAACTCTGTGAGTTGAATGCACACATAACAATCAAGAAGTTTCTGAGAATTCTTCTGTCCTGGTTTATATGAAAAAATCCCGTTTCCAACGAAGGCCTCAAAGACGTTTAAATATCCACTTGCAGACTTCACAAACAGAGGGTTTCCAAACTGCTCTATGAAAAGAAAGGTTAAACTCTGTGAGTTGAACGCACACATCACAAAGTAGCTTCTGAGAATGATACTGTCTAGTTTTTATACGAAGATATTTCCTTTCTACCATTGGCGTCAAAGCGCTAGAATTCTC…	active
3	92554539	92558538	TCAACTCTGTGAGTTGAATGCACACATAACAATCAAGAAGTTTCTGAGAATTCTTCTGTCCTGTTTTATATGAAAAAATCCCGTTTCCAACGAAGGCCTCAAAGACGTTTAAATATCCACTTGCAGACTTCACAAACAGAGGGTTTCCAAACTGCTCTATGAAAAGAAAGGTTAAACTCTGTGAGTTGAACGCACACATCACAAAGTAGCTTCTGAGAATGATACTGTCTAGTTTTTATACGAAGATATTTCCTTTCTACCATTGGCGTCAAAGCGCTAGAATTCTCCACTTGCAAATTCCACAAAAAGAGTGTTTCCAATCGGCTCTGTCTAAAGGAAGGTTCAACTCTGTGAGTTGAATACACACACACAAAGAAGCTACTGAGAATTCTTTTGTCA…	active
3	92877366	92881365	TTCTGTCTGGCAGTACATGAAGAAATCCCGTTTCCAACGAAGGCCTCAAAGAGGTCCAAATATCCACTTGCAGATTCTGCAAAAAGAGTGTTTCAAAACCGCTCCATTAAAAGGAATGTTGAACTCTGTGAGTTGAATGCAAACATCACAACTCAGTTTCTGAGAATGCTTCTGACTAGATTTTATGGTAAGATATTTCCTTTTCTACCGTAGGCTTCAATGCCCTCTAAATACACCCTTGCAAATTCTACAAAGAGACTGTTTCATAACTGCTCTATAGGAAGAAAGGTTGAACTCTGTGAGTTGAATGCAGAGATCACAACGTGGTTTCTGCGAATGATTCTTTGTAGTTTTTACATGAAGATATTTCGTTGTCAACCGTAGGCTTCAAAGCACTCA…	active
3	96180977	96184976	TTTTCTACCATTGGCCTCAAAGCTCTGAAATCTCCACTTGCAAATTCCACAAAAAGAGAGTTTCAAATCTGCTGTTTCTAAAGGAAAGTTCAACTCTGAGAGTTGAATACACACCAGAAAAAGCAGTTACTGAGAAGTCTTCTGTCTAGCATTATATGAAGAAATCCCATTTCCAACGAAGACTTCAAAGAGGTCCAAATATCCACTTGCAGATTCTGCAAAAAGAGTGTTTCGAAACAACTGTATGAAAAGAAAGGTTAAACACTGTGAGTTGAACGCACACATTGCAAATCAGTTTCTGAGAATGATTCCGTCTAATTATTATACGAAGGTATTTCCTTTTCTATCATTGGCCTCAAAGCGCTTGATACCTCCACCTGAAAATTCCACAAAAAGAGT…	active
3	96224217	96228216	AGTTGCTGACTTTACAAACTGAGTGTTTCCAAACTGCTCTATGAAAAGAAAGGTTAAACACTGTGAGTTGAACACACACGTACCAAAGTAGTTTCTGAGAATGATTCTGTCTAGTTTGCATACGAAGATATTTCCTTTTCTACCATTGGCCTCAAAGCTCTGAAATCTCCACTTGCAAATTCCACAAAAAGAGAGTTTCAAATCTGCTGTTTCTAAAGGAAAGTTCAACTCTGAGAGTTGAATACACACCAGAAAAAGCAGTTACTGAGAAGTCTTCTGTCTAGCATTATATGAAGAAATCCCATTTCCAACGAAGACTTCAAAGAGGTCCAAATATCCACTTGCAGATTCTGCAAAAAGAGTGTTTCGAAACAACTGTATGAAAAGAAAGGTTAAACA…	active
5	49001879	49005878	ATGGTTTACACAGAGCAGATTTGAAACACTCTTTTTGTGGAATTTGCAAGTGGAGATTTCAGCCGCGTTGAGGTCAATGGTAGAAAAGGAAATATCTTCGTATAAAAACTAGACAGAATGATTCTCAGAAACTCCTTTGTGATGTGTGTGTTCAACTCACAGAGTTTAACATTTCTTTTCATAGAGCAGTTAGGAAACACTCTGTTTGTAAAGTCTGCAAGTGGATATTCAGACCTCTTTGAGGCCTTCGTTGGAAACGGGTTTTTTTCATATAAGGCTAGACAGAAGAATTCCCAGTAACTTCCTTGTGTTGTGTGTGATCAACTCACAGAGTTGAACTTTCATTTACACAGAGCAGATTTGAAACACTCTTTTTGTGGAATTTGCAGGTGGAGATTT…	active
5	47041112	47045111	TCAACTCACAGAGTTGAACGATCCTTTACACAGAGCAGACTTGTAACACTCTTTTTGTGGAATTTGCAAGTGGAGATTTCAGCCGCTTTGAAGTCAAAGGTAGAAAAGGAAATATCTTCCTATAAAAACTAGACAGAATGATTCTCAGAAACTTCTTTGTGATGTGTGCGTTCAACTCACAGAGTTTAACCTTTCTTTTCATAGAGCAGTTAGGAAACACTGTGTTTTTAAACTGTGCAAGTGGATATTCAGACCTCTTTGAGGCCTTCGTTGGAAACGGGATTTCTTCATACTGTGCTAGACAGAAGAATTCTCAGTAACTTCCTTGTGTTGTGTGTATTCAACTCACAGAGTTGAACGATCCTTTACACAGAGCAGACTTGAAACACCCTTTTTGTG…	active
5	47043169	47047168	CTTTCATTTACACAGAGCAGATTTGAAACACTCTTTTTGTGGAATTTGCAAGTGGAGATTTCAAGCGCTTTGACGCCAAAGGCAGAAAAGGAAATATCTTCGTATAAAAATTAGACAGAATCATTCTCAGAAACTGCTCTGCGATGTGTGCGTTCAACTCTCAGAGTTTAACTTTTCTTTTCATTCAGCAGTTTGGAAACACTCTGTTTGTAAAGTCTGCACGTGGATATTTTGACCACTTAGAGGCCTTCGTTGGAAACGGGTTTTTTTCCTGTAAGGCTAGACAGAAGAATTCCCAGTAACTTCCTTGTGTTGTGTACATTCAACTCACAGAGTTGAACGTTCCCTTAGACAGAGCAGATTTGAAACACTCTTTTTGTGCAATTGGCAAGTGGAGAT…	active
5	48628822	48632821	GTTGTGTGTGTTCAACTCACAGAGTTGAACTTTGATTTACACAGAGCAGATTTGAAACACTCTTTTTGTGGAATTTGCAAGTGGAGATTTCAAGCGCTTTGAGGCCAAAGGCAGAAAAGGAAATATCTTCGTATAAAAACTAGACAGAATCATTCTCAGAAACTGCTCTGCGATGTGTGCGTTCAACTCTCAGAGTTTAACTTTTCTTTTCATTCAGCAGTTTGGAAACACTCTGTTTGTAAAGTCTGCACGTGGATATTTTGACCACTTAGAGGCCTTCGTTGGAAACGGGTTTTTTTCCTGTAAGGCTAGACAGAAGAATTCCCAGTAACTTCCTTGTGTTGTGTACATTCAACTCACAGAGTTGAACGTTCCCTTAGACAGAGCAGATTTGAAACA…	active
5	49125079	49129078	TTGTAAAGTCTGCACGTGGATAATTTGACCACTTAGAGGCCTTCGTTGGAAACGGGTTTTTTTCATGTAAGGCTAGACAGAAGAATTCTCAGTAACTTCCTTGTGTTGTGTGTATTCAACTCACAGAGTTGAACGATCCTTTACACAGAGCAGACTTGTAACACTCTTTTTGTGGAATTTGCAAGTGGAGATTTCAGCCGCTTTCAAGTCAAAGGTCGAAAAGGAAATATCTTCCTATAAAAACTAGACAGAATGATTCTCAGAAACTCCTTTGTGATGTGTGCGTTCAACTCACAGAGTTTAACCTTTCTTTTCATAGAGCAGTTAGGAAACACTCTGCTTGTAAAGTCTGCAAGTGGATATTCAGCCCTCTTTGAGGCCTTCGTTGGAAACGGGTTT…	active
6	59791438	59795437	AAACACTCTCTTTGTAAAGTCTACAAGTGGATATTTTGAGCCCTTGGAGGCATTCTTTGGAAAAGGGAATGTCTTCACATAAAAGGCAGACGGAAGTGTTCTCAGAAACTGCTTTGTGATGTCTGTGTTCAACTCACAGAGTTTAACATTTCCTTTGATAGAGCGGTTTAGTAACCCTCTCTTTGTAGAATTTGGAAGTGTATACTAAGAGCGCTTTGAGGCCTATGGTAGAAAAGGAAATATCTTTCCATAAAAGCTAGACAGAAGCAATCTCAGAAACTCCTCTGTGATGTCTGCATTCAACTCACCGAGTGGAACATTCCTCTTGAGAGAGCAGTTTGGAAACACTCTTTCTGTAGAATCAGCTTGTTTGTATTTGGACCTCCTTGAGGCCTTCGT…	active
6	60225297	60229296	CTTCCTTTGGATACAGCAGTTTTGAAACACTGTTTTTGTAGTATTTCCAAGCGGATATTTAGAGCGCCTTGAAGCCTATGCTAGAAATGGAAATATCTCCCCATAAAACCAAGACAGAAGCAATCTCAGAAACTAATGTGTGATGGCTGCATTCCACACACACGGTGGACCATTTCTCTTGATAGAGCAGTTTTGAAACACTCTTTCTGTAGAATCTGCAAGTGGATAATTGGACCTCCTAGAGGCCTTCGTTGGAAACGGGATTTCTTCATCTAAACCTACAGAGAAGAATTCTCAGTAACTTCTTCGGATGTGTGCATTCGACGCACAGAATGGAACATTCCCTTTGATAGAGCAGTTTTGAGACACCGTTTTTGTAGAATTCCCAAGTGGATATTT…	active
6	59344190	59348189	GCGGATATTTGGAACGCCTTGAAGCGTATGGTAGAAAAGGAAATATCTTCCCATAAAACCTAGACAGAACCAATCTCAGAAACGACTTTGTGATGTCTGCATTCAAGTCACAGAGTTGAACATTTCTCTTGATAGAGCAGTTTTGAAACCCTCTTTCTGAAGGATCTGCAAGTGGATATTTGGAACTCCTTTGGGTCTTCGTTGGAAACGGGATTTCTTCGTATAAATCTAGACAGAAGAATTCTCAGAAACTTCCTTGTGATGTGTGCATTCAACTCAGCGAGTGGCACCTTCCTTTGGATACAGCAGTTTTGAAACACTGTTTTTGTAGTATTTCCAAGCGGATATTTAGAGCGCCTTGAAGCCTATGCTAGAAATGGAAATATCTCCCCATAAAAC…	active
6	58733841	58737840	CAGAGTTGAACATTTCTCTTGATAGAGCAGTTTTGAAACCCTCTTTCTGAAGGATCTGCAAGTGGATATTTGGAACTCCTTTGGGTCTTCGTTGGAAACGGGATTTCTTCGTATAAATCTAGACAGAAGAATTCTCAGAAACTTCCTTGTGATGTGTGCATTCAACTCAGCGAGTGGCACCTTCCTTTGGATACAGCAGTTTTGAAACACTGTTTTTGTAGTATTTCCAAGCGGATATTTAGAGCGCCTTGAAGCCTATGCTAGAAATGGAAATATCTCCCCATAAAACCAAGACGGAAGCAATCTCAGAAACTAATGTGTGATGGCTGCATTCCACACACACGGTGGACCATTTCTCTTGATAGAGCAGTTTTGAAACACTCTTTCTGTAGAATCTGC…	active
6	58357223	58361222	CTAGAAAAGGAAACATCTTCATGTAAAAAGTAGATAGAATCGTTCTCAGAAAGTGCTTAGTGACGTGTGCGTTCAACTCACAGAGTGTAACGTTTCTTTTGATAGAGCGTTTCTGAAACACCCTTCTTGTAGTAGCTGCAAGTGGATATTTGGACCTATTGGAGGCCTTCTTTGGAAACGGGATTTCTTCATGTAACTCTAGATTGAAGAATTCTCAGAAACTCCTGTGTGATGTGTGCATTCAATTCAAAGAGTGAAACCTCCCTTTTCACAGAGCAGTTTTGAAACACTGTTTTTGTAGGATTTCCAAGGGGATATTTATAGCGCATTGAGCCTACGGCAGAAAAAGAAACACCTTCCTATGAAAACTAGACAGAATAATTCTCAGAATCTGCTTTG…	active
7	62295339	62299338	CAGTTTAGAAACACTCTGCTTGTTATGTCTGCAAGTGGATATTTGGACCTCTTTGAGGCCTTCGTTGCAAACGGGGTTTCTTCCTTTCATGCTAGACTAAGAAGAGTTCTCAGTAACTTTTTTGTGTTGTGTGTATTCAACTCACAGAGTTGAACCTTGCTTTAGAGAGAGCAGATTTGAAACACTCTTGCTGTGGCATTTTCAGGTGGAGATTTCAAGCGATTTGAGGACAATTGCAGAAAAGGAAATATCTTCGTATAATAACCAGACAGAATCATTCTCAGAAAGTGCTTTGTGATGTGTGCGTTCAACTCACAGAGTTTAACCTTTCTTTTCATAGAGGAGTTTGGAAACACACTGTTTGTAAAGTCTGCAAGTGGATACATGGACCTGTTTGAG…	active
7	63365210	63369209	CTTTGTGTTGTGTGCATTCAACTCACAGAGTGGAACGTCCCTTTAGACAGAGCAGATTTGAAACACTCTTTTTGCGGAATTTGCAAGTGGAGATTTCTAGCCATTTGATGCCAACAGTAGAAAGGGAAATATCTTCAAATAAAAACCAGACAGAATCATTCTCAGAAAATTCTTTGTGATGTGTGCGTTCAACTCACATAGTTTAACCTTTCTTTTCATAGAGCAGTTTGGAAACACTCTGTTTGTAAAGTCTGCAAGTGGATATATGGACCGCATTGAGGCCTTCGTTGGAAACGGGATTTCTTCATTTCATGCTAGACAGAAGAATTCTCAGTAACTTCTTTGTGCTGTGTGTATTCAACTCACAGAGTGGAACGTCCCTTTGCACAGAGCAGATTT…	active
7	62985475	62989474	GTGTATTCAACTCACAGAGTGGAACGTCCCTTTGCACAGAGCAGATTTGAAACACTCTTTTTGTGGAGTTTGCAAGTGGAGATTTCAAGCGATTTGATGCCAACAGTAGAAAAGGAAATATCTTCAAATAAAAACTAGACAGAATCATTCTCAGAAACTACTTTGTGATGTGTGCCTTCAACTCACAGAGTTCAACCTTTCTTTTCTTAGAGCAGTTTAGAAACACTCTGCTTGTTATGTCTGCAAGTGGATATTTGGACCTCTTTGAGGCCTTCGTTGCAAACGGGGTTTCTTCCTTTCATGCTAGACTAAGAAGAGTTCTCAGTAACTTTTTTGTGTTGTGTGTATTCAACTCACAGAGTTGAACCTTGCTTTAGAGAGAGCAGATTTGAAACACTC…	active
7	63477161	63481160	TCTTAGAGCAGTTTAGAAACACTCTGCTTGTTATGTCTGCAAGTGGATATTTGGACCTCTTTGAGGCCTTCGTTGCAAACGGGGTTTCTTCCTTTCATGCTAGACTAAGAAGAGTTCTCAGTAACTTTTTTGTGTTGTGTGTATTCAACTCACAGAGTTGAACCTTGCTTTAGAGAGAGCAGATTTGAAACACTCTTGCTGTGGCATTTTCAGGTGGAGATTTCAAGCGATTTGAGGACAATTGCAGAAAAGGAAATATCTTCGTATAATAACCAGACAGAATCATTCTCAGAAAGTGCTTTGTGATGTGTGCGTTCAACTCACAGAGTTTAACCTTTCTTTTCATAGAGGTGTTTGGAAACACACTGTTTGTAAAGTCTGCAAGTGGATATATGGACC…	active
7	60607923	60611922	GAGATTTCTAGCCATTTGATGCCAACAGTAGAAAGGGAAATATCTTCAAATAAAAACCAGACAGAATCATTCTCAGAAAATTCTTTGTGATGTGTGCGTTCAACTCACATAGTTTAACCTTTCTTTACATAGAGCAGTTTGGAAACACTCTGTTTGTAAAGTCTGCAAGTGGATATATGGACCGCATTGAGGCCTTCGTTGGAAACGGGATTTCTTCATTTCATGCTAGACAGAAGAATTCTCAGTAACTTCTTTGTGCTGTGTGTATTCAACTCACAGAGTGGAACGTCCCTTTACACAGAGCAGATTTGAAACACTCTTTTTGTGGAGTTTGCAAGTGGAGATTTCAAGCGATTTTATGCCAACAGTAGAAAAGGAAATATCTTCAAATAAAAACTA…	active
8	46116322	46120321	TATCTTCCCATAAAAACGACATAGAAGCTATCTCAGGAACTTGTTTATGATGCATCTAATCAACTAACAGTGTTGAACCTTTGTACTGACAGAGCAGTTTGAAACACTCCTTTTTTGGAATCTGCAAGTGGATATTTGGATCGCTTTGAGGATTTCGTTGGAAACGGGATGCAATATAAAACGTACACAGCAGCATACTCAGAAAATACTTTGCCATATTTCCATTCAAGTCACAGAGTGGAACATTCCCATTCATAGAGCAGGTTTGAAACACTCTTTTTGGAGTATCTGGAAGTGGACATTTGGAGCGCTTTCTGAACTATGGTGAAAAAGGAAATATCTTCCAATGAAAACAAGACAGAAGCATTCTGAGAAACTTATTTGTGATGTGTGTCCTCA…	active
8	44406430	44410429	TATTGATAGAGCAGTTTTGAGACACTCTTCTTTTGGAATCTGCAAGTGGATATTTGGATAGATTTGAGGATTTCGTTGGAAACGGGATTATATATAAAAAGTAGACAGCAGCATTCTCAGAAACTTCTTTGTGATGTTTGCATCCAGCTCTCAGAGTTGAACATTCCCTTTCATAGAGTAGGTTTGAAACCCTCTTTTTATAGTGTCTGGAAGCGGACATTTGGAGAGCTTTCAGGCCTATGCTGAAAAAGGAAATATCTACCTATAGAAACTAGACAGAAGCATTCTGAGAATCACGTTTCTGATGTGGGTACTCAACTAACAGTGTTGATCCATTCTTTTGATACAGCAGTTTTGAACCACACTTTTTGTAGAATGTGCAAGTGGATATTTGGATAG…	active
8	45782722	45786721	GGGATTATATATAAAAAGTAGACAGCAGCATTCTCAGAAACTTCTTTGTGATGTTTGCATCCAGCTCTCAGAGTTGAACATTCCCTTTCATAGAGTAGGTTTGAAACCCTCTTTTTATAGTGTCTGGAAGCGGGCATTTGGAGCGCTTTCAGGCCTATGCTGAAAAAGGAAATATCTACCTATAGAAACTAGACAGAAGCATTCTGAGAATCACGTTTCTGATGTGGGTACTCAACTAACAGTGTTGATCCATTCTTTTGATACAGCAGTTTTGAACCACACTTTTTGTAGAATCTGCAAGTGGATATTTGGATAGCTGTGAGGATTTCGTTGGAAACGGGAATGTCTTCATAGAAAATTTAGACAGAAGCATTCTCAGAACCTTGATTGTGATGTGTG…	active
8	45394047	45398046	GCACTTTTGAAACACTCTTTTTGTAGAATCTGCAGGTGGATATTTGGCTAGCTTTGAGGATTTCGTTGGAAACGGTAATGTCTTCAAAGAAAATCTAGACAGAAGCATTCTCAGAAACACCTTCGTGATGTTTGCAATCAAGTCACAGAGTTGAACCTTCCGTTTCATAGAGCAGGTTGGAAACACTCTTTTTGTAGTATCTGGAAGTGGACATTTGGAGGGCTTTGTAGCCTATCTGGAAAAAGGAAATATCTTCCCATGAATGCGAGATAGAAGTAATCTCAGAAACATGTTTATGCTGTATCTACTCAACTAACTGTGCTGAACATTTCTATTGATAGAGCAGTTTTGAGACACTCTTCTTTTGGAATCTGCAAGTGGATATTTGGATAGATTTGA…	active
8	45556871	45560870	ATATTTGGATAGCTGTGAGGATTTCGTTGGAAACGGGAATGTCTTCATAGAAAATTTAGACAGAAGCATTCTCAGAACCTTGATTGTGATGTGTGTTCTCCACTAACAGAGTTGAACCTTTCTTTTGACAGAACTGTTCTGAAACATTCTTTTTATAGAATCTGGAAGTGGATATTTGGAAAGCTTTGAGGATTTCGTTGGAAACGGGAATATCTTCAAATCAAATCTAGCCAGAAGCATTCTAAGAAACATCTTAGGGATGTTTACATTCAAGTCACAGAGTTGAACATTCCCTTTCACAGAGCAGGTTTGAAACAATCTTCTCGTACTATCTGGCAGTGGACATTTTGAGCTCCTTGGGGCCTATGCTGAAAAAGGAAATATCTTCCGACAAAAACT…	active
9	46473432	46477431	AGCAGGTTTGAAACACTCTTTCTGTAGTATCTGCAAGCTGACGTTTCAAGCGCTTTCAGGCCTATGGTGAGAAAGGAAATATCTTCAAGTAAAAACTAGACAGAAGCATTCTCAGAAACTTATTTGCGATGTGTGTTCTCAACTAACAGAGTTGAACCTTTGTTTTGATATGGCATTTTGGAAACACTCTTTTTGTAGAATCTGCAGGTGGATATTCGGATAGCTTTGAAGGTTTCGTTGGAAACGGGAATATCTTCATATAAAATCTAGACGGAAGCATTCTCAGAAACTGCTTTGTGATGTTTTCATTCAAGTCACAGAGTAGAATGTTCCCTGTTATATACCAGGTTTGAGACACTCTTTCTGCACTACCTGGAAGTGGACATTTGCAGCGCTTTG…	active
9	47177940	47181939	AGAGTTGAACCTTCATTTTGACAGAGCAGTTTTGAAGCACTCTTTTTGTAGAATCTGCAAGTGGATATTTTGATACCTTTGAGGATTTCGTTGGACACTGGATATCTTCATATAAAATCTAGACAGAAGCATTCACAGAAACTTCTTTGTGCTGTATGTCCTCAATTAACAGAGTTGAACCTTTGTGTGGATACAGCATTTTGGAAACATTCCTTTAGTAGAATCTGCAAGTTGATATTTAGATAGCTAGGAAGATTTCCTTGGAAACGGGAATATCTTCATATAAAATCTAGCCGGAAGCATTCTCAGAAAGTGCTTTGTGATGTTTGCATTCAAGTCACAGAGTTGAATATTCCCTTTTATAGAGCAGGTTTGAAACACTCTTTCTGCACTACCTGG…	active
9	46239350	46243349	TGCACTACCTGGAAGTGGACATTTGGAGCGCTTTGAGGCCTATGTTGAAAAACGAAATATCTTCCCATAAAAACTAGACAGAAGCATTCTCAGAAACTTGTTTGTGATGTGTGTATTCAACTAACAGAGATGAACCTTTCTTTTTACAGAGCAGTTTTGAAACACTCTTTTTGTGGAATCTGAAAGTGGATATTTGGATAGCTTTGAGGATTTCGTTGGAAACGGGATTACATATAAAATCTAGAGAGAAGCATTCTCAGGAACTTCTTTGTGATGTTTGCATTCACGTCACAGAACTGAACATTCCCTTTCATAGAGCATGTTTGAAACACTCTTTCTGTAGTATCTGCAAACGGACATTTCAAACGCTTTCAGGCCTATGGTGAGAAAGGAAATATC…	active
9	46431352	46435351	CTCAGAAACTTGTTTGTGATGTGTGTATTCAACTAACAGAGATGAACCTTTCTTTTTACAGAGCAGTTTTGAAACACTCTTTTTGTGGAATCTGAAAGTGGATATTTGGATAGCTTTGAGGATTTCGTTGGAAACGGGATTACATATAAAACCTAGAGAGAAGCATTCTCAGGAACTCCTTTGTGATGTTTGCCTTCAAGTCACAGGACTGAACATTCCCTTTCATAGAGCAGGTTTGAAACACTCTTTCTGTAGTATCTGCAAGCTGACGTTTCAAGCGCTTTCAGGCCTATGGTGATAAAGGAAATATCTTCAAGTAAAAACTAGACAGAAGCATTCTCAGAAACTTATTTGCCATGTGTGTTCTCAACTAACAGAGTTGAACCTTTGTTTTGATAC…	active
9	45452562	45456561	AAAGTGGATATTTGGATAGCTTTGAGGATTTCGTTGGAAACGGGATTACATATAAAACCTAGAGAGAAGCATTCTCAGGAACTTCTTTTTGATGTTTGCCTTCAAGTCACAGGACTGAACATTCCCTTTCATAGAGCAGGTTTGAAACACTCTTTCTGTAGTATCTGCAAGCTGACGTTTCAAGCGCTTTCAGGCCTATGGTGAGAAAGGAAATATCTTCAAGTAAAAACTAGACAGAAGCATTCTCAGAAACATATTTGCCATGTGTGTTCTCAACTAACAGAGTTGAACCTTTGTTTTGATATGGCATTTTGGAAACACTCTTTTTGTAGAATCTGCAGGTGGATATTCGGATAGCTTTGAAGGTTTCGTTGGAAACGGGAATATCTTCATATAAAA…	active
10	40966684	40970683	ATATCTTCATATTAAAAGTACACAGAGTCATTCGTAGAAACTAGTTTGTGATGTGTGCCTTCAACTCACAGAGTTTAACCTTTCTTTTCATAGAGCAGTTTGGAAACACTCTATTTGTAAAGTCTGCAAGCGGATATTTGGACCTCTTTGAGGCCTTCGTTGGAAACGGGATTTCTTCATACAACGCTAGACAGAAGAATTCTCAGTAACTTCTTTGTGTTGTGTGTATTCAACTCACAGAGTTGAACCTTTCTTTAGAGAGAGCAGAGTTGAAACACTCTGTTTTTGGAATTTGCAAGTGCAGATTTCAAGCGATTCTAGGCCTATGGCAGAAAAGGAAATATCTTCGTATAAAAACTACACAGAATCATTCTCAACAACTACTTTGTGATGTGTGCG…	active
10	40898242	40902241	ACTCTGTTTTTGGAATTTGCAAGTGCAGATTTCAAGCGCTTCTAGGCCTATGGCAGAAAAGGAAATATCTTCGTATAAAAACTACACAGAATCATTCTCAACAACTACTTTGTGATGTGTGCGTTCAACTCACAGAGTTTAACCTTTCTTTTCATAGAGCAGTTTGGAAACACTCTGTTTGTAAAGCCTGCAAGTGCTTTTTTGGACTTCATTGAGGCCTTCGTTGGAAACGGGATTTCTTCATATAATGCTAGACAGAAGAATTCTCAGTCACTTCTTTGTGTTGTGTGTATTCAAGTCACAGAGTTGAACCTTCTTTTAGACAGAGCAGTTTTGAAAAATTCTTTCTGTGGAATTTGGAAGTGGAGATTTCCAGCGATTTGAGGCTAATCTTTGAAA…	active
10	40541052	40545051	GAAACACTCTGTTTTTGGAATTTGCAAGTGCAGATTTCAAGCGCTTCTAGGCCTATGGCAGAAAAGGAAATATCTTCGTATAAAAACTACACAGAATCATTCTCAACAACTACTTTGTGATGTGTGCGTTCAACTCACAGAGTTTAACCTTTCTTTTCATAGAGCAATTTGGAAACACTCTGTTTGTAAAGCCTGCAAGTGCTTTTTTGGACTTCATTGAGGCCTTCGTTGGAAACGGGATTTCTTCATATAATGCTAGACAGAAGAATTCTCAGTCACTTCTTTGTGTTGTGTGTATTCAAGTCACAGAGTTGAACCTTCCTTTAGACAGAGCAGTTTTGAAAAATTCTTTCTGTGGAGTTTGCAAGTGGAGATTTCAAGCGATTTGAGGCTAATCTT…	active
10	40788715	40792714	TGCTAGACAGAAGAATTCTCAGTAACTTCTTTGTGTTGTTTGTATTCAACACACAGATTTGAACCTTCCTTTAGAGAGAGCAGATTTGAAACACTCTGTTTTTGGAATTTGCAAGTGCAGATTTCAAGCGCTTCTAGGCCTATGGCAGAAAAGGAAATATCTTCGTATAAAAACTACACAGAATCATTCTCAACAACTACTTTGTGATGTGTGCGTTCAACTCACAGAGGTTAACCTTTCTTTTCATAGAGCAGTTTGGAAACACTCTGTTTGTAAAGCCTGCAAGTGCTTTTTTGGACTTCATTGAGGCCTTCGTTGGAAACGGGATTTCTTCATACAACGCTAGACAGAAGAATTCTCAGTAACTTCTTTGTGTTGTGTGTATTCAACTCACAGAGT…	active
10	41320596	41324595	AACCTTTCTTTAGAGAGAGCAGAGTTGAAACACTCTGTTTTTGGAATTTGCAAGTGCAGATTTCAAGCGATTCTAGGCCTATGGCAGAAAAGGAAATATCTTCGTATAAAAACTACACAGAATCATTCTCAACAACTACTTTGTGATGTGTGCGTTCAACTCACAGAGTTTAACCTTTCTTTTCATAGAGCAGTTTGGAAACACTCTGTTTGTAAAGCCTGCAAGTGCTTTTTTGGACTTCATTGAGGCCTTCGTTGGAAACGGGATTTCTTCATATAATGCTAGACAGAAGAATTCTCAGTCACTTCTTTGTGTTGTGTGTATTCAAGTCACAGAGTTGAACCTTCCTTTAGACAGAGCAGTTTTGAAAAATTCTTTCTGTGGAGTTTGCAAGTGGAG…	active
11	53725084	53729083	TTAGATGGAGCAGTTTCCAAACACACTTTCTGTAGAATCTGCAAGTGGACATTTGGACCTCTCTGAGGGTTTCGTTGGAAACGGGATAAACTTCCCAGAACTACACGGAAGCATTCTGAGAAAATTCTTTGTGATGTTTGCATTCAACTCACAGAGTTGAACCTTGCTTTCATAGTTCAGCTTTCAAACACTCTTTTTGTAGAATCTGCAAGTGGATATTCGGACCACTTTGTGGCCTTCCTTCGAAACGGGTATATCTTCACATCAAACCTAGACAGAAGCATTCTCAGAATATTTCCTGTGATGACTGCATTCAACTCACAGAGGTGAACAATCCTGTTGATGGAGCAGTTTTGAAACTCTCTTTCTTTGGATTCTGCAAGTGGATATGTGGACCTC…	active
11	53696067	53700066	AGATTTGGACTGCTTTGAGGCCTACTGTAGTAAAGGAAATAACTTCATCTAAAAACCAAACGGAAGCATTCACAGAAAATTCTTAGTGATCATTGGATTGAACTAACAGAGCTGAACATTCCTTTAGATGGCGCAGTTTCCAAACACACTTTCTGTAGAATCTGCAAGTGGATATTTGGACCTCTCTGAGGATTTCGTTGGAAAAGGGATATACTTCCCAGAACTACACGGAAGCATTCTGAGAAACTTCTTTGTGATGTTTGCATTCAACTCACAGGGTTGAAACTTGCTTTCATAGTTCAGCTTTCAAACACTCTTTTTGTAGAATCTGCAAGTGGATATTTGGACCACTTTGTGGCCTTCCTTCGAAACGGGTATATCTTCACATCAAACCTAGAC…	active
11	51210258	51214257	TCTTTGTGATGTTTGCATTCAACTCACAGAGTTGAACCTTGCTTTCATAGTTCAGCTTTCAAACACTCTTTTTGTAGAATCTGCAAGTGGATATTTGGACCACTTTATGGCCTTCCTTCGAAACGGGTATATCTTCACATCAAACCTAGACAGAAGCATTCTCAGAATGTTTCCTGTGATGACTGCATTCAACTCACAGAGGTGAACCATCCTGTTGATGGAGCAGTTTTGAAACTCTCTTTCTTTGGATTCTGCAAGTGGATATGTGGACCTCTGTGAAGATTTCGTTGGAAACGGGTTCATCTTCACAGAAAAACTAAACAGGAGCATTCTCAGAAACTGCTTTGTGATGTTTGTGTTCCACTTCAAGAATTGAACTTTCCTCTTGACAGAGCAGCT…	active
11	51555455	51559454	AACTGCTTTGTGATGTTTGTGTTCCACTTCAGGAATTGAACTTTCCTCTTGACAGAGCAGCTCTGAAACCCTCTTATTCTAGAATCTGCAAGTGGACATTTGGAGGGCTTTGAGGCCTGTGGTGGAAAAGGAAAATCTTCACATAAAAACTAGATGGAAGCATTCTCAGAAACTACTTTGTGATGATTGCATTCGACTCACAGAGTTGAACATTCCTATAGATAGAGCAGGTTGTAAACAATCTTTTTGTAGAATCTGCGATTGGAGATTTGGACTGCTTTGAGGCCTACTGTAGTAAAGGAAATAACTTCATCTAAAAACCAAACGGAAGCATTCACAGACAATTCTTAGTGATCATTGCATTGAACTAACAGAGCTGAACATTCCTTTAGATGGAGC…	active
11	51949271	51953270	ACGGGATAAACTTCCCAGAACTACACGGAAGCATTCTGAGAAACTTCTTTGTGATGTTTGCATTCAACTCACAGAGTTGAACCTTGCTTTCATAGTTCAGCTTTCAAACACTCTTTTTGTAGAATCTGCAAGTGGATATTTGGACCACTTTGTGGCCTTCCTTCGAAACGGGTATATCTTCACATCAAACCTAGACAGAAGCATTCTCAGAATGTTTCCTGTGATGACTGCATTCAACTCACAGAGGTGAACAATCCTGCTGATGGAGCAGTTTTGAAACTCTCTTTCTTTGGATTCTGCAAGTGGATATGTTGACCTCTGTGAAGATTTCGTTGGAAACGGGTTCATCTTCACAGAAAAACTAAACAGGAGCATTCTCAGAAACTGCTTTGTGATGTT…	active
12	36348491	36352490	AAAGAATGGTTATACTCTGTGAATTGAACGCACACATCACAAAGTAGTTTCTGAGAATGATTCTGTCTAGTTTTTATACGAAGATATTTCCTTTTCTACATTTGGCCTAAAAGCGCTTGAAATCTCCACCTGCAAATATCACAAAAAGAGGGTTTCACATCTGCTCTGTCTAAAGGACAGTTCACCTCTGTGAGTTGAATAGAGGCAACACAAAGAACTTACTCAGTATTCTTCTTTCTAGCGTTCTATGAAGAAATCCCGTTTCCAACGAAGGCCCCAAAGAGGTCCAAATATCTGCTTGCAGACTTTACAGACAGAGTGTTTCCAAACTACTCTATGAAAAGAAAGCTTAAACTCCTTGAGTTGAACGCACACATCACAAAGTAGTTTCTGAGAATG…	active
12	35246011	35250010	AGTTGAATACACACACCACAAATAAGTTACTGAGAATTCTTCTGTCGAACATTACTTGAAGAAATCCCGTTTCCAACGAAGGCCTCAAAGAGGTCCAAATATCCACTTGCAGACGTTACAAACAGAGTGTTTCCAAACTGCTCCATCAAAAGAAAGGTTAAACTCTGTGAGCTGAACACACACATCAAAAAGAAGTTTCTGTGAATGATTCTGTCTAGATTTTATAAGAAGATGTTTCCTTTTCTACCGTAGGCCTCAAAGCGCTTGAAATCTCCAGCTGCAAATTCCACAAAAAGGGTGTTTAACATCTGCTCTTCTAAAGGAAAGTTCAACTCTATGAGTTGAATACACACAGCACAAAGAAGTTACTGAGACTTCTCCTATCAAACATTATATGAA…	active
12	36706601	36710600	TAGAGGCAACACAAAGAACTTACTCAGTATTCTTCTTTCTAGCGTTCTATGAAGAAATCCCGTTTCCAACGAAGGCCCCAATGAGGTCCAAATATCTGCTTGCAGACTTTACAGACAGAGTGTTTCCAAAGTACTCTATGAAAAGAAAGCTTAAACTCCTTGAGTTGAACGCACACATCACAAAGTAGTTTCTGAGAATGATTCTGTCTAGTTTTTATACGAAGATGTTTCCTTTTCTACATTTGGTCTCAAAGCGATTGAAATCTCTAACTGGAAACTGCACAAATAGGGTGTTTCAAATCTGCTCTGTCTAAAGGAAGGTTCAACTCTGTGAGTTGAATACACACACCACAAATAAGTTACTGAGAATTCTTCTGTCGAACATTACTTGAAGAAATC…	active
12	35284105	35288104	GGAAATCCCGTTTCCAACGAAGGCCTCAAAGAGGTCCAAATATCCACTTGCAGACTTTACAAAGACAGTGTCTCCAAACTCCTCCATCAAAAGAAAGGTTATACTCTGTGAATTGAACGCACACATCACAAAGTAGTTTCTGAGAATGATTCTGTCTAGTTTTTATACGAAGATATTTCCTTTTCTACATTTGGCCTAAAAGCGCTTGAAATCTCCACCTGCAAATATCACAAAAAGAGGGTTTCACATCTGCTCTGTCTAAAGGACAGTTCACCTCTGTGAGTTGAATAGAGGCAACACAAAGAACTTACTCAGTATTCTTCTTTCTAGCGTTCTATGAAGAAATCCCGTTTCCAACGAAGGCCTCAAAGAGCTCAAATATCTGCTTGCAGACTTTAC…	active
12	36754123	36758122	AGTTGAATACACACACCACAAATAAGTTACTGAGAATTCTTCTGTCGAACATTACTTGAAGAAATCCCGTTTCCAACGAAGGCCTCAAAGAGGTCCAAATATCCACTTGCAGACATTACAAACAGAGTGTTTCCAAACTGCTCCATCAAAAGAAAGGTTAAACTCTGTGAGCTGAACACACACATCAAAAAGAAGTTTCTGTGAATGATTCTGTCAAGATTTTATAAGATGTTTCCATTTCTACCGTAGGACTCAAAGCGCTTGAAATCTCCAGCTGCAAATTCCACAAAAAGGGTGTTTAACATCTGCTCTTCTAAAGGAAAGTTCAACTCTATGAGTTGAATACACACAGCACAAAGAAGTTACTGAGACTTCTCCTATCAAACATTATATGAAGAA…	active
13	16998330	17002329	CTCTGTTAGTTGAGGACACATATCACCAACAAGTTTCTGAGAATGCTTCTGTCTATTTTTTATGGGAAGATATTTCCTTTTTCACCGTAGGCGTCAAGGCGATCGAAATGTCCACTTCCACAAACTACAAAAAGAGTGTTTCAAACCTGCTCTATGAAAGGCCATGTTCATCTCTATGAGTCGAATGGAAATATCCGAAAGAAATTTCTGGGAATGCTGCTGTCTAGTTTTTATACGAATTCCCGCTTCCAACGAAATCCTCAAAGCAATCCAAATATCCACTTGCAGAATCCACAAAAAGAGTGTTTCAAAACTGCTCTATCAATAGAAAGGTTCAACTCTTTTAGTTGAGTACACACATCACAAACAAGTTTCTGAGAATGCTTCTGTCTGGCTTTT…	active
13	17002480	17006479	TCCCGCTTCCAACGAAATCCTCCAAGCTATCCAAATATCCACCTGCATTTTCCACAAAAAGAGCGTTTCAAAACTGCTCTATCAATAGAAATGTTCAACTCCTTTGGCTGGGTACACACATCACAAACAAGTTTCTGAGAATGCTTCTGTCTAGTTTTTATGGGAAGACATTCCCTTTTTCACCAAAGGCATCAAAGCGCTCCAAATGTCCACTTCCAGACACTACAAAAAGAGTGTTTCCAACGTGCTCTAAGAAAGCGAATGTTCAACTCTGTGACTTGAATGCAGATATCACAAAGTAGTTTCTGAGAGGGCTTCTGTCTAGATTTTAGATGATGATATTCCCGTTTCCAACGAAATCATTAGAGCTATCCAAATATCCACTTACAGTTTCTACAA…	active
13	17044157	17048156	ATGTCCACTTCCACAAACTACAAAAAGAGTGTTTCAAACCTGCTCTATGAAAGGCCATGTTCATCTCTATGAGTCGAATGGAAATATCCGAAAGAAATTTCTGGGAATGCTGCTGTCTAGTTTTTATACGAATTCCCGCTTCCAACGAAATCCTCAAAGCAATCCAAATATCCACTTGCAGAATCCACAAAAAGAGTGTTTCAAAACTGCTCTATCAATAGAAAGGTTCAACTCTTTTAGTTGAGTACACACATCACAAACAAGTTTCTGAGAATGCTTCTGTCTGGCTTTTATTGGAAGACGTTTCCTTTTCACCAAAGGCATCAAAGCGCTCCAAATGTCCACTTCCAGATTCTTCCAAAAGAGTGTTTGAAACGTGCTCAAAGTAAGGGAATGTTC…	active
13	17330069	17334068	CTCTGTGACTTGAATGCAGATATCACCAAGTAGTTTCTAATAGTGCTTCTGTCTAGATTTTAGATGATGATATTCCCGTTTCCAACGAAATCGTTAGAGCTATCCAAATATCCACTTACAGTTTCTACAAAAAGAGTGTTTCCAAACTGCTGCATCAAAAGAAAGGTTCAACTCTGTTAGTTGAGGACACACATCACAAAGAAGTTTGTGAGAATGCTTCTGTCTAGATTTTGTATGACCATATTCCCTTTTCCAGCGATATCATTAAAGCAATCTAAATATCCATTTGCAGAATCCACAAAAATAGAGTTTCAAAGCTGCTCTGTAAAAAGAAAGGTTCCACTCTGTTAGCTGAGTACACACATCACAAACTTGTTTCTCAGAATCCTTCTGTCTCGT…	active
13	16054192	16058191	GGAAGACGTTTCCTTTTCACCAAAGGCATCAAAGCGCTCCAAATGTCCACTTCCAGATTCTTCCAAAAGAGTGTTTGAAACGTGCTCAAAGTAAGGGAATGTTCAACTCTGTGACTTGAATGCAGATATCACCAAGTAGTTTCTAATAGTGCTTCTGTCTAGATTTTAGATGATGATATTCCCGTTTCCAACGAAATCGTTAGAGCTATCCAAATATCCACTTACAGTTGCTACAAAAAGAGTGTTTCCAAACTGCTGCATCAAAAGAAAGGTTCAACTCTGTTAGTTGAGGACACACGTCACAAAGAAGTTTGTGAGAATGCTTCTGTCTAGATTTTGTATGACGATATTCCCTTTTCCAACGATATCGTTAAAGCAATCTAAATATCCATTTGCAGA…	active
14	11738652	11742651	ATCAAAACTGCTCTGTCAAAAGGAAGGTTCTTTTCTGTTAGGTGAGTGCATACGTCATAAAGGAGTTTCTGAGAATGTTTCTGTCTAGTGGTTATGGGAAGATATTTGCTTTTTCACCGTAGGCCTCAGAGCGCTCCAAATATCCACTTGCACATACTACAAAAAGAGTGCCTCAAACTGCTCTCTGAAACGGAATGTTCAACTCTATGAGTTGAATGCAAACATCGCAAAGACGTTTCTGAGAATGCTTCTGTCTAGATTTGATATGAAGATATTCCCGTTTCCAACGAAACCTTCAAATCTATCCAAATGTCCACTTGCAGATTCAACAAAAAGTGTTTTTCAGAACTGCTCTATCAAAAGAAAGATCCACCTCTGTTAGCTGAGTTCACACATCAC…	active
14	12186799	12190798	GTTTCAAACCTACTCTGTGAAAGGGAATATTCAACTCTGTGACTTGAATGCACATATCACAAGGAAGTTTCTGAGAATGCTTCTGTCGAGATTTTATATGAAGATATTCCCGTTTCCAACGAAATCCTGAAATCTATCCAAATATCCCCTTGCAGATTCTACAAAAAGAGTGTTTCAAAACTGCTCTGTAAAAAGAAAGGTTCAACTCTGTTAGTTGAGTACACACATCACAAACAAGTTTCACACAATGCTTCTTTCTAGCTTGTAGGGGAAGATATTCCCTTTATCACCATGGGCCTCAAACCGTCCGATAAGTCCACTTCCATATACTACAAAAAGAGCGTTTCAAACCTGCTCTATGAAAGGCAATGTTCAACTCTGTGACTTGAATGCAGACAT…	active
14	11552498	11556497	GTCAATAGAAAGGTTCAACTCTGTTAGCTGCGTGCATATATCCCAAAGAAGATTCTGAGATTGCTTCTGTCTAGTTTTTATGGGAAGATATTTCCCTTTTCACCGTAGGCGTCAAGGCGCTCCAAATGTCCACTTCCAGATACTACAAAAAGAGTGTTTCAAACCTACTCTGTGAAAGGGAATATTCAACTCTGTGACTTGAATGCACATATCACAAAGAAGTTTCTGAGAATGCTTCTGTCGAGATTTTATATGAAGATATTCCCGTTTCCAACGAAATGCTGAAATGTATCCAAATATCCCCTCGCAGATTCTACAAAAAGAGTGTTTCAAAACTGCTCTGTGAAAAGAAAGGTTCAACTCTGTTAGTTGAGTACACACATCACAAACAAGTTTCAC…	active
14	11714613	11718612	GTGTTTCAAAACTGCTGTACGAAAGGGAATGTTCAACTCGGTGACTTGAATGCACACATCACAAAGAAGTTTCTGAGGATGCTGCTGTCTACTTTTTATACTTAATCCCGTTTCCAACGAAATCCTCCAAGCTATCCAAATATCCACTTGCAGATTCCACAGAAAGACTGTTTCAAAACTGCTCTGTCAATAGAAAGGTTCAACTCTGTTAGCTGCATGCATATATCCCAAAGAAGATTCTGAGATTGCTTCTGTCTAGTTTTTATGGGAAGATATTTCCCTTTTCACCGTAGGTGTCAAGGCGCTCCAAATGTCCACTTCCAGATACTACAAAAAGAGTGTTTCAAACCTACTCTGTGAAAGGGAATATTCAACTCTGTGACTTGAATGCACATATCA…	active
14	11636445	11640444	AATGTTTCTGTCTAGTGGTTATGGGAAGATATTTGCTTTTTCACCGTAGGCCTCAGAGCGCTCCAAATATCCACTTGCACATACTACAAAAAGAGTGCTTCAAAGCTGCTCTCTGAAACGGAATGTTCAACTCTATGAGTTGAATGCAAACATCACAAAGACGTTTCTGAGAATGCTTCTGTCTAGATTTGATATGAAGATATTCCCGTTTCCAACGAAATCTTCAAATCTATCCAAATGTCCACTTGCAGATTCAACAAAAAGTGTTTTTCAGAACTGCTCTATCAAAAGAAAGATCCACCTCTGTTAGCTGAGTTCACACATCACAAACAAGTTTATGAGAATGCTTCTGTCTAGTTTTTATTTGAAGATATTTCCTTTCTCACCATAGAGCTGAAA…	active
15	17184630	17188629	CGAAATCCTCAAAGCTATGCAAATATCAACTTGCAGATTCTACAAAAGGAATGTTTCCAAAATGCTGTATCCAAACAAAGGTTCAACTCTGTGAATTGAGGGCATACATCACAAAGAAGATTCTGAGAATGCTTCTGTCTAGATTTTATATGAAAATATTCCCGTTTCCAACGAAATCCTCAAAGCTATCCAAATATCCACTTGCAAATGCCACAAAAAGAGTGTTTCCAAACTGCTCTGTGAAAAGGAAGGTTCAACTCTGTTAGTTGAGTACACACATCACAAAGAGGTTTCTGAGAATGCTGCTGACTAGTTTTTATTTGAAGATATTTCCCTTTTCACCTTAGGCCTAAGAGTGCTCGAAATGTCCATTTCCACATACTCCACAAAGTGTGTTTC…	active
15	16785033	16789032	AAAAAGAGTGTTTCAAAACTGCTCTGTCAAAAGATAGGTTCAACTCTGTTAGTTGAGTACACACATGGCAAACAAGATTCCGAGAATGCTTTCGTCTAGTTTTTTTGGGAAGATATTTCCTTTTTCACCGTAGGCCTCAAAGCGCTCCAAATGTCCACTTCCACATACTACAAAAAGAGTGTTTCAAACCTGCTGTATGAAAGGGAATGTTCAACTCTATGAGTTGAATGCAAACATTACAAAGAAGTTTCTGAGAATGCTTCTGTCTAGATTTTATATGAAGGTTTTCCCGTTTCCAACGAAATTTTCAATGCTCTCAAAATATCCACTTGTAGATTCTACAAAAAGAGTGTTTCCAAACTGCTGTATCAAAACAAAGGTTGAACTCTGTGAGTTGAG…	active
15	17362546	17366545	CTACAAAAAGAGTGTTTCAAACCTGCTGTATGAAAGGGAATGTTCAACTCTATGAGTTGAATGCAAACATTACAAAGAAGTTTCTGAGAATGCTTCTGTCTAGATTTTATATGAAGGTTTTCCCGTTTCCAACGAAATTTTCAATGCTCTCAAAATATCCACTTGTAGATTCTACAAAAAGAGTGTTTCCAAACTGCTGTGTCAAAAGAAAGGTTCAACTCTGTTAGTTGAGGACACACATCACAAATAAGTTTCTGAGAATGCTTCTGTCTAGTTCTTATTTGAAGACATTTCCTTTCTCACCTTAGGCCTGAAAACGCTCGAAATATCCACTTCCAGATACGACAGAAACAGTGATTCAAACCTGCTCTATGAAAGGGAATGTTCAACTAGGTGACT…	active
15	17449622	17453621	CTCTATGAGTTGAATGCAAACATCACAAAGAAGACTCTGAGAATGCTTTTGTCTAGATTTTATATGAAGATATTCCCGTGTCCAACGAAATTTTCAAAGGTCTCCAAATACCCATTTGTAGATTCTACAAAAAGAGTGTTTCCAAACTGCTGTATCAAAACAAAGGTTGAACTCTGTGAGTTGAGGACACACATCACAAATAAGTTTCTGAGAATGCTTCTGTCTAGTTTTTATTTGAAGATGTTTCCTTTTTCACCATAGGCCTGAAAGCGCTCGAAATGTCCACTTCCAGATAGTACAGAAAGAGTGTTTCAAACCTGCTCTATGAACGGGAATGTTCAGCTCTGTGAGTTGAATGCAAACATCACAAAGCAGGTTCCGAGAATGCTTCCGTCTAGA…	active
15	17087161	17091160	TCCACAAAAAGCGTGTTTCAAAGCTGCTCTGTAAAAAGAAAGGTTCAACTCTGTTAGTTGAATACACACGTCACAAACAAGTTTCTGAGAATGCTTCTGTCTAGTTTTTATGGGAAGATATTTCCTTTTTCACCGTAGGCCTCAAAGCGCTCCAAATGTCCACTTCCACATACTACAAAAAGAGTGTTTCAAACCTGCTCTATGATAGGGAATGTTGAAACCTATGAGTTGAATGCAAGCATTACAAAGAGGTTTCTGAGAATGCTTCTGTCTAGATTTTATATGTAGATATTCCCGTTTCCAACGAAATCCTCAAAGCTATCCAAATATCAACTTGCAGATTCTACAAAAGGAATGTTTCCAAAATGCTGTATCCAAACAAAGGTTCAACTCTGTGAA…	active
16	37137003	37141002	AGGAAACACTCTGTTTGTAAAGTCTGCAAGTGGATATTCAGACCTCTTTGAGGCCTTCGTTGGAAACGGGATTTCTTCATATTATGCTAGACAGATGAATTCTCAGTAACTTCCTTGTGTTGTGTGTATTCAACTCACAGAGTTGAACGATCCTTTACACAGAGCAGATTTGAAACACTGTTTTTCTGGAATTTGCAAGTGGAGATTTCAGCCGCTTTGAGGTCAATGGTAGAAAAGGAAATATCTTCGTATAAAAACTAGACAGAATGATTCTCAGAAACTCCTTTGTGATGTGTGCGTTCAACTCACAGAGTTTAACCTTTCTTTTCACAGAGCAGTTAGGAAACACTCTGTTTGTGAAGCCTGCCAGTGGATATTCGGACCTCTTTGAGGCCTTCG…	active
16	36600422	36604421	TTTCAAGCGCTTTGAGGCCAAAAGCAGAAAAGGAAATATTTTCCTATAAAAACTCGACAGAATCTTTCTCAGAAACTGCTCTGGGATGTGTGCGTTCAACTCACAGAGTTTAACTTTTCTTTTCATTCAGCAGTTTGGAAACACTCTGTTTGGAAAGTCTGCACGTGGATATTTTGACCTCTTTGAGGCCTTCGTTGGAAACGGGTTTTTTTCATGTAAGGCTAGACAGAAGAAATCTCAGTAACTTCCTTGTGTTGTGTGTATTCAACTGACAGAGTTGAACCTTCCTTTAGACAGAGCAGATTCGAAACACTCTTTTTCTGCAATTTGCAAGTGGAGACTTCAAGCGCTTTGAGGCCAAAGGCAGAAAAGGAAATATCTTCGTATAAAAACCCGACA…	active
16	36426864	36430863	ACTGCTCTGTGATGTGTGCGTTCAACTCACAGAGTTTAACTTTTCTTTTCATTCAGCAGTTTGGAAACACTCTGTTTGTAAAGTCTGCAAGTGGATATCTTGGCCTCTTAGAGGCCTTCGTTGGAAACGGGTTTTTTCATTTAAGGTTAGACAGAGGAATTCCCAGTAACTTCCTTGTGTTGTGTGCATTCAACTCACAGAGTTGAATGATTCTTTACACAGAGCAGATTTGAGACACTCTTTTGGTGGAATTTGTAAGTGGAGAATTCAGCCGCTTTGAGGTCAACGGTAGAAAAGGAAATATCTTCGTATAAAAACTAGACAGAATGATTCTCAGAAACTGTTTTGTGATGTGTGCGTTCAACTCACAGAGTTTAACCTTTCTTTTCAAAGAGCAGT…	active
16	37388953	37392952	TGAAAGTCTCTTTTTGTGGAATTTGCAAGTGGAGATTTCAAGCGCTTTGAGGCCAAAAGCAGAAAAGGAAATATTTTCCTATAAAAACTCGACAGAATCTTTCTCAGAAACTGCTCTGGGATGTGTGCGTTCAACTCACAGAGTTTAACTTTTCTTTTCATTCAGCAGTTTGGAAACACTCTGTTTGGAAAGTCTGCACGTGGATATTTTGACCTCTTTGAGGCCTTCGTTGGAAACGGGTTTTTTTCATGTAAGGCTAGACAGAAGAAATCTCAGTAACTTCCTTGTGTTGTGTGTATTCAACTGACAGAGTTGAACCTTCCTTTAGACAGAGCAGATTCGAAACACTCTTTTTCTGCAATTTGCAAGTGGAGACTTCAAGCGCTTTGAGGCCAAAGG…	active
16	35856906	35860905	TCTGCCAGTGGATATTCGGACCTCTTTGAGGCCTTCGTTGGAAACGGGATTTCTTCATATTATGCTAGACAGATTTCTCAGTAACTACTTTGTGTTGTGTATATGCAACTCACAGAGTTCAACCTTCCTTTAGAGAGAGCAGATTTGAAACACTCTTTTTGTGGAATTTGGAAGTGGAGATTTCAAGCGCTTCGATGCCAATGGTAGAAAAGGAAATATCTTCGTATAAAAACAAGACAAACTCGTTCCCAGAAACTGCGTAGTGATGTGTGTGTTTAACTCACAGAGTTTAACCTTTCTTTTCATACAGAATTCTGGAAACCCTCTGTTTGTAAAGTCTGCAAGTGGATATTTGGACCTCTTAGATGCCTTCTTTGGAAACGGGATTTCTTCATATAA…	active
17	26339743	26343742	CACATAAAAACTAAACAGAAGCATTCTCAGAAACTTCTCTGTGATGTTTGTGTTCAACTCCCAGAGTTTCACATTGCTTTTCATAGAGTAGTTCTGAAACATGCTTTTCGTAGTGTCTACAAGTGGACATTTGGAGCGCTTTCAGGCCTGTGGTGGAAAACGAATTATGGTCACATAAAAACTGGAGAGAAGCATTGTCAGAAACTTCTTTGTGATGATTGCATTCAACTCACAGAGTTGAAGGTTCCTTTTCAAAGAGCAGTTTCCAATCACTCTTTGTGTGGAATCTGCAAGTGGATATTTGGACCTATTTTGAAGATTTCGTTGGAAACGGGAGAATCTTCACAGGAAAGCTAAACAGAAGCATTCTCAGAAACTTCTTTGTGATGCTTGCATTCA…	active
17	27375712	27379711	CATTCAACTCACAGTGCTGAACCTTTCTTTGATAGTTCAGCTTTGAAACACTCTTTTTGTAGAAACTGCAAGTGGATATTTGGTCCTCTGTGAGGATTTCGTTGGAAACGGGATAAACCGCACAGAACTAAACAGAAGCATTCTCAGAACCTTCTTCGTGATGACTGCATTCAACTCACAGTGTGGAAGCTTTCTTTGATAGTTCAGCTTTGAAACACTCTTTTTGTAGAAACTGCAAGGGGATAATTGCACTTCTTTGAGGCCTACCGTACTAAAGGAAATAACTTCCTATAAAAAGAAGACAGAAGCTTTCTCAGAAAATTCTTTGGGATGATTGAGTTGAACTCACAGAGCTGAACATTCCTTGCGATGTAGCAGTTTAGAAACACACTTTCTGCA…	active
17	26459456	26463455	AGAGCAGTTTCCAATCACTCTTTCTGTGGAATCTGCAAGTGGATATTTGGACCTATTTTGAAGATTTCGTTGGAAACGGGAGAATCTTCACAGGAAAGCTAAACAGAAGCATTCTCAGAAACTTCTTTGTGATGCTTGCATTCAACTCACAGAGTTGAACTTTCCTTTCGAGAGAGAAGCTTTGAAACACTCTTTTTCCAGAATCTGCAAGTGGACATTTGGAGGGCTTTGAGGCCTGTGGTGGAAAAGGAATTATCTTCCCGTAAAAGCTAGATAGAAGCATTCTCAGAAACTACTTTGTGATGATTGCATTCAAGTCACAGAGTTGAACATTCCCTTTGACAGAGCAGTTTGGAAACTCTCTTTGTGTAGAATCTGCAAGTGGAGATACGGACCGCT…	active
17	25315362	25319361	CCTCACAGAGTTGAACATTCCTATTGATAGAGCAGTTTGGAAACACTCTTGTTGTGGAATGTGCAAGTGGAGATTTGGAGCGCTTTGAGGCCTATGGTAGTAAAGGGAATAGCTTCATAGAAAAACTAGACAGAAGCATTCTCAGAAAATACTTTGTGATGATTGAGTTTAACTCACAGAGCTGAACATTCCTTTGGATGGAGCAGGTTTGAGACACACCTTTTGTAGAATCTACAAGTGGATATTTGGACCTCTCTGAGGATTTCGTTGGAAACGGGATAACTGCACCTAACTAAACGGAAGCATTCTCAGAAACTTCTTGGTGATGTTTGCATTCAAATCCCAGAGTTGAACCTTCCTTTGATAGTTCAGGTTTGAAACACTCTTTTTGTAGGATCT…	active
17	24693165	24697164	CACTCTTTTTGTAGAAACTGCAAGTGGATATTTGGTCCTCTCTGAGGATTTCGTTGGAAACGGGATAAACTGCACAGAACTAAACAGAAGCATTCTCAGAACCTTCTTCGTGATGTCTGCATTCAACTCACAGTGTGGAACCTTTCTTTGATAGTTCAGGTTTGAAACACTCTTTTTGTAGAAACTGCAAGGGGATAATTGCACTCTTTGAGGAGTACCGTAGTAAAGGAAATAACTTCCTATAAAAAGAAGACAGAAGCTTTCTCAGAAAATTCTTTGGGATGATTGAGTTGAACTCACAGAGCTGAGCATTCCTTGCGATGTAGCAGTTTAGAAACACACTTTCTGCAGAATCTGCAAGTGCATATTTGGACCTCTGTGAGGAATTCGTTGGAAACG…	active
18	20035132	20039131	GAATCTCCAAGTGGATATTTGGCTAGTGTTGAGGATTTCGTAGGAAGCGGGAATTCATCCAAATTGCAGACTGCAGCGTTCTGAGAAACATCTTTGTGATGTTTGTATTCAGGACACAGACATGAACATTCCCTATCATAGAGCAGGTTGGAATCACTCCTTTTGTAGTATCTGGAAGTGGACATTTGGAGCGCTTTCAGGCCTATGTTGAAAAAGGAAATATCTTCCCATAACAACTAGACACAAGCATTCTCAGAAACTTGTTTGTGATGTGTGCCCTCTACTGACAGAGTTGAACCTTTCTTTTCATAGAGCAGTTTTGAAACACTCTTTTTGTAGAATCCGCAAGAGGATATTTGCATAGCTTTGAGGATTTCGTGGGAAACGGGATTGTCTTCA…	active
18	18110294	18114293	TCTGAGAAACATCTTTGTGATGTTTGTATTCAGGACACAGAGTTGAACATTCCCTATCATAGAGCAGGTTGGAATCACTCCTTTTGTAGTATCTGGAAGTGGACATTTGGAGCGCTTTCAGGCCTATTTTGGAAAGGGAAATATCTTCCCGTAACAACTATGCAGAAGCATTCTCAGAAACTTGTTTGTGATGTGTGCCCTCTACTGACAGAGTTGAACCTTTCTTTTCATAGAGCAGTTTTGAAACACTCTTTTTGTAGAATCTGCAAGAGGATATTTGCATAGCTTTGAGGATTTCGTGGGAAACGGGATTGTCTTCAGGTAAAATCTAGACAGAAGCATTCTCAGAAACTTCTTTGGGATGTTTGCATTCAAGTCACAGAGTAGAACATTCCCTTT…	active
18	17730824	17734823	TGTTGGAAAGGGAAATATCTTCCCGTAACAACTAGGCAGAAGCATTCTCAGAAACTTATTTGAGATGTGTGTACTCAACTAAGAGAATTGAACCACCGTTTTGAAGGAGCAGTTTTGAAACACTCTTTTTCTGGAATCTGCAAGAGGATATTTGCCTAGCCTTGAGGATTTCGTTGGAAACGGGATTGTCTTCAGATCAAATCTAGACAGAAGCATTCTCAGAAACTTCTTTGGGATGTTTGCATTCAAGTCACAGAGTAGAACATTCCCTTTGGTAGAGCAGGTTTGAAACACTCTTTTTTTAGTATATGGAAGTGGACATTTGGAGCGCTTTCAGGCCTACGTTGGAAAAGGAAATATCTTCCCATAACAACTAGACAGAAGCATTCTCAGAAACTA…	active
18	18674345	18678344	CTTTGAGGATTTCGTGGGAAACGGGATTGTCTTCAGGTAAAATCTAGACAGAAGCATTCTCAGAAACTTCTTTGGGATGTTTGCATTCAAGTCACAGAGTAGAACATTCCCTTTGGTAGAGCAGGTTTGAAACACTCTTTTTGTAGTATCTGGAAGTGGACATTTGGAGCGCTTTCAGGCCCATGTTGGAAAGGGAAATATCTTCCCGTAACAACTAGGCAGAAGCATTCTCAGAAACTTATTTGAGATGTGTGTACTCAACTAAGAGAATTGAACCACCGTTTTGAAGGAGCAGTTTTGAAACACTCTTTTTCTGGAATCTGCAAGAGGATATTTGCCTAGCCTTGAGGATTTCGTTGGAAACGGGATTGTCTTCAGAGAAAATCTAGACAGAAGCAT…	active
18	16142202	16146201	AACTTCTTTGGGATGTTTGCATTCAAGTCACAGAGTAGAACATTCCTTTGGTAGAGCAGGTTTGAAACACTCTTTTTTTAGTATATGGAAGTGGACATTTGGAGCGCTTTCAGGCCTACGTTGGAAAAGGAAATATCTTCCCATAACAACTAGACAGAAGCATTCTCAGAAACTAGTTTCTGATGTGTGTCCTCAACTAACACAGTTGAACATTTCTTTAGACAGAACAGTTTTGAAACACTCTTTTTGTGGAATCTGCAAGTGGATATTTGGCTAGATTTGAGGATTTCGTTGGAAACGGGATTACATATAAAAAGCAGACAGCAGCATTCTCAGAAACTTCTTTGTGATGATTGCATTCAAGTCACAGAATTGAACATTCCCTTTCACAGAGCAGGT…	active
19	28116375	28120374	GGAAACACTCTGTTTGTAAAGTCTGCAAGTGGATATTCAGACATCCTTGAGGCTTTCGTTGGAAACGGGATTTCTTCATATTCTGCTAGAAAGAAGAATTCTCAGTAACTTCCTTGTGTTGTGTGTATTCAACTCACAGAGTTGCACGATCCTTTACACAGAGCAGACTTGAAACACTCTTTTTGTGGAATTTGCAAGTGGAGATTTCAGCCGCTTTGAGGTCAATGGTAGAATAGGAAATATCTTCCTATAGAAACTAGACAGAATGATTCTCAGAAACTTCTTTGTGATGTGTGCGTTCAACTCACAGAGTTTAACCTTTCTTTTCATAGAGCAGTTAGGAAACACTCTGTTTGTAAAGTCTGCAAGTGGATATTCAGACCTCCTTGAGGCCTTCGT…	active
19	27311502	27315501	AAGTGGATATTCAGACATCCTTGAGGCTTTCGTTGGAAACGGGATTTCTTCATATTCTGCTAGAAAGAAGAATTCTCAGTAACTTCCTTGTGTTGTGTGTATTCAACTCACAGAGTTGAACGATCCTTTACACAGAGCAGACTTGAAACACTCTTTTTGCGGAATTTGCAAGTGGAGATTTCAGCCGCTTTGAGGTCAATGGTAGAATAGGAAATATCTTCCTATAGAAACTAGACAGAATGATTCTCAGAAACTCCTTTGTGATGTGTGCGTTCAACTCACACAGTTTAACCTTTCTTTTCATAGAGCAGTTGGGAAACACTCTGTTTGTAAAGTCTGCAAGTGGATATTCAGACCTCCTTGAGGCCTTCGTTGGAAACGGGATTTCTTCATATTATG…	active
19	26062918	26066917	CTCTTTTTGTGGAATTTGCAAGTGGAGATATCAGCCACTTTGAGGTCAATGGTAGAATAGGAAATATCTTCCTATAGAAACTAGACAGAATGATTCTCAGAAACTCCTTTGTGATGTGTGCGTTCAACTCACAGAGTTTAACCTTTCTTTTCATAGAGCAGTTACGAAACACTCTGTTTGTAAAGTCTGCAAGTGGATATTCAGACATCTTTGAGGCTTTCGTTGGAAACGGGATTTCTTCATATTCTGCTAGACAGAAGAATTCTCAGTAACTTCCTTCTGTTGTGTGTATTCAACTCACAGAGTTGAACGATCCTTTACACAGAGCAGACTTGAAACACTCTTTTTGTGGAATTTGCAAGTGGAGATTTCAGCCGCTTTGAGGTCAATGGTAGAATA…	active
19	27163357	27167356	GAAAGAAGAATTCTCAGTAACTTCCTTGTGTTGTGTGTATTCAACTCACAGAGTTGAACGATCCTTTACACAGAGCAGACTTGAAACACTCTTTTTGTGGAATTTGCAAGTGGAGATTTCAGCCGCTTTGAGGTCAATGGTAGAATAGGAAATATCTTCCTATAGAAAGTAGACAGAATGATTCTCAGAAACTCCTTTGTGATGTGTGCGTTCAACTCACAGAGTTTAACCTTTCTTTTCATAGAGCAGTTAGGAAACACTCTGTTTGTAAAGTCTGCAAGTGGATATTCAGACCTCCTTGAGGCCTTCGTTGGAAGCGGGATTTCTTCATGTTCAGGTAGACAGAAGAATTCTCAGAAACTTCCTTGTGTTGTGTGTTTTCAACTCACAGAGTTGAAC…	active
19	26877386	26881385	GTTGGGAAACACTCTGTTTGTAAAGTCTGCAAGTGGATATTCAGACTTCTTTGAGGCCTTCGTTGGAAGCGGGATTTCTTCATATTCTGCTAGACAGAAGAATTCTCAGTAACTGCCTTGTGTTGTGTGTATTCAACTCACAGAGTTGAACGATCCTTTACACAGAGCAGACTTGAAACACTCTTTTTGTGGAATTTGCAAGTGGAGATTTCAGCCGCTTTGAGGTCAATGGTAGAATAGGAAATATCTTCCTATAGAAACTAGACAGAATGATTCTCAGAAACTCCTTTGTGATGTGTGCGTTCAACTCACAGAGTTTAACCTTTCTTTTCATAGAGCAGTTAGGAAACACTCTGTTTGTAAAGTCTGCAAGTGGATATTCAGACATCCTTGAGGCTT…	active
20	28534259	28538258	AAACACTCTTTTTGTACTATCTGGAAGTGGACATTTGGAGCGCTTTCAGGTCTACGGTGAAAAAGGAGATATCTTCCAATAAAAACTAGATAGAAGCAATGTCAGAACTTTTTTCATGATGTATCTACTCAGCAAACAGAGTTGAACCTTTCTTTTGAGAGAGCAGTTTTGAAACACTCTTTCTGTGGAATATGCAAGTGGGTATTAGGCCAGCTTGGAGGATTTCGTTGGAAACGGGAATACGTATAAAAAGCAGACAGCAGCATTGTCAGAAACTACTTTGTGATGTTTGCATTCAAGTCACAGAATTGAACACTCCCTTTCACAGAGCAGGTTTGAAACACTCTTTTTGTAGTGTCTGTAAGTGAACATTTGGATTGCTTTCAGGCCTAAGGTGAA…	active
20	28894334	28898333	GTCCCAGTGTTGAACATTCCCTTTTATAGAGCAGGTTGGAAACACTCTTTCTGCATTCCCTGGAAGTGGACATTTGGAGCGCTTTCAGGACGACGGTGAAAATGGAAATATCTTCCAATAAAATCTAGATAGAAGCAATGTCAGAAACTTTTATGTGATGGATCTACTCAGCTAACAGAGTTGAGCCTTTCTTTTGAGAGAGCAGTTTTGCAACACTCTTTTTGTGGAATATGCAAGTGGATATTAGGGCAGCTTTGAGGATTTCCTTGGAAACGGGAATACATGTAAAAAGCAGACAGCAGCATTCTCAGAAACTTCTTTGTGATGTTTGCATTGAAGTCACAGAGTTGAACATTCCATTTGAGAGAGCAGGATTGAAACACGCCTTTTTGTCATATC…	active
20	27133371	27137370	GCATTCAGGCTTGTATTGAAAAAGGAAATATCCTCCCATAAAAACTAGACAGAAGCATTCTCAGAAACTTATTTGTGATGTATGTACTCAACTAACAGAACTAAACCATCGTTTTGAAGGAGCAGTTTTGAAACACCCTTTTTGCGGAATCTGCAACTGGATATTTGGCTAGCTTGGAGGATTTCGTTGGAAACGGGATTACATACAAAAAGCAGACAGCAGCATTCTCAGAAACTTCTTTGTGATGTTTGCATTCAAGTCGCAGAGTTGAACATTCCCTTTCATAGAGCAGGTTTGAAACACTCTTTTTGTAGTATCTGGATGTGGACATTTGGATCACTTTCAGGCCTATGGTGAAAAAGGAAATATCTTCCCATGAAAACTAGACAGAAGCATTCT…	active
20	28448162	28452161	AGATAAACTCTAGACAGAAGCATTCTCAGAAACTTCTTTGGGATGTTTCAATTGAAGTCACAGTGTTGAACATTCCCTTTCACAGAGCAGGTTTGAAACACTCTTTTTGTAGTGTCTATAAGTGAACATTTGGCGTGCTTTCAGGCCTAACGTGAAAAAGGAAATATCTTCCCATAAAAACTAGACAGAAGCATTCTCAGAAACTTGTTCTTGATGTGTCCCCTCTACTGACAGAGTTGAACCTTTCTTTGCAAAGAGCAGCTTTGAAACACTCTTTTTGTAGAATCTGCAAGAGGATATTTGGATAGCTTGGAGGATTTCGTTGGAAAAGGGTATGTCTTCAGATAAACTCTAGACAGAAGCATTCTCAGAAACTTCTTTGGGATGTTGCATTCAAGT…	active
20	27389202	27393201	GCGGGTTGGAAACACTCTTTCTGCATTCCCTGGAAGTGGACATTTGGAGCGCTTTCAGGACGACGGTGAAAATGGAAATATCTTCCAATCAAATCTAGATAGAAGCAACGTCAGAAACTTTTATGTGATGGATCTACTCAGCTAACAGAGTTGAACCTTTCTTTTGAGAGAGCAGTTTTGCAACACTCTTTTTGTGGAATATGCAAGTGGATATTAGGGCAGCTTTGAGGATTTCGTTGGAAACGGGAATACATGTAAAAAGCAGACAGCAGCATTCTCAGAAACTTCTTTGTGATGTTTGCATTGAAGTCACAGAGTTGAACATTCCCTTTGAGAGAGCAGGTTTGAAACACGCCTTTTGTCATATCTGGAAGTGTCCATTCGGAGCGCATTCAGGCT…	active
21	11069579	11073578	TGAGAATGCTTCTGTCTATTTTTTATGGGAAGATATTTCCTTTTTCACCGTAGGCGTCAAGGCGATCGAAATGTCCACTTCCACAAACTACAAAAAGAGTGTTTCAAACCTGCTCTATGAAAGGCCATGTTCATCTCTATGAGTTGAATGGAAATATCCGAAAGAAATTTCTGGGAATGCTGCTGTCTAGTTTTTATATGAATTCCCGCTTCCAACGAAATCCTCAAAGCAATCCAAATATCCACTTGCAGAATCCACAAAAAGAGTGTTTCAAAACTGCTCTATCAATAGAAAGGTTCAACTCTTTTAGTTGAGTACACACATCACAAACAAGTTTCTGAGAATGCTTCTGTCTGGCTTTTATTGGAAGACGTTTCCTTTTCACCAAAGGCATCAAAG…	active
21	11049812	11053811	CGAATGTTCAACTCTGTGACTTGAATGCAGATATCACAAAGTAGTTTCTGAGAGGGCTTCTGTCTAGATTTTAGATGATGATATTCCCGTTTCCAACGAAATCATTAGAGCTATCCAAATATCCACTTACAGTTTCTACAAAAAGAGTGTTTCCAAACTGCTGCATCAAAAGAGAGGTTCCACTCTGTTAGCTGAGTACACACATCACAAACTTGTTTCTCAGAATCCTTCTGTCTCGTTTTTATGGGAAGATATTTACTTTTTCACCGTAGGCATCAAAGCGCTCCAAATGTCCACATCCAGATACTCCAGAAAGAGTGTTTCAAACCTGCTCTATGAAAGGGAATCTTCAACTCTATGAGTTGAATGCAGACATCAGAAAGAAATTTCTGAGAATGC…	active
21	10969535	10973534	ACATCCAGATACTCCAGAACGAGTGTTTCAAACCTGCTCTATGAAAGGGAATCTTCAACTCTATGAGTTGAATGCAGACATCAGAAAGAAATTTCTGAGAATGCTGCTGTCTACCTTTTATTTGAATTCCCGCTTCCAACGAAATCCTCCAAGCTATCCAAATATCCACCTGCATTTTCCACAACAAGAGTGTTTCAAAACTGCTCTATCAATAGAAATGTTCAACTCCTTTGGCTGGGTACACACATCACAAACAAGTTTCTGAGAATGCTTCTGTCTAGTTTTTATGGGAAGACGTTCCCTTTTTCACCAAAGGCATCAAAGCGCTCCAAATGTCCACTTCCAGACACTACAAAAAGAGTGTTTCCAACGTGCCCTAAGAAAGCGAATGTTCAACTC…	active
21	11266431	11270430	AGCTATCCAAATATCCAGTTACAGTTTCTACCAAAAGGGTGTTTCCAAATTGCTGCATCAAAAGAAAGGTTCAACTCTGTTAGTTGAGGACACACATCACAAAGAAGTTTGTGAGAATGCTTCTGTCTAGATTTTGTATGACGATATTCCCTTTTCCAACGATATCGTTAAAGCAATCTAAATATCAATTTGCAGAATCCACAAAAATAGAGTTTCAAAGCTGCTCTGTAAAAAGAAAGGTTCCACTCTGTTAGCTGAGTACACACATCACAAACTTGTTTCTGAGAATCCTTCTGTCTCGTTTTTATGGGAAGATATTTACTTTTCCACCGTAGGCATCAAAGCGCTCCAAATGTCCACATCCAGATACTCCAGAAAGAGTGTTTCAAACCTGCTCTA…	active
21	11299143	11303142	TCACAAAGAAGTTTGTGAGAATGCTTCTGTCTAGATTTTGTATGACCATATTCCCTTTTCCAACGATATCATTAAAGCAATCTAAATATCAATTTGCAGAATCCACAAAAATAGAGTTTCAAAGCTGCTCTGTAAAAAGAAAGGTTCCACTCTGTTAGCTGAGTACACACATCACAAACTTGTTTCTGAGAATCCTTCTGTCTCGTTATTATGGGAAGATATTTACTTTTTCACCGTAGGCATCAAAGCGCTCCAAATGTCCACATCCAGATACTCCAGAAAGAGTGTTTCAAACCTGCTCTATGAAAGGGAATCTTCAACTCTATGAGTTGAATGCAGACATCAGAAAGAAATTTCTGAGAATGCTGCTGTCTACCTTTTATTTGAATTCCCGCTTCC…	active
22	14483514	14487513	GCAGACATCACAGAGCAGTTTCTGAGAATGCTTCTGTCTAGATTTTATAGGAAGATATTCCCGTTTCCAACGAAATCTTCACAGCTATCCAAATATCCACTTGCAGATTCTACAAAAAGAGTGTATCAAAACTGCTCTGTCAAAAGGAAGGTTCTTCTCTGTTAGGTGAGTGCATACGTCATAAAGGAGTTTCTGAGAATGTTTCTGTCTAGTGGTTATGGGAAGATATTTGCTTTTTCACCGTAGGCCTCAGAGCGCTCCAAATATCCACTTGCACATACTACAAAAAGAGTGCCTCAAAGCTGCTCTCTGAAACGGAATGTTCAACTCTATGAGTTGAATGCAAACATCACAAAGACGTTTCTGAGAATGCTTCTGTCTAGATTTGATATGAAGATA…	active
22	13698534	13702533	TATACTACAAAAAGAGCGTTTCAAACCTGCTCTAGGAAAGGCAATGTTCAACTCTGTGACTTGAATGCAGACATCACAGAGCAGTTTCTGAGAATGCTTCTGTCTAGATTTTATAGGAAGATATTCCCGTTTCCAACGAAATCTTCACAGCTATCCAAATATCCACTTGCAGATTCTACAAAAAGAGTGTATCAAAACTGCTCTGTCAAAAGGAAGGTTCTTCTCTGTTAGGTGAGTGCATACGTCATAAAGGAGTTTCTGAGAATGTTTCTGTCTAGTGGTTATGGGAAGATATTTGCTTTTTCACCGTAGGCCTCAGAGCGCTCCAAATATCCACTTGCACATACTACAAAAAGAGTGCCTCAAAGCTGCTCTCTGAAACGGAATGTTCAACTCTAT…	active
22	15616010	15620009	ACACATCACAAAGAAGATTCTGAGGATGCTGCTGTCTACTTTTTATACGTAATCCCGTTTCCAACGAAATCCTCCAAGCTATCCAAATATCCACTTGCAGATTCCACAGAAAGACTGTTTCAAAACTGCTCTGTCAATAGAAAGGTTCAACTCTGTTAGCTGCGTGCATATATCCCAAAGAAGATTATGAGATTACTTCTGTCTAGTTTTTATGGGAAGATATTTCCCTTTTCACCGTAGGCGTCAAGGCGCTCCAAATGTCCACTTCCAGATACTACAAAAAGAGTGTTTCAAACCTACTCTGTGAAAGGGAGTATTCAACTCTGTGACTTGAATACACATATCACAAAGAAGTTTCTGAGAATGCTTCTGTCGAGATTTTATATGAAGATATTCCCG…	active
22	13566800	13570799	ATAGAAAGGTTCAACTCTGTTAGCTGCGTGCATATATCCCAAAGAAGATTCTGAGATTGCTTCTGTCTAGTTTTTATGGGAAGATATTTCCCTTTTCACCGTAGGCGTCAAGGCGCTCCAAATGTCCACTTCCAGATACTACAAAAAGAGTGTTTCAAACCTACTCTGTGAAAGGGAATATTCAACTCTGTGACTTGAATGCACATATCACAAAGAAGTTTCTGATAATGCTTCTGTCGAGATTTTATATGAAGATATTCCCGTTTCCAACGAAATCCTGAAATCTATCCAAATATCCCCTCGCAGATTCTACAAAAAGAGTGTTTCAAAACTGCTCTGTAAAAAGAAAGGTTCAACTCTGTTAGTTGAGTACACACATCACAAACAAGTTTCACAGAA…	active
22	12840455	12844454	TCTACTTTTTATACGTAATCCCGTTTCCAACGAAATCCTCCAAGCTATCCAAATATCCACTTGCAGATTCCACAGAAAGACTGTTTCAAAACTGCTCTGTCAATAGAAAGGTTCAACTCTATTAGCTGCGTACATATATCCCGAAAAAGATTCTGAGATTGCTTCTGTCTAGTTTTTATGGGAAGATATTTCCCTTTTCACCGTAGGTGTCAAGGCGCTCCAAATGTCCACTTCCAGATACTACAAAAAGAGTGTTTCAAACCTACTCTGTGAAAGGGAATATTCAACTCTGTGACTTAAAGGCAGATATCACAAAGAAGTTTCTGAGAATGCTTCTGTCGAGATTTTATATGAAGATATTCCCCTTTCCAACGAAATCCTGAAATCTATCCAAATATC…	active
1	127000000	127000000	TTCCTTTTCCACCATAGGCCTCAAAGCTGTCCAAATGCAGATTCTAGAAAAAGAGTTTCTAAACTGCCCCATGAAAAGAAGTGTTCAACACTGTGAGTTGAATGCATACATCACAAAGCAGTTTCTAAGAATGCTTCTGTCTAGTTTTTATGTGAAGATGTTTCCTTTTCCACCACAGGCTTGAAATCGCTCCAAATATCTACTTGCAGATCCTACAAAGAGACCGTTTCAAAACAGCTCTATCAACAGGAAGGTTCCACGCTGTGAGTTGAATGCACACATCACAAAGAAGCTCCTGAGAATGCTTCTGTCTAGTTTTTCTGTGAAGATATTTCCTTTTCCAACATAGGCTTAAAATCGCTCCAAATATCCACTTGCAGGTTCCACAAAATGACTGTT…	divergent
1	127000000	127000000	AGTACTGCTCTATGAAAAGAAATGTTCAACTCTGTGAGTTGAATTAACACATCACAAAGCAGTTTCTGAGAATGCTTCTGTCAAGCTTTTATGTGAAGATATTTCCTTTTCCACAATACTCCTGAAATCGCTCCAAATATCCACTTGCAGATTCTACAAGGAAACTGTTTCAGAACAACTCTCCCAACAGGAAGGTTCAGCTCTGTGAGTTGAATGCACACATCACAAACAAGTTCCTGAGAATGCTTCTGTCTAGTTTTTCTGTGTAGAGATTTCCTTTTCCAACGTATTCTTCAAATCGCTCCAAATATCCACTTGCAGTTTCTTGAAAAAGACTGTTTCAAAACTGCTCTCTCAAAAGGAAGGTTCAACTCCATGAGCTAAATGCGTACATCACAA…	divergent
1	127000000	127000000	AAAACCAGTTTCTGAGAATCCTTCTGTCAAGCATTTATGTGACGATATTTCCTTTTCCACCATAGGACTGAAATCGCTCCAAATATTCACTTGCAGATCCTGCAAAGGGACTGTTTAAACAGCTCTCTCAACAGGAAAGTTCAGCTCTGTGAGTTGAATGCACACATCTCAAACTAGTTCCTGAGAATTCTTCTGTCTAGTTTTTCTGTGAAGATATTTCCTTTTCCAACATCGGCTGGACATCGCTCCAAATATCCAGTTGCAGATTCTACAAAAAGACTGTTTTGAAACTGCTCTCTCAAAAGGAAGGTTCAACTCTGTGAGTAGAATGCATACATCACAAAGAAGTTTCAGAGAATGCTTCTGCCTAGTTTATATATGAAGATATTTCCTTTCCCT…	divergent
1	127000000	127000000	AAACTGGACAGAAGCATTCTCAGGAAGTTCTTTGTGATGAGTGAGTTCAACTCACAGTGTTGAATCTTTCTTTTGATAGGGCAGTTTTGAAACACTCTTTTTGTGTGATCTGCAAGTGCCCATTTGGAGAGCTTTGAGGCCTATGGTGGAAAAGGAAATATCTCCACATTAAAACTAGACAGAAGGAATCTCAGAAACTTATTTGTGACATATGGATTCAACTCACAGAGTTGAACATTCCTTTTGTTAGAGCAGTTTTGAAACATTCTTTTTGTAAAATCTGCAAGTGGATATTTGGACAGCTTTGTGGTCTGCTTTGGAAATGGGAATATCCTAAAATAAAAACTAGACGGAAGCATTCTCAGAAATGTCTTTCTGATGTGTGCATTCAATTCACAG…	divergent
1	127000000	127000000	GAACCTTCCTTTGGATAGAGCAGTTTTGAAACACTCCTATTGTGGAATCTGCTTGTAAATATTTGGAGCTCTTTGAGACCTTCATTAGAAACGGCATATCTTCAAATAAAAACTAGACAAAAGCATTCTCAGAAACTGCTTTGTGATGTGTGCATTCAACTCACAGAGTAGACCCTTTCTTTTGATAGAGCAGTGTTGAAACACTCTTTTTGTTGAATCTGCAAGTGGTTATTTGCAGAATTTGAGGCCTTCATTGGAAACGGGAATATCTTCTAATAAAACTAGACAGAAGCATTCTCAGAAACTGCTGTGAGATGTGTGCATTCAACTCACAGAGTTGAACATTTCTTTTGATAGACCAGTTTTCAAACACGCCTTTTCTAGAATCTGCCAGTGGAT…	divergent
2	95005216	95009215	AAGGACATGAACAGACACTTCTCAAAAGAAGACATTTAAGCAGCCAAAAACACATGAAAAAATGCTCCTCATCACTGGCCATCAGAGAAATGCAAATCAAAACCACAATGAGATACCATCTCACAACAGTTAGAATGGCAATCATTAAAAAGTCAGGAAACAGGTGCTGGAGAGGATGTGGAGAAATAGGAACACTTTTACGCTGTTGGTGGGACTGTAAACTAGTTCAATCATTGTGGAAGTCAGTGTGGCGATTCCTCAGGGATCTAGAACTGGAAATACCATTTGACCCAGCCATGCCATTACTGGGTGTATACCCAAAGGACTATACATCATGCTGCTATAAAGACACATGCACACGTACGTTTATTGCAGCATTATTCACAATAGCAAAGACCT…	divergent
2	95009730	95013729	CCCTATTCCAACGAAATCCTCAAAGCTATCCAAATATCCACTTGCAGATTCTACAAAAAGAGTGTTTCAAAACTGCTGTATCAAAAGAAAAGTTCACCCTTTTTAGTTGAGTACAAACATCACAAACTGGTTTCTCAGAATGCTTCTGCCTAGTTTTTATGGGAAGACATTTCCTTTTTCACAATAGTCCACAAAGCGCTCCAAATGTCCAGTTCCACATACTACAAAATCATTGTTTCAAACTTGCTCTGTGAACGGGAATGCTCAACTGTGTGACTTCAATGCAATCCTCACAGAGATGTTTCTGAGAATGCTTCTGTCCAGATTTTATATGAAGATATTCCCGTTTCCAATGAAATCCTCAAAGCTATCCAAATATCCCCTTGCATATTCTACAAA…	divergent
2	95014880	95018879	AGCATTCCAAATGTACACTTACAGATAATAGAAAAAGAGTGTTTCAAAACTTCTCTATGAAAAGGAATGTTCAACTCTGTGAGTTGAATGCAAACATCACAAAGTAGATTCTGAGAATGCTTTTGTCTGCTTCTTATGTGAAGATAATCCCGTTTCCAATGAAATCCTCAAAGCTATCCATATATCCACTTGCAGATTATACAAAAAGAGTGTTTCAAAACTGCTGTATCAAAAGAAAGGTTCAACTCTGTGAGTTCACACATCAGAAAGAAGTTTCTGAGAATGCTTCTGTCTAGTTTTTATGTGAGGATATTTCGTTTTTCACCATAGGCCTCAAAGCGCTCCAAGTGTCCACTACCAGATACAACAAAAAGAGTGTTTCCAAACTGCTCTATGAAA…	divergent
2	95027703	95031702	AAGCTTCAAAGCTGTCCAAATATCCACTTGAAAATTCTACAAAAAGAGTGTTTCGAACCTGCTCTATCAAAGGAAAGTTTCAACTCCGTGAGTTGAATGCACAAATCACAAAGAAGTTTCTGTGAAAGCTTCTGTCTGGTTTTTATTTGAAGATATTCCCATTTCCAACGAAAGCCACAAAGCTGTCCAAATATCCACTTATAAATTCTACAAGAAGAGTGTTTCAAAACTGCTCTATCAAAAGAAAGGTTTCACACTGTGAGTGGAGTACACACATCACAAAGAAGTTTCTGAGAATGCTTCTGTCTAGTTTTTATGTGAAAATATTTCCTTTTTCACCATAGGCCTCAAGCACTCCAAATGTCTACTTGCAGATACTACAAAAAGATTTTTTCAAAC…	divergent
2	95024242	95028241	TGAGAATGCTTCTGTCTAGTTTTTACCTGAAGATACTTCCGTTTCCAGTGAAGGCTTGAAAGCTGTCCAAATATCCACTTGCAAATTCTCAAAAAGAGTGTTTAAAAGCTGCTCTATCAGTAGAAAGTTTCACCTCTGTGAGTTGAATGCGCACATCACACAGAAGTTTCTGAGAATGCTTCTGTCTGGTTTTTATGTGAAGATATTCCCGTTTCCAACCAAAGCCTCAAAGCTGTCCAAATATCCATTTGCAGATTCTACAAGGAGAGTGTTTAAAAACTGCCCTATAAAAAGAAAGGTTCTACTCTGTGAGTGGAGTACACACATCACAAAGAAGTTTCTGAGAATGCTTCTGTCTAGTTTTTATGTGAAAATATTTCGTTTTCCAAAATAGGCCTC…	divergent
3	91720537	91724536	GAAGATTTTTCCTTTTGTACCATAGGCATCAAAGCGCTCCAAATATACAGTTGCAAATTCTACAAAAAGAGTGTTTCAAAACTGCTCTATTGAAAGGAAAGTTCAACACTGTGTGTTCAATGGACCCATCAAAAAGAAGTTTCTGAGAATTCTTCTGTCTACTTTTATATGAAGAAATCCCTTTTCCAACGAAAGCCTCCATGAGGTCCAAAGATACACTTGCAGAATCTACAAAAATGTTGTTTCAAAACTGCTCTATCAAGAGAAATGCTCACCTCTGTGAGTTGAATCCAAACATCACAAAGTAGTTTCTGAGAAAGATTCTGTCCAGTTTTTCTATGAAGATATTTCCTTTTCTACCATGAGCCCCAATGTGCTCTAAACATCCACTTGGAAATT…	divergent
3	90577008	90581007	GTCCGAATATGCACTTGCAGATTCTACAAAAAGAGTGCCTCAAAACTGCTCTATCAAGAGGAATGTTCAACTCTGTGAGTTGAATGCAAACATTACAAAGTAGTTTCTGAGAATGCATCTGTCTAGTTTTTATGTGAAGATATTTTCTTTTCTACCATAGGCCTAAAAGCGCCCTAAATATCCACGTGGAAATTCTACAAAAAGAGTGTTTCAAAACTGCTCTATCAAAAGGAAGGTTCAACTCTGTGACTTGAGTGCAGACATCACAAGGAAGTTTCTGACAATGATTCTTTCTAGTTTTCATATGAGGATATTTCCTTTTCAACCATAGGCCTAAAATCGCCTTAAATATCCAATTGGAAATTCTACAAAAATAGTGTTTCAAAACTGCTCTATTGA…	divergent
3	90598286	90602285	CTCTGTGAGTTGAAAGCACATTTCACATAAAACTTTCTGAGAATTCTTCTGTCTTTTTTTATATGACGAAATCTCGTTTCCAACGAAGGCCTCAGGGAGGTCCAAATACCTTCTTGCAGATTCTCTAAAAAGAGGGTTTCAAAACTGCTCTATCAAGTGGACTGTTCAACTCTGTAAGTTGAATGCAAACATCACAAAGTAGTTTCTGAGATTGCTTCTGTCTAGTATTTATCTGAAGATTTTTCCTTTTCTACCATAGGCCTCAAAGCACTATAAATGTACACTTGCAAATTCTATGTAAAGAGTGTTTCAAAACTGCTCTATCAAAAGAAAGTTTAAACTCTGTGAGTTGAACACACCCATGAAAATGTAGTTTCCGAGAATTCTACTGTCTTGTTT…	divergent
3	91721537	91725536	TTCTGTCTTCTTTTATATGAAGAAATCCCATTTCCAACGAAGGCCTCAAAGAGGTCCAACTATCCACTTGCAGATTCTACAAAAGAAGTGTTTCAAAACTGCTCTATAATAAGGAATGTTCAGCTCTGTGAGTTGAATGCAAACATCACTAAGTAGTTTCTGAGAATGTTTCTGTGTAGTTTTTCTATGAACACACTTTTTTTTCAATCTTATGCCCCAAAGCACTTTAAATATCCACTTGCAAATTCTACAAAAAGAGTGTTTCAAAACTCCTCTATCAAAAGGAAGGTTTAACTCTGTGAGTTGAGTGCAGACATCACAAAGAAGTTTCTGGGAATAATACGGTCTTCTTTTTATGTGAAGATACTCCCGTTTCCAAAGAAGGCTTCAAAGCGCTCC…	divergent
3	96418026	96422025	TTTATATGAAGATACTTACATTTGTGCTATAGGATTCAATGCGCTCCAAATATTCACTTGGAAACTCTACAAAAAGAGTGTTTCAAATCTGCTCTATCAAAAGATGGGTTCAACTCTGTGAGTTGAATGCACACACCACAAAGAAGTTTCTGATAATTCTTCTGTGTAGATTTATATGAAGAAATCCCGTTTCCAACGAATGCCTCGAAGAGGTCCAAATACCCAGTTGCTGATTCTACAAAAAGAGTGTTTCAAAACTGCTCTTTAAAGAGGAATGTTCAACTCTTTGAGTTGAATGCAAACATCAGAAAGTAGTTTTTGAAAATGCTTCTGTCTAGATTTTAGGTGAAGATATTCCTTTTTCTACAGTAGTTCTCAAAGTGCTCTAAATATCCACTT…	divergent
5	50478981	50482980	TATATTCCCGTTTCAAATGAAAGCCTCAAAGTTGTAAAAATATCCACTTCCAGATACTACAAAAAGAGTGTTTCAAAACTGCTCTATCAAAAGGAAGGTTCAACACTGTGAGTTGAGTACACCCATCACAGAGAAGTTTTTGAGAATGCTTCTGTCTGGTTTTTATGTGAAGATACTTCCTTTTTCAATGCAGGCATCAAAGCTCCCCAAATGTCCACTTCCAGATACAACAAAAAGAGTGTTTCAAAGCTGCTCTATGAAAGGGAATTTTTAATTCTGTGAGTTGAATGCAAACATCACAAAGAATTTTCTGAGATTGCTTCTGTCTAGTTTCAATGTGAAGATAGTCCCGTTTCGAATGAAAGCCTCACAGCTATCCAAATATCCCCTTGCACAGTC…	divergent
5	46813012	46817011	TGAGAAACTTCTTTGTGATGTGTGCATTCAACTCACAGAGTTGAACCTTACTTTCGAATGAGCAGGTTTCAAACACTCTTAACGTAAAACTTCCAAGGGCGTACTTAGAGAGCTTTGAAGTCTACGGTAGACAACGAAATATCTTCATGTAAAAACTAGGCAGAATCATTCTCAGAAACCACATTGTGTTTTGAGAGTTCAACTCACAGTTTCACCTTTCTTTCCATAGAGCAGTTATGAAACACTCTCTTTGTAGAATTTGCAAGGGTGTATTTAGAGGGCTTTGAGGCCTATGGTAGAAAAGGAAATATCTTACCATAAAAACTAGACAGAAGCATTCTCAGAAACTAAGATGTGATGTTTGCATTCAACTCACAGAGTTAAACATTCCTTTTGACA…	divergent
5	50480194	50484193	CCATACGTCTCAAATCGCTACAAATGTCCACTTGCAGATTTCACAAAAAGAGTGTTTCAAAACTGCTCTATGAAAAGGAATGTTCAACTCTGTGAGTTGAGTGCAAACATCACAAAGAAGTTTCTGAGAATGCTTCTTTCTAGTTTTTATGTGACTATATTTCCTTTTTCACCATAGGCCTCAAAGTGCCCCAAACATCCACATCCAGATGCTACAAAAACAGTGTTTCAAAACTGCTCTTTGAAAGGGAATGTTCAACTTCCTGAGTTGAATGCAAACATCACACAGTAGTTTCTGAGAATGCTTCCCTCTATTTTTCATGAGAAGATATTCCCGTTTCAAATGAAAGCCTCAAAGCTATCCAAATACCCACTTGCAGATTCTACAAAAGCAGTGTTT…	divergent
5	50606935	50610934	AAACTGCTCATCAAAAGGAAGTTTCAACTCTGTGAGTTGAATGCACACATCACAAGGATGTTTCTGAGAATGCTTCTGTCCAGTTTTTTTGTGAAGATATTCCCGTTTCCAATGAAGGACAAAAAGCGGTCAAAATATGCACTTGCAGATTCTACAAAAAGAGTGTTTCAAAACTGCTGTATTAAAAGGAAGGTTCAACACCGTGAGTTGAATGCACACATCACAAGGAAGTTTCTAAGAAAGCTTCTGTCTAGTTTTCTTGTGAATATATTCCCGTTTCCAATGAAGGCTTCAAAGCACTACAAATACACACTTGCAAATAGTACTAAAAGAGTGTTTCTAAACTGCTCTATCAAAAGGAAGGTTCAACTCTGTGAGTTGAATGCACACATCACAAGG…	divergent
5	50608023	50612022	CTGACAATGCTTCTGCCTAGTTTTTATATGAAGATATTTCCTTTTCCACCATAGTCCTCAAAGTGCTCTAAATGTCCACTTGAAGATTCTACAATAAGAGTTTTTCAAAACTGCTCTATCAAAAGATATGTTAAACTCTGTGAGTTGAATGCACACATCACAAAGTAGTTTTTGAGAATGCTTCTGTGTAGTTTTTAGGTGAAGATATTCCTCTTTCCAATGAAGACTTCAAAGCAGTCCAATCATCCACTTGCAGATCCTTCAAAAAGACTGTTTCAAAACTCCTCTATCAAAAGGAAGGTTCAAAATCTGTGAGTTCAATGCACACATCATAAGGAAGTTTATGAGAATGCTTCTGTCTAGTTTTTATGTGACTACATTCCCGTTTCCAACGAAGGC…	divergent
6	61068390	61072389	ACACTCTTTTTGTATAATCTGCCAGTGAATATTTGGACTTTTTTGAGGCCATCGTTGGAAACGGGATTTCTTCATATAAAACTTGACAGAAGAATTCTCAGTAACTTCATTCCGATGTGCACATTGAACTGACAGAGTTGAAAATTCCTTTCGACACTTCTCAAAAGAAGACATTTATGCAGCCAAAAAACACATGCAAAAATGCTCATCATCACTGGCCATCAGAGAAATGCAAATCAGAACCACTATGAGATATCATCTCACACCAGTTAGAATGGCAATCATTAAAAAGTCAGGAAACAACAGGTGCTGGAGAGGATGTGGAGAAATAGGAACACTTTTACACTGTTGGTGGGACTGTAAACTAGTTCAACCATTGTGGAAGTCAGTGTGGCGATT…	divergent
6	61064144	61068143	ACACACTTTTTGTAGGATCTGCCAGTGAATATTTGAACTTTTTTGAGGCCTTCTTTGAAAAGAGGATTTCTTGATATGAAACTTGACAGAAGAATTCTCAGAAAGTTCTTTGTGATGTGTTCATTTAACACACGGGGTTGAACCTTACTTTCGATAGAGCAGCTTTGTAATACTCTTTTTGTGGTATTTCCAAGTGGATATTTATAGCGGTTCGAGGCCAATGGTAGAAAAGGAAATATCAACATAGAAAAACTAGACAGAATGATTCTCAGAAACTGCTTTGTGATATGTGCATTCAGCTTACAGTATTTAACATTTCTTTTTATACAGCTGTTTTGAAACACTCTTCTTGGTGAATTTACTACTGTATATTTAGCGTGCTTTGAGGCCTACAGTAAA…	divergent
6	61310787	61314786	GAAATTCTTCATATAAAACTAGACAGAAGAATTCTCAGAAAATCCTTTGTGATGTGTCCTTTAAACTAACAGAGTTGAACCTTCCTTTCAATAGAGCAGTTTTGAAACTCTCTTTTTGTAGAATTTCCAAGTGGATATATAGAGCCTTTTGAGGCCTATGTTAGAAAAGGCAACATCTTCATAGAAAAACTAGACAGAAAGTTTCTCAGAAACTACTTTGTGATGTATGCGTTCAACTCACAGAGTTTAACCTTTCTTTTGATAAAACAGTTTTGAATCACTCTTTTTGTAGAATCTGCAAGTGAATATTTGGACTTTTTTGAGGCCTTCTTTGGAAACGGGATTTCATCATATAAAACTTGTCAGAAGAATTCTCAGAAACTTCTTTGTTTTGTGTGC…	divergent
6	62553920	62557919	ATCTGCAAGTGGATATTTGGAACTCTTTCAGACCTTCATTGGAAACGGGATTTCTTCATTTAAAACTTGACAGAACAATTCTCAGAAACTTCTTTGTGATGAGTGTATTCAACAAACCTTGTTGAATCTTCCTTTCCTTAGAGCAGTTTTGAAACACCCTTTTTTGTACTATTTCTAAGTTATTATTTAGAGCGCTTTGAGGCCTGTGGTAGAAAAGGAAATATCTTCATAGAAAAAATAGACAGAATCATTCTCAGAAACTACTTTGTGATGTGTGCGTTCAACCCACAGAGTTTAACCGTTCTTTTGATAGAGCAGTTTGAAACGCTCTTTTGGTAGATATTGCAAGTGTGTATTTAGAGGGCTTTGAGGCCAATGGTAGAAAAGGAAATATCTTTA…	divergent
6	62566872	62570871	GTTTTGAAACACTCTGTAAAGTCTGCAAGTGGATATTTGGAGCGCTTTGAGGCCTTCGTTTGAAACGGAATTTCTTCATATAATACTAGACAGAAGCATTCTCAGAAACTACTTTGTAATGTTTGCATTCCACTCACAGAGTTGAACATTACGTTTGATAGAGCAGGTTTGTAACACTCTTTTTGTAGAATCTGCAAGTGGATATTTCGACCTCTTTGAGGCCTTCGTTGGAAACGGGAATTTCTTCATAAAAAAACAAGACAGAAGAATTCTCAGAAACTTCTTTGTTATGTGTGCATTCAACTCAGAGTTGAACCTTCCTTTCAATAGAGCAGTTTTGAAACACTCTTTTTGTACTATTTCCAAGTGGATATTTAGAGAGCTTTGAGACAGATGGCA…	divergent
7	59828527	59832526	CTAGTTTTTATGTGAAGATACTCCCGTTTCCAATAAAAGCCTCAAAGCTATACAAATATCCACTTGCAGATTCTACAAAAAGAGTGTTTCAAAACTGCTATAAAAAAAGAAAGGTTCAAATCTGTGAGTTGAGTACACACATCACAAAGAAGTTTCTGAGAATGATTCTGCCTAGTTTTTATGGGAAGATATTTCCTTTTTCACCACAGGCCTCAAAGTGCTCCAAATGTTCACTTCCAGATACTACAAAAAGAGTGTTTCAAAACTGCTCTATGAAAGGGAATGTTCAACTCTGTGAGCTGAATGCAAACATCACAAAGAAGTTTCTGAGAATGTTTCAGCCTACTTTTTATATGAAGATATTCCCGTTTCCAACGAAATCCTCAAAGCAATCCAAAA…	divergent
7	58270626	58274625	AGACAGAAGCATTCTCAGAAACTGCTTTATGATGTCTACATTCAACTCACAGAGTTGAACCTTTCTTTTGATAGATCAGTTTTGTAACACACTTTTTGTAGAATCTGCAAGTGTTCATTTGGAGCGCTTTGAGGTCTATGGTGGAAAAGAAAATATCTTCATATAAAAAATAGACAGAAGCATTCTCAGAAACTTCTTTGTGAGGTGTGCATTCAACTCACATAGTTGAAACCTCCTTTTGATAGAGCAGTTTTGAAAGACTCCTTTTGTAGAATCTGCTAGTGGATAGTTGGAGATTTGAAAGGCCTTCATTGGAAATGGGAATATCTTCATATAAAAACTAGTCAGAAGCATTCTCAGAAACTTCTTTGTGATGTGTGCATTAAACTTGCACAGTTG…	divergent
7	59829324	59833323	TCAACTCGGTGAGTTGAAAGCAAACATCACAAAGGATTTTCTGAGAGTGCTTCTGTCTAGTTTTTATGTGAAGATATTGCCGTTTCCAACGAAAGCCTCAAAGCTATCAAAATATCCACTTCCAGATTGTACAAAAAGAGTGTTTCAAAACTGCTGTACCGAAAGAATGGTTCAACTCTGTGAGTTGAGTACACACATCACAAACAAGTTTCTGAGAATGCTTCTGTCTAGTTTTTATGTGAAGATATTTCCTTTTTCACCATAGGCCTCAAAGCGCTACAAATATCCACTTCCAGATACTTCAAAAAGAGTGTTTCAAAACTGCTCTATGGAAGGGAATGTTCAATTCTGTGATTTGAATGCAAACATCACAAAGAAGTTTCTGAGAATGCTTCTGTC…	divergent
7	63714561	63718560	AATCTAGACAGAAGAATTCTGAGAAACTTCTTTCTGATGTTTTCATTCAACTCACAGGGTTGAACATTCCCTTCGATAGAGCAGTTTTGAAACACTCTTTTTGTAGAATTTCCAAGGGCATATTTAGAGTGCTTTCAGGCCTGTGGTAGAAAACGAAATATCTTCATATAAAACCTATATAAGATCATTCTCAGAAACCTCTTTGTGATATGTGGGTTCAAGTCACAGAGTTTGACCTTTCTTTTGACAGAGCAGTTTTGTAACACTCTTTTTGAAGAATATGCAAGTGGATATTTTAAGCGCTTTGAGTCCAATAGTTGAAAAGGAAATATCTTCATATAAAAACTAGGCAGTATCATTCTCAGAAACTACTTTGTGATGTATGCGTTGGCCTCACAG…	divergent
7	63718161	63722160	GTGTGCTTTGAATTCACAGAGTTTAAACTTTCTTTTGATAGAGCAGTTTGGAAACACTCTGTTTTTAATGTTTGCAAGTGGATATTTTGACCTCTTTAAGGCCTTCGTTGGAAACGGGCTTTCTTCATATAAATCTAGACAGAAGAATTCACAGAAACTTCTTTGTGATGTGAGCATTCAACTCACAGAGTTGAACCTTCCTTTCGATAGCTCAGTTTTGAAACACTCTTTTTGGAGAATTTCCAAGGACATATTTGGAGTGCTTTTAGGCCTATGGTAGAAAACGAAATATCTTCATTTAAAAACTAGGCAGAATCATTCTCAGAAACTACTTTATGATGTGTGCATTCAACTCACAGAGTTTAACCTTTCTTTTGATAGAGCAGTTTTGAAACACTC…	divergent
8	44227695	44231694	CAGTTTTGAAACAATCTTTTTGTAGAATTTCCAAGTGGATATCTTGTGCACTTTGAGGCCTTTGGTCTAAAAGGAAATATCTTCATATAAAAACTTGACAGAATCATTCTCAGAAAGTACTTTGTGATGTGTGAGTTCAACTCTCAGAGTTTAACATTTCTTTTCATGGTGCAGTTTTGAAACACTCTTTTTGTAGAATTTGCAAGTGTATATTTAGAGCGCTTTGAGGCCTATAGTAGAAAAGGAAATTTCTTCACATAAAAACTAGACAGAAGCACCCTCAGAAACTGCGTTGTGGTGTTTGCATTCAACTAAGAGAGTTGAACATTCCCCTTGATAGAGCCGTTTTGAAACACTCTTTTTGTAGTATCTGCAAGTGGATATTTGGAACTCTTTGAG…	divergent
8	44218615	44222614	GTAGACAGAAAAATTCTCAGAAACTTCTTCGTGATGTGTATGTTCAATTCACAGAGTTGAACCTTCCTTTCGATAGAGCAGTTTTGAAACACTCTTTTTATTGTATTTTCAACTGGATATTTAGAGTGGTTTAAGGCCTATGGTAGAAAAGGATATATCTTCATATAACAACTAGACAGAATCATTCTCAGAAACTACTTTGTGATCTCTGCGTTCAACTCACAGAGTTTAACATTTCTTTTGATAGAGCAGTTTTGAAACACCGCTTTTGTAGAATTTGCAATTGTATATTGACAGCACTTAGACGCCTATTTTAGAAAACGAAATATCTTCACATAAAAATTAGAAACATTCTCAGAAACTACATTGGGATGTTTGCATTCAATGCACTGTGTTGAA…	divergent
8	44239312	44243311	CTGAGGCCTTCGTTGGAAACGGGAATTTCTACGTATAAAAACTAGACAGAAGAATTCTCAGAAACTTCTTTGTGATGTGTGCATTCAATTCACAGAGTTGAACCTGACTTTCGATAGAGCAGTTCTGAAACACTCTTTCTGTAGAATTTCCAAGTGGATATTCAGAGTGGTTTGAGTCCTATGGTAGAAAAGGAAATATCTTCATATAAAAATTAGACATTATCATTTTCAGAAACTACTTTGTGATGTGTGCATTCAACTCACAGATTTGAACCTTCCTTTTGATAGAGCAGTTTTGAAACACTCTTTTTGTAGAATTTGCAAGTGAATATTTAGAGGGCTTTGATGCCTATTGTAGAAAAGGAAATATCTTCATAGAATAACTACACAGAAACATTC…	divergent
8	46325631	46329630	TGGAAACAGGATTTCTTCATTTGTAAATTAGAAAGAAGATTTCTCAGAAACTTCTTTGTGATGTGTGCATTTATTTCACAGAGTTGAATTTTGCTTTCAATAGAGTAGTTTTGAAACACTCTTTTTGTAGAATTTCCAAGTGAATATTTAGAGTGGTTTAAGGCCTAACCTAGAAAAGGAAATATCTTCATATGGAAACTACACAGAATCATTCTCAGAAACTACTTCATGATGTGTGCGTTCAACTCAAAGAGTTTAACCTTTCTTTGGATGGGGCAGTTTTGAAACACTCTTTTTGTAGTATCTGCAAGTGGATATTTTGACCTCTTTGTGGCCTTCGTTGGAAACGGGAATTTCTTCACTTAAAAATAGACAGAAAAATTCTCAGAAACTTCTTCG…	divergent
8	46346161	46350160	CATTCAGTACATAGGCATGGGCAAGGACTTCATGTCTAAAACACCTAAAGCAATGGCAACAAAAGCCAAAATTGACAAATGGGATCTGATTAAACTAAAGAACTTCTGCACAGCAAAAGAAACTACCATCAGAGTGAACAGGCAACCTACAAAATGGGAGAAAATTTTCACAACCTACTCATGTGACAAAGGGCTAATATCCAGAATCTACAATGAACTCAAACAAATTTACAGGAAAAAAACAAACAACCCCATCAAAAAGTGGGTGAAGGACATGAACAGACAGTTCTCAAAAGAAGACATTTATGCAGCCAAAAAACACATGAAAAAATGCTCATCATCACTGGCCATCAGAGAAATGCAAATCAAAACTACAATGAGATACCATCTCACACCAGT…	divergent
9	44943599	44947598	CAGGTTTGAGACACTGATGTTGCAGTATCTCGAACTGGGCGTTTGGAACGCTTTGAGGCCTGTAGTGAAAAAGGAAATATCTTAACATAAAAACTACAGAGAAGCATTCTCAGAATCTAGTTTGTGCTGTGTGTACTCAACTAACAGAATTGAACCTCTCTTCTGATAGAGCAGTTTTGAAACACTCTTTTTGTAGAATCTGCAAGAGGATATTTGGTCAGCTTTGAGGATTTCGTTGGAAATGGAATATCTTCATATAAAATCTAGACACAAGCATTCTCAGAAAAATCTCTGTGATGTCTGCATTCAAGTCCCAGAGTTGAACTTTCCCTTTCATAGAGCATGTTTCAAACACTCTTTTTTTAATATCTGGAAGTGGATATTTGTATTGATTTGGGG…	divergent
9	42434636	42438635	TTTTCAACATAGGCCTCAAAGCGCTCGAAATGTCCACTAGCAGATACTACAAAAAGAGTGTTTCAAAACTGCTGTATGAAAAGAAATGCTGAACTCTGTGAGCTGAATGCAAACATCACAAAGAAGTTTCTGAGAATGCTTCTGTCTAGTTTTTATGTGAACATATTTGCGTTCCCAATGAATGCCACAAAGCTGTCCAAATATCCACTTGTAAATGCTTCAAAAAGAGTGAATCAAAACTGCTCTAGCAAAAGAGAGATTCATCTCTGTGAGTTGAGTACACACATCACAAAGAAATTTCTGAGAATGCTTTTGTCTAATTTTTATGTGAAGATATTTCCTTTTTCACCGTAGGCCTCCAAGCGCTCCAAATGTCCATTTGCAAATTGTACAAAAAGG…	divergent
9	44939692	44943691	GCTTTGAAACACACTTTTTGTAGAATTTGCAAGTGGATATTTGGATAGCTTTGAGGGTTTCGTAGGAAACGGGAACATCTTCATATAATATCTAGACAGAAGAATTATCAGAAACTACTTTGGGATGTTTGCAGTCAAGTCACAGAGTTGAACACACCCTTTCATAGAGCAGGTTTGAAACACTGATTTTGTAGTATCTGGAACTGGACATTTAGAACGCTTTGTGGCCTATGGTGAAAAAAGAAATATCTTCCCATAAATATTACACAGAAGCATTCTCAGAAACTACTTTGCGATATGTGTACTCAACTAACAGAGACAAGCTTTTCTTTTGATAGAGCAGTTTTGAAACAGCCTTTTTGTAGAATCTGCAAGTGGATATTTGGACAGCTTTGTGGA…	divergent
9	47583928	47587927	ATAGCAGTTTTGAAACACTCCTTTTGTAGAATTTGCCAGTGGATATTTCGATAGCTTTGAGGATTTCGTTGGAAACGGGAATGTCTTCGTATAAAATATAGACAGAAGCATTCTCAGAAACTTCTTCATGATGTTTGCATTCAAGTCACATATTTGAACATTCCCATTCATAGAGCAGGTTTGAAAAACTCTTTTTGTATTATCTGGAACCGGACATTTGGAGTGCTTTGAGGTCTATGGTGAAAAGGGAAATATCTTCCCATAAAAACTAGACAGAAGCATTCTCAAAAACTTGTTTGTGATGTGTGGACTCAACTAACAGATTTGAAGCTTTCTTTTGATAGAGCAGTTTTGAAACACTCTTTTTGAAGAACCTGCAAGTAGATATTTCGATATCTT…	divergent
9	77302017	77306016	GTTCAACCCTGTGAGTTGTGTGCACACATCACAAATAAGTTTTTGAGAATGCTTTTGACTAGTTTTTATGTGAAAATATTCTCGTTTCCAACGAAAGCCTCAAAGTTGTCCAAATATTCCCTTGCAGATCCTATAAAGAGAGGGTTTCAAAGCTGCTCTATGAAAAAGAAATGTTCAACTCTGTGAGTTGAGGACACGCATCACAAAGATGTTTCCCAGAATGTTTCTGTCTTGTTTTTATGTGAAGGTATTCCCGTTTCCTGTGAAGGCCTCTAAGCTGTCCAAATATCCACTTGAAAATTCTACAAAAAGAGTGTTTCCAATCTGCTCTATGAAAAGAAAGGTTCCACTGTGTGAGTTGAATGCACACATCACAAAGAGGTTTCTGAGAATGCTTCT…	divergent
10	41927237	41931236	TTTAAAACACTCTGTTTGTGGAATTTCCAATGGCTATTTGAAGTGATTTGGGGCCAATCATTGAAATGGAAATATCTTCGTGTAAAAATTAGACAGAATCATTCTCTGCAACTACTTTGTGATGTGTGCGTTCAACTCACAGAGTTTAACTTTTCTTTTCCTAGAACAGTTTGGAAATACTCTTTTTGTAAAGTCTGCAAGTGGATATTTGGGCCTCTTTGTGTCCTTCGTTGGAAACGGGTTTCCTTCATATAATGCTAGACAGGAGATTTTCCAGTAACTTCTTTGTGTTGTGTGGATTCAACTCACATAGTTGAACCTTTCTTTAGACACAGCAGATTCGAAAATCTGTTCTTGTGTACTTTGCAAGTGGAGATTTCAAGCGATTTGTGGCCCATG…	divergent
10	39625412	39629411	TTGTGATGTGTGCATTCAACTCACAGAGTTTAACTTTTCTTTTCATAGATAAGTTTGGAAACACTCTGTTTGTAAAGTCTGCAAGTGGATATTTGGACCTCTTTGAGGCCTTCGTTGGAAACGGGTTTTCTTCATATAATGCTAGACAGAAGAATTCTCAGTAACTTCTTTGTGTTGTGAGTATTCAACTCACAGAGTTGAACATTCCTTTAGACACAGCAGATTTGAAACTCTCTTCTTGTGGAATTTTCAGGTGGAGATTTCAAGCGATTTGAGGCCAATGGTAGAAAAGGACATATCTTCGTATAAAAACTAGACAGAATCATTCTCAGAAACTGCTTTGTGATGTGTGCATTCAACTCACAGAGTTTAACCTTTCTTTTCTTAGAGCAGTTTGGA…	divergent
10	39621034	39625033	TCTTCACATGAAAAGTAGACAGAAGTATTCTCAGAAACTTATTTGTGATGTCTGTACTCAACTCACAGAGGTGAGCGTTCCCTTTGATAGAGCAGGTTTGAAACACTCTTTTTGTAGTGTTTGCAACTCGATATTTAGAGCGCCTTGAGGCCTATTTTACAAAAGGAAATATCTTCATATAAAAACTAGACAGAATCATTCTCAGAGACTATTTTGTGATGTGTGCGTTCAAGTCACAGAGTTTAACCTTTCTTTTGATAGAGCAGTTTTGAAACCCTCTGATGTAAAGTCTGCAAGGGGATATTTGGAGGGCTTTTAGGCCTTCCTGGAAACGGGAGAATCTTCACATAAAAAGCAGACAGAAGCATTCTCAGAAATTTCCTTGTGATGTCTGCACTC…	divergent
10	41928162	41932161	CTGCTAGACAGAAGAATTCTCAGTAACTTCTTTCAGTTGTGTGTATTCAACTCACAGAATTGAACATTACTTTATCCAGAGAAGTTTTGAAATACTCTTTTTGTGGAATTTGCAAGTGGAGATTTCAAGAGGTTTGAGGCCATTCTTAGAGATGGAAATATCTTCGCATTAAAACTACACAGAATCATTCGCAGAAACTAGTTTGTGATGTGTGCGTTCACCTCACAGAGTTTAACCTTTATTTTGATAGAGCAGTTGGGAAACACTCTATTTGTAATTTCTGCATGTGGATATATGGACCTCTTTGAGCCCTTCGTTGGAAATGGGATTTCTTCCTATAATGCTAGACAGAAGAATTCTCAGTAACTTCTTTGTGTTGTGTGCATTCAACTCACAGAG…	divergent
10	42057232	42061231	TCTATCTAAAGGGAGGTTCAACTCTGTGAGTTGAATACACTCAACACAAAGAAGTTACTGAGAATTCTTCTGTCTAGCATTATATGAAGAAATCCCATTTCCATCGATGGCCTCAAAGAGGTTCAAATATCCACTTGCAGATTCCGCAAAAAGAGGGTTTCAAAAATGTTCTATCAAAAGGAAAGTTGAATTATGTGAGTTGAATGCAAACATCACAAAGTAGTTACTGAGAATGCTTCTGTCTAGTTTTTATGGTAAGATATTTCCTTTTCTACCATAGGCCACTAAGCCCTCTAAATACACCATTGCAAATACTACAAAGAGAGTGTTTCATAACTGCTCTATGGAAAGAAAGGTTAAACTCTGTGAGTTGAACGCACAGATCACAACGTGGTTTCT…	divergent
11	54444345	54448344	GCAGTTTTGAAACTCTCTTTCTTTGGAATCTGCAAGTGGATATGTGGACCTCTTTGAAGATTTCCTTGGAAACGGTTTCATCTTCACCTAAAAACTAAACGGAAACATTCTCAGAAACTGCTTTGTGACGTTTGTGTTCCACTTCAAGAATTGAACTTTCCTCTTGACAGAGCAGCTCTGAAATCCTCTTTTTCTAGAATCTGCAAGTGGACATTTGGAGGGATTTGAGGCCTGTGGTGGAAAAGGAAATATCTTCACATAAAACCTAGATAGAAGCATTCTCAGAAACTAGTTTGTGATGATTGCATTCGAGTCACAGAGTTGAACATTCCTATAGATAGAGCAGGTTGTAAACAATCTTTTTGTAGAATCTGCGATTGGAGATTTTGACTGCTTTGA…	divergent
11	54445607	54449606	TAAAGGAAATAACTTCATCTAAAAACCAAACGGAAGCATTCACAGACAATTCTTAGTGATCATTGGATTGAACTAAGAGAGCTGAACACTCCTTTAGATGGCGCAGTTTCCAAACACACTTTCTGTAGAATCTGCAACTGGATATTTTGTCCTCTCTGAGGATTTCGTTGGAAACGGGATAAAATTCCCAGAACTACACGGAAGCATTCTGAGAAACTTCTTTGTCACGTTTGCATTCAACTCACAGAGTTGAACCTTGCTTTCATAGTTCAGCTTTCAAACACTCTTTTTGTAGAATCTGCATGTGGATATTTGGACCACTTTGTGGCCTTCCTTCGAAACGGTTATATCTTCACATCAAACCTAGACAGAAGCATTCTCAGAATGTTTCCTGTGATG…	divergent
11	54444169	54448168	ATATTTCAGCTTTCAAACACTGTATTTGTAGAATCTGCAAGTGGATATTTGGACCAATTTCGGGCCTTCCTTCGAAACGGGTATATCTTCACATCAAACCTAGACAGAAGCATTCTCAGAATGTTTCCTGTGATGAGTGCATTCAAAGCACAGAGGTGAACAATCCTGCTGATGGAGCAGTTTTGAAACTCTCTTTCTTTGGAATCTGCAAGTGGATATGTGGACCTCTTTGAAGATTTCCTTGGAAACGGTTTCATCTTCACCTAAAAACTAAACGGAAACATTCTCAGAAACTGCTTTGTGACGTTTGTGTTCCACTTCAAGAATTGAACTTTCCTCTTGACAGAGCAGCTCTGAAATCCTCTTTTTCTAGAATCTGCAAGTGGACATTTGGAGGGA…	divergent
11	54480198	54484197	GGCCTGTGGTGGAAAAGGAAATATATTCCCATAAAAATTAGATAGAAGCATTCTCAGAAATTTCTTTGTGATGATTGCATTCAACTCACAGTGTTGAAGATTCCTATTGTAACAGATGTTTGGAAATACTCTTTCTGTAGAATTTGCAAGTGGATATTTGCACCTCTTTGAGGATTTCATTGGAAACGGAATATCTTCACCTAAAAATTAAACAGAAGCACTCTCAGAAACTTCTTGTGATGTTTCCATTCAACTCACAGTGTTGAACATTCCTTTTGATAGAGTAGTTTTGAAACACGCTTTTTCTAGAATCTGCAAGTGGACATTTGGAGGGCTTTGTGGCCAGTGGTGGAAAAGGAAATATCTATACATGAAAACTAGATGGAAGCATTCTCAGAA…	divergent
11	54478094	54482093	TTGGAACAACAGTTTTGAAACACTGTTTTTGTAGAATCTGCAAGGGGATATTTGGACGTCTTTGAAGATTTCGTTGGAAGCGGGATTGTCTTCACATAAAATCTAAACAGAAGCATTCTCGGAAATTTCTATCTGATGTTTGCATTCAACTCACAGAGTTGAACATTCCTTTTGATGGAGCAGTTTTGAAACACTCTTTTTCTAGAGTCTGCAAGTGGACATTTGGAGGGCTTTGAGGCCTGTGGTGGAAAAGGAAATATCCTCACATAAAAACTAGACAGAATAATTCTCAGAAAATTCTCTCTGATGATTGCATTCAACTCACAGAGTTGAACATTCCCTTTGGAACAACAGTTTTGAAACACTCTTTTTGTAGAATCTGCAAGGGGATATTTGGAC…	divergent
12	34589265	34593264	CTTTACAAACAGAGTGTTTCCAAACTGCTCTATGAAAACAAAGCTTGAATTCTATGAGTTGAACTCACTCATCACAAAGCAGTTTCTGACAATGATTCTGTCTAGTTGTTATACGAAGATATTTCCTTTTCTACCAATGGCCTCAAAGCGCTTGAAATCTCAACCTGCAAATTCCACAAAAAGACTGTATCAAATCTGCTCTGTCTAACGGAAGGTTCAACTCTGTGAGTGGAATACACACAACACAAAGAAGTTACAGAGAATTCCTCTGTCTAGATTATATGAAGTAATCCGGTTTCCAACGAAGGCCTCAAAGAGGTCCAAATATCCACTTGCAGACTTTACAGAGTGTTTCCAAACTGCTGTATGAAAGGAAAGGTTAAACTCTGTGAGTTGAAC…	divergent
12	34589028	34593027	AGTTTTATGTGAAGATATTTTCTTTTTCTACCTCAGGCCTCAAAGCACTTCCAATATACACTTGGAAATTCTGAAAAAAGAGGTTTTCAAAACTACTCTATTGAAAGGAATATTCAACTCTGAGAGTTGAAGACACAAATCACAAAGAAGTTACTGAGAATTCTTCTGTCCAGTTTTCTATGAAGAAATACAGTTTCCAAAGAAGGCCTCAGAGAGGTCCAAATATCCACTTGCAGACTTTACAAACAGAGTGTTTCCAAACTGCTCTATGAAAACAAAGCTTGAATTCTATGAGTTGAACTCACTCATCACAAAGCAGTTTCTGACAATGATTCTGTCTAGTTGTTATACGAAGATATTTCCTTTTCTACCAATGGCCTCAAAGCGCTTGAAATCTCA…	divergent
12	34577196	34581195	TCTTCTTATAAAAACTAGACAGATTCATTCTCAGAAACCAGTTTGTGATGGGTGAATTCAACTCACAGAGTTTAACCTTTCCTTTGATAGAGCAGATTTGAAAACCTCCGCTTCTAAAGTCTGCAAGTGGATATTTGGACCTCTTTGGGACATTCGTTGGAAACGGGATTTCTTCATATAAAACTAAACAGAAGAATTCAAAGAAACTTCTTTATGATGTGGGCATTCAACTCACAGAGTTGAAACTTCCTTTCAATAGAGCAGTTTTGAAACAATCATTTTTTTAGAATTTCCAAGTGGATAATTAAAGCACTTTTAGACCTATAGTAGAAAAGAAAATATCTTCGTATAAAAAACAGATAGAATCCTTCTCAGAAATTACTTTGTGATGTGTGCGTT…	divergent
12	37235826	37239825	GATACAGCAGTTTTGAAACACTCATATTGGAGAATCTGCTTGTGGATATTTGGAACTCTTTGAGAAAATTCATTGGAAACGAGCTATCATCACAAAAAAACTAGACAGAAGTATACTCAGAAAGTTCTTGGTGATGTCTGCATTCAACTCACAGAGTTGAAACTTACTTTTGATAGGGCCGTTTTGAAATATTTTTTCTGTATAATCTGCAAGTGTGCATTTTGAACGCTTTGGGGCCTATGGTGGAAAAGGAAGTATCTTCACATAAAAAATAGACAGAAGCATTCTCAGAAACTCCATTGTGATGTGTGTATTCAACTCACAGAGTTGAACTTTTCTTTTGATAGTGCAGTTTTGAAACTCTCCTTTTGTAGAATCTCCTTGGGCATATTTGGAGCT…	divergent
12	37359189	37363188	GATTTGAGGGCCATGTTGGAAAAGGAAATATCTTCATATAAAAAATAGACAGAAGCATTCTCAGAAACTGCTTTGTCATGTGTGGATTCAACTCACAGAATTGAACCCTTCCTTTGACAGAGCAGTTTTTAAACAGTCTTTTTGTAGAATCTGCAAGTGATCATTTGGACCGCTTAGATGCCTATGGTGGAAAAGGTAATATCTTCACATAAAAACAGGACAGAAGCATTCTCAGAAACTGCTTTGTGATGTGTGCATTGAACTCAATGAGTTGAACCTTCCTTTTGAGAGAGCAGTTTTGAAACAGTCTTTTTGTAGTACCTGCAAGTGGATATTTGGAGCGATTTGAGGCCAATGTTGGAAAAGGAAATATCTTCCTATAAAAACTAGACAGAAGCA…	divergent
13	17511150	17515149	TCTACAAAAAGAGTGTTTCAAAACTGCTGTATCAAAAGAAAGGTTCAACATCTGTGAACATAAAGATGTTTCTGATAATGATTCTGTCTAGTTTTTATGTGGAGATATTCCTGTTTCGAACGAAGGCCTCAAAGTGCTACAAATGACAACTTGCAGATTCTGCAAAAAGAGTGTTTCAAAACTGTTCTATAAAAAGAAATGTTCAACTCTGAGAGTTGAATGCAAACGTCACAAAGAAGTTTCTGAGAATGCTTCTGTCTGGTTTTTATGTGAAGATATTACCGTTTCCAACGAAAGCCTCAAAGATGTCCTAATATCCACTTATGAATTCTACAAGAAGTGTTTCAAAAGTGCTCTTTCAAAGGAAAGGTTTAACACTGTGAGTTGAGTACACACATC…	divergent
13	17508788	17512787	ACTGCTGTATCAAAGACTGGTTGTACTCTGTTAGTTGACGACACTCCTCACAAAGGAGTTTCTGAGAATGCTTGTGTCTAATTTTTATTGGAAGATGTCTCCTTTTTCACCATAGGCCTGAAAGCGCTCAAAATGTCCCCTTCCAGATAGTACAGAAAGAGTGTTTCAAACCTGCTCTATGAAAGGAAATTTTCAATTCTGTGACTTAAAAGCAAACATCACAAAGAAGCTTCTGAGAATTCTGCTGTCTTCTTTTTTATGTCATACCGTTTCTAACGAAATCCTCAAAGCTATCCAATTATCCACTTGCACATTCCACAAAAGGAGTGTTTGAAAACTGATCTATAAATAGAAAAGTTCAACTCTGTTGGTTGAGTACATACATCACAAAGAAGTTTG…	divergent
13	17509984	17513983	CTGTCAAAAGAAAGGTTCAACTCTGTTAGTTGAGGTAACACATCACAAACAAGTTTCTGAGAATGCTTCTGTCTTTTTTTTATTGGAAGATATTTCCTTTTTCACAATAGGCGACAAAGTGCTCGAAATATCCACTTGCACATACTACAAAAAGTGTGTTTCAAACCTGCTCTATGAAAGGAAATGTTCAACTCTATGAGTTGAAAGCAAACATCAAAAAGAAATTTCTGAGAATGCTGCTGTCTACTTTTTATATGAATTCCCGTTTCCAATGAAATCCTCAAAGCAATCCAAGTATCCACTTGTAGATTCCACAAAAAGAGTGTTTCAAAACTCCTCTATGAACAGCAAGGTTCAACTCTGTTAGTTGGGACACACATCACAAAGAGTTTTCTGAGA…	divergent
13	17511260	17515259	CTGTTTCGAACGAAGGCCTCAAAGTGCTACAAATGACAACTTGCAGATTCTGCAAAAAGAGTGTTTCAAAACTGTTCTATAAAAAGAAATGTTCAACTCTGAGAGTTGAATGCAAACGTCACAAAGAAGTTTCTGAGAATGCTTCTGTCTGGTTTTTATGTGAAGATATTACCGTTTCCAACGAAAGCCTCAAAGATGTCCTAATATCCACTTATGAATTCTACAAGAAGTGTTTCAAAAGTGCTCTTTCAAAGGAAAGGTTTAACACTGTGAGTTGAGTACACACATCACAAAGCAGTTTCTTAGCATGCTTCTGTCTAGTTTTTATGTGAAGATATTTCCTTTTTCACCATAGGCCTCAAAGCGCTCCAAATGTCCACTTCCAAATACTGCAAAAAG…	divergent
13	17508661	17512660	GATATCACAAAGTAGTTTCTGAGAGTGCTTCTCTCTAGATTCTAGACGAAGATACTGCCGTTTCCAACGATATCGTTAGAGCTATCCAAATATCCGCTTACTGTTTCTACAAAAAGAGTATTTGCAAACTGCTGTATCAAAGACTGGTTGTACTCTGTTAGTTGACGACACTCCTCACAAAGGAGTTTCTGAGAATGCTTGTGTCTAATTTTTATTGGAAGATGTCTCCTTTTTCACCATAGGCCTGAAAGCGCTCAAAATGTCCCCTTCCAGATAGTACAGAAAGAGTGTTTCAAACCTGCTCTATGAAAGGAAATTTTCAATTCTGTGACTTAAAAGCAAACATCACAAAGAAGCTTCTGAGAATTCTGCTGTCTTCTTTTTTATGTCATACCGTTT…	divergent
14	12718411	12722410	GGTAAAGGGATCAATTCAACAAGAAGAGCTAACTATCCTAAATATATATGCACCCAATACAGGAGCACCAAGATTCATAAAGCAAGTCCTGAGTGACCTACAAAGAGACTTAGACTCCCACACATTAATAATGGGAGACTTTAACACCCCACAGTCAACATTAGAAAGAGCAACGAGACAGAAAGTCAACAAGGATACCCAAGAATTCAACTCAGCTCTGCACCAAGCGGACCTAATAGACATCTACAGAACTCTCTACCCCAAATCAACAGAATATACATTTTTTTCAGCACCACACCACACCTATTCCAAAATTGACCACATACTGGGAAGTAAAGCTCTCCTCAGCAAATGTAAAAGAACAGAAATTATAACAAACTATCTCTCAGACCACAGTAA…	divergent
14	10073172	10077171	ATACTACAAAAACAGTGTTTCAAACCTTCTCTATAAAAGGGAATGTTCAACCCTGTGACTTGAATGCAAACATCACAAAGATGTTTCTGAGAATGCTTCTGTCTAGTTTTTATATGAAGATAATCCTGTTTCCAATGAAATCCTCAAAGCTATCTAAATATCCACTTGCAGATTCTACAAAAAGAGTGTTTCAAAACTGCTCTATCAAAAGAAAGTTTCAACTCTGTTAGTTGAGTACACACATCACAAACAAGTTTCTGAGAATGCTTCTGTCTAGTTTTTATGGGAAGACAATTCCTTTTTCACCAAAGGCCGCAAAGCACTCGAAATGTCCACTTCCAGATACTACAAAAAGAGTGTTTCAAACCTCCTCTATGAAAGGGAATATTCAACTCTGTG…	divergent
14	10076151	10080150	TCATGTACTTCGCCCACTTTTTGATGGGGTTGTTTGTTTTTTTCTTGTAAATTTGTTTGAGTTTATTGTAGATTCTGGATATTAGCCCTTTGTCAGATGAGTAGGTTCTGAAAATTTTCTCCCATTTTGTAGGTTGCCTGTTCACTCTGATGGTAGTTTCTTTTGCTGTACAGAAGCTCTTTAGTTTAATTAGATCCCATTTGTCAATTTTGTCTTTTGTTGCCATTACTTTTTGTGTTTTAGACATGAAGTCCTTGCCCATGCTTATGTCCCGAATGGTAATACCTAGGCTTTCTTCTAGGGTTTTTATGGTTTTATGTCCAACGTTTAAGTCTTTAATCCATCTTGAATTGATTTTTGTGTAAGGTGTAAGGAAGGCATCCAGTTTCAGCTTTCTAC…	divergent
14	12723797	12727796	TTCCACAAACTACAAAAAGAGTGTTTCAAACCTGCTCTATGAAAAGGGAATATTCAACTCTGTGACTTGAATGCAAACATCACAAAGAAGTTTCTGAGAATGCTTCTGTCTAGATTTTATATGAAGAGATTCCCGTTTCCAATGAAATCCTCAAAGCTATCCAAATATCCACTTGCAGATTCTATTAAAAGAGAGTTTCAAACCTGCTGTTTGAAAAGAAAGGTTCATCTCTGTTAGTTGAGTGCGCACATCACAAACAGTTTCTGTGAGTGCTTCTGTCTAGTTTTTAAGGGATGATATTTCCTTTTTCACTACAGGCCTCAAATCGCTCCAAATGTCCACTTTTAGATAGTACAAAAAGAGTTTTTCACACCTGCTCTATTAAAAGAAAAGTTCAAC…	divergent
14	12717870	12721869	CCAGAGTTTCATATCCAGAAAAACTAAGCTTCATAAGTGAAGGAGAAATAAAATCCATTACAGACAACCAAAGGCTGAGAGATTTTGTCACCACCAGGCCTGCCTTACAAGAGCTGAAGGAAGCACTAAACATGGAAAGGAACAACCGGTACCAGCCACTGCAAAATCATGCCAAAATGTAAAGACCATCAAGACTAGGAAGAAACTGTATCAACTAACGAGCAAAATAACCAGCTAACATCATAATGACAGGATCAAATTCACACATAACAATGTTAACTTTAAATGTCAATGGACTAAATGCTCCAATTAAAAGACACAGACTGGCAAATTGGATACAGAGTCAAGACCCATCCATGTGCTGTATTCAGAAAACCCATCTCACGAGCAGAGACACAC…	divergent
15	16668460	16672459	TCCAAATATCCACTTGCAGATACTACAAAAAGAGTGCTTCAAAACTGCTGTATCAAAAGAAAGGTTCAACTCTGTGAGTTGACTACACAAATCACAAAGGAGTTTCTGAGAATGCTTCTCTCTAGTTTTTATGTGAAGATATTTCCTCTTTCACGGCAGGCCTCGAACCGCTCCAAATGTGCACTTCCAGATACTACAAAAAGAGTGTTTCAGAACTGCTCTATCAAAAGAAAGGTTCAACTCTATGAGTTGAATGCACACATCACAACGAAGTTTCTGAGAATGCTTCTGTCTAGTTTTTATGTGAAGATATTCCCGTTTCCAACGAAGGCCTCAAAGCAGTCAAAATATCCACTTACAGATTCTACGAAAAGAGTGTTTCAAAACTTCTCTTTCGGG…	divergent
15	16665629	16669628	CTCCAAATGTCCACTTCCAGCTACTACAAAATGAGTGTTTCAGAACTGCTGTATGAAAGGGAATGTTCAACTCTGTGAGTTGAATGCAAACAACACAAAGAAGTTTCAGACAATGCTTCTGTCTAGTTTTTATGTGAAGATATTCCCGTTTCCAACAAAATCCTCAAAGCTAGCCAAATATCCACTTGCAGACTCTACAAAAAGAATGTTTGAAAACTGCTCTATCAAAAGAAAAGTCAAATCTGTGAGTTGAGTACACACATCATAAAGTAGTTTCTGAGAATTCTTCTGTCTAGATTTTATGGGAAGATATTTCCTTTTTCACCACAGGCCTCAAAGCGCTCCAAGTTTCCACTTCACATTCTACAAAAAGAGTGTTTCAAAACTACTCTATGAAAA…	divergent
15	16671693	16675692	CAGAATCTCTGGGACGCATTCAAAGCAGTGTGTAGAGGGAAATTTATAGCACTAAATGCCTACAAGAGAAAGCAGGAAAGATCCAAAATCGACACCCTAACATCACAATTAAAAGAACTAGAAAAGCAAGAGCAAACACATTCAAAAGCTAGCAGAAGGCAAGAAATAACTAAAATCAGAGCAGAACTGAAGGAAATAGAGACACAGAAAACCCTTCAAAAAATCAATGAATCCAGGAGCTGGTTTTTTGAAAGGATCAACAAAATTGATAGACCGCTAGCAAGACTAATAAAGAAAAAAAGAGAGAAGAATCAAATAGACACAATAAAAAATGATAAAGGGGATATCACCACCGATCCCACAGAAATACAAACTACCATCAGAGAATACTACAAACAC…	divergent
15	16666638	16670637	AAGGTTCAGCTCTGTGAGTTGACTACACACATCACAAAGAAGTTTCAGAGAATGCTTCTGTCTAGTTGTTATGTGAGGATATTTCCTTTTTCACCATAGGCCTCAAAGCGCTCCAAATGTCCACTTCCAGATATTACAAAAAGTATGTTTCAAAACTGCTGTATGAAAGGAGATGTTCAACTCTGTGAGTAGAATGCAAACATCACAAAGAAGTTCCTGAGAATGTTTCTGTCTAGTTTTTATGTGAAGATATTCCCGTTTCCAATGAAATCCTCAAAGCTATCCAAATATCCACTTGCAGACTCTACAAAAAGAGTGTTTGAAAACTCCTCTATCAAAAGAAAGGTTCAAATCTGTAAGTTGAGTACACACATCACAAAGTAGTTTCTGAGAATTCTT…	divergent
15	16672028	16676027	TAAAGGGGATATCACCACCGATCCCACAGAAATACAAACTACCATCAGAGAATACTACAAACACCTCTACACAAATAAACTAGAAAATCTAGAAGAAATGGATACATTCCTCGACACATACACTCTCCCAAGACTAAACCAGGAAGAAGTTGAATCTCTGAATAGACCAATAACAGGCTCTGAAATTGTGGCAATAATCAATAGTTTACCAACCAAAAAGAGTCCAGGACCAGATGGATTCACAGCCGAATTCTACCAGAGGTACAAGGAGGAACTGGTACCATTCCTTCTGAAACTATTCCAATCAATAGAAAAAGAGGGAATCCTCCCTAACTCATTTTATGAGGCCAGCATCATTCTGATACCAAAGCCGGGCAGAGACACAACCAAAAAAGAGAA…	divergent
16	37858109	37862108	CTTGTTATAGAATCTGCAAGTGGATATTTGGATTGCTTTGAGGATTTCGTTGGAAATGGGATTATCTCCATATGAAAAGAAGAAGCATTCTCAGAAACTTCTTTGTGATGTTTGCATTCAAGTCACAGCGTGGAACATTCCCTTTCACAGAGCAGGTTTCAAACATTCCTTTTATAGTATCTGGAAGTGGACATTTGGAGCGTTTTGAGGCCTATGGTGAAAAAGGAAATATCTTCCCATAAAATGTAGACAGAAGGATTCTCAGAAACTTGTTTGGGATGTGTGTACTCCACTAAAAGTATTGAACCTTTCTTTTGATAGAGCAGCTTTCAAACACTCTTTTTGTAAAATCTACAAGTGGATATTTGGATAGCTTTGAGGATTTCTTTGGAAACGGGA…	divergent
16	35829620	35833619	AAACACTCTTTTTGTAGTATCAGGAAGTGGACATTTGGAGCGCTCTGAGGCCGATGGCGAAAAAGGAAATCTATTCCCATAAAAACTAGACAGAAGCATTCTGAAAAACGTGTATTTGATGTGTGTACTCAACTAACAGAGTTGAACCTTTCTTTTGATAGAGCAGTTTTGAAATACTCTTTTTGTAGAATCTCCAAGTGGATATTTGGATAGCTTTGAGGATTACGGTGGAAACGGGAATATCTTAATATAAAAAGTGGACAGAAGCATTGTCAGAAAATCCTTTGTGATGTTCTGTATTCAAGTCACGGAGTTGAACATTCTCTTTCACAGAGCAGGTTTGAAACACACTTTTTGTAGTATCTGGAAGTGAACATTTGGAGCGCATTGAGGCCTATG…	divergent
16	37859738	37863737	TCTTTGTGATATATGCATTCAAGTCCCAGACGTGAACATTCCCTTTCATAGAGCAGGTTTGAAACACTCTTTTTATAGTATCTGGAAGTGGACATTTGTAGCACTTCGAGGCCTATGGTTTTAAATAAAATTTCTTCCCATAAAAACTAGACTGAAGCATTCTCAGAAACTTCTTTCTGACTTGTGTACTCAACTAACAGATTAGAACTTGTCTTTTGTTAGAGCATTTTTGAAAGACTCCTGTTATAGAATCTGCCAGTGTATATATTTGGATTGCTTTGAGTATTTCGTTGGAAAGGGATTATCTCCATATGAGAAGTAGAAGCATTCTCAGAAACTTCTTTGTGATATATGCATTCAAGTCCCAGAGTTGAACCTTCCCTTTCATAGAGCAGGTTT…	divergent
16	39516013	39520012	AGACACTGCTTTCTGGAATCTGCAAGTGGATATTTGGATAGCTTTGAGGATTTCGTTGGAAAAGGGAATATCTTCATATAAAATCTAGAAAGAAGCATTCTCAGAAACATCTTTGTGATGTTTGCATTCAAGTCACAGAGTTGAACATTCCCTTTCAAAGAGAAGGTTTGAAACCATCTTTTTGTAGTATCTGGAAGTGGACATTTGGAGCGCTATGGGGCCTATGGTTAAAAAGGAAATATCTTCCCATAAAAACTACACAGAAACATTCTCAGAAGCTTGTTTGTGATGTGTGTACTCAAGTAACAGAATTGAACCTTTCTTTTCATAGAGCAGTTTTGAAACCCTCCTTTTGTAGAATCCACAAGTGTATATTTGGACAGCTTTGAGGATTTTATT…	divergent
16	39519540	39523539	GTTATGTGTGTACTAAACTAACCGAGTTGAACCTTTCTTTTGATAGAACAGTTTTGAAACACTCTTTTTGTAGAATCTGCAAGTGGATATTTGGATAGCTTTCGGGATTTCTTTGGAATCGGGTATATCTTCATATGAAAAGCAGACAGAAGCATTCTCAGGTATTTCTTTGTGATGATTGCATTCAAGTCACAGAGTTGAACATTCCCTTTAATAGAGCAGGTTTTAAACACTCTTTTTGTAGTATCTGGAAGTGGACTTTGGAGCGCTTTGAGGCCTATGGTAGAAAAGGAAATCTCTTCCTATAAAAACTAGACAGAAGCATGCTCAGAAACTTGTTTGTGATGTGTGTACTCAACTACCAGAGTTGAACCCTTCTTTTGATAGAGCAGTTTTGAG…	divergent
17	27571369	27575368	TAAAATTCACAGAACTAAACAGCAGCATTCTCAGAAATTTCTTTGTGATGTTGGCCTTCAACTCACAGAGTGGAACATTCCTTTTGATAGAGTAGTTTTGAAACACTCTTTTTGTAGAATCTGCAAGTGGACATTTTGTGTGCTTTGAGGCCTGTGGTGGGAAAGGAAATGTCTTCACTTAAAATCTAGAGAGAAGCGTTCTCAGAAACTTCTTTGGGAGATTTGCTTTCAACTCACAGATATGAAACTTCCTTCAATATTTTAGATTTGAAGCAGTCTTTTTGTAGGATCTGCAACTGGACATTCGCAGCATTTTGAGGTCCGTGCAAGTAAAGGAACTATCTTCATATAAAAACTAGTCAGAAGCTTTCTCAGAACCATCTTTGTGATGTGGGTATG…	divergent
17	27571494	27575493	AGTGGACATTTTGTGTGCTTTGAGGCCTGTGGTGGGAAAGGAAATGTCTTCACTTAAAATCTAGAGAGAAGCGTTCTCAGAAACTTCTTTGGGAGATTTGCTTTCAACTCACAGATATGAAACTTCCTTCAATATTTTAGATTTGAAGCAGTCTTTTTGTAGGATCTGCAACTGGACATTCGCAGCATTTTGAGGTCCGTGCAAGTAAAGGAACTATCTTCATATAAAAACTAGTCAGAAGCTTTCTCAGAACCATCTTTGTGATGTGGGTATGCAGCTCACAATGTTGTACCTTTCCTCTGATAGAGCAGTTTTGAAACTCTCTTTTTGTAGAATCTGCAAGTAGACATTAGGAGCGCTTTGAGTCCTGTGGTGTAAAAAGAAATATCTACACATTAA…	divergent
17	27571517	27575516	GGCCTGTGGTGGGAAAGGAAATGTCTTCACTTAAAATCTAGAGAGAAGCGTTCTCAGAAACTTCTTTGGGAGATTTGCTTTCAACTCACAGATATGAAACTTCCTTCAATATTTTAGATTTGAAGCAGTCTTTTTGTAGGATCTGCAACTGGACATTCGCAGCATTTTGAGGTCCGTGCAAGTAAAGGAACTATCTTCATATAAAAACTAGTCAGAAGCTTTCTCAGAACCATCTTTGTGATGTGGGTATGCAGCTCACAATGTTGTACCTTTCCTCTGATAGAGCAGTTTTGAAACTCTCTTTTTGTAGAATCTGCAAGTAGACATTAGGAGCGCTTTGAGTCCTGTGGTGTAAAAAGAAATATCTACACATTAAAAGTAGAGAGAAGCATTGTCAGA…	divergent
17	27571968	27575967	TTGCAGTTTGCAAACACTTTCTGTAGAATCTGCAAGTGGATATTGGGAGCTCTTTGAAGATTTCGTTGGAAATGGGATAATCGTCACTAAAAACTAAACAGAAGCATTCTCAGAAACTTCTTTGTGATGTTTTCCTTCAACTCACAGAGTTCAACATTCCTATTGATAGAGCAGTTTTGAAACACTCCTTTCTAGAATCTGCAAGTGGATTTTTGGTGTGCCTGTGATGGAAAAGGAAATATCTTCACCTAAAAACTAGAGAGAAACAGTCTCAGAAACTTCGTAGTGATGTTGACAGTCGACGCATAGAGTTGAACGCTCCCTTAACACGAGGAGTTTTGAAACACTCTTTTTGTGGAATCTGCAAGTGGATATTTGGACACCTTTGAAGATTTCGTT…	divergent
17	27571673	27575672	TCGCAGCATTTTGAGGTCCGTGCAAGTAAAGGAACTATCTTCATATAAAAACTAGTCAGAAGCTTTCTCAGAACCATCTTTGTGATGTGGGTATGCAGCTCACAATGTTGTACCTTTCCTCTGATAGAGCAGTTTTGAAACTCTCTTTTTGTAGAATCTGCAAGTAGACATTAGGAGCGCTTTGAGTCCTGTGGTGTAAAAAGAAATATCTACACATTAAAAGTAGAGAGAAGCATTGTCAGAAACTTCTTCGTGATGATTGAGTTCAAGACACAGAGTTGAAGAGTCACAGTGTTTGCAGTTTGCAAACACTTTCTGTAGAATCTGCAAGTGGATATTGGGAGCTCTTTGAAGATTTCGTTGGAAATGGGATAATCGTCACTAAAAACTAAACAGAAG…	divergent
18	15620513	15624512	TTTGGGATGTTTGCATTCAAGTCACAGAGTAGAACAATCCCTTTCATAGAACAGGTTTGAAACACTCTATGGGTACTATGGTGAAAAAATAAATATATTCCCTTAAAAACTAGACAGAAGCATTCTCATAATCTTGTTTGTGATGCGTGTACTCAACTAAGAGAGTAGAACCTTTCTTTTGATAGAGCAGTTTTGAAACACTCTTTTTGTAGTATCTGCAAGTGGATAATTGGATAGCTTTGAAGATTTCGTTGGAAACCGGAATATCTTCATATAAAATCTAGACAGAAGCATTGTCAGAAGCATCTCGGTGATGTTTGCTTTCAAATCAAAGAGTTGAACATTCGCTTTCATAGAGCAGGTTTGAAACACTGATTTTGTAGTATCTGGAACTGGACA…	divergent
18	15627615	15631614	AGAAGAGCAACTCCAAGACACATAACTGTCAGATTCACCAAAGTTGAAATGCAGGAAAAAGTGTTAAGGGCAGCCAGAGAGAAAGGTCGGGTTTCCATCGAAGGGAAGTCCATCAGACTAACAGCGGATCTCTCGGCAGAAACCCTACAAGCCAGAAGAGAGTGGGGGCCAATATTCAACATTCTTAAAGAAAAGAATTTTCAACCCAGAATTTCATATCCAGCCAAACTAAGCTTCATAAGTGAAGGAGAAATAAAATACTTTACAGACAAGCAAATGCTGAGAGATTTTGTCACCACCAGGCCTGCCCTAAAAGAGCTCCTGAAGGAAGCGCTAAACATGGAAAGGAACAACCGGTACCAGCGGCTGCAAAATCATGCCAAAATATAAAGACCATCG…	divergent
18	15613297	15617296	AATATCTTCACATAAAAACTAGACAGAAGCATACTCAGAAAGTTGCTTTTGATGTTTGCATTCAACTCACGGAGTTGAACATTCCTTTCCATAGGGCAGTTTTGAAACACACTTTTTGTAGTATCTGCAAGTGGACGTTTGGAGCTCTTTGAGGTGTATCGTGAAAAAGGAAATATCTTCCCATAAAAATTACACACAAGAATTCACAGAAACTTCTTTGTGATGTGTGCACTCAACTCACAGAGTTTAACCATTTTTTTGATAGAGGAGATTTGAAACACTCTTTTTCTGGAATCTGCAGGTGGACATTTGGAGCGCTTTGTGGCCTTCGTTCGAAACGGGAATATCTTCACATAAAAACTAGACAGAAGCGTTCTCAGAAACTTCTTTTTGATGTTT…	divergent
18	15629444	15633443	TGTGGCAATAATCAATAGTTTACCAACCAAAAAGAGTCCAGGACCAGATGGATTCACAGCCGAATTCTACCAGAGGTACAAGGAGGAACTGGTACCATTCCTTCTGAAACTATTCCAATCAATAGAAAAAGAGGGAATCCTCCCTAACACATTTTATGAGGCCAGCATCATTCTGATACCAAAGCCTGGCAGAGACACAACAAAAAAAGAGAATTTTAGACCAATATCCTTGATGAACATTGATGAAAAAATCCTCAACAAAATTCTGGCAAAAAGAATCCAGCAGCACATCAAAAAGCTTATCCACCATGATCAAGTGGGCTTCATCCCTGGGATGCAAGGCTGGTTCAATATACGCAAATCAATAAATGTAGTCCAGCATATAAATAGAGCCAAAGA…	divergent
18	21121285	21125284	GAATATCTTCATAAAAAATCTAGACAGAAGCACTCTCAGAAACTACTTTGTGATATCGGCATTCAAGTCACAGAGTTGAACATTCCCTTTCATGGAGCAGGTTTGAAACACTCTTTTTGTAGTATCTGGAAGTGGACCTTTGGAGCCCTTTAATGATTTTGGTGAAAAAGGAAATATCTTCCCATAAAAACGAGACAGAAGCATTCTCAGAAACTTGTTTGTGATTTGTGTACTCAACTAACAGAGTTGAACCTTTCTTTTTACAGAGCCGTTTTGAAACACTCTTTTTGTAGAATCTGCAAGTGCATATTTGAATGGCTTTAAGGATTTCGTTGGAAATGGCAATATCTTCATGTAAAACCTACACAGAAGCATTCTCAGAAACTTCTTTGTGATGTG…	divergent
19	25665815	25669814	AGCAGTTTTGAAACACTCTTTTTGTGAAATCTGCAAGTGGACATTTGTAGCGATTTGAGACGTATGGTGAAAAAGGAAATATCTTCACATAAAAAGTGGACAGAAGCATTCTCAGAAACTTCTTTGTGATGTGAGTACTCAACTCACAGAGTTAAACTTTTCCTTTGATACAGCACTTTTGAAACACTCTTTTTGGAGAATCTGCAAGTGGATATTTGGATAGCTTTGAGACATTCGTTGGAAACCAGAATATCTTCACCTAAAAACTAGACAGAAGCATTCCCAGAAACGTCTTTGTGATGTTTGCACTAAACTCACAGAGTTGAACATTCCTTTTCATAGAGCAGTATTGAAACACTCATTTTGTAGAATCTGTAAGTGGAAACTTGTAGTGCTTTG…	divergent
19	25280029	25284028	ATGGGGTTGTTTGTTTTTTTCTTGTAAATTTGTTTGAGTTCATTGTAGATTCTGGATATTAGCACTCTGTCAGATGAGTAGGTTGCGAAAATTTTCTCCCATTTTGTAGGTTGCCTGTTGACTCTGATGGTAGTTTCTTTTGCTGTGCAGAAGCTCTTTAGTTCAATTATATCCCATTTGTCAATTTTGTCTTTTGTTGCTATTGCTTTTGGTGTTTTAGACATGAAGTCCTTGCCCATGCCTATCCCCACAGCCAACATCATACTGAATGGGCAAAAACTGGAAGCATTCCCTTTGAAAACTGGCAAAAGACAGGGATGTCCTCTCTCACCACTCCTATTCAACATAATGTTGGAAGTTCTGTCCAGGGCAATTAGGCAGGAGAAGGAAATAAAGGGT…	divergent
19	25626037	25630036	ATTTAACTCACAGACATGAACATTTCTTTTGATACAGCAGTGTTGAAACACACTTTTTGTAGAATCTGCAAGTGTTCATTTGGAGTGCTTTGTTGCCTATGGTGGAAAAAGGAATATCTTCACATAAACACTAGGCCGAAGCATTCTCATAAACTGCTTTGTGATGTGTGCATTCAGCTCAGAGAGTGGAACCGTTCTTTTGATAGAGCAGTTTTGAAACAGTTTTTTGTATGATTTTCAAGTGTTCATGTGTAAAGCTTTGAAGCCTATGTTGGAAATGGAAATATCTTCACATAAGAACTAGACAGAAGCATTATCAGGAACTTCTTGGAGATGTGTGCATTCAACTAAAAGAGTTGAATCTGTCTTTTGATAGAACAGTATTGAAACAGTCCTTTT…	divergent
19	25671377	25675376	TCTGCAAGTGGACATTTGTATCGATTTGAGATGTATGGCGATAAACGAAATATCTTCACATAAAAATTGGACAGGAGCATTCTCAGAAACTACTTTGTGATGTGCGTACTCATCTCACAGAGTTAAATCTTTCCTTTGATACAGCAGTTTTGAGACACTATTTTTGTAGAATTTACAAGTGGATATTAGGACAGCGATGAGTATTTCGTTGGAAACACGAATATCTTCACATAAAAACTAGACAGAAGCATTCTCAGAAACTACTTTGTGATGTTTGCCTACAACTCTCGGAGTTAAACATTCCCTTTCAAAGAGCAGTTTTGAAAAACTCTTTTTGTAGTATGTGGAAGTGGACATTTGGATCACTTTGAATCCTATGGTGAAAAAGGAAATAACTTC…	divergent
19	25805434	25809433	GGCCTTCATTGGAAACGGGATTTCTTCATATAATGCTACACAGAAGAATTCTCAGTAACTTCTTTGTGTTGTGGGTATTCACCTCACAGAATTGAAACTTCCTTTAGACAGAGCAAATTTCATACACACTTTTTGTGTAATTTGCAACGGGAGATTTCAAGCGCTTTAATGTCAATGGTAGAAAAAGAAATAACTTCGTGTAAAAACTAGAGAGAATCATTTCCAGAAAGTGCTTTGTGATGTGTGCGTTAAACTCACAGAGTTTAACCTTTCTTTTCAAAGAGCAGTTTGGAAACACTCTGTTTGTAAAGTTTGCAAGTGGATATTTGGACTTCTTTGAGGCCTTCCTTGGAAACGGGATTTCTTCATATAATGCTAGACAGAAGAATTCTCAGTAAC…	divergent
20	26346418	26350417	ACATTCCTTTTCATAGAGCACTTTTGAAACACTCTTTTTGAAAAATCTGTAAGTGGAATCTTGGAGCGATTTGAGGCCTATGCTGAAAAAGGAAGTATCTTAACATAAAAACTAGACAGAAGAATTCTCAGAAACTTCTTTGTGATGTGTGTACTCAACTCACAGAGTTAAACCTTTCCTTTGATATAGCAGGTTTGAAACATTCTTTTTGTAGAATTTACAAGTGGATATTAGGACTGCATTGAAGATTCCGTTGTAAACGGGAATATCTTCACATAAAACTAGACTGAAGCATTCTTAGAAACTTCTTTGTGATGTATGCATTCAACTCACAGAGTTGAAACTTTCTTTTGATAGAGCAGATTGGAAACACTCTGTTTGTAGAATTTGCAAGAGGAT…	divergent
20	26332663	26336662	AGCAGTTTTGAAACACTCTTTTTGAAGAATCTGGAAGTGGAAATTTGGAGCGTTTTGAGGCCTATGGTGAAAAAGGAAATATCTTCCCATAAAAACTAGACAGAAGAATTCTCAGAAACTACTTTGTGATGTGTGTACTCAACTCACAGCGTTGAATCTTTCTTTTGATACAGCAGTGTTGAAACACTCTTTTTGTAGAATCTGCAAATCGATATTTTGATAGCTTTGAGGTTTTTGCTGGAAACGTGAATATCTTCACAAAAAACTGGACACAAGCATTCTCAGAAACTTGTTTGTGAGGCTTGCATTCAACTCACAGAGTTAAACATTCCTTTTCATAGTCTAGTTTTGAAACACTCTTTTTGTAGAATCTGCAAGTGGACATTTGGAGCGATTTGA…	divergent
20	26324766	26328765	GAAACTTCTTTTTGATGTGTATACTCAACTTACAGAGTTGAACATTTCTTTTGTTAGAGCAGTTTTGAAACACTATTTTTGTAGGGTCTGCAAGGGGATATTTGGATAGCTTTGTGGCTTTCTTTGGAAACGGGGATTACTTCACATAAAAACTACACAGAAGCATTCTCAGAAACTTCTTTGTAATGTTTGAATTCAACTCACAGAGTTGAACATTCCCTTTCATAGAGCAGTTTTGAAACACTCTTTTTCTAGAATCTGCATGTGAACATTTGAAGCGCTATGAGGCCTATGGTGAAAAAGAAAATATCTTCACATAAAAACTAGACAGAAGCATTCTCAAAAACTTCTTTGTGATGTGTGTACTCAACTCACAGAGTTAAAACTTTCTTTTGATAG…	divergent
20	26356054	26360053	TTCACATAAAACTAGAGAGAAGGACTCCCGGAAAAATCTTTGTGATGTTTGCATTCAACTCACAGAGTTGAACATTCCTTTCCGTAGAGCAGTTTTGAAACACTCTTTTTGAAGAATCTGCACGTGGACATTTGTAGCGATATGAGACCTATGGTGAAAAAAGAAATATCTTCCCATAAAAAGCAGACAGAAATATTCTCGGAAACTTCTTTGTGATGTGTGTACTCAACTAACAGAGTTGAAACTTTCTTTTGATAAAGCAGTTTGAAACACTCTTTTATTGAATCCGCAAGGGGATATTTGTATAGCTTTGAGGCTTTCGTTGGAAACGGGAATATCTTCACATAAAAAGTAGACAGTAGCATTCTCAGAAACTTCTTTGTGACGCTTGCATTCAAC…	divergent
20	26377609	26381608	AGCAGACAGCTGCGTTTTCAGAAACTTCTTTGTGATGTTTGCATTCAAGTCACAGAGTTGAAAATTCCCTTTCATAGCGCAGGTTTGAAACACTCCTTTTGTCATATCTGGAAGTGTCCATTTGAAGCGCATTCAGGCTTGTGTTGAAAAAGGAAATATCTTCCTGTAAATATTAGACAGAAGCATTCTCAGAAATTTATTTGTGATGTGTGTACTCAACTAACAGAATTGAATCTTTGTTTTGATGGAGCAGTTTTGAAACACTCTTTTTTTGGAATCTGCAATAGGATATTTGGCTAGCATTGTGGATATCGTTGGAAACGGGAATATACATAAAAAGCAGACAGCAGCATTCTGAGAACCTTCTTTGTGATGTTTGCATTCACGTCTCAGAGTTGA…	divergent
21	11306478	11310477	CTAGATTTTGTATGAAGGTATTCCCGTTTCCAACGAAACCCTCTAAGCTATCCAAATTTCCACTTACAGATTCTTCAAAAAGAGTGTTTCAAACCTGCTCTGTCAAAAGAAAGGTTCAACTCTGTTAGTTGAGGTAACACATCACAAACAAGTTTCTGAGAATGCTTCTGTCTTTTTTTTATTGGAAGATATTTCCTTTTTCACAATAGGCGACAAAGTGCTCGAAATATCCACTTGCACATACTACAAAAAGTGTGTTTCAAACCTGCTCTATGAAAGGAAATGTTCAACTCTATGAGTTGAAAGCAAACATCAAAAAGAAATTTCTGAGAATGCTGCTGTCTACTTTTTATATGAATTCCCGTTTCCAATGAAATCCTCAAAGCAATCCAAGTATCC…	divergent
21	11306878	11310877	CTTGTAGATTCCACAAAAAGAGTGTTTCAAAACTCCTCTATGAACAGCAAGGTTCAACTCTGTTAGTTGGGACACACATCACAAAGAGTTTTCTGAGAATGCTTCTATGTAGATTTTATATGAAGATATTCCCGTTTCCAACGAAATCCACAAAGCCATCCAACATCCCCTTGCCGATTCTACAAAAAGAGTGTTTCAAAACTGCTCTGTAAAAAGAAAGGTTCAACTCTGTTAATTGAGTACAGACATCCCAAACATGTTTCTGAGAATGCTTCTGTCCAGTTTTTAATGGAAGATATTTCCTTTTTCACCATAGGCGTCAAAGCGCTCCAAATGTCCAATTCCAGATACTACAAAAAAGAGTGTTTCAAACCTGCTCTATGTAAGGGAATGTTTATC…	divergent
21	11306409	11310408	TGAAATTGAATGTTCAACTCTACGAGTTGAATGAAAAGATCATGAAGAAGTTTCTGAGAATGCTTCTGTCTAGATTTTGTATGAAGGTATTCCCGTTTCCAACGAAACCCTCTAAGCTATCCAAATTTCCACTTACAGATTCTTCAAAAAGAGTGTTTCAAACCTGCTCTGTCAAAAGAAAGGTTCAACTCTGTTAGTTGAGGTAACACATCACAAACAAGTTTCTGAGAATGCTTCTGTCTTTTTTTTATTGGAAGATATTTCCTTTTTCACAATAGGCGACAAAGTGCTCGAAATATCCACTTGCACATACTACAAAAAGTGTGTTTCAAACCTGCTCTATGAAAGGAAATGTTCAACTCTATGAGTTGAAAGCAAACATCAAAAAGAAATTTCTGA…	divergent
21	11307135	11311134	TGTTTCTGAGAATGCTTCTGTCCAGTTTTTAATGGAAGATATTTCCTTTTTCACCATAGGCGTCAAAGCGCTCCAAATGTCCAATTCCAGATACTACAAAAAAGAGTGTTTCAAACCTGCTCTATGTAAGGGAATGTTTATCTCTACGAATTGAATGAAAACATCACAAGAAGTTTCTAGGAATGCTTCTGTCTAGGTTTTATAGGAAGATATTCCCGTTTCCAACGAAATCCTCAAGGCTATCCAAATATCCACTTCCAGATTCGACAAAAAGAGTGTTTCAAAACTGGTCTGTCAAAAGAAAATTTCAACTCTGTTAGTTGAGTACATATATCACAAACCGGTTTCTGAGAATGCTTCTGTCTAGTTTTTATGGGAAGATATTTCCTTTTTCACCGA…	divergent
21	11307041	11311040	CATCCCCTTGCCGATTCTACAAAAAGAGTGTTTCAAAACTGCTCTGTAAAAAGAAAGGTTCAACTCTGTTAATTGAGTACAGACATCCCAAACATGTTTCTGAGAATGCTTCTGTCCAGTTTTTAATGGAAGATATTTCCTTTTTCACCATAGGCGTCAAAGCGCTCCAAATGTCCAATTCCAGATACTACAAAAAAGAGTGTTTCAAACCTGCTCTATGTAAGGGAATGTTTATCTCTACGAATTGAATGAAAACATCACAAGAAGTTTCTAGGAATGCTTCTGTCTAGGTTTTATAGGAAGATATTCCCGTTTCCAACGAAATCCTCAAGGCTATCCAAATATCCACTTCCAGATTCGACAAAAAGAGTGTTTCAAAACTGGTCTGTCAAAAGAAAA…	divergent
22	15714065	15718064	TGTCTAGATTTTATATGATGATATTCCCGTTTCCAACGAAATCCTCAAAGCTATCCAAATATCCACTTGTGGATTCCCCAAAAAGAGTATTTCAAAGCTATTCTATCAAAAGAAAGGTTTAACTCTGTTAGTTGAGTACACACATCACAAACATGTTTCTAACAATGCTTCTGTCTAGTTTTTATGGGAAGATATTTCCTTTTTCACCATAGGCCTCCAAGCGCTCCAAATGTCCACTTCCACATACTACAAAAAGAGTGTTTCAAACCTGCTCTATGAAAGGGAATGTTCAACTCTGTGACTTGAATGGAAACATCACAAAGAAGTTTCTGAGAATGTTTTGGTCTAGCTTCTGTATGAAAATATTCCTGTTTCCAAAGAAATCCTCAAATCTATCCA…	divergent
22	12765264	12769263	CTTTTTATGGGAAGATATTTCCTTTTCCACCATAGGCCTCAAAGCATTCCAAGTTTCCACTTACAGATTCTACAAAAAGAGTGTTTCAAAACTGTTCTATGAAAGGGAATGTTCAACTCTGTGAGTTGAATGCAAACTTCATAAAGAAGTTTCTGAGAATGCTTCTGTCTAGTTTTTATGTGAAGATATTCCTGTTTCCAAAGAAAGCCTCAAAGCTATCCAAATATCCACTTGCAGATTCTACAAAAAGAGTGTTTCAAAACTGCTGTATCAAAAGAATGGTTCCCTTCTGTCAGTTGACTACACACATCACAAAGGAGTTTCTGAGAATGTTTCTGTCTAGTTTTTATGTGAAGATATTTCCTTTTTCACCATAGGCCTCGAAGCACTCCTAATGTC…	divergent
22	12781856	12785855	AATATCCACTTGCACATTCTACAAAAAGAGTGTTTCAAAACTGCTGTTTCAAAAGAAAGGTTCAAATCTGTTAGTTGAGGAAACACATCACAAATAAGTTTCTGAGAATTCTTCTGTCTAGTTTTTATGGGAAGATATTTCATTTTTCACCAAAGGCCGCAAAGCACTCGAAATGTCCACTTCCAGATACTACAAAAAGAGTGTTTCAAGCCAGCTCTATGAAATGGAATGTTCAACTCTGTGACTTGAATGCAAATATCACAAAGAAGTTTCTGAGAATGCTTCTGTCTAGATTTTATATGAAGATATTCCCGTTTCCAACGAAATCATTAAAACTATCCAAATATCCACTTTCAGATTCTACAAAAAGAGTGTTTCAAAACTGCTCTGTAAAAACAA…	divergent
22	16524391	16528390	TCCCGTTTCCAACGAAATGCTCAAAGCTATCCAAATATCCACTTTCAGATTCTACAAAAAGAGTGTTTCAGACCTGCACAATCAAAAGAAAATTTCAACTCTGTTAGTTGAGTACACACATCACAAACTAGTTTCTGAGAATTCTTCTGTGTAGTTTTGAGGGGAAGATATTTCCATTTGCACCGTAGGACTCAAATCGCTGCAAATGTCCAGTTCCAGAAACGACAAAAAGAGCGTTTCAAACCTGCTGTATGAAATGGAATGTTCAGCTGTGTGACTTCAATGCAAACATCACTAAGTGGTTTCTGAGAATGTTTCTGTCTAGATTTTATCTGAAGATATTCCCGTTTCCAACGAAATCGGTAAAGGTATCCAAATATCCACTTGAAGATTCTACAA…	divergent
22	16563276	16567275	TCTTCTTTGTCTCTTTTGATCTTTGTTGGTTTAAAGTCTGCTTTATCAGAGACTAGGATTGCAACCCCTGCTTTTTTTGTTTTCCATTTGCTTGGTAGATCTTCCTCCATCCTTTTATTTTGAGCCTATGTGTGTCTCTGCATGTGAGATGGGTTTCCTAAACACAGCACACTGATGGGTCTTGACTCTTTATCCAATTTGCCAGTCTGTGTCTTTTAATTGGAGCGTTTAGTCCATTTACATTTAAAGTTAATATTGTTATGGGTGAATTGGATCCTGTCATTAGGATGTTAGCTGGTTATTTTGCTCGTTAGTTGATGCAGTTTCTTCCTAGTCTCGATGGTCTTTACATTTTGGCATGATTTTTCAGTGGCTGGTACCGGTTGTTCCTTTCCATGT…	divergent
1	146577293	146581292	GCTTAAAGATGTGTATATGAGTACTTTTTATTGATAACAGCATGTTTGTAATACAAAAGACAAAAAGGTCTAAATATCTATTGAGATGGGACTGATGAAATAAATTGTAATATAATGTAATGAAATAATGTGCGGCCATTAAAAAGAATGAGAGAAGATTAACATGTATTGATAAGGAATAATTTGCATGATATATTCAAGTGAAAACAAAGAAATAAACAAGAAGCTTGATAGGACAGTTGACCCTTGAACAATTGGTCGTTAGGGGCACCTACCCCCTCAACACAGTTGCAAATTTGCATATGACTTTTGACTCCCTCAGAACTTAAAAATCAATAGCCTACTGTGGATTGGAAGCCTTACTGATAACATACACGGTCAATTAACACATACATATTT…	centric_transition
1	146027886	146031885	TCACTCAGGACACTAACGCCCCCCCGCCACCTCCCATATTACTAAATCCAGTGGATACATCAGCCTTGATCTTACTTGGCATCAGGGTAGCATGTGATGCTTTTGGTCACATCCTCTTTGATAGATTCACTCTTCCTTTGCACTATTATTTTTTCTCTATCTTAGTCATGGGTCTTCAGCATCCTGTGCAAGCTCCTCTTTACTCCTAAAGTACTGGTGTTCCTCAGAACCCTGTTCTATATCAGCCTCTTTTCTCTCTAAACATTTTCTGTGAGAAATATCATCCCTTTCCATGGCATTATTGAGATCCATCTGCCAATTATTTCCAAATCTCTATCTTCCCTGACCTCTTTTGACTGCTTTCTAGAACTTCTTCAATTAGAAATTCCTGAAAGCCTG…	centric_transition
1	144206997	144210996	GTTCCTTAGGACCTCTCCTTCCCCATTTACCAAAGATCTCACAGCTGCTTCTAACCAGGCAATAGCTCTCTCCACACCGTGCTTTGAAAAAGGAACAAAACAGTTCCTTTTTCAGGTCAACCCAGTTTTAACTCCAGGTCAAGACAGACAAACTTTCTCAAACTTAGACTTTTAGTGCCTGATTAAAATGGTGAATAAATCCTAGACAAATGTACAATGTGTTTTTGCTTCAATTACAGAAAGCCTTATGTTTGTTTTAAACTCTCGGGAATTTCAGTGTTAACATTTTTCTTGGTTTCCAAGGTGAGAGATGTGACTGAAGAAATTTGGTCAAAGCAAGTATAGCTCTAGGGCAGTGACTCTAAAGAGGGCAGTGATTCTAAAGAGGGCTGTGCCAGC…	centric_transition
1	144934334	144938333	GGGTATTAAGCCTTTTTATATATTGACTATAAATGGTTTTTAGGTTTTAGGTCCTTCATTTTGCTCTTTGTTTTCTACACATATTTTTTTTGATTTTAGGTTTGGGGGCACATATGTACATTTGTTACACGGATAAACTGTGTCACTGGAATTTGGTGTACTGATTATTTCGTCACCCAGCAACTGACCATAGTACAAGATAGGCAGTTTTTTGACCCTCATCCTCCTCTTACCCTCACCACCTCAAGTAAGCCCTCGTGTCCATGTTTATGCCCATGTGTACTCAATGTTTAGCTCCCACTTTTAAGTGAGAACACGTGGTACTTGGCTTTCTGTTCCTGCTTTAATTCACTTAGGATAATGACCTCCAGCTGCATCCATGTTGCTGCAAAGGACATG…	centric_transition
1	146446797	146450796	TCAAAAGAGTGCATTCTGTGTGGTGCCATCAAGGTGAATTTCTGGAACAGGTGAAACTAACCTGTATAGTGGCAGAAAATACATCATTAATTGCTGGGGTCAGGGAGTCGAGGGGACTGACTGCAAAGGGCACAAGAGGACCTTCTGGAGTAGTAGACATGTCATCAAACTTGAAATGGATGTATTGTACCATATTCAACCAATGCCTTAATCAATTTGATTGTAAAAAGTAGTAAGAAAACCACTGCAGGCCAGACGTGGTGGCTCATGCCTGTAATCCTTGCACTTTGGGAGGCTGAGGCAGGCGGATCACCTGAGGTCAGGAGTTTGAAACCAGCCTGGCCAACATGGAGAAACCCCATCTCTACTAAAAATACAAAAAAAAATTAGCTGGGTGTG…	centric_transition
2	98609256	98613255	CATTATTTCTTGATCACAGGTCTACATGTCACCTGCAGTTTGATTAACATGGAATGGACTCTCCTTTAACTAGTGCTAATTTTTTTTTTTTTTTGAGATGGAGTCTCTGTTGCCCAGGCTGGAGTTCAGTGGTACGATCTCTGCTCACTGCAACCTCCACCTCCTGGGTTCAAGCGATTGTCCTGCCTCAGCCTCCCGAGTAGCTGGGATTACAGGCATCCGCCATGATGCCCAGCTAATTTTGTATTTTTAGTAGAGATGGAGTTTCATCATTTTGACCAGGCTGGTCTCTTACCTTTAGTGATCCGCCTGCCTCGGCCTCCCAAAGTGCTGGGATCACAGGTGTGAGCCACCGCTTCCAGCAATCCAGGGTATATTCGTATTGTGGTGAATGCATGA…	centric_transition
2	98635528	98639527	TAGCAATCTGTCCTGTGGAATAGGAAAGCCATGTAATCAGGATTAGCTGTGAGCTCATACTTCTATAATAAATGAATTCTCTGTGGGTGAGAATTCATGTAACATTTTTAATTAAGATAACTGCAGGGAAAAGGAAAGGACCCCTTAGTAAGTGACGCTAGTGAATGGATGATGCCCTTCCCTGCCCCTCCCAGGAAAATGAGACTCAGCCACTAATTGGTGTAATTAGCACTGGAAGTTAAAAGATTTCCCTCCTTTTTTTTTTTCTCCTTTCTTTAGCTTTAGAGTGCCTGGGTTCTTTGGTTTTGATTGCTTGGTCATCCTTTCTTTCCTCTATGAAAGTTCAGGTGGCTCTGGCGGCTTGCCTGAACCCCCTTTTCAGATGGTAATTGGGAGCCT…	centric_transition
2	98486888	98490887	CCAAACCAGGCTCAAACTCCTGCTGTCCTGGCTCTCACTGCCCAAACCCATTTTTTATGCTCAACTGGACTTTCAACTTTGTTCCTCTATGCTTCTTGCTTTGACCTGGAACTTTCAGATTTGGGGCCTACCGTTTCCATCAGTGTCTTGGTAGTCCTAGCTCCTGCCTATAAATGTACATATATTCCCTTGATACTACTGTACTGACAAACCAGTCAATGAGTTTCCAATTTCCAGAGCCCTTTACTCCAGCAGCCATTGCTGCTGCCCTTGTCAGACCCCAGGCCACAATCTCCCAGCTGCCCACTGAGCACTGCTGGCCAGGCTTTAGCCATTGGATCATGTCATTAACTTCACGGACACAGAATATTTTTCTTGGATCTGAATTCTTTGTGTGTT…	centric_transition
2	98712552	98716551	ACATTTACATTTAAGGGGATTGTGAATGGGTTTTTTGTTCGTTTGCTTGTTTGTTTTTCAGAGAAGCACAAAGATACCTAAAATGCGTACTATAAATCCTTTTAACAAATCTTGGAAGCCTTAATCATTATTACCTGAATCACATGATTCAAGAAAGCCAATTTCCAAATAGGCCTCAAAGAACCAAACATCTCAAGTGAGACAGAAGCACTGAGCTGGCTTATTTCCCTCTTCCCGACTCTTTTTCTATCACTTAGAGCACATTTACCTGGATCAGACACAATTTATGTGCTGTGTACACACTAGCTCAAGTCCTCATGGCGACACTAGGAGTGGAGCGGTACTACTATCCCCACTTTACCGAAAAGTTGGGCACTGGCCCAAAGCCTCACGGCAAGA…	centric_transition
2	99072005	99076004	CACAGCCAAACAATATCAGGCACAGAAGGGGACCAAATCAGCCTGGAGTTTAGCACATTTCATGTGAGTCTGTATCATAGTTTGAATTAAATAGAAAGGGATTCAGTGTATTTTTGAGAACCTATGTTGTGTGAGGAACTAGAAAGAGAAATGACTACATGTAATGATGACCATCACAGAGGAGCTACAGAAGCCAGCATAAGGTGGTGGTTTGTGGAGATGGGGAATAGTTGACTCCTGGTGCTGGGAATTGCAAGTGCAATGGCATAGAGGTGTGAACAGCACACTAGGTCTGGGAGCATAGGGTGACACCGAGTCACTGGGGAAGAGATGTGACTAGAGAAATTGGCCTTCATGCCATTCAGGAAAAAAATTGGACTTTATCTCATAGACTGCATG…	centric_transition
3	99552729	99556728	CAGTCATACAAAATTACAGTCATAGATGTAATTTGGCTTTTTGGTCTATGTAACTTAACACAGTAACTGCTTTTTTTCCAGTACAATTTGAAAAAAGTGGAAATTTCCTAGGGGAAAATATATGCTTATCAAAAGTTAGAGCTGTCTTCTGGAGCAGCCTTCAAAGCTGAAGTAAATAAGACATGAAGTTTAGCTTCCAAGCAGGCTTTAATTTAGAAATTGCTGACCAAATAAAAATGTCCATAGCCTTTTGTCATAAGGTTTGTTGATTACTTTGGTCCAGTTGAGCTGATTAGGTCTTAAATATTATAAAACTCAAAGGTAATAGCATAAAAAGTGCCAGTTTAAATATTTTATTGATCAGTAGTAATGTGGATGATTCTGACTTGGTATTTATTC…	centric_transition
3	100260388	100264387	CAGGTCCCTCCCAGGACACATGGGGATTATGGGAACTACAATTCAAGATGAGATTTGGGTGGGGACAGAGCCAAACAATATCAGTGTGTCTTACTATACAGGTTCAAAGCAAATCCTGAGTGCATTTTAAAACATTACTAGGTAGTGATCATTGCATAACTTTGTAAATCTACTAAAAATCACAGAACTGAAAATCCTTTAAAACAGTGGAAGTTTATGGTGTGTGAATTTATATCTCAATTAAAATTTTTAAATAAAACGATTATTTCTCTTAAAGTATAAAAATTAAATAATGGATATTATGGGGTGATAACCTCTGCTAAAACTGTGTTATTTTCCAGATTAGTATAGTACATACAAATATTTCTCTTTTATTTTTGTGTCTGCCCTCTATTATAT…	centric_transition
3	99278091	99282090	CTTTACAATTTGGTATGTTTTTGCAGTGGCTGGTACCAGTTGTTCCTTTTCACGTTTTGTGTTTCCTTCAGGAGCTCTTGTTAGGCAGGGCTGGTGGTGACAAAATCTCTCAGCATTTGCTTGTCTGTAAAGGATTTTATTTCTCCTTTGCTTATGAAGCTTAGCTTGACTGGATTTAAAATTCTGGGTTGAAAATTCCTTTCTTTAAGAATGTTGAATATTGGCCCCTACTCTCTTCTGGCTTTTAGGGTTTCTGCCAAGAGATCCGCTGTTAGTCTGATGGGCTTTCCTTTGTGGGTAACTCGACCTTTCTCTCTGGCCATTCTTAACATTTTTTCCTTCATTTCAACCTTGGTGAATCTGGCAATTATTTGTCTTCGGGTCACTCTTCTTGAGGAG…	centric_transition
3	100237422	100241421	CATTAGCAAGTGTGATGCAAGTAAAGGCATCTTACATGTTTGTACGTTGGAGCTTGTCCTCTTGCCACACTCTTTCCTGGAACGAGTCTCTATGCCTAATAAAGGCAATCCATAAGATGAGGCCACATGCAGTACTCCAAAGAAGAGAACTGAGGTGATTCAGCCAATATCCACATCTGAACTCCAAGCGGAATGTCAGCACTGAATGCAGCCTTGTGAGTGAACCATCTCTGATGTTACAACTCCACTACAACTGCTATTAGATAGCTATAGCTGTGGTTGACATCTTGTGCAGGAAAGGAACCATGCACCTCCATCCCATCAACCCATAAATCACAAAAGATGATTAAATGGTTGTTGTTTTAAGCCACTAAGTTTCAGATGGTTTGTTGCACAGCA…	centric_transition
3	99288811	99292810	AGCCACACATTCCATGGTAACTTGTAATAGCAGCCCAACTGGACTAAGACAAATGGATTATTTTTAAGCAATGTAAAAATAAATAACTTCTATCTGTATAACATTTCATTTAGGGATTTTTTTTAATCAAAGCATCAGAAATTTATTAAATAATTATAAAAAAACTAGATGTCATTGTTTTAAAACATCTTTATCATAATACCACAATGACTTCCCTATTTTATTTAGAGCATTGCTTAAATGTCACCTCCTTAGAAGCTAAACTTTTTGTGATAAATCTTTTGAAAGCTACATTTGTATTGCACTTCTTTATCTATTCCTTATGCCTTCACACTACGTTGTGTAATGTGGTCATATTATATATTGATGATACTTTCCAAAGAAACAGTACATTATACA…	centric_transition
5	54288624	54292623	AATTAAAACAAAGTATGAACTTTTCTTAATAATATTGTATCAATATTGTTTCACTAATGTGACAAATGTACCATACTAATGTAAGATTCTTTTTCTTTTTTTTTGAGATGGAATCTTGCTCTGTCGCCCAGTCCGGAGTGCAGTGGCGCAATCTTGGCTCACTGCGACCTACGCCTCCCCACCTCAAGCGATTCTCCTGCCTCACTCTCCCAAGTAGCTAGGACTACAGGCGTGTGCTACCACGCCCAGCTAATTTTTGTATTTTTAGTAGAGACAAGGTTTCACCATGTTGGCCAGGCTGGTCTCAAACTTCTGACCTCAGGCGATGAGCCTGCCTCGGCCTCCCAAAGTGCTGGAATTACAGGTGTGAGCCACCGTGCCCAGCCTAATGTAGGATAT…	centric_transition
5	51165893	51169892	ATAATTTTCTAGTTTAGAGCAGAGTCAGCTTTTCTCATAAAGGAACAGATAGTAAATATTTCCAGTTTTGTGAGCCATATTATCTCTGTTGCAACTACTCAGCACTGCCTATATGGAGGGAAACCAGCCATAAACAATATACAAACAATGGGGCATGCCTGTGATCCAATAAAATTTTACAGACAAAATCAGACAACAGTCTGGATTTGATCCACAAGTCATAGATTTTAAATTCCTGATTTAACATTACTTTTCATGTATATTGTCTAAACTAAGAATAAAATATTTCTATAAAGCTGTGGTATGCTGCATCATTTGATAATACACTCTTCAACAAACTAGGTAACTCTATTTACACGAGCATAATTCTCATGGATTGCCTACAGCTGAGAGCTGCCA…	centric_transition
5	53861895	53865894	GTCCAGTGTTTGATTCTATAAAGACATTAGAAATCCAACTGTAATATATTCTTACACTTTTATTTTAACTTTAAATACTTACTGTTAAAAATTTTATAAATACTTATTATGCTATTGCTGTACAATTAAGCCATCCTCAGCACTATTAATACAGGTATCCAAAGTGGCATGTCTCATCTCAACAATGACAACCCCCCAAGAGGCGGAGGTTGCAGTGAGCCAAGATCACGTCACTGCACTCCAGCCGGGGCAACAGTGAGACTCCAACTCAAAAAAAAAAAAAATCTATAGTAGGAAGGACACTTTAAATATCTCCTGATTTGCTTCTTCGTTCCTTCACTCTGGATACAAGTTTGTGTGTGCACCTACAAACACATGAATACATACACACCCATTGTT…	centric_transition
5	53047481	53051480	TTCAGGCTTTCATTATTTTAATTTTATGTGGAACCTTGGATTATAATATAAATGAGGCATGAATCATGACATCTGCTAAAGTGAATATTTCTGCAGAACAAGAAAAATATGAAATAATACATTATAAGTATTTTGATTAAACTATGAAAAATGTTTCTGATAGAAGGGTATTTAAAAAAATGTTAATTTTAAAAAATGTTAAATAACTACTACCTTATCTTTGCTATATTTATATATATGGTTGACAAGACTGTAGGTTAAGAAAAAATCCCAATTTATTTTTCATAAAACCTTAATTTTAAAATGTGAAGTTTAGCAGAAATAATTATTCTTAAATAAGAAAATAGATTTGCGATTATATTAGAGTCAGTATTTTGTGTGTGTTTTTTCTTTGTTTGC…	centric_transition
5	54283926	54287925	AAAGGTGATCCAGTAGAAAAGCACAAGGCAAGTCTAGATGAAGAGAAATGATAGAAGAAGTGAGGCTACTAAGTTAACTGGCAGTTTTTGAGCATCCACAAAAAAGAGACTAGGATAGTGGGTGACCATGTGAATGGATTGATAGGCTTTAGGGAGATAAGGAAGAATGGGGAACACAATCAAGGGAGATATTACCACAAAGAGAAGCTGGTGCGTGTCCCGGGACTGGGTTCCAACATGACAGGCATACTTGGCTTGACAAACTGGAAAGTGCCTGAAAGAAGAAAGCCTGGATGGAGATGAAAGGAAAGAGACAGACACACCCACCTGCTGGAAAACAGAAATGGACCTACAGCAACAGCAGCTGATACCCCGCATTTTCAAACGGGCTGAGTTCTA…	centric_transition
6	65581277	65585276	AAAGGAATTTGATAGTATTTGTAAAATGACTTGAATTAAGCATTAATTTTCTGAAATAATGATTATTCTAAATGTTTCTCAAAAGTGAGTTTACCTCCCATAACACAACTGACTTTCAACATTTGAATTTTCTGACATCTATTGATTCAGTAAACTAATTACACTATGGTGATCTACAAGAAACATTTTAAAGACTTAAATTCAAAGTATTATGTATCTAGCATTTCAAAATGCACTCAACTGGATCATAATACAAGTTAATGAGAATTAAAATTTATCACTCAACAATTGCCTTCAATATTGCAAGTTTCTCTTAATAAGATAACCATAATCTTTATTTTTATATTTACACTGAAATATCTCACAGGAAGGCTTTCTGAAACTGTGGTTAATATAACC…	centric_transition
6	62971319	62975318	CAACCTGCCCCATACAGGTAGTATTCGTTAATTAGTTATAAATTTGACCTTTTTGGCCTCTAAAGAAACTCACGTTGAGTGTTTAAAATAATAGGATGATTCACTATTTCCTATCTGCCCTTGAAACAATTATTTGTATAAAATGCAGTGGCTCTTTGGGAGACATTTCTACTCACAAACCCTTACCATAAAATTTGGGAAGTTTTTTGAAAGCAGAGGATTTTCATAATTTTTTTAGTGTGAGTTACAGAACCCAAAGCAATATTAAAGGTGAACACATCCTAACACGACATAGCTAGCTAGAAGATGCCAAGGCCTGTGTTCTTTTCCTCAATTATTCGATATCTATCAGAACATAATTTTAGCAAGGAAATAATTGAGACTATATAAAATTATATC…	centric_transition
6	62750577	62754576	TCCAGATGGCCTGAAGTAACTGAAGAATCACAAAAGAAGTGAAAGTGGCCTGTTCCTGCCTTAACTGATGACATTCCACCACAAAAGAAGTGAAAATGGCCGGTCCCTGCCTTAAATGATGACAATACCTTGTGAAATTCCTTCTCCTGGTTCATCCTTGCTCAAAAGCTCCCTGACTGAGCACCTTGTGAACCCCGCCCCTGCCAGCCAGAGAACAACCCCCTTTGACTGTAATTTTCCACTACCCATCCAAATCTTATAAAAAGGCCCCACCCCTATCTCCCTTCGCTGAGTCTCTTTTCGGACTCAGCCTGCCTGCACCCAGGTGATTAAAAAGCTTTATTGCTCACACAAAGCCTGTTTGGTGGTCTGTTCACATGGACACAAGTGAAAGTAAGA…	centric_transition
6	65646098	65650097	ACCCAGGGAGTTACTTCGGAGATCTACAGCTGGAATGGAGGATTAAAAATGGAATGGGAATCCATCAGGTGGTTAAAGTGATGATAGACATGAGGAAGTAATGTAGAGAGAAGCAAATAAATTAGTACAGATAGCATTTAGCAGAGATACAGTAAAAGGAGAGACTAGTCTGGGTCAAACTGAATGTTTCAGTCAGTGCCTTCTCTGCTTTAAGCACAGTTCTAGAGGCTAAAGATACAATGGTGAAATGGAGAGAATTTCTTCTTCCTTCTGCTAATGTCATAATGCAAGTAAATTCGAAAGCATTGAAAGGAGACTGAACACAAAATATGAATAAACTAGAATAGAACACCTGGAGCAATCTTAAGTTGTAATTCCTATTAAAAATATTTTGCCATG…	centric_transition
6	65710814	65714813	AAAATATATGAAAACTACTTCATTCTCCAAAACATGTTATTTTTGATATTCTAAGAGAAAATTACTGAATTGTCAATCTTATTTCCCAAGTAAGATTCTTTTTTCTTTTCTTTAAAGTAATGGTGTTGGTTATTTTCAATTACAATAATGTTGTATGGTCTAGTCATTCTAGAAATATATTTTTAAAAAGGTTAAAAACAGAGCAAATTATAATCACCTTCATAAAATAAACCACAGTGATATATGGACAAATATAAAAATGTATTAACTATTAACTTTATTACTAAAAGTTTAACGGTAAATTATATAAATTTGACATTATAGGAAAGAAGCAGTAATTTATTATAGGGGTCAGCAAACAATGGCCTATGGGCTAAATCTAGCCTGCTTCCAATCTCG…	centric_transition
7	67870230	67874229	TTGGGAGGCTGAGGTGGGCGGATCAAGAGGTCAGGAGTTCAAGAGCAGCCTGGCCAACATGGTGAAACTCCATCTTTACTAAAAATACAAAAATTAGCCGGGCATGGTGGCACATGCCTGTAATCCCAGCTACTCGGGAGGCTGACGCAGGAGAATCGCTTGAACCCAGGAGGCAGAGCCTGCACAACTGCATTCCAGCCTGGTGATACAGCAAGACTCCATCTCCAAAAAAAAAAAATAATAATAATAATAATAATGCTTAAATAGATATGATCATATTCAGAGCTAAATTTAACCAGAATCTAACATTGTTTTCCAGATGAAGAGTTTGAGAAAGCCGACTAACTAGCCCAGTTGAGTCCCTAGGCTAGTGGGTAGCAGAGTGGGGACGTGTCTGTG…	centric_transition
7	68579031	68583030	CCCATTGACCTCTTCCTCTCTTAGCGGCAGAACTTGGTACAAAGTAGTTGCTCAGTAAAAGTTCTCAGGCTTGAATTAAATGGAATGCACTAGGATCTGGTAGATGTTCACCTAGGAGACCGAGGCTGGGGTAATGGAAGGAAAGCTATTACCACAATCTATGGGAAAAGTAATGAAACATGCTGTTATCTCAGTAGATAGGACGAGGCTTTTGATAAAATTCAGTAGTGATTCTCCCCAAGTCTAACTCTTATTTATTGTACAAACAAATCATAGTGATAATAAGATAAACAAAGACTGCCTGCAATTCTACCTCCCAAATGCAGAAGCTGTCTTCATTTTATTCTATCTTTCTTTCCTGTTCTCATTCATGGCATAATTTTTACATAATTATATCAT…	centric_transition
7	67985698	67989697	TGGAAGGGAAGAAAAGGGACATCAGGATGATAATGGCAAGATTAGCTCAGACTTTCAAAATAATTTGAAACCCAGGACTTGGCATACTAAGTATAGGCTTACTTGAGCTCAGGAGTTCAAGACCACCTGGGTAACGTGGCGAAACACCGCCTCTACAAAAAAATAACAACAATTAGCCAGGCATGGTGGCTGAGTGGTGGAGTATTGCTTGAGCTCGGGAAGTCAAGGCTGCAGTGAGCTGTGATCACGCCACTGCACTCTAGCCTGAATGACAGACCCTGTCTTCCAAAAAAAAAAAAAAAGGAAGCTTAGTGCTTAGTGATGTCTCTGCCACTTACTACCTTTTTGATGGAATAAGTCATGATTTCTTAATGTTAGTATCTTTATCTCTTACTATAG…	centric_transition
7	67530195	67534194	ACAAAATGTGCAGTCATGTACACTGCTTCGAGTGTATGATGAGCAGCCTAAGCGACTTGGGCAACTTGGTAGCCAGTGGTAAAGTGTTCAGTCCTTACTAAATCCTAGTAGCAAGCAAGGGCTCTTTCTCAAAAGGGAGAGTAATGATCTCCAGAAGTTAGCATAGCTTTGCTCTAAAATCCTAGGGTTCTATACTGTGATTTACCTCTAGGGCCTGCCATACCTCCACACATCACTCATGAAGTATCATCCTGTATCTTAAGTTTTTGTTGGCGATACTAATCTCTGCAGTTCCTCTAGGAATGCAGTATTACTTTTGGTGTAATATTTTGGTAGAGAGAGGCAGCTCTAGTGTAACCCCTGAGGTATGGCTTTAGTATGCTACCCATCTCTGTTAGT…	centric_transition
7	68090773	68094772	AGATGGTCAGGGTGGCTGGAGCATAGTGGAGCCTGGAGGAGCAAGTAATACTCAGATGAGGATGGAGCACCTTCTAGGCCATGGAAAGGATTCTGGATTAATTCCAATGGAGTAAGAAGCATTGTGATTAAATCAGGTGTTGGCAAACTGCGGCCTATGGGTCAAATCTGGCCTGGTGCCTATTTTTATGACTAAACCACATTGGAACACAGTATCACCCGTGGATGTACATATTGTCCATGGCTGTTTTTAATGTTACAAGAGCAGACTTGAGTAGTTTCAACAGAGCACATATGGCCCAGAAGCCTAAAATATTTACTATCTGGTTTGTATAGAAAAAGTGTACTGACCCCTGAATTAAATGATCTAATTTAAATTTTGAGGAGGTATGGTTTAGGG…	centric_transition
8	49288359	49292358	CAGCGCAGGACCCGCAGAAGCCGCGCTCTCAGCCGGAATTGCCTCAGATGTTCCAGGCAGAAGCCCAGGAGGCCTCCAGGAACCGCCAGACCGGCAGGAGGAACGTCGGGGTCCAAGGCACAAGTCAGAGGTTCCTGGTCTGCAGGGGCCCAAGGCCTGCGTCACTACGGAGGGTAGCCCTTGAGGCGTGGAAAGAAACCCCATTTAGAAGCGTCACTGCTGAGAGCCCTGCCCAGCCTCTCTGGCCTTCGTGGAGCAGGGCGAGCCAGGGTGTCCAGAAGCCTCTAGTGGAAACCGGAGCAGTACATCGCAGCAGCCCCAGCGCACTATTCTGTGAATCCGGGATCCGGGTGGGGGCCCTGCAGAGCGCGCAGGAGCAGAGGACGCTGGCTTCCGGGG…	centric_transition
8	49544858	49548857	GCTCCTAATGAAAATGTGGGTACTGAGTAGCTAATGAGATTCCCTGAGTGGACATATTGCACACATGTATTTGTATTGCTGGGGGTAATGTACTCTGCATCAACCCTTACAGGAGGGAGAGAGGATAAAGTAGCTTATTTATTTTAATTTCTATTTCTCTAACTTCTTAAACATATGAATTGCAGTTATAATAACTGTTTCACATTCTCATTTAGAAACGTGTTATTTCTGGCTCAGCTTCTATTGACTGATTTTTATATCCACTCTGTGTTTCATTTTCCTGCTTCTTAGCATGCCTAATAATATTTGAATTTCACATTAACTTTAGGATCAGCTTGTAATTTATGTGAAAAATAAAGGTGGAATTTTGATAGAGATTGCTTTTTCCAGCTTTTGATA…	centric_transition
8	49263913	49267912	AATCCATCAATTCACCAACATACACTGCAAGGTTATATTATCCTCATTGAATGGATTAAAATACCGAAGCTCTCAGAAGTGTGGACATTCTGAGGGCTCTTGTCATCTTGAGAAGCTGTTGTGCAAAAGCCAAAGACAGGGTGGGTTACTTACACATTAGCACTGAATAATAAATACGTGCATATTTGTGTAAAATGTTAACTATTTCCCTGTGCTCCTCATGGCCACTTATGTATTATTGTCCCTGATACAGTCTCAAAGCCCAAAGTTTTGAACTTTGCAACCAAATTATCCTATTTCTTATCCAGTCCTGATGTCAGCAGTTTGAAGATCCATAGGAAATAGGGACTTTCAGCAGGAAGTCCTCTAGCCATGCATTGATCTTCCCTGAAGATTCTA…	centric_transition
8	48948024	48952023	CTGTCACCTGACTGGGCACTATATCTCACACCTGTAATCCTAGCACTTTGGGAGGCCAAGACAGGCAGATCAACTGAGCTCAGGAGTTTGAGACCTGGGCAACATAGTGACACCCTATCTTCACGAAAAAGAAAAAAACATTAGCCGGGCCTGGTGGTGCATATCTGTAGTCGCAGCTACTCTGGAGGCTGAGGCAGGAGCATCACTTGAGCCTGGGCGATTGAGGCTGCATTGAGCTGTGATTGTGCTACTGCACCCCAGCCTGGGTGACAGAGTGAGACCCTGTCTTTAAAAACAAAACAAACAAACAAAACCTTTGTCTCTCATGGGTCTGGTGCTCTAAGTCTGAGGAGAGATCTGCTCGGGGCCTCTTTTCTCAGATAGGAGCTTGATTAGGTG…	centric_transition
8	50293875	50297874	AGAGCTGGATTTCAAAATCATTCTAACTTATTAGTTCTGCAAAATACATTTGTCAGTGAAATCCAGAAAGTGATAGGGACCAGTAGGTTCCCGAAAAACCATAAACTTTAAAATGCTAATTAAATCTGTTTTCTGTTGATTCTTATTTCTAGTTTTCCCCTGGAGCTTTAAAATTACAATCTTTCACAGTGACCTTGATAAGCATTCTGCTTTAATAAAAAGGGTTCACTGGGCAAAAGCAGTTACACAAATTTGTAACCCGTGCCTGACATTTCACTAAGAATCCGATCAATTCCAATGAGTACATTCAGTTCAGTGAAGAGTTTTGACTTGCAAGGATGGAATTTTACAGTCATGTAAATACATGTGATGAGATATTCATAATCAACTCTGTGAAAA…	centric_transition
9	81679808	81683807	TCCTAAAGCATCATACAATGTTCTATAATTAATTTCACCTTTTGAATGAAACAGCATGCAAGAGAATTAAGTTGTTCTCCTAGTTCAAATGAATAGAAGCCAGCCTCTAACCCTACCATAGGCTGTACTGTGGGCTCACTGTGAGGCTGCAGGGGCAATTGGTTAAGCAGGTCATTTCAAGGAGCTGGTGCACTGGAGAAAGCTGAAGGAAGAGGCCAGCATCTGGACCAACTGTGCCTGCAGCTTTTTCCTCTGGTGGCTTTCCAGGTTTCTAAAAGGATACAGAAGCCAGCCTTTTGTCAACTCCCTACTTTTGAAAACCTGCTCTATTTCCACCTCATTTGCAAAATGCTTGCTGCAATCCCTCCTAGCTGGGAGGAATCTGGAGACAGCTGGAGG…	centric_transition
9	81343128	81347127	GGGAATCCCAGCGGGGAGGAGGGAGGGAGGTCGTTTTCTTCAGCTCCCCAGATGGTCTGTGCTGGGTGTGCTGACGGTCCTTTTGGGAAAACAGGTCCACCTTTGCCAGCGTAATTCAGAAAGAGATGTAATTTTCTGAGAGCACACACCTGGGCAGGAGATCGCTTGAAGTGAGAAATTCGTAGTGGTAAATGTATTTGTAGCAAAGTACCACTGCATATCCTGCTTGAGAGGATGAAATTTGATTATTTAGTAAGTTTTCATGAACAACTCCACTTCAGTGTGGGGATTACGCAGATGAGCAAGAGCGTGGCTCTGTCACACAGTCCCGTTGGGAAAGCCTGCAACTCATTAAGAATCCGATGAGTGCCATTTAGAAATGTGGACAGGGTACTGGAG…	centric_transition
9	81482000	81485999	AACAATAACATTAAGAAATTATGTCATTTGTTTTATTAAGATATTTTTTAAAAAATCAAGAATACATTTTGAACAGCTTTATTGAGATATAATTCACATAGTATACAACTGACCCATTTAAAGTCTACCAGTCAATGGTTTTTAGTATATTCACAGATACTCGCAACCATCACCGTAGTCAATTTTAGAACATTTTAATCATGTGAGAAGAAACCCTATACCCTTTACCTATATCCTGTTCCCCCCAGTCCTAAGTAACCAGTAGTATACTTTCTGTCTCTATAAAATTCACTTTTTCTGGACGTTTCATATAAATGGAATCATATAATATGTGGTCTTTTCATGACTGGCTGTTTTCATTTAGAGGAATGGATGTTAAATTTGATTAAAAAACTTTCT…	centric_transition
9	81600854	81604853	GAGGCAAGGAGGCTCTTGGAGGGTGCATCCCAAACTCTCAAGCTGGCAGCCGGGAAGGCAGTCCTGCATGTCACAGAAACACTGGGTTCTGGGTGGGAATCTCTGCTGAAGGGACTCTGTCCAGAGAGGGAGCTGAGCCTCCTTCATCCACTCATACTCTTTCTTGATGGATTCCTTCAGGGAACAAACTGGCTTAAAACAAAAAAAAAAAAGTCAAAGGCCCTGGGAGCCTGGGATACCAGCACTTTGGGAGGCAGAGGCAGGTGGATCACAAGGTCAGGAGTTCAAGACCGGCCTGGCCAGTATGGTGAAACCATGCCTCTACTAAAAATACAAAAATTAGCCGGGCGTGGTGGCACGTGCCTGTAGTCCCAGCTACTCAGGAGGCTGAGGCAGGAG…	centric_transition
9	81303814	81307813	GATCTCGGCTCACTGCAACCTCCACCTCCCGGGTTCAAGCAATTCTCCTGCCTCAGCCTCCCAAGTAGCTGGGACTATAGGCTCGCGCCATCACGCCCAGCTAATTTTTGTATTTTTAGTAGAGATGGTGTTTCACCATGTTGGCCAGGCTGGGCTCAAACTCCTGGCCTCATGTGATCCATTTGCCTCAGCCTCCCGAAGTGCTGAGATTACAGGCGTGAGTCACCGTGCCCAGCCAAGTGTAGGGTCTTAATCATTATACTTGCCTGACTCTTAATTAAGAAGTAAACTCTAATATTATTGGACGTCAGTCAAGTGCTAGTTCCTGAGTGAGGAGAGATATTAGAGATAGAAGGATGACTATGACATCATACCTATCTTTTAGGCTATCTCAGAATG…	centric_transition
10	43895917	43899916	GAAGCTGACTTGATTGTTGTTGATAAGCTTTTTGATGTGCTGCTGGATTCAGTTTGCCAGTATTTTATTGAGGATTTTTGCTTCAATGTTCATTGGAGACAATATGTTTTATAAAATAGACATAAAAATACTAGCAAACCAAATCAAGCAATGTATAAAAAGGATTATATATCATAAGCAAGTGGATTTATCCAGGAATAAAAGATTGGCATAACATCCAAATATAATCAGTGTGAAACAATATTTTTTTTTTGTAATAGACAAAAAAAGCATCTGATAAAATACAACACCTTTTTCTGTTAAAAAAAAAAAAAAAACTCAACAAACTTAAAATAGAAGAGAATTTCCTTAACCTTCTACAGGGCATCCGTGAAAAACCCAAAGCTAACACCATAACGT…	centric_transition
10	46335956	46339955	CAAAAGGGAAAGCACTTCAAAACAGAAAGTACTTCAATTGTGTATTTGCCTTCAGCCACATCCAGAGACTTGTGGATCTCACCCGGTTGGTCCCAGCCCTTCTCCAACCCTGAAGCCCACAGCAGGGGTGCAGAGGCAGCCCCAGATCGTGCAGACATCACCCGAGGCTCCCAAACTGGCCCAGCTGCCTGAGGCCTGCATGCCTGTGGCCAGGTAGGACACATGTGCAGGTTTGAAAACTAGGCCTACAAGACTGAAGAGTGGACTGAAGCAAAAAGGGGAGAAACATTAGAGGCCTACAGTAGGAAGAGACCTTTTATAGAGTTTTCAGGAAATTCTCACAATAAACTTGGGCACAAAGACCAAATTGCTGAGGCCAGAAGCCTGCTTACGGTACTG…	centric_transition
10	43810684	43814683	TTCCATTAAGAATCACGCGCTCCGGGCAGGGCCAGCGCGCTGCGGGCAGCTCCCTAAGACCCCGACGGGCGTAAGCCTCTCTGCCTCTCTGTCCAGTCTGGCCTGGGACAGACACCTGTGGACACCTGAGGCAAAGGGAAGTCGGGGCCCAGGGACATCTCAGGGGAATAGGGTCTCGGGAAAAAGGGAGAGGCTGGGCTACGAAGGGGAGCTGGGGTAGGCAGGGGAGCACAGCCCTGCAGGAGGGCAGGATGCCCGCCCGGGGCGGAAGAGCCGAGGGCAGGCCCTGGGGCGGGGCGCTGGGCTATGGAGACCACGCTCCTCCGCCCAGTCCTGTCTGTCCGAAGCGACGCGGCAGGGCACAGGCGTCCGCAGAACCCGCCAAGCGCGGGACGGGCC…	centric_transition
10	44292885	44296884	TTAGCCAGGTGAGGTGGCGGGTGCCTGTAGTCCCAGCTACTCGGGAGGCTGAGGCAGGAGCATGGCGTGAACCCGGGAGGCGGAACTTGCAGTGAGCCGAGATGGCGCCACTGCACTCCAGCCTGGGCGACAGCGAGACTCCGTCTCAAAAAAAAAAAAAAAAGAAAGAAAGAAAAGTGCAACTTTGAAGCTGCTCTGATACTCACTGAAGTGAGCTACCACCAGGAAGGCTGGATCCCTAGGTTATTTGCAATTCTTTCAGAGAACTTGACAGTTCTTTCAAATAGCACTTTTTACTGTGTATTAAATAGTGAAAGAAGGATTATGGGATACCTGAGCTTGCTGGTTACTTGCTTGAATTGGTTTCTTTGCCCAATAAAGGACCACAGCTTGATTAGG…	centric_transition
10	45289803	45293802	CTTCATTTTGTTATTTACCCAGTAGTCATTCAGTAGCAGGTTGTTCAGTTTCCATGTAGTTGTGCGGTTTTGATTGAGTTTCTTAATCCTGAGTTGTAATTTGATTGCTCTGTGGTATGAGAGACAGTTTGTTGTGATTTCTGTTCTTTTAAATTTGCTGAGGAGTGCTTTACTTCCAATTATGTGGTCAATTTTAGAATAAGTGTGATATGGTGCTGAGAAGAATGTATATTCTGTTGATTTGGGGTATAGAGTTCTGTAGATGTCTATTAGGTCTGCTTGGTTCAGAGCTGAGTTCAAGTCTTGGATATCCTTGCTAAGTTTCTGTCTCATTGATCTGTCTAATATTGACAGTGGGGTGTTAAAGTCTCCCATTATTCTTGTGTGGGAGTCTGAGTC…	centric_transition
11	58391989	58395988	TTTCATATATAAGTGAATGTCACATCAGAAATTAAGTCCTTTAAAGAAGGAAAACAACTTTTTGGAGACTGTTCTTTAGCGTTTGGCCAAAAGGCTTAAAGTTCTTTAGAGGCAGGGGGAAATTGAAAGAAAAATGCTATTGGCTTTGGAATCAGCTAGCAAGAGCTCTACTCCTGTATTTACTGCCCCTTCTTTGTAGATAAGTCTCTTAACCCATTTGAATATCAATAGCTGAATCTATAAAAAAGAAAATATTAAAAGATAGCCCTAACAACATCCAGCCTGAAAACTGCTGCTATGGTAAGAAAAGAATAGGAAACCTACAATTTCTTATACTTGGTAAGAGGTGATAATCATAACCTCAATTAATATAATTATTACTGGTTTTTTTCCTAAACA…	centric_transition
11	58750564	58754563	GCCAAATAAAGAATGCAATCCCATTTACAATAGCCACAAAATAAAACCTAGGAACACATGTAACTAAAGAGGTGAATGATCTCTGCAAGAATAACTATTAAACACTGCTGGAAGAAATTACAGATTATACAAACAAATGGAAAAACATTCCATGCTCATAGATTGAAAGAATAAATATCATTAAAATGGCCATACTATTCTAAGCACTCTACATATTTAATGCTTCCTATCAGCCTGCCAATATCATTTTTCACATAACTAGAAAAAATCATTCTAAAATGTATATGGAATCAAAAAAGAGCACAAATAGCTAAAACAATCTTAAGCAAAAAGAATAAAGCCAGAGACATCAAGTTACTTGACTTTATAATATAAGGCTACAGTAACCAAAACATTATG…	centric_transition
11	55599284	55603283	GTGACAAACTCACTATGATAAATTCTAATTATTGCTATTAACATTGTTTTTTAAAATGAGCATATTTATAAATCTACTTAGACTAAAATAATTACTGTATTTTATCTAGTAATATATGTTTGCTGAACAAAATTCTGATTTATTTTATTATATACAATGCATATCTATTAGATAGTAAGAATAAAAATAATAAAATTGAAAAATAAGAAATGTAAATAGAAAGGAAAAATGTCTTTACTACATTATTGCTGAGAATGAACATTTTGGGAGCAAAATTTGGCAATGCCTATTCAAGTTTTAAAATGTTCATATTCCTTGATTCTGCAATTATATTGTTAAAAATTATCTTACAGTAATACAATTTATTCAATCTGTGTATATATACATGCATGTATATAT…	centric_transition
11	59407631	59411630	TTCCAGACCACAAAGAGAAGACTGGCCCAGTTTTTCTGTGTAGTCATGATGACCTGGATGCTTGAGAGCAGTATGTGATCAATGATTTTGCCACCTCATGTCACCATAATCCAAGTTCTAACATATCTTCATCAAAGGTAGGACCTGGAAGAGAGTCATCCCCATCATGGACCAGATCAACCACACTAATGTGAAGGAGTTTTTCTTCCTGGAACTTACACGTTCCCGAGAGCTGGAGTTTTTCTTGTTTGTGGTCTTCTTTGCTGTGTATGTAGCAACAGTCCTGGGAAATGCACTCATTGTGGTCACTATTACCTGTGAGTCCCGCCTACACACTCCTATGTACTTTCTCCTGCGGAACAAATCAGTCCTGGACATCGTTTTTTCATCTATCACCGT…	centric_transition
11	58958960	58962959	AGCATTTGGACATTTTACAAATTCAAAAGGCTACACACTGGCTTTTTCTAAAGTATTTTCCAGCTTCAGGTACCTAAAAGGTTTTGAAGAATTTGTTCTCAACATTGAGACCCTGGTGAGTGCTCATTCCAAGGGTTTTCAGGGGAAAAGAAATAAATTAACAAATACAAATGATTGAGAACAAGAATCCTAATTAATTGAAATGCCAAGAAAAAAAGGCTGTTCTAAACAATTCTGCTTACCTGAAGTTTCTTTGCAGAGCTGTAGGCACACTGCCTGCTGCACTTGCTCAGAATGGCAATGGAAAGGTTTCTGTAGCTAACACTCTATGGACTCAGACACACTAAAATTCAATTGACTCACGCTGTCACTGTTTAGCATAAAGCTTCAGGAAGTTAT…	centric_transition
12	39336809	39340808	TCAAAATGGTAAAGGTATTACCTTCTCACCTAAGCATGGAGGTAACTGTCATTGATTAAGACACTGGAGAATTGCAGAACACAAAGTCCAACAATTTAAATCCAGAATTTTTAGCTGGGGAAAAAAAAAAAACTATCTTCAGCCATGGTTACTTGCATTTGGAGTTAATCTGCACAAATAGGCAGAAAACTCAATGAGTTTTTGAAAGCATGCAGTAGTTACACACACACACACACACACACACACACACACACACACACACAAGCTTGGACTGTAAAAGCCTATGACTGTCCAACTCAAAGACAACCTCTCAGGCCCCCTTACATGTATCAGCAGGAAGTCAGCTTTGAAAGCTATCCAACCCCAAGAAAACAGTACACTTTCCAATGTCCACTTTAA…	centric_transition
12	40975596	40979595	TCGGGAAAGTGAGGGGGTGGGAGGAGTCACATAACATCTAGGAGAACATTCTAGGCAGAAGAAACTGAAAGGAAAAAGGCCCGGAGTGAGAGGCCCCTGAGGTGTTCTAGGAGTAGTGAGGCTACAATTTGGTAAATAAGATCATCCCATGTTTAAGTATGTTTTTCCTCTGACATTTGGAACCAGCACTAATGTATGAACTGTGTATGTTTTTACAAAGAGCACGCCTCCGTGTGTGTCATTATCCCCATAGCATTTCCTCCCTGTTACCTGTATTACTAAAACCTACTCAATCTTTTAATTTCTATTTAGCCTTTGTCAAGAGAATACCACTATGGCAACAATTTTGGTTACATAGTGGCATTTAAGCCATTTGATGGAGAAGAATGGAAAAAAGTC…	centric_transition
12	38902090	38906089	AATGATTATCTTCTTTCCCTCTGTTGGTTTCATTATACTCCAGTCAGCTCTAGTCTCACATCATTATGAATACCAGCAGCTACGCTGGAGGACAAAACTTGCCTGTCTCTGGGTGACCCTGGTAAAAAGTTATCTCATTACATTTCATTAGGTCTGAGTGAGGCCCATGCAGAACCTTGATTTAATCACAGTGGCCAGGGAGATGTGAAACTATCCCTCCACTCCAACTCTTTCCTCTTTCAAGCAAACTCCTGAAGCTGAGAAGAATGGGTGCATCAAGACACATGGAATGAGAATGGTGTTGAGGCATTTCCCTAAAGAATAACAGTACTATTACCAAAAAGGTGGAGGGGAGGTGATGAATAACAAAAATCACAGCTCATTAGAAAGTCTTCCAAA…	centric_transition
12	39509616	39513615	TTTCAGCCAAGAATTCTGTTCTTAGCAAAATTGTCCTTTGGAAATGAAAGAGATAGACTTTCCCACACAAACTAAGCTGAGGGGCTTTATCACCACCAGATATGTCTTATAAGGAGTACTAAAGGGAGTTCTTCACATTGAAAGAAATGATGCTAATGGGTAATAAGAAAACATTAGAAAGTATAAAACTCACTGGTAAAAGCAAGTAAACAGTCAAATTCAGAATACTCAAATAATATAAAGGGGTTATGTAAATCACTTATTTCTTTTTTTTATTATACTTTAAGTTCTAGGGTACATGTGCACAATGTGCAGGTTTGTTACATACGTATACGTGTGCCATGTTGGTGTGCTGCACCCATTAACTCATCATTTACATTAGGTATATCTCCTAATGCT…	centric_transition
12	42038697	42042696	TCTCAAACTCCAGGGCTCAAGCGATCCTCCCACCTCAAACCTCTCGAAGTCCTAGGATTACAGGTGTGAGCCACCTTGCCTGGCCTTAGAGAGACTTTTTTTTGAGACAGAGTCTTGCTCTGTCGCCAGGCTGGAGTGCAGTGGCGTGATCTCGGCTCACCGCAACCTCTGCCTTCCAGGTTCAAGCTATTCCCCCGCCTCAGCCTCCTGAGTAGCTGGGACTACAGGCGCATGCCACCACGCCTGGCTAATCTGTATTTTTAGTATAGACGGGGTTTCACCATGTTGGCCAGGATGGTCTTGATCTCCTGACCTTGTGATCCACCTGCCTCAGCCTCCCAGAGTGATGGAATTACAGGCGTGAGTGACCATACCTGGCCTACAGAGACCAGAGACTTT…	centric_transition
13	20779327	20783326	CAATTTGTTGTTCTTTCCCCCAGAAGAGTCACTGTATAGATTTACAGTAGGATCGTTAACTACTGTCCTATTACACAATGAAGGAATGTAAGACAACCTCTCATTCATGCAGGACAAACAGCTATGCCGAAAGCACAAATTACATCTAATTACAGGGTATAACTTTGTCATCTCTCTTTTCATAATCTAGCCATTTACAACTTTGATTTTTGACTTCCATTTGGGTTTATTAACATCATAGCTTTGTCATCACCTGTTTCTACAGATATTTTTACCTGAGGCAGTAAAGTATAAAAACTTCTTTGCATTCTTCCTTTACTGTTGCAAGAAAGCTTTAGTCTTCACTGGGATTACAATGTTTCATGGTTATTAAACTTCTGTATGTTGCTATAAAGTTTA…	centric_transition
13	20852033	20856032	TAACCAAGATGGCTACGAGTGACTAATGGGTGGGGAGTGTATACAGCATGCATCTGCTGGGCAAGGGGATGACTCATGCCTCAGGCGGAATGGAGCAGGACAGCACAAGAGTTCATCATGCTACTCAGAATGGTGCATGCAATTTAAAACTCATGAATTGTTTATTTCTGGATTTTTCCATTTAATATTTTCAGACTTCAGATGTCAGCGGGTGGTGGAAACTGCAGAAAGTGAAACCTGGGATAAGGGTGGACGACTATACTGAAATCTTAGCAAGGCCAGCTCCTTTTTGTCATTCAAGTCTCAATTTAAGTGTCATCTTCTCAGAAAGCCCTAGAAAGCAAAGCTTCAGCCCCTTCCACAGCACTGTTTTATTTTCCTAATAGCACTCAGTACTAT…	centric_transition
13	21413783	21417782	TTCACCATGCTGGCCAGGCTGGTCTCGAACTCCTGACATCGTGATCTGCCCGCCTCGGCCTCCCAAAGTGCTGGGATTACAGGCATGAGCCACCGCACCTGGCCCTGTCGGTGGTTCTTGTTTGTTTTTGTTTTTTGAGACAGAGTCTCTCTCTCTGCCGTCCAGGCTGGAGTGCAGTGGCGCAATCTTGGCTCACTGCAACCTCCACCTCTTGGGTTCAAGCTATTCTCCTGCCTCAGCCTCCAGAGTAGCTGGGACTACAGGGGCACACCACGGCTAATTTTTGTATTTTTAATAGAGATGAGGTTTCACTGTATTGGCCAGGCTGGTCTCGAACTCCTGACCTTGTGATCTGCCCGCCTCAGCCTCCCAAAGTGCTGGGATTATAGGCGTGAGCCA…	centric_transition
13	20659615	20663614	ATTCCCCCCTATTTCATTGCTATTTGTCCTCCAATCATAATTCTACATGACTGTCCATAAAAAACTCAGTTTGTCCTGTTTTTTGGGTTTTCATTTCTGAAAGCTCCTGTGTCACATAAAACTTAAATAAATGTGTATGCTTTCCTCTTGCTAATCTGTCTTTTATGACAGGTGCCTCAGCTATGAAATGTGCACTGGGTGAGAAATCTTTTCTCCCCTACACTACCAACTATCAAAATTGAGAACTTCAGAAGGGCCATGTCTTGCTTTAGGAACAAGTGAGTTAGGGAAAATTGCAAGTCCGCACTCTTTAGTGATGCTCTGGGAAGGGAGAGAAGGAAAGGGAGCAGGTTTAGGGCGGGATGAGGAAGAAAAGAAGGGATGTGGAGCCGGTTCAGG…	centric_transition
13	21960065	21964064	ATTAATGTATTTAATAGCACTGAACTCTGCACTTAAAAATGGTTAAGATGGTAACTCTTATGTGTATTTTTAACACACTAAAAAGTTGGAAAAAATTTTGGAAAATTTGAAAAAAAAATTAAAGCACATATAAGGTTTATCCTGAGAGATAAATTTTGCTTTCCCCAAACTTACCTAAAAATATAAACAGTGTAGAGAATCAATTGCAGTATAATTCAAATTGAAGAGGTAAGTTCTAAATACATACTCCATGCCTTGTTCTGTGTCAAGTACTAGATATATGAAGATAAATATTTCTGACATGCAAGAATGTCAATCTACTATAGAACTGATAGCACTTGTTACAGAATCTAGACTAAAGAATTACACAGAGACACTGTTTATTGTTTGGACAATTAA…	centric_transition
14	16730003	16734002	ACTTACATCTTTGTTAGCAGTGCTGGCCCAACCTGCTCAGCCTCAGATCACCTATCCCTCATTTGTAAAATGAGGATAATATTTAAGCTCATGGCACAGTTGAAGCCCAAATGAGGTAGTGGAATATATGCAGATTATTAATCCATTTGGCTCATAAATGAAGGTTTTCTTTCCTTTTCCCTAAGTAGATCATGGGTTGAAATACCTAACACTGCAAATCATTTTTGTATGGGGATTTGCTATAGTGTGAATTCAGGATACAGCACCCTCACCTTTGGGAAGGGGACTATGCTTCTAGTCTCTCCAGGTACATGTTGACCCCATCCCACCCATGTTTTCCCCTTATCTGGTTTAAGGCTTCCATATGTATTGCGTGTTATCCTCATGGATTTCATCATC…	centric_transition
14	14814412	14818411	TGGCTTCCTGGGCTGGTTGCTTAGAGATAGTGGTCTGACTTCCTAAAAGTCTGGCTTAAAGGCAATGGACTGGCCGGGCGCTGTGGTTCACGCCTGTAATCCCAGCACTCTGGGAGGCTGAGGCAGGCGGATCACCTGAGGGTCAGGAGTTCGAGACCAGCGTGACCAAAATGGTGAAACCCTGTCTCTACTAAAAATACAAAATTAGCCTGGCGTGGTGGTGCATACCTGTAATCCCAGCTACTCAGGAGGCTGAGGCAAGAGGATTGCTTGAACCCAGGAGGCAGAGATAGCCAGTGATAGGCGGTGAGCCAAGATAGTGCCATTGCACTCCAGCCTGGGCAACAAGAGTGAAAATCCGTCTCAAAAAAATAAATAAATAAAAGAGAGAGAGAGATA…	centric_transition
14	16383214	16387213	TGGGCAGAGCATAGCTTGTCTCCTATTGGCTTATAGCCAGGTTAAGAAAGAGCAAGAATACACTGAGAATAGAATATGTTCTCCTTCCCAGATAGTATAGATCATTGATGATTCTAATGGCAAGAAGAATAGAAAAGTCCCTGGGAGCTTTATTCAAATTCAGCTGAAGCGTAAGTGCAGGGCTTCTGGAGGGGTCCATCACAAGTCTGGGGAAGGAGGGGGATTCATTTTAGTTCTCCCCTGGTTTTCTGCTGATACTCTGCAAAGAAAACGTACATTCGGAAAATGACCCAGTAACCCATTTTCCTTGTTTCAACGGTGATGAGTGGCCAAGAAAAGGATGTGATACAGAGTTATTCAAATCTAAATGTCTAGGAGAGAGAAATGGCCGTTATTAAT…	centric_transition
14	17421040	17425039	CCTGTAATCCCAGCTACTCCAGAGGCTGAGGCACGAGTATCCCTTGAACCTGGGAGGCAGAGGTTGCAGTGAGCCTGGATGGCACCATTGTACTCCAGCCTGGGCAACAAGAGCAAAACTGTCTCGGGAAAAACAAAAACAAAAACAAAAACAAAAACAAAAACAAAAACAAAAACCATACAACAAGGCCAGGCAAGGTGGCTTATGCCTGTAATTTCAGCACTTTGGGAGGTCGAGGTGGGTGGATTGCTTGAGGCCCAGAGTTCAAGACCAGCCTGGCTAACATGGCAAAACCCCATCTTTACTAAAAATACAAAAGTTAGCTGGGTCTGGTGGTGCACACCTGTAGTTCCAGCTACTTGGGAGGCTGAGACACAAGAATTATTGGAACCCAGGAGA…	centric_transition
14	14363456	14367455	AAAGAAAGATAAACATCACATTATGGCTAACATGTTGAAGCTTAAAAAAAAAAAAAAACTTATGGAGATAGAGAGTTAAATAATGAAAACCAGAAGAGTTTTGGGAAGAGTGGTGGAGATGGGAGGATAAAGAGGAGGGAGATGGTTAATGGGTATAACTTTAAAAGTCTTTGAAATGACAAAAGTTTCCTAGGTAGCAGAGTGTAGGAATCACCTATAGTCCCAACCAAGACAAAGTTTTAACCATTTATTAATATTCTGCAATAATTTGCTGCTAATTTTTTTCTCCAGCAAATTCTTATCTTTAGAATTAAAGAAAATTTAGTCACAATCCATGTTCACTGAATATTAAAAATACTATTATAAACCATTGAAAAACAATTATACACATCAGTTTTA…	centric_transition
15	22544825	22548824	AAATATCTATAGTTTTCTTGCAATTCAGTGAGTTACTACTAAAACTGTTTACAGTTTTCAGTAAAATAATAAATGTAACTCAAGAAATCTGTAAATACATCTCCAGGAAGCACAAATTCTTGTAGAAAGGGAATTGCCATCTTTACTTATTTTTTTTTTTGGTCATCTCCTAGCAAAATATTTTTAAAGGTTTTCATGCTTATGAGTTTTTTAGATTTTTGTTTGCATTGGCTCAGTCAATAATTTTCCCATCCTTCGATTATTTAACTGGTCTGATGTTTATTATTTTAGGCTAAACTTTTGACACTCTTCTGATATAATTTGTATGTGAATAGATTTGCTGAGTGTCCTGGATAGTGAAGATGGGATTCCTTGACATGCATTAAGTAGGAATTTTCC…	centric_transition
15	22551230	22555229	TCCTCAGCATAATTTTCTCTAGGTTCGTCCATGTTGTTGCAAATGACAGATTTTTGTTTGTTTTTGTAAACCAAATAGTAGTCCATTGTGTATATATGCCACATTTTTAAAAACTTTCATCCCATTGATAGTCACTTTAGGAGTTTCCATAACCTGGCAACAGTGACTAATGCTGGAATAGACAGGGAAGTGGAAAGGACTCTTCAACACACTGATTTCAATTCATTTTGGCACATACCCAGACATTGAATTGCTTCATCATATGATAATACTATTTTTTGTGTTTTGAGGAACCTCCATGTTTTCTTCCAAAACAGCTGCACTATTTTGCAATGTCACCAACAGAGCAAAATGGTTGCCTTTCTCCACACCCTCACCAACGCTTGTTATGTTTCATCT…	centric_transition
15	22651639	22655638	TTAAAGATGGGCCAGAGTGGTCATGTATCACTTGGAAGATGGTGGAAGATGAACCTGATCAGATATCAAGGGTGATCAGATATCAAGGAGAAGAGGGTTCTTTTTTATATTTATTTATTTATTTATTTTTGAGACAGAGTCTGGCTCTGTCATCCAGGCTGGAGTGTAGTGGCGTGATCTCGGCTCACTGTAACCTCCGCCTCCTGGGTTCAAGTGATTCTCCTGCCTCAGCCTCCTGAGTAGCTGGGATTACAGGCGTGCACCACCATACCCGGCTAATTTTTGTATTTTTAGTAGAGATAGGGTTTCACCATGTTGGTCAGGCTGGTCTCAAACTCCTGACATCGTGATCTGCCTGCTTCGGCCACCCAAGGTGCTGGGATTATGGGGGTGAGCCAC…	centric_transition
15	22555816	22559815	GGGTTTGTATGATCACCATCCACAGAATTAGAAAGTAGAATGGGAGAAAATTAGATACACAGTTGTTCTGGAATGAAGCACTGGATTTAGAAGGCAGATTACAGGGAAAATTGCTCTTATTTCTAATATTAGGGCAGAAATTCTCAATTACATTTTTTTCTAACTCTACAGAACACTACAACTCCAGCACAAACATTGAACTACCTCTTTGCCATTTCTACCTTCCCCCTTAATGGATTTCCTGAACCATTGCTTATAAAATTATCTCTGTAGTTTAATACAAAGATAATATATTAATATGCTCTATTTTTCTTATTTCTATTTTACTCTTCAGGTATTCCTCCGGACAATGTAATGCTAACCTAGCCCAATGAGAATTGATAGAATTTGGTCATAAGT…	centric_transition
15	22640429	22644428	TTGGAGGCAGAGAGGGGCGGATCACTTGAGTCCAGGAGTTCGAGACCAGCTTGGGCAATGTGGATAAACCCCATCTCTACAAAAACATACAAAAAATTGCTGTGTGTGGTGGTGCACGCCTGTGGTCCCAGGTATTTGGGAGACTGAGGTGGGAAGATCACCTGAGCCCAGGAGGTGGCAGTTGCAGTGAGCAGAGCTGAGGTCTGGCCACTGCATTCCAGCCTGGGCTACAAAGCAAAGTCCTGTCTCAAAAAAAAAAAAAAGATCAGAGCAAGAAAAAGGAAAAAGATGGGTAAAAACATAGAAACGACTAAGTTCATTTCAGCAGGAATATATTTTTAAATATATTTCAAAACTGAAACAATGCTATGTTTTGCTGCAGTGTGTGAGGGAACACAA…	centric_transition
16	56436886	56440885	GGCCGTAAGAATCCCCCAGGGAGCATGTGAAATGCAGATACCAGGCCCACCCCCAGAGATGAGCTGAGGTGGGTCAGGGGTGAAGTGCAGGGATCAGTGTTTTTCACAAGCTCCATACCTCCAGGAAATGGTGTTGTGGTTGGGCCCGTAGAAAACATTCTGAGAGTCCTGTTGCCTGTGCCTTGGTGCACGTGGGGTGGAATCCCAGTGGCCCTGCCTTGAGGAGGATGTGCATTAACGTGGTAGGGGAGACAGAGACAGCTCCACCTGCCCCCTGCCCCACCGGGGACCTCCAAAAACTTCATGGATGTTAGAGCAAGCAGCCATGCTGCAGCAGAGGATGAGGCTGGCGGATTTAGTAAGAGCCCTCTGTGTTTGGGCTGAGTTCTTTCTCTAGTT…	centric_transition
16	56306661	56310660	CATGGACATACCACAATTCATTTATCCATTCCCCAGGCAAGGGACATTTGGATTGGTGTTTACAGATAAAGCCATTATAAACATTCATAGATAGATTTTTGTGTGAACATAAATTTTTATTTCTCTTGGGTAAATACTTAGGAGTGGAATTGCTGGGTCACATAGTAAGAGTATGTTTAACTTTATATGAAACTGCCAAATGGTTTCCAATGTAATGGTACCATTTTGCATTCCTGCCAGCAAGGTAAGAGAGTTCCAATTGCCCAGCATATTCATTCACCAGCACTTGGTATTGGGAGTTTTTTTTTAAAAAAATGTAGCCATCCTAACAAGTGCACAGCATTAACTTATTGTGGTTTTAATTTGCATTTTCCTAAAGATTAATGTTAGGCATCTATT…	centric_transition
16	56973158	56977157	CTCAACCCAGAATACTCCCCTGATGAGTGTTTTGAATCCACAAATCCTTGGTGACCCCTCCTAGTGACATGGCCTTTCCTCCCTCCAGTGAGAAACCCTGCCACTGGAGGGTTTTTCTTCCCTCCAGAAGAAGGAAAGAAATATTGAGAATTCCCTCTCCTGGATGCGCCTCTCTAGTCCTCCACCATTCCCTGTGTGCAATGTTTAAATCAGAGAAATGTACCACCTGGGTGCAAGGGAGGGTTCAACTGCAGCCTGACTGTTTTTGGCCTTGGGTAACTTACTAAGTGCCTTTAGGCCCAGTACAGCAGGGGTCATAAAACCTGCTCAGGCTCCCTTGTCGAGTTATCAAGGATCACATAGGATAGAGCTTATGAAAATGCCAAGTATTACGAAGAA…	centric_transition
16	56407936	56411935	GCCCAGTGACCATCTGTGGTCCTCTGGCACCCTTGGTCCTGTGGCCCGAGGCCTCCCACCCCAGGGTGGGGGATATGGTGTGGATGGTAGGCCACCGCGTGGCCAGGTCTGGTGAGAGCAGGTGCTACTGAGTTCTGGCCACAGAAAACCAGCTGCCTGCTCTGGACCTGGGACTGAGGGGTCCCTCTGTGCTACTGACTAAGGGAGAACAAGCCGAGTCCTGAATCTCTTCTTTGTCTTCCTGTTGGCCAAGTTCATTGCCTCTTGGCGGGCTGGAGAGCTGTTTAAGAGAGAAAAAAGGCCATCTGAGGCGTGAAGATAAAAAGAAGTCTTTTAGCCATCCCAGGAGAGGATGGCTTTAGCTCCCGCGTTGTTATGTAAAGCCGGCCCTAATCCAGC…	centric_transition
16	52517038	52521037	CACTCCAGTCTGGGCAACAGAGCAAGACTCCATCTCAAAATAATAATAAATAATATACAATGTTTACTTTATTTATTATTTATTTATTTTTAGACAGGGTCTAGCTCTACTGCCCAGACTGGAGTGTAATAGTGTGATTTTGGCTCACTGCAGGCTCAAGTGATCCTCCCACCTCAGCCTCCCAAGTAGCTGAGACTACAGGTGCTCATCACCATGCTGGGCTAATTTTTGTATTTTTTGTAGAGATGAGGTCTTGCTATGTTGCCCAGGCTGGTCTCGAACTCCTGGGGTCAAGAGATCCTCCCTCCTTGGCCTTCCAAAAGTGTTGGGATTATAAGCATTAGCCACTGTGCTGGGCCTACAATGTTTACTTTATGCCCTGAAACTTGAGAACCTAAC…	centric_transition
17	30705666	30709665	TTACCTTTCCAGTCTCATTATGCTACAGCAAATATTTTCAGGTATCAGCATTTTCAGCATTTTTGAATACTAGACTAAAATATATATCACTGAAGCTGCCTTAGAATTCTGGAGTCAGAAATTAATAATAATTTCTAAAAACTTCACTAACCAATTAGATTAAAATTAGGAAGAAGTGACTTTAAGACTCAACATGCTATAATCAAGAAAAGAATAAGCCTTTGTTTTATATAAATATTTATGCTCTTTTCCCATTGGAAAGTTTGGCAATTTTCAAGATACTAGTAATGAAATAATCAATCCAAATTATAAGGTCTATGCCTAAAACCAGAATTACTCGTTAGTTGATTCTTCTATAAAACTTAAGCCTGTTGCCAAAGCACCTTGAGGGACTTGAAA…	centric_transition
17	29094589	29098588	GGCAGGAGAATAGCTTGAACCTGAGAGGTGGAGGTTGTGGTGAGCCGAGATCATGCCATTGCACTCCAGGCTGTGCAACAAGAGCGAAATTCCCCCTCAAAAAAAAAAAAAAAGCTCAAGTTGACAACTGTCTTAGTCCATTCATTCTGCTATAACAAAATACCATAAACTGGGTGGTTTATAAACAACACTAATTTACTTCTGACAGTTCTGCAGGCTGGGAAGTCCAAAATCAAGACTTGGTGTCTGCCGAGGGCCCATTTCCTAGTTGACATTCTTTAACTATAACCTAACATTGTGGAAAGAACTAACAAACTCCATTAGGTCTCTTTTATAGAGAGGCTCTGACCTCATGACCTAATCACCTCCCAAAGGTCCCACCTCTTAATCACATCTATT…	centric_transition
17	31259313	31263312	ATAAAGCTGATTCATAATTCTACTAGGTGGGGCAAAGGGATTACATTTTCAGTCTTTCTTGCCACCTCTTTCCAGCATTTAACTAAATTATGTAGGATCTTTTGAGAATTATAGAATTTTGAAGCTAACGTGTACTTTAAGGATAAGGATCTCCTAATCTAACCTCCTCATTTCCCAAAGGTCCAAGAGAGTTTTTCCTGCCCAAGTTAACAGAGCCAACACTAGAACTCTGGTCTCCTGATTCCAAGTCCAATTTGATATGTATGTTTTCTGTTTCCTTTTCCATTTTAAACTATCCCAACCATCATTGCCCAAGATTTGTTTTTTGCTTTACGGTCTCACGGCTTCTACTTAACGTCTAAATGTTCAGATTTTTTCATAATTCTATTTTATCCTTAC…	centric_transition
17	29461957	29465956	AGAGGAAACTTCAGAGTGCACTGCAGATGTGGAACTGCGGCAAAGGGACCCCAGGGCACAGTCTGCCAGTGAGAGCCTCAGCCTCTAGTCCAGGAAGCAGGTGGTTGTGGGTTGTGGGTACCCATATTGAGGGGCAGTTCATGAGAGTGATCTGGAGGAGCTCCCGGAATCTGAGAAGGCAGGAGAGCTGACTGGGCCTCCTGTGCTGGTATTTGCTGATACTTGCACACACATCCCATCCAGTTCCAGTGCTCCCTGAAACTGGAACAGGCAGGATAAAGGTTGGACCTCTATGAAAGATCCCTTCTGAATGCAGATGTCAGCCCCAGGACACTGGGGCCAGCAGAGAGACCTCCCGAGAGATCCAAAACAACAGAGTCAACCCCCCTCCTCTCCACA…	centric_transition
17	30320425	30324424	CATTTCATCAACCTTATCTCTTGGGAGGTCCCCATAGTTCCTTCTCTTCTACTGAGGTAGCACTGTGCATTATAAAGAACACAGACTTTAGGTCAGGACGGTGGCTCACACCTGTAATCCCAGCACTTTGAAGGCCGAGGTGGGTGGATCACTTGAGGACAGGAGTTTGAGACCAGCCTGGCCAACACAGCGAAACCCCATCTTTACTAAAAATACAAAAAATTAACTGGGCGTGGTGGTACACGCCTGTAATCCCAGCTACTCAGGAGAATGAGGCTCGAGAATCGCTTGAGCCCACGAGGCGGAGGTTGCAATGAGCCAAAATAGTGCCATCACACTCTAGCCTGGGTGACAGAGTGAGACTCCGAACCCTGTTCTAAAAGATACATAAACAGGCCG…	centric_transition
18	23307612	23311611	GTGATGTTCCTTTAATGTTGTTTTTGCTCATGCAAATGACATCCTATTACACCCACGGATGCTTAACTACTAAGTTAAAACAACTACATGGCAATTTTGATCACTCCAGAGTCCCCTCACTGTTTTGTGGTTTTATGTAATTCGCATATTGTGTACAAAAAGACTTGACCTGGAGCCGGCAGCAAGAAATGTGTAATTAGAAACACTTCCCGAGGAAATTAGGTGACAAGTGAAGGCTTGAGGATTTCCGAGGGAGCCTGGAGCTGCAGATATTCATTATGGGTACTTAAGAGGCACAGCTGCCTCTGCTGAAAACCATGTCAAATGCCGTCCGCTGGATGCCAGCGTGGAGGCCAGCCCAGAGCCAGAGATGGTGGCTATGGCAACACGCTACTCCAT…	centric_transition
18	25590775	25594774	CACAGATCCTACAGAAAAGATGATACATAATGGCAATACAAAATGAAAAGATTCTCAATGTCATTAGTCATTAGAAACTGAAAATTAAAGTCAACATGAGATACAATTACACACATATTAAAATGGCAAAAAATATAATATGTGATCTCACTTAAATCTTCAAAAAGGTGGGGGTCAAATACAAAGATATGGAGAATAAAACAGTGGTTCCATTGTTACCAGGGTCAGGGTAGAAGGAAGGAAATGAGAAGATGTAGATTAAAGGGTACAGAGTAGCAAATATTCAGAATGAACAAGTAGAAAGATCTAATGTAGAACATGGGGACTATAGTTAATAACAGTGTATTATACTCAGGATTTGCACTAAATGAGTAGATTATAGCTCCTCTTGCCACAGAC…	centric_transition
18	25631446	25635445	TGAGAGGGAAGGAGCAGTATTCTAGGTTCATTTTTGTAAGTACAATACTTTAGTTTCCAAAGTGACTCCATAAGTAGAAATTCAACTGAAATCTTTTGGTATTGACCAACAGATACTTAAGTGAGTCAACAGGATCAAAATTGAAATAAATTATTGGCCTGTCACTTACATTAATTGGGGAAGAGCCTTGGTTTTTCTATCTCCAAATCAGTAGTCTAGCTCCCAAATCAGTAATTATGATAGCAATGAAGTGTTTTTCTGCATGCTTATAACTCAGAGAGGCACTGGCACACATGAAACTCAACTTCTACAACTATACAGTTGGTGGGAGTGATGTTGCCTTCTATGCATAGCAGTGTTGCAAAGTTTAGCTCCCACTACAATACAGGTATGCATAAG…	centric_transition
18	24898299	24902298	AGAAGAAGTGCAGGTCTTGCCTCCTTGGTATGGTACTTAGAATGAATTTCACTAATTTCACTAAGTAACAATGTTCTTCCTGCTGATGAGATTTTATAATTCTAATATTTGGGTACACTGTATACGAAACATACTTTTGCAGTTGGCTTAAAAATCTTATCTTTTTATCATATGATTTATATAAAATGAAGTGAGGAAAGAAAGAAAAATGGCTGGCAGGGCATGGTGGTTCATGCCTGGAATCCCAGCACTTTGGGAGGCCGAGGTGGGCAGATCATGAAGTCGGGAGTTTGAGACAGCCTGGGAATATGGTGAAACTCCATCTCTACTAAAAATACAAAAATTAGCTGGGCGTGGTGGTACACAACTGTAGTCCCAGCTACTTGGGAGGCTGAGGCA…	centric_transition
18	22535540	22539539	CGTCCCGTCTGCGGGCCCCAGGACCATGCGCTTCCCCGCGTCGCCCTCACCTGCGTCCCCACCACCTTTCCATAGCGCTCAGTCCTCTCCCACCTCCCCGTCTCGCTCACTTAGCGCACAGAGCCTCATCCGGAACCGCCCCAAACCCAAACCCTTTAAAAATCGATTTCGGCATCCCTCAATTCTCTGCTTTCTTCTTCCTGGCAGGAGGGGAATCATGCTCCTTACTTGGGAGGTTGTATTTTGAGGCAGATCATACAAATGACAAAGATGGAAATCCCTCAGAGCCTATGGCAGTTTTGACTTTAAACATGAGGCGAGTTAACAAGGCAAGCAGCGATAAATTCAGCCCAGGGCACGACCCAGCACTAAATCCTCCCTTACAGTGTCCAGATTTCT…	centric_transition
19	31382965	31386964	GGTGCCATGTAAAACTTGAAATTCATGACCTTCAGGCCTGGTGCAGTAATTCCAGCACTTTGGGGGAATAAGGCAGGAAGATTGCTTGGTGTCAGGAGTTTGAGACCAGCCTCAGCAACACAGTGAGACCCCATCTATACAAAAAATAAAAATAATTAGTCATAGTGGTGTGCACCTGTAGTCCCAGCTACTTGGGAGTCTGAAGTGAGAGGATTACCTGAACCAAGGAGTTCAAAGCTTCAGTGAGCCAGGATCACACCACTGTACTCCAGCCTGGGTGACAGAGAAACAACCTGTCAAAAAAAAAAAAATCATGATCTTCAGAATTCCCAAAGATGATTGGGGACTTGCTAAGAGAGATATGATCTCAATTTGCTATGCATCAGAGACTTGCCAAGG…	centric_transition
19	32097397	32101396	CCAGAGATTCCAATCCTTAGTAGCAAAATCTCTTTCTCTTGTGCTCTGGGGAACATTAAAAAAAAAAAAACCTTCAAGGCAGCCCCATTCAATACCCTGGAAACAGATGAGTTCCCATCTATAGGAGAGATGATGCAGATGCTGTAGACAGTTCTCACAATGATATGAACACGACACCAGCTACTCCATCAAGGGTCAACGTGAATGAACTGCAAGGAACATGCAACAAAACACTGAGTCTTAGCATCTATTAGTGGGGAAAACCCCCAAAAAGGGCAGAGTGCTCACGTCTGTAATCCCAGCAGTTTGGGAGGCTGAGGTAGGAGGATCGTTTGAGCCCAGGAGTTCAAGACCAGCCTGGGAAACATAGAGAGACTCTGTCTCTATTAAAAATTTTAA…	centric_transition
19	32329474	32333473	GTTTCTTTTTTTTTTTTTTTTTTTGAGACGGAGTCTTGCTCTTTCACCCAGGCTGGAGCTCAGTGGCACGATCTCGGCTCACTGCAACCTCTGCCTCCTGGGTTCACGCCATTCTCCTGCCTCAGCCTCCTGAGTAGCTGGGACTACAGGCGCCCGCCACCATGCCCGGCTAATTTTTTGTATTTTTAGTAGAGACCGGGTTTCACCGTGTTAGCCAGGATGGTCTTGATCTCCTGACCTTGTGATCTGCCCGTCTCGGCCTCCCAAAGTGCTGGGATTACAGGCTTGAGCCACCACGCCCGGCCGAGTTGTTTCTTTTTTAATTCTCTTTCAAATGATCCATTTAATCAAAGAGAAAGTATCAGTTTGAAGCTAAGAAGCTTTAACACCTCGCTAATG…	centric_transition
19	31782922	31786921	TGAAGCGCTGTTGAATTTTGTCAAAGGACTTTTTTGCATCTATTGAGATAATCATGTGGTTTTTGTCATTGGTTCTGTTTATGTGATGGATTACATTTATTGATTTGTGTATGTTGAACCAGCCTTGCATCCCAGGGATGAAGCCAACTTGATCGTGGTGGATAAGCTTTTTGATGTGCTGCTGGATTCTGTTTGCCAGTATTTTATTGAGGATTTTTGCATTGATGTCCATCAGGGATATTGGTCTAAAATTCTCTTTTTTTGTTGTGTCTCTGCCAGGCTTTGGTATCAGGATGATGTTAGCCTCATAAAATGAGTTAGGGAGGATTCCCTCTTTTTCTATTGATTGGAATAGTTTCAGGAGGAATGGTACCAGCTCCTCTTTGTACCTCTGGTAGA…	centric_transition
19	34580577	34584576	TTCTTTTTCACTGTTAAATTACACATTGGGTTTCTGGGTTTATACATCAGTCTCATGATCTTGACTAATGTGAGTCCACACCTAAGAGACAGATCCACTCTCAGAATCAGAATCAAATCTTGTTTCTAGATTTGTGAGGTGGAGAATCAAACTACAAGCTGTGATAAATTTACCACTAACAAATGTCAACCTGCAGAGGCAGCCACCACCCCTCCACCCCAACCCCACCAACAATCCCCAGTAAGTCCCATTCTTGAGAGGAGAAGGCAGGAAAGGGTACACATGAGCCACAACCTAGGACAATGATTCTCAACCCTGGCTGCACAGTGGAATCATCTGGTCTCACCACAGAATTTCTTATTTAACTGGTCTGGGGTGCCACTTGGGAATTGGGGTTTT…	centric_transition
20	37133288	37137287	TCACCTGAGATCAGGAGTTCGAGACTAGCCTGGCCAACATGGCAAAACCCCGTCCCTAACTAAAAATACAAAGAAAGTAGCCGGGCATGTTGGTGTGTGCCTGTAATCCCAGCTACTCTGAAGGCAGAGGTTGCAGTGAGCCGAGATCGCGCCACTGCACTCCAGCCTGGGCGACAGAGCAGGACTGGACTCTGTCTCAAAAAAAAAAAAAAAAAAAAAAAAAAAAAAAGCCAGAGAAGGAGGTTAAGATAAAAGAATACGGGGGATACCAGACTCCTGAAAGTCAAGGCAAGAAGGCGGTCATGTGCCGATCTGAAGCCTGGTAGAGGAAGAAACTTTTGGGATTTGTGGTTGGTTGGTTGTTTAAGGGAAACATCTTTGCATATTGATAGGAAAAGA…	centric_transition
20	37441783	37445782	AAGTGGGTCACATACTGTTAGGCAGAACAGCCTTGCCAGAGGGGCATTCACCCACTGAAGATTTCAACAGACAGAAAAAGGGCAAATCTAATCAGGCTACCAAGGCCTGGAACTGAGCACATAACCAGGGAGACAGAGTAATGTCTTTTTAAAGGTAAGGGTCTCGCCAGGCCAGGCTGGAGTGCAGTGGTGCCATCCCAGCTCACTGCAACCTCTGCCTCCTATATTCAAGGGAGAAATTCTGCTGCCTCGGCCTCCCGAGTAGCTGGGAACACAGAGACGCACCAACACGCCCAGCTAATTTTTGTATTTTTAACAGAGACGTGGTTTTACCATGTTGGCCAGGATGGTCTTGATCTCATAATCTGCCCACCTCGGCCTCCCTCCCAAAATGCTGGG…	centric_transition
20	37338716	37342715	TGAGCAGGTCGGGGCCTCAGCCTCCCTCCGGTTCCCCAGGGAGGTCTGTTCCATCCGCTTCCTGTTCACGGCTGTGTCGCTGCTGAGCCTCTTTCTGTCAGGTGAGGGGCAGTGAATTCCCTGGAGCCCCTGCCCTGGGTGCTTTGGAGGCAAACCCAGCACATTTTCTCCTACATCCTCGGTCCTGCAGCTCCTGGCATTCCCCTGCAGAACCCCCTAATTCCCCCTCAGACTCCCACGGTCCTCCCCAGGCTTAACCCCCTCAAGCCTCTTTCCACTGTCCCCCTATGCCGGGGAAACCCATTCTCTTCCTTTTCCTTCTGAGACCCCTCCCTCTCTTTCTCCAGCATTCTGGCTGGGGCTTCTGTACCTGGTCTCTCCTTTGGAGAATGTGAGTTG…	centric_transition
20	37136945	37140944	GTTTCCTTTGCTGTGCAAAAGTTTCTTAGTTTCATATAACACTATTTCTCTATTTTCACTCTTTTTGCCTGTACTTTTGGGGTCATATTAAAAAAATTATTGCCCAGACCCAGGTCATGCAGCTTTTCCTCTATATTTTCTTCTTCTAGTAATTTTAGTTTGAGGTCTTGTGTTTAAGGCTTAAATCTATTTGGAATTGATTTTTATTTGAGACAGGGTCTTGCTCTGTCACCCAGGCTGGAGTGCAGTGGTGCAATCAAGGCTCACTGTAGCCTCAAAGTCCTGGGCTTAAGTGATCCTCCCTCCTCAGCCTCTTGAATAGCTGGGTCCGTAGGCATGTGCCACCATGCCTAGCTAATTTTTTTATTTTTAGTAGAGATGGGGTACGGGGGTCTCTCT…	centric_transition
20	37513728	37517727	TGTCCTTTTTGCTAGTATACCACCATTGCCATCACCAGTACCATTTAGAGTTTGCTATGCTAAGCACTTGACATCCATTAGCTCACTTATTCTTCACAACAACCCTAGGAAATTGGGGCTGTTGATCCCATCTTATAGCTGGGCAAACAGGCTCAGTGATTTTTCTTGTCGTCGCTCAGCCAACAATGCCTGGAGCCAGAATTGGTTAGAATCTGAGTCTAAAACCTGTCTGTGCACCCATCCCTAGGCATTCCCTGGCCTTCCTCCACGGCAGAACTTTGGCAAAAGGTCCTCTTGGAGGCTTCTTCCTGGGAGACCCAGGTATCACTGGACCGGCTAAAATTGTTTATGCTTTCTTGGGACAGCAGCATGGGCTGTGGGAAGTCTCAACCTTCTAGG…	centric_transition
21	16091549	16095548	CAAAGTGCTAGGATTACAGGCGTGAGCCACCGCGCCCGGCCACACCTGGCTAATTTTTTGTATTTAATTTTTTAATTGCTCTGATTTTATTTATCATATAAGTATTTCCCTTTATACTTAATTTTAGATTAATAATTGGGTATTTTTCTTAAAGAGGGTCTCTAAATCATGTATAATCTTTAGTTCCTACAAAACCTGGATTGAATCTTGAAAAGATCAGATAGATAGTTTTTCTAAGGTCACATAGCAATTGACAAAAGAAGCCAACAGAGCACAGAGCAGCTGTGCTATCTTTGGCCTTCTGCCCAGTACCTTAGTCTTTCTCTAGCTTTAAGAGAAATGTTAAACACAGTGCCACACTGGATATGCATTCCAGAAGGTATTCACGTATTTAAATTG…	centric_transition
21	15889494	15893493	AAGTGTTTTTCCCTTCTAGAAACTGGGATACTCACTATTTAGATGACTTTCAAATATTGCTAATCTCAAAGCAACTTCCTGGGAAGAAGAAAGGCAAAGGTTGGAGTTAGGGTCTGGCAGAGGGGGAAAGGAAATGGTGCAAATAGCATGGTGGTCACCTTTTTGTATAGAGTTTAGAGTATCTCAGTGACTTGCTAACCTAGACATCTATAGTATTTGTAATTAAATGCACAAAATTACACTTGTCTTTATCAATCTTCTTCTTCATTTTCTCGAACCTCTAAATCTACTTATAAATCTTTTAACATACTAGTTCCTGATTTGTCTAACTTATTTTCTTCCTTTTTTTTTTTTTTGAGAAGGACTCTTGCTCTGTCACCAGGCTGGAGTGCAATGGTG…	centric_transition
21	15995480	15999479	GTAGAGGATCTCTCTGAGGGCTCCACCCTGGCTACAGGCTTCAGCCCGGACAGCCAGGCTTTTTTGTACATCCTCTGAAATCTAGGCAGAGGATCCCAAGCCTCAATTCCTGCACTCTGTGCACCCGCAGGCTTAGCACCATGTGGAAGCCACCAAGACTTATGGTTTCCACCCTCTGAAGCAGTGACCCAAGCTGTACCTTAGCCCCTTTTAGCTAAGGCTGGAGCTGGAGAAGTTGGGATGCAAGGGGAGCAGGGTCCCGAGGCTGTGCAGGGCAGTGGGGCCTTGGGCCCAGCCCAGAAAATCATTCTTCCCTCCTAGGCCTCTAGGCTTGTGATGGGAGGATCTGCTGTGAAGGTCTCTAAAATGTCTTTGAGGCCTTTTCCACAGTGTTTTGGC…	centric_transition
21	13870312	13874311	ATTTTTATTATGGAATTTGTCCAACCTACTCAAAAGTAGAGACAATAAGTAATGAGCCCCATGTGCCAATATCTTGACAGTTTCATTTCATGTATTCCCCAAACACCGATGTTTAAAGCAAGTCTCAATCACTGGAACGTTTTACCTGTAAACACTTAATTATACTTCTCTATCACAATAAGGATTTTTTAAACATAATGACCGTGACAGTGATTGATAGTCTATCTATGACATTATAATCTGTTTTAACATTTTAAATAATTATATTAGGAAGTCTAAATTCCAAAATCATTTTCAATCTGTTTAAATAATTGGGGCATCACTATACTTTTTGGACGTTTCTCTTCAGTAACTGGAAAGGGTTCGGCAAAGATTAACAATCTGCATTTTTGCAGATGG…	centric_transition
21	14862480	14866479	AGCAACAGCCTAGTCAATTCCATCTGTCCTGTTTTGATGACTGATTTCCTTATGTCAATAAATTGACAACTAAGTTATCCAAATGAGCAATCTAAAAAAGATTGCTTTTAATATGCTTTCTTCCCCTTGGACATTTAGACAACTTTATACCAAGTCTCTGTGCATCCATTATTAGTATATTCTGGCCAGCTAAGCCTCTCTGAAAAGCATGATTTTTACATAATACATCTTTATTTGTTATATTGCTGTAATCAAATTATCTCTATGTTGTTGATCAGGGAGGAATTCTAGACATATAAGTAAAATATTGTGTGAATTTTATTGAATGAAGCAATTAGGGCTCTTTGACCTTCTGGTTGCAACTTCTATTTTAGAAAGACATTAGAAACCCACATTTGA…	centric_transition
22	20520529	20524528	GTCCCAAGGTGCCCTTCTGTGGACCAGGCGAGCAGGTAAGGAGGCCTAGCCTGCCCCCTGGCAGGCCTCGTCCCCCAGGCCCGCCTCTAGGAGCTCGCCCCACAGCCTTCACCCCGTGAAGGCCCCACCTCCAGAGCCCCATCTCTCCAGCAGAGGCCACATCCCCTGAGGCCATGCCCCTCAGGGCTCTGCCTGGGTCACCAAGGGCCTTGTGTGACTGGTAGGACCCTGTCTGTGTGCACCCAGAGCTGGGACCCACAGAGGGGAGCAGGGTGTCCTGGGAGGGGCTGGCGTGGGCCATCCAGGCTTGGCGTCTGTCCCTTGGCCAGCATTGCCCTAGGCCAGGTGGGCGGCTGCCCCCAGGAGCACTGTGTACCAGGATGCCTGGAATTCCACCAT…	centric_transition
22	20256120	20260119	TGGAGCCCAGTGTCTCATCCCCAAAGGCCGCAGGCCCCACCGCCCAGGCTGCAGGCTCCGGTTTCTCTGGGTGCCTGCAAGCTGCAGCGGCAGCAAGATGAAACCGCACCGAAGGCTTCCAGCTACCACGGCCCGGCAGGCTTCAGAGCCCCCGCATCCCTCCAGGCCACCCCGGAGCCACAGCCACCTGCCAGAGCAGACCCCCAAAGCAGGCTTGCTCGATGAAAACCCCTTTCCTCAAGGGTGAGTGCCTGAGCCTGGAAGAAGCTGGAAGAGGATGGGTATCAGGATGTGGTGGGGGGCGGGGGGCGGGGGGCTCTCGCCTGGGAGAAACCCTGGGCAGTCCAGGAAGACGAGGTGCAGGGTGGTGGGGGGGGTGGGGGTGGAAGCAGAGGTCGG…	centric_transition
22	20430641	20434640	ACTCCTCTCAGGGCGCACTCTCCCCTTGTCCTCATGCATGGCACTCCTGACTGCTGTGTCACTGTCCCCTGCCTGGAATGTTTGTAGAGTAGATGCCTTCCCCGAGACGACAGCTCTGTGGACACACATTGTCCCCACTGAAAGGTGTTGTTTACTTCATGCTGGATTTCCATAGGAAGACATAGTGGGGAAATTTTTTTTTTAATAAAATGAGCAGTTTTCAGTGCCGACCTGAGTGGCAGCCAGGCTAATGAGGTGTGGCTGACTCTTGCGGCAGTCATGACAGGCCAGGGCTCCAGTGGGACCCCTCATCTTCCTGCATCCTCCCCAGGGGGCCCCATATCAGTGTTCCTGGGAGAAGAGCACATGCCTGCAGCTGTGGACACAGCATCTGTCCCC…	centric_transition
22	20313582	20317581	CAACGATTGGTGAGTTGTCTGTGTATTCTCCGGGGTAACTATGGGTCACGCAGAGTCTAAACATTATGCTTATCTCTGCTATATTAAATTCCTGTTAAAATGGGGGAGTTCGGGTTCCCATGGAAAATATGGTCACCCTATTCAGGGCAGTGGAAGAACACTGTCCTTGGTTTCCTGAAAAGGGAACGTTAGATGTGGAACTATGGGATCATGTTGGTGCAAAATTCCGAGAACTGGTCCCAACAGGAAATTATGTTCCTGTCACTGTTTGGGGTGATTGGGCCTTGGTACGTGCCATCCTAATGACATACCAATCCCGTGACACCCTGCAGTTACCACAGTTTTCTGAATCTGGCCACCCTCTACCTCTTCCTCAGCTTTCCTCTCCCACTCGGCCTT…	centric_transition
22	20288479	20292478	GAAGATGTCATCACTTGTGATTCCATATTCCAAGGCACCTTCGATCTGTCAAGACAGAAATGACCCCTTGGACAAGAGCTCCATTTGGCCTGTCCTAGGGCTTCCTTAAAGAGGATGCCAGCTTTGCAGAATCAAGCAGAGCTTTCCCAGGGCACACATGCACAGGGCTTCCCTGCTGCCAGTCCTTGTCTGCAGGCTGTGGCCTCTTTGGGGCTGCAGGTGGCCTGTCTGCATCTAAGCTGCTGCACTCCAGGTCCCGGTGCCCTCGCAGGGTACCTTTCCCCTCTGTTCCCCAGGACCCTCCCCTTGACCCTGGTTCAGAGCAGGATACAGGGCCTGAGGTGGGTACAGCAACTGCAGGGGCCATACAGGCAGACAGCTGGGACCCCTCAAGTCTGC…	centric_transition
1	196000000	196000000	AGTACATTGAAATTCAAAGTCATGCTTGTAACTGTTAATGAAAGCAGATTTAAAGCAACACCACCATCACTGGAGTATTTTTAGTTATACACGATTGAGACTACCAAGCATGTTGCTCTTATTCAGTGTAATCCTAATCTCATGGGTATCCACTGTTGGGGGAGAAGGTAAGTTGAAAACAGATCCGAATATTTTAGTTCCTTTTCAAATGTATTTATTGATTGTGTGTGTGTATGCATACAAATATTTTTAAATGAATAAATAGCTGAGGATAATTTGAAGGGGTATCACAATATTCATCTATTTTCTGGAAATATTTTCCAACATGCAATTAGCAGGAAAATCGAATGAAATTAATTCTCTCCGTTCTCTAGTTTGCTAAGGGTAAATGGTCACCAA…	gene(CFHR5-201)
1	185000000	185000000	GCTCTTCCTAATGGTGGTGTGCATGGAAAAGTTTTTATTAAAGAGCATATGTGGTTTGAATTTGCAAGATGCAAATATCACAGACTCCAAGAAAACCTAAAAAAATAAATAAATTAATAAACCCACAACATCCTGAACTGGTGCCACCTAACTTCTTTCTGTTTTTTCCTTTTACTTTTTATAAAGCTACATCAATTCTAAATGTGTCCATTAGATCAAATTTGTTCAGGCTGGTCTGAGTGCAGTGGTGTTTACAACTAACTGATCACAGACAGTTACAGATTCTTTTGTTCCTTCTCCACTCCCACTGCTTCACTTTAGCCTAAAGAAAAAAATTGATTTTATGTTGTCCATATTATTATATACTTGCTGAGTTTTGTCTTTGATCAGTTTTATGAT…	gene(SWT1-202)
1	180000000	180000000	GTTGAAGAACTTCTTTTAGCATTTCTTACAGAACAGTTCTGGTGTTGGTGAAACCTTTTATTTGCCCTGAAATAATCTTTTATTTTTATTTTGTTATTCCAGATGAAATAATCAGCTTTTATTTGACCGGAAAAGGCTTTATTTCTTCTTCATATTTGAAGGATATTTTTGTCAGATATACTATTTTAGGATGAAAGTTTTTTTCCTTCAGTACTTTAAATGTGTCATGCCACTCTCTTGGTCTGTAAGGTTTCCACTGAAAAGTCTGCTGCCAGATGTATTGGAGCTCCATTGTATGTTATTTGTTTCTTTTCTCTTGCTGCTTTTATGATCGTTTCTTTATCCTTGACCTTTGGGAGTTTAATTATTAAATGCCTTAAGGTAATCTTCTTTGGTTTA…	gene(XPR1-202)
1	66234622	66238621	GAAGACTTCTCAGAAGAGACACTCACTACTGGAGTTAAAGTTATATGAAGTCCCTGAGCCCTTAATCATCCAAGACTGGACCTAAGCAGTCCTCTTCGTTTGTAGTCTCTTTCAATATCTGCTTATCAAGGACAACGAGAATATCTTAGTCTACTAATTAATCTTTTTTATCACCATAGTCTACCAAGAAAGAAAGCTGATAAGATAATAAAGATGATTCATTCCTCAGAGTAGGAAAAAATAAAAAGAAAAATTTAAAAAGATGCTAAATATGAGCGCTGAGTCTCAACACTGTCTCAAGATGAGGCAGATGTCAACTTTCTTGCCTATTCTGCTTGCTATTTAGGCATATCTCTTGAGCAAAACCAGTCATTTGTCTTCTCATTGTTCCAAAAATTA…	gene(PDE4B-201)
1	99514903	99518902	AGAAACTTGAGCTCCTTGAAAATAACATGACCATACATCTGATGCTTCCCACTTGAGATGTAGACTACATGCTAATTAAAGCCCATCCAAAATTTACAGGTCTTTTTCATTTGTTTTAAGTCTTCTTAGGTCTTTAAACTCCAGGTCCAGGCGTTTAATTTCCTCATGCAAATTCAAGAGGAGTTTTTGTTTTTTCCATCTGGTGAAATGTAATTTTTTGTGTGTTGTTAAAGTTGACAAAAACTCACCAACATTTAGACAGATCAGTAAATTTTGCGCTTAAGAATGTCTATAACCAGGGAGATTCTGAGAAGAAAGAAGGGGAGCTAAGTAGGCAAAACAATAAACAGCTGCCACACAGCCTAAGAATAACACTGAATATGTTTAAGTTACAACAGC…	gene(PALMD-201)
2	223000000	223000000	CTGCTGCACAAATAAAACCAATTCACTGAGGCAGGTTGTATTGCAGTTGAGAAAGAGTTTAATTAATGCAGGGCCCACTAGCCAAGTGGAAGACGAGAGTTTATTACTCCAATCAGCCTCTGAGTGGGGGCAACAGGACCAGTGGAGTCATGAGTCATGGGTCTAGGTGGAGTCAGTTGGTCACCAGAATGCAAAAGTCTGGAAAACATCTCAAAAGACAAATCTTAGGTTCTGCAATACTGATGTTATATGATGATGATGATGATACAGATATAGGAGCAATTGAGGAAGTCACACGCCTGGTCAGTAAGTGAATTGTAGAAACGTAAGCTGGGGGACAGTGGCTGGTTGTCCTTTATGCCTACATCTTAGCAGAATTCAGGCCTCTCCCAAAATTCT…	gene(SGPP2)
2	170000000	170000000	CATATGTGTCTAGGGACTTACGACAATCAGCTTCATCAGACGCATCCAAACAGTCAGCGGATCCATCGCATTTCAGTTCACTGTGTACACAATGTCCACTTGTACACTGAAAATATTCAGGATGGCAGGTCCTCATCTCTGAAGAGAAAAGATTGTCATTCCGAGAAGGCCTTGTCATTTTCAGACAGATATTAGGTACCTGGAGTATAGTGGTTACTCCATCACATTCCTATCTACACCCTGTGACTGGCTCACAGCAAACCCACAACTTGTGGTTAGCAAATTAATACATTCTCAAAACTCACACTTTCCCCACTCAACATACAGAGATGGAAGTACCTAGCTCCCTAATATTAAATAATCTCCAGCTCTTAAGCTTTTCCTCAGAAATCGGAATTC…	gene(LRP2-205)
2	149000000	149000000	ATTTAATTTTGTTTAAAAAATTCTACTTACAAAAATTGTAATAATCTAAGGTGTTATCAGTATGAGCCACGAGTATTAAGAGAGAATGATGACAATGTAACTGTAGGTCTTTGGCAAAGGAACTATTTATAATTGATTCTTAAAGCACTTTGTGATTATTAAACAAAGTAACTTTTATATAAAATTATGCATTGATTAATATTACTAAAACAACTTATGTTGCCTACTTTACATTTTCCAGGAACATCATTTACAGCGAGCAATTTCAGCACAGCAAGTGTTTAGAGAAAAAAAAGAGAGTATGGTCATTCCTGTTCCTGAGGCAGAGAGCAACGTCAACTATTACAATCGCTTGTACAAAGGAGAGTTTAAACAGCCAAAACAGTTCATTCATATTCA…	gene(EPC2-205)
2	31236197	31240196	GGATCTCCTGCCCTCCTCGGGCCTCCAGACAGACAGCAGGAACTGCGGGTTCTTCCAAAATGTGTCTGGAGCAGAACACAGCAAGGTGAGAATGGGCCCCGGATCCCCATGCATCCTGCTTGCCGAACCACTAAGAGGTGAACAGTCTGAGGACGCCTCTGCCAGGATTGACACCCTGAGGCCCACTGGGACAGAGTCGGGGTCCCTTCAACCTTGGATTTACGCCCTCCCACCTTGCTCTTCCACCTGGAGGTCTTCTCCAGACACACTGACTGGAGTTGTTCCCACCACTGTAGCCTTTGTCTTGCTCAGTGCCTGGCCCAGGTGTTATACCCCACAAGCATGTGCTACCTGAGTAAGCAATTGTATTAACTCCCTGGGGAGGTGACCATGATCCTA…	gene(CAPN14-202)
2	50940290	50944289	GGTACTATAAAAGCAGGACTATGTATTTAGTTTGCCAATTGTTGTGCAAAAATAAAAGCAAATCTTGGAAAAAAAGTTGAGAAGGGCTGATCCATTTTAGGCACTGGTTACACAAATTATAAAGAATGGGTATAACTCTCCTGGTGAAGAAATTCACAGCTAAGCAGGAAACTCGGGGTCTCCAACACAAACTACTCTCTAATGTGACACTGGGAAGGTCTTTCCACATTGTGAGCCTCAGTCACCCTATCTTTAAAATGGAGATAATAGAATCTACTTCATAGGATTATTTTAAGGACAAATTAGTAAAAATCACATATATTATGTAACACATAGCTAATGAATAATAGACACCCAAATACTTTCCTACTTCCGTTTATTCATTTTGTATAAGAAAAC…	gene(NRXN1-204)
3	141000000	141000000	TAGCAAAGCTTGTACTTCTCCGACACTTTGGGGAAGTCCTAAATGTCAACATCAGGCTTCAGTAACTACAAAGGGTTCTGCAATGACTCTCGACTGTAGCCCCATGCAAATCAGTGTGGCCACATAACCCACATTTGTGTCCAGCCCCCTTTCTGTCAAAATCTAGAACTGAAGACTATTTTAGAGCTGAAACTAATTATAAAAGTAATCTAATCCAGCCCTTTAAACTCATAGATAAGGAAACTATGGCTCAGAGAGATCAGTGGCCTTCCCAAGTAGCGGCGGAGCACACAGGGCACCCAGTTCTTTGTCCTCCCTGCCACACTGCCACCCTCCTCTCTGTGAGACCATCGGTTTCCCAGTCACACGTACACCATGCTTTTCCCATCCCAATTTGCA…	gene(MRAS)
3	145000000	145000000	ATAGAGGAAAGTCTACATTGGGCAAGTCAGATGTGGTGGTTGCATTTTCCTCTTATCTCTCTTGTTTAAATTGCTTAAAGCATGTGGCACCACGATGTATCCTTCATGCAGAAAAAAGGAGAACTATATTTTCTGGAAATAAAACCCAATAGCACATAGTCAGAGTAAAGCATTTTCAGATGAAAAGGTGAACAACCTAGTGGTTTGGGCTCATGGCCCTTTACCCACCTTTTTTTTTTGAGATGGAATTTCGCTCTTGTTGCCCAGGCTGGAGTGCAATGGCACGATCTCAGCTCAGTGCAACTTTTGCCTCCTGGGTTCAAGAGATTCTCCTGCCTCAGCCTCCCGAGTAGCTGGGATTACAGGCATGCGCCACCACACCCGGCTAATTTTATATTT…	gene(TFPD2-215)
3	171000000	171000000	TCCATTCAAAGTCATGATCAAACTGTATTTGGCGAGGCTATGAAAAACTGATAAATTAGTTTCACCAAACATGACTTGTAATTACTTGTTGTATAAGTAACTATACATACTCTTAACCCCGTGAAGGTGGGGACCATGGTATCTTGTTCCTGGGAGAATCCTCAGAACTTAGCAGTGTTATTTGTTCATTTAACTGTTAATTGACTTTTTAAAAGTAGAACCTCCCAACATATCCTTCCATGAGACTTTTGTTATAGAGATAACTAATAATTAATATGTAAATTGTTGTTTTTTAGGCTTGAAACTGTTACAATATGGCTTTCCTTGGACTCTTCTCTTTGCTGGTTCTGCAAAGTATGGCTACAGGGGCCACTTTCCCTGAGGAAGCCATTGCTGACT…	gene(SERPINI1-202)
3	44336063	44340062	TTATTATTATGCTTTTATAACATATATTATTCTTCTGTATACAACAACGATTTCATAATAGAAATTGTTTTTAAAATAGACAGAAAGTGTTAAGAAAAGCTATTCGCTGGCCGGGCGCAGTGGCTCATGCCTGTAATCCCAGCACTTTGGGAGGCCAAGGTGGGCCAATCACAAGGTCAAGAGATCGAGACTGTCCTGGCTGACACAGCGAAACTCCGTCTCTACTTAACATACAAAAAATTTAGCCAGGTGTGGTGGCACGCGCCTGTAGTCCCAGCTACTCAGGAGGCTGAGGCAGGAGAATCACTTGAACCCGGGAGGCGGAGGTTGCAGTGAGCCAAGATTGCGCCACTGCACTGCACTCCAGCCTGGGTGACAGAGTGAGACTCCATCTCAAAA…	gene(TOPAZ1-201)
3	69973636	69977635	TACCGTCTCTCACTGGATTGGTGCCACCTAAAACATTGTTATGCTGGAAATGCTAGAATATAATCACTATCAGGTGAGATTTATTCTGACTCATATTCAGTCTTTGAAATATAATGCAATAAATTGATTTAATCCACTTTTTGTTATTGTAATAGACATACTGTTTTCAATAAGTATAAATCTGCTCTTTTAATGCTGTTTATTATTTGATGCCATAAGAAGTAATTCAATGTAGTTTTGAACAAAGTAAATATTAGTAGGATTCTTTTTTTTTTTTTTTTTTGGCCTAGTGTGTGGCTAAACTATCTTCATCAGCTCCTGTTCATTGCTCATAAGATTAAATTGTCTTTATCAAGAAAAAAGTGACTTAAAATTGAATAATGTTGTTTTTTGGGGAAA…	gene(MITF-203)
5	139000000	139000000	ATCTGTTACTAGGCCCAGACGACTGGGGAGTTATTGTTTCGGGGGAGGGTCAGAGGTGATATTTTAGCCCATTAAGGCCGCTGCTTTCCAAGGCCTGATTTTCCTCAGGCACCGCATCAAACTTGTTCTCTAGCTGCCAAAGAAGGCAGGATTTCAGCTGAAGGTAATTTATGTTAATTTTTCCCCTTTCTGGTCCATTAAGTTTTGTGATGTTAATATATCTTTTTGGGGGCCTCTTCGCAGGGTGCTGCTGGGTGGGCTGGGGGTGGGGGCCACCTGCTGGCATGACATCTGGGACCCTGTGTCTCCCTTCCTCTGCTGCCCGGGGACTCTCCATTGCTGAGGGCCTTGTTGGGAGGCTGCTTTGGGAGGGCAAAGACCTTTGTATTTTTCAGAGTT…	gene(CTNNA1-206)
5	114000000	114000000	GAATTCAAGAAGGAAGTTATGGAGACAAAAATGGGGAATGCGGAAACATTGAAGAGCCAGAGAAAGAAGAAAAAGGAAAGAGATGCTAAGGGAAGCAAGGCAATCCTGCCTATTTATCCAGTCCCTAATACCTATAACCTTAATGCTTTCAAACCTTCTTACGAAATACCCTAGCTCCTTCTCTCTTTTTTTCATCTTTGAGTAAACTTTGTACTATATTTTCTTAGTGGTCCTTGTGATTTTCAAATGCCTTTTCTTCTTTTCACAAAAAGAAAGAAATCACTTTGAATCTACTTCTCAAATCCTTTCTTTTCATTTGTATGAGAATTTGTACCTGACTTATCCATGAAATTTTCTGTTCACCCTTTGACTTTATTTTATTTTATTTTATTTTTTTGA…	gene(YTHDC2-202)
5	112000000	112000000	TTTAGCCAGCCTAAGGGGTCTTTCAGCAGGATTCAGATGAGTGTAGGCCTTTCTCTTTGCTTCTTAAATCTACCTCTTTTCACTTCCTGCTACCACCATCCTAGTTATCTTTGTTGATTGTTAGATGATTACTACCATACTGTCACCATTCTCTCTGTTCAAATATATTCTGCATTCTGATGGCAAGTTTTTATGGAAGTGAAGATTATGCCACTATCTCCTCTTAAGTGGTTAATGACTTCCCATCGATTATAAGATTAACACAAACTCAGGTGTTTGATATGTAAGACATTGTATGCAGCCTTATGCTTATGCTTAATGGTCCTACAAAACTGCACTCCTCACTCTACACAATTGTATTTTCCCTTGCCTTATCCACCACATTTCTCTTAGCCAGGA…	gene(WDR36-203)
5	9091473	9095472	CTAGGGAGGGTTTCCTATCTTTCTACAGGAGTAGGATAATAGAGAAACACATTGGAAATATTCAGAGAAATGCTTGGGTTGAAATCTTTAGTTTTCTTTTCTCGAATGAAATACTAAAGGACCAGGCAAAAACTAACCCCCTCTGAGGAAGGGCACACAGAAGACTATAGTCTATCAGTTGAAAATGAAGTTACGATTTCTTACTGCTTCTCTCAGAGTAAACAGCAGGATGATTAAGCTCCAGCTATAAATGTCAAGCTCCTTCCCTCTCAGGAGCCCAGTGAAGACACACCAGTGTCATCATTCTCCTTGAAAGGAAAGAGGGAACAGTGAACTCCTCCCCAGGCCTCTGTGCCTGGAGCACCAGCTCCTGTGGATCCACAAGTGGGCTGGCAGTTC…	gene(SEMA5A-201)
5	19542986	19546985	CAAAAAGTTCCTGATCTCCATCTGAGATCACATCAGCCTGGACTTTATTGTTTATATCACTATAAGCATTTTGGTCAAAGCCATTCAACAAGTTTCTAGGAGGTTCCAAACTTTCCCACATCTTCCTGTCTTCCGAGCACTCCAAGTCTCCAGGATGTTCCAAACTTTCCCACATTTTTTTTATCTTCTTCTGAGCCCTCCAAACTGTTTCAACTTCTGACTGTTACCCGATTCCAAAGTCACTTCCACATTTTTAAGTATCTTTACAGCACTACCCCGCTCTACTGGTATCAATTTACTGTGTTAGTCTGTTCTCACACTGCTGATAAAGACATACCCGAGACTGGGTAATTTATAAAGGAAAAAGGTTTAATGGACTTAGTTTCACATGGCTGGGAA…	gene(CDH18-208)
6	103000000	103000000	TTAGTAATAAGTTTGACCTTGCTTAGGACCTTTTTGCCAACCAAACTCTATGCCTTCTTCCATGCTAGAACACTAGGATAGATTGTAGAAGCAAACAAGATGGTGCAGCAGGAGGTTGTGGGAAGACAAGGTAGGCTTATCTAGAAATACTATGTAGAGACTATCTGGAAGGTTCAAACTATGGAGAAAGTGACTTGTAGCATCATTGTTTAATTCAGAGACTTATCCTATAATTTATACAAAATCGACAACCAGATATTTCTAAATACTACATTTATTTTATAGATGAGTAAACTAACACTACATATCAATATAATATGTATAAAGTGGAAAATGGGTCATATTCTAAATTGCATATTTATCTTTGGTCCTACTTAAGTTATTGCACTGATCCATGAA…	gene(GRIK2)
6	153000000	153000000	CATGAGCCACCACACCCAGCCCAGACATCCCTCTTAATTATGTTGAATATGTAATATCGGTGATTTCATTTGAAAATATTTAGTAGTCGAACTAGATCAAGGCAGTTAAGCTTCCTATTTCCATAGATGCAGTGGTATTGTGTCTTTTTTATATGATCTCTCATGCTTCTGGACATCCTTTTTTCTGCTATTCTTCATTCCTTAGCTACACTTGGTGCTTCGTGGTTGTAATGCATTGTCATAGATGCGTTCATTTCTCATTCGATCTTCAGCTCTATTTCTTTCCAGAGAATCTCTACAGGCATCTGTTAGGTTGAAGGACATCTAATGTCTTAATGTGTAGCTTGGTAAACCAGTCAACTTTCTATCTGAGTCTTAAGAGAAAGTGTCCAAGATGAG…	gene(ESRI-207)
6	126000000	126000000	TAATGGATCTATTAATTATTTACATATTACATTTAATTCTACCAGATGCTGAAAAGAGCAAAAGAAACACTGATCGATGAAACTTATATATGGGCCAAGTTGCTGTTGCAGAGTGGAGCTTGCAACTTGAGGCAGAGTACAGTTGTGTTGTAGAAAACAAATACACTAACATTTTGAACCAAACTCAAAATGTGCCTAGAAAATTCTATAACATAGGATCAGGTAGTTTAAGTAAAGTTCCTGTGAAAGGTGGCATATGTTTTCTTGGATAGTTTAGTTTTTATCTTTTAAGTATATTAAAGCTCAAGATAAAGCTTTGTCTACCTTACAACATTGCTCTAATCTACTTATATCAATTCTGCCCTTTGGGGACACCCACACACTGTGTAACTCCAGAGA…	gene(NKAIN2-202)
6	18064421	18068420	AAAAAAACCCACAGAGATTCTCTTGACCCTAGCATTTTTCTGATTTATTAATTTAATCAGCAGTTTGCGTCATTGCTGAATTCAGAACATTGTGCAAGACTGCCAAAGTGATCTTGACTAAAGAAAGATATGCCAGTTTCACCTTGGCATTTCACTGGATTAGAATCCAGAATGAAATGACATAACCTGATTAAGTTATGGCTGTTAATGCAACTATATGAATTATAGCCAGGTGAGTAGGCTGTGCGAGGTAGCCAGCTGAGTAGGCTGTGCAACTTATTTTCCGCCCAGTAGCCTTGAGATAGGTGCTCAGTAAACCAAACTGAACAAAATTGTGGTCAGAGTTTCCTATAAGTAAATTATAAAGAGTGGTGGTGTGGCCCTGTAGTCCCAGCTACT…	gene(KDM1B-203)
6	38286234	38290233	ATCATTTAGTATTTTATTGTACACAATAAATTAAAACACAATTCGTTTTATCTGTTGATGAACATTTTGGGTTGGTTCCAGTTTTGCATATTAAAAATGAAGCTGCTGTGAACATTTATGTGTAAGTCTTTGTATGGGTATATGCTTTCTTTTCCTAGGGGTTAAATACCTAAGAGTAAAATGGCTGAATCATATGTAGGTATATGTTTAACTTTTTAGGAAACTGCCAAGCTGTTTTCCAATGCGGTTATACCATTTTAGATTCCCACCAACAGAGCAGCAGAGTGTTAGAGTTACAGTTCCTTCACATCCTCTCCAACATTTGGTATGGTCAGTTTTAAAAATTTTAGTCAAACTAGTAGGTATGTAGTGGTATCTTATTTTAGCCTTAATTTGCAT…	gene(BTBD9-201)
7	113000000	113000000	ACTGGTTTCTACAGGAGAATTCTTAATCCAGACTAAAGAAAATAAAGTGAAACATCAGGAAATCGTTTTAGGCTAAATCATCAAGGAGCTAGTTATTCAGATGATTCAGATAGGCCATTTCAGGCATAAAAATTCAGAAACAAAATGCATTAAGACCTTCGGGGGAAAGACAAATATGTATAAGTGAGAAAGGGACTGCATTGAGGTCAGAAAGGTAAGCAACGACTTGGGTGTCATGCTAAGAAATATGATTTTACCCTGAAGGTTATGGGGATAGACTGAAGAATATAAAGCTGGAGAGAGAGATATGACCAGATTTGGCTTTTAAAAAGATCATGTTGGAAACAATATACCAGTAGTCTGTTAGGAGATGACAGTGGAAATTTAAGTGAGAAATGA…	gene(IMMP2L)
7	109000000	109000000	GCGTGGTGGCGGGCGGCTATAGTCCCAGCTACTCGGGAGGCTGAGGCAGGAGAATGGCGTGAACCCAGGAGGCGGAGCTTGCAGTCAATGGAGATGCACCACTGCACTCCAGCCGGGGGGACACAGTGAGACTCTGTCTCAGGAAAAAAAAAGAAAGAAAAGCAGATAATCACTGACAAGTAAATGGCAGTATCACTAAATAAACGTACACACACACTCCCATATAATATTCTGAAATATACTTTTAATCATTATTTAAATTTGAATCATTAAATATTTTAATCACTATTTAAATCATCATGACCATAAGCAAAAGTTTCTCATTGAAATTTTAATGAGGAACTTTTGCTTATGGTCACAATGATATGATAGGGACCAGATTTACCAACCTATCTGAAA…	gene(COG5-202)
7	90403292	90407291	AAAATATATAGTTACCTGTTTTCTTGCCTTTAACATCAATGTTGAGGCAATGTGCCTCAATATTTTCTTTTTCTACAATTAAGTCTAAATTATTATCACTGCAAATTGACATCTTTGTGCATAACCTGCGCATATGCTGGGCTGATGTTCCAACGACAAGCACCCTTAGGGTCTGAAGGCTAGGGTCTGCTTGAGATCCATGACCATCTGTTCTGATTGGCCTTTGCCCCTGCCACCTTTGTCTTTAAACATTTGGGCTGTCATCCACAGGTGTATGAAAGAAAATATTAACTAAACTTAAATGTCATAAATCTTTGTAAATAAAGATTATAAAATAATATTATTATAAACTAAGACTCAAAAGCAAATACTATATTTTATTTTTCACCATCAGCATGA…	gene(ZNF804B-201)
7	8582794	8586793	CGCCTGTAGTCCCAGCTACTCGGGAGGCTGAGGCAGGAGAATGGCGTGAACCCGGGAGGCGGAGCTTGCAGTGAGCTGAGATCGCGCCACTGCAGTCCGCAGTCCGGCCTGGGCGACAGAGCGAGACTCCGTCTCAAAAAAAAAAAAAAAAAAAAAAGAAAAAAAAGAATAAACACACAAGTGCATACATGCACACCTACATATACTCAAACACCATTTAACACAAATGGAGTCATACTCCACAAGCTACTTGGGGTTTATATGTAGTATATTATTTTTATATTAATATAGATGTTCTTTTCTTAAAAACATTACTCTTTTAAATGACCACACTGTTATGTATATCTATATATCTATATCTCTATCTCTCTGTCTATTTTTTGAGACAGAGTCTCACTC…	gene(NXPH1-201)
7	21935576	21939575	AAGTACTCTTAATAACCCAGAATAGACCTGTAATATTTTTACTTCAATCTTATTTCTTTTTTTTTTTTAAGACGGAGTCTTGCTCTTGTTTCCCAGACTGGAGTGCAATGGCATGATCTCCATTCACTGCAACTTCTGCCTTCCAGGTTCAAGCAATTCTCCTGCCTCAGCCTCCCGAGTAGCTGGGATTACAGGCACCCGCCACCACGCCCGGCTAATTTTTGTATTTTTAGTAGAGACAAGGTTTCGCCATGTTGGCCAGGCTGGTCTTGAACTCCTGACCTCGTGATCTGCCTGCCTCAGCCTCCCAAAGTGCTGGGATTACAGGCATGACCCACCGCACCCGGCCATATTTCAATCTTATTTCTAACTGGTGATGTATAATATCTCCATCAATTC…	gene(DNAH11-202)
8	109000000	109000000	TGCATCTCATCAAAGTTTTTAACATAATCGCCCACATTTGTAAATTTGCTTTTAGTCTCAAACATTCAGACACCTCTAATTATCACACCAACAACACAAAAAGGCCTGAACTAATTTTACATCTAGAGTTTCCTTAGCATTCAGTCTCATTTAAACTTTTTACTTAACCCAAACAAATCGGTCCATTAACTGCCCAAATTAGTGTTTAGATGTTACCTAAAAATAATAATAATAATGGTTTTACTCAAATATACATATTGGAAGAAAACTGAATTTGTGCAAGCAGGTCTAAATGATACGTGAAAAACTCTATAGTAAACATTTTCGCAGAGAAATTTGCAGTTACCTGGTGATTTCAGGTTGTATATAAAGAAGAATTGAGCAATGTACTTCTTGTAT…	gene(ANGPT1)
8	81092284	81096283	TAAATGCTGCTGGGAAAACTGGATATCCACGTGCAGAAACATGAAACTAGACCCCTAGCTCTTGTCATTTACAAACATCCACTCAAAATGGATTAAAAACTTAAATGTAAGATCCTAAACTATAAAACTACTGGAAGAAAACACAAGAAAAACACTCTAGGACATGGGCCCAGGCAAATATTTTTATGGCTAAGACTTCAAAAGCACAAGAAACAAACAAACAAACAAAATAGACAAATGTGACTATATTAAACTAAAAAGCTTCTGCACGGCACAAGAAACAATCAACAGCGTGAAGAGCAACCTGTTGAATGTGAGAAAATATCCACAAACTATTCATCTGACAAGAGACTACTATCCAGAATATACAATGAATTCAAACAACTCAATAGCAAAAAC…	gene(ZNF704-201)
8	97890385	97894384	GTTCAGGCCTATTAAAATTTCCCCTATCCCAATGGCACTTGGGCAACTACTTTTCTTGTATACTTTAGGAAGTATCTAATTCAGACAGGGGACTAAGAAGAGACTCTTCACAGTGCTTGCTGATAGCCCCAAAATGCAGCATGAAACCACCCAAATGCCAAGACAAATTGAGAAAGGTTGACCTTTAAAATATGTAGAGTTCAGTACCTTTGAATTAAATTGCATGTTCAGCTTTGGTTCTAGTTGCTAGAGGCTACTTTTTTCAAGTCCACAATTGGCTCCCCCAACTGCGTTTGAAATTCAGTAAAACCAGCCTTTGCACCTGCCTTTGTTAAAATCTGTACCTAAATTGTTTGGAACAAGAAAGAATAGTAACTAGAAGCAGATTTACTGCAGTCT…	gene(CPQ-201)
8	35718102	35722101	TCCGAAATAGTGGTTGGATTAGAGATTCTTTAAAAAACAAAGCTCAAGTCCCACCTCAAATGTCCGGTCTTTGTATAACTTGTTGATAGAATAGTTTGTTTAGTAGTTTGAATAATATTTCCAGCCAATCCAAGGAATTCAAGCACAACAAAATTCACCAATGAAAATCCATACGAAAAATCTGTTTTATGTTAATTAATAAAAGCTCTCTTCCCGAGCAGAGATAAGACAGCTGAAGTGTTTGTTGTAGCTATTATAATGCTTAGATTATATGAGAGCAAACCCAATTCAGACAAGTAATTACCTTGGGTTGGTTGTAAATTAAAACTCTATTTCTTACACCATCTCTCTCTCTCTCTCTCTCTCTCTGTTTCTCTCTCTCTCTCTCTCTCACACACA…	gene(UNC5D-202)
8	29346641	29350640	TCAGGAACTCTGGCTCGTTCTACTCCACTGTAAGTCAAACCGATGGTAAAAAGCACGACACACACGTCCCCCAGGACTTTCCCAAGATGGTGCTACAGGAGGCCGCTGCTGGGTGGATGGCTCAGCCACCACGAAGTGCCAGGTCCCACCCACGCTGCCCGTCCGCCACCATTCCCAGAGCGTCCCCACTACACGGCCCAGGCGTTTCCCCTCAGGGCAGCAGCAGTGCTGGCCTCTCACCCAGGCCATAGTGACACCAGCGGACCCAAAAACAAACTTCTCAGTGAAACAGGTTTTAAAAAGAAAGCCGCTGTGCTGGGAAGCGGGTTGAGTTAAAGGGCAAGGCAGAGGTGACAGCTCTTCATCCAGGGACAGGTGCCACAGGGTTCCCTCAAAATC…	gene(KIF13B-206)
9	95826920	95830919	AACAACTACACAAGTAAATAAGTGTTCTCTCTACATTTAAAGCTTCCTTTAAAAAACAAAATGTGACCAGGTGCAGCGGCTCACACCTATAATCCCAGCAATTTGGGAGGCCAAGGCAGGCGGATCACCTGAGGTCAGGAGTTCAAGACCAGCCTGACCAAGATGGAGAAACCCTGTCTCTACTAAAAATACAAAATTAGCCGGGCATGGTGGCAGGTGCCTGTAATCCCAGCTACTCGGGAGGCTGAGGCAGAAGAATCACTTGAACCCAGGAGGAAGAGGTTGCGGTGAGCTGAGATCGTGCCATTGTACTCCAGCCTGTGCAACAAGAGCGAAGCTCTATCTCAAAAAAACAAAACAAAACAAAACAAAAGCAACATGAAAAATATAGTTTATAAA…	gene(UBQLN1)
9	121000000	121000000	TCGAATATTCTTTTTTACTTTTGAATTGCCTCCTTCACCTGAGAACCCAGGGATGATACATTTTCAAAGAGTTATGTAAGCAATTACAACTCTATATCAAATCTTAGTTCAAAATCAAATTGTACTGGAAATACACTTCAGTTACCTAAATAAGTGGCACTGCAAAGGGCAAAGAAGGGTTTTCTTTGGGATGGCTACAATGAGAGTTACATCTGCTGGGTCTCTGCAATAAAAAATAAATGATATTTGATAATAAGCCAAAATTATCAGGATTTGCTTCCATACTTTTCACTGTAAAATAAAAAGCTAGCAAAAAGCTAGTAAGAAACCAGATGTCTAGTAAAGAACTCTGGACTTGGAGTCAGAAGTTCTGCAACTAAATTCTGGCTCCATCATTTT…	gene(TMEM245-201)
9	90170893	90174892	GCCAAATCCTGCTTCTGTTTGTTTTTGTAAATAAAATTGTATTTGAACATAGCCATACTCATTTATTAACAAACTGTTTGTGGCAGAGTTGAGTAGTTCTAATAGAAGCCATATAGCCCAAAAGCCAAAAATGTTTACTATCTAACCCTTAAAGTTTGCTGATGATCCTTGGTATAGGTGAAAAAAATTTCCCTCCCATGCAGGGGAGGGACATATAATACCATTTGATCTCTGAAGATGATAAACTGAGAAACATAAATTGAATATGACTACTAAAAGTTATATAGGCTACCAACAGTAAAATTAAAAGCAGAGTACATACCTTTCAAATTATCAGTGTGGAAAGCACAACAAACCCAATACAAATTCCAAAGGAGTGAGAAAGAGAAAAGGAAATAA…	gene(GNAQ-201)
9	9542821	9546820	TATATTTTGTTTATCAATTCAGTGGGTGATAGGCATTTGGGTTGTTTCTAGCTTTGGGGTATTGAAAATAGTGCTGCAATGAATATTTGTGCTCAAGGTTTTGTTTGAACACCTATTTTTAATTCTCTTGGGAGCAGGATTGCTGGGTGATATAATTCTATATTTAACTTACTGAGAACAGTTCTTTTTAAATAAGATGTGTTCTTTGTTGTATTGATAGTATGGCTGATGAGGTTACAGAAGATTGTAAGTATAGATACATGTAGATATTAATGCCTTGATATAAATCTATTACTGATATATACACACATATATTATATATATATTTAGAAAAAACTTGTTAACATTAAAATGTTTTACCAATATTATTAGTGCTAATAAGCAACCACCATATGACAG…	gene(PTPRD-203)
9	36281212	36285211	ATGCCACCGAATCAGGCTTTAAGACTTTTTAATGACCCTTTCAAATTTCTGAGTCACTCCCAGCATTTTAGGAAGCCAAGTGAGAAGGCTAGCTTGAGGCCAGGAGTTCGAGACCAACCTGGGCAACAGATTCCTGAGTCACCATTGACAAGAAACTTTGAATGAAGTTGATGATACAAAATATTAACATCTTTTTTTTTTTACAACCATTAAAAATTTACCACAGGTGAAACTAAGTCTAACAGTTCATTGAGATTTCTTGCTGTACAGCAAATTTCAAATCTCATCAAACTGCAGTTTGTGATGCATTTCAATTAATAATGAAGCTCTAATTTGTAAAATACTTATGAACTCTTAGTTCTCCTGTGGCTAGCTTGGAGCCACGAAAAGGTCACATTA…	gene(CLTA-205)
10	94376653	94380652	CGACGCGAGCGCCGCGCTTCGCTTCAGCTGCTAGCTGGCCCAAGGGAGGCGACCGCGGAGGGTGGCGAGGGGCGGCCAGGACCCGCAGCCCCGGGGCCGGGCCGGTCCGGACCGCCAGGGAGGGCAGGTCAGTGGGCAGATCGCGTCCGCGGGATTCAATCTCTGCCCGCTCTGATAACAGTCCTTTTCCCTGGCGCTCACTTCGTGCCTGGCACCCGGCTGGGCGCCTCAAGACCGTTGTCTCTTCGATCGCTTCTTTGGACTTGGCGGTGGGTATCATCTCCTTACAGATAGGCGCAGAGAGGCCAAGTGACTTGCCCAAGGTCTTTTGTTAGGACGGCTTTTTCCGATTGGCAGGCACTTTCGTTGTGTGTTCCTCAAACATCTTTATTTTAGAAG…	gene(CEP55)
10	99799962	99803961	TCCAAAGGATTATAAATCATGCTGCTATAAAGACACATGCACACGTATGTTTATTGCGGCACTATTCACAATAGCAAAGACTTGGAACCAACCCAAATGTCCAACAATGATAGACTGGATTAAGAAAATGTGGCACATATACACCACGGAATACTATGCAGCCATAAAAAATGATGAGTTCATGTCCTTTGTAGGGACATGGATGAAATTGGAAATCATCATTCTCAGTAAACTATCGCAAGGACAAAAAACCAAACACCGCATGTTCTCACTCATAGATGGGAATTGAACAATGAGAACACATGGACACAGGATGGGGAACATCACACTCTGGGGACTCTTGTGGGGTGGGGGGAGGGGGGAGGGATAGCATTAGGAGATATACCTAATGCTAAATGA…	gene(HPSE2-203)
10	98465652	98469651	ACAATCAACATGTAACAGAGTCCCAGGCACAATAAATGAAGGTAGAAGAAAATGTCAAATTCTGCCTGCCCTGCTCCGCCCATCCCCATTCCTTACTGCACAATCCCCTGAGGCAGTGCTCTCTGTAGGACCATCCCACAGATGGGAATCTGGGCCTCAGAGTGACATGGTCACTGCCCAGGGTCATTCGGCTAACACATAGCTGAGCTGAGGTTTGCACCTCGTCTGACTGCATGGCCCATGCTCCATTTTACTCCCTCGCTGACTCTCATTATAAACCCTTTGGAGCTGCTAGGCCACACTATTTCAACGGAGTGTCTGGTCAGCACTAGCTTTGTTGTGGCTGCTATTGAGGCAGTATCGTGTAGACTGTGGACTCTGGTTTCAAATCACAGCTCT…	gene(HOGA1-204)
10	27568500	27572499	ATATAAACTCTTTAACTGCTATTTTAGGGACCTTGCAGTTTGCACATAATTGTTTTATATCATAGCAGTAAATATTTGCAAGAAATCCCACTCATCGACCCCGGGTAAAATGTTATGGTAAGCATGCACAGTTTGCAGTCTACAGTTTTTTTATGTAGCACAAAATAGGTGTACCTTTATAAGTACATTCAATTTTATGATTTACATTTATCATGTAATTTTTAAAAAAATCCATCTATCTAGGATATGTTGATACAAAGTCTGCTTTTGCTATTCTTTTTGCTTAAATACTCCTATCATTTTCTGAATTACTTGGTATTTAGAACTCCTAGCACCACGGGGAAGAATAGAGGTATCATCAAACGTGGCAAATTTTCTTTCAGGAATAATAAAGAGCAT…	gene(RAB18-207)
10	26771571	26775570	GGATGCTTAGCCTATATTCACTTCCTTTGCAAACTGCTATGGAAAGAGAAAGTAATCCAAAATGTATAAAATGGCCCATGGACAAATCCAAACCACGCAATTTTTGTAAATAAAGGTTTATTGCAATATGGCCACATCTACTTACTCATGTATTGTCTATGTCTGCTTTTACGCTACAATAGCAGGACTGAGTAGTTGTGACAGAGACTGTATAGCCAGCAAAGTTTAAAATATTTACTATCTGGCTTTATACCAAACAAAGTGTGCTCACCCCTAGTTCTTGGGAATATACTTTTTAATCCTCCTCTACTATCAAATATATTACCCAATATATCATTCCAAATTTGTCAACTTATATAAATATGGTCCCATTTTCACAGTTAATTGGCTTCACCAAGT…	gene(ABI1-201)
11	63704436	63708435	GCTTTCTTTTTTGTTTAATCAGGCACTGTCACCACTGTATTATTGTCATCATTTTGCTTATTGATTTTGCTTATTGTCTGCCTTCCCCTCTGTGTTGTAAGCTCCATAAAGGCAAGAAATTTTTTCTGTTTTATTCACTGCTTTAAGCCCAGTTTCTAAAACAGTGTCTGACACGTGGTAGGCACTCAATAAATACCTGTTGAATTATTACTAATTCATTTTGTAGACTTTCATCTGTAAGATGACAGATCTGAATCATCTGAAATCTCCATCTCCATAAAACATATAAGCTGGCTGGGTGCAGTGGCTCATGCCTGTAATCCTAGTACTTTGTGAGGCTGAGGCGAGCAGATTGCTTGAGCTCAGGAGTTCGAGACCAGCCTGCGCAACGTGGTGAAA…	gene(RTN3)
11	101000000	101000000	GAGTGAGGTACTTTCAAAAGGTAGAGAGACCTTTGGGTGATCTAGTTACCCCCAGGACATATATGGGGGCATCATCTTTGTATAACAACATGATAGGGATGTGTGCGCCTAAAACTGAGACAATACTAGTATCGGATCTATATTTTGAAACATGTATTAACAGTAAGGAGAGAGCTTAGCAAGATGTCTTGAAATTAATGTGCTCCAAAATATCTTTTAATCATCCCAAATGTTAAAACATTTACTTAACCACTTGTGTTACTTAACCAAGGTAAAGATAATATATTTTATGCCCATATTCACTTAATTTCTGAATTTGAGGCTACTACTAATAATGGTATTTACTGTGATTTGTGAAAAATATAGTTTGTCTGCAATTCTTGCCACCCTACATAAACA…	gene(ARHGAP42-201)
11	68764185	68768184	AGTTCAAGACCAGCCTGGGAAACATGGTGAAACCACATTTCTACAAAAAATACAAAAATCAGCCAGGTGTGGTGGCACTCCCCTATAGTCCCAGCTACTCAGGAGGCTGAAGTAGGAGGATCCCCTGAGCCCAGGAGGCTGAAGCTGCAGTGAGCCGAGATCACACCACTGCACTCTAGCCTGGGTGGCAGAGTGAGACCCTGTCTAAAACAAACAAACAAACAAACAACAAAAGAAAACCGCAGTGAACAAATAAACCCCAACTTCCTCTGTTAACAGCGACAGTGGCATGGGTTGCCAGGCTATGTACGACAAGGAAAGCAGAATATAAATAAGGGCAATGTGCCATGCTAGGGAGGAGGTCCCTTGTTCCATCCACAGAGGAAGCCGGGGGTCCCC…	gene(CPT1A-206)
11	26842333	26846332	CATTTACATATATATTATATATACGTATATAAGTGTATACACATACACACTCACATATATATATGCCCATCCATACTTGTGTGTGTCCCTGTGTATATACATACACACAAGCATGGCCTTCTCGAGGCATTACTTTGTTTAATAAGCGATAAACGTTTAGTAAGCACAAAGCATTGTTCTTGGTCTTGTGGGGAAAAATGATTAAAAAGACACATTTCCTAACTTTCAGGTATTAACATAGAGAAATTAGGCATATTCACAACAGAAAATAATATAAACTCATAATATTTTTAAAAACTAGATATAACAAAGAATCATTATTTATTTTACCAAAGGATTCTTCTCTTTACAGGTACAGCCAACTATAATCTATTTTAGAGCAGAATTTTAAATGAAATT…	gene(SLC5A12-202)
11	24794608	24798607	TAATTCTCATTTCTCTGAGTAGCTATGTAGTGAATATGATTTAGCCGTGTCCCCATCCAAATCTCAACTTAAATTGTAGTTCCCATAATCCCCATGCATCCTGGGAGGGACCCAGTGGGAGGTAATTGAATCATGGGGGCAGTTTCTCCTATGCTATTCTCGTGCTAGTAAGTTCTTAAGAGATCTGATGGTTTTACATGAGGCTTCCCCCTTCACTTGGCTCTCATTCTTGTCTTTCCTGATGCCTTGTGAAGAAGGACATGTTTGTTTTCTTTACCACCATGATTGTAAGTTCCTGAAGGCTTCCCCAGCCATGTGGAACTGTGAGGATATTAAACCTCTTTTCTTTATAAATTACCCAGTCTTGGGTATGTCTTCATTGCAACATAAAAATGAAGT…	gene(LUZP2-206)
12	79811422	79815421	TTTTTTAAAAATTTGAACATTTCCTAAGGTATAAGCATCCTTTGGGCTAAATTTTTTTTTTAACAATTATAATGAATAAGTCTCAAATTTCTATCTACTGTTTTGATCTGTTCTATGAAATCTAGCCTAGCAGGTACAAATGTTTACTGAATGCTTCAACTTGGAGGTCCTGTCTTCATCTAAAATATATCATACCTTAAAATAGATTATTTCTCTAGCAAACTCCCTTCATTTCCTTTTCCAACATAGTACACATTCTTCATACCATTAAAGTTATTTTCATAATTTTAGTAAGTTATATAAATGTTCATTCATTTAAAAGCACTTACTCTAAGCACTACCCTAGGTTGAGGTGATAAAAGTGGAAAGAGGCCAGGCGAGGTGGCTCACACCTATAAT…	gene(PPP1R12A)
12	98738268	98742267	AGTGCAGTGGCACCATCTTGGCTCACTGCAACCTCTGCCTCCTGGTTCAAGTGATTCTCATGCCTCAGCCTCCCAAGTAGCTGGGATTACAGGTGTGTACCACCACGCCTGGCTAATTTTTGTATTTTTAGTAGAGATGGGGTTTCACCATGCTGGTCTGGCCGGTCTTGAACTCCTGAGCTCAGGAGATCCACCTGCCTCAGCATCCCAAAGTGCTGAGATTACAGGTGTAAGCCACTGCACCTGGCCTTTATTTTTCTGAGACAGAGTCTCATCCTGTCACCCAGGCTAGAGTGCAGTGGTGCGATCTCTGCTCACTGTACTCACTGTAACCTCCGCCTCCCAGGTTCGAGTGATTCTCCTGTCTCAGCCTTAGGTTCAAGCAGTTCTCCTGCCTCA…	gene(ANKS1B-203)
12	63977908	63981907	CAGATGGCAAGAGAGATGATTGGAGAAATAAGGAGTTGAAATTAAAGGCCATATTGAGGAGTTCAAATTTATCCTAAGAGCAGTGGAAAGCCATTCACAGGTTTAAACACGATAGTGACGTGATCCACTTTCAGTGTGCCTGGAGTGTGGAGAGTGGATTGAAAGATAATAAGACAGAAAGTCTCAGTTTGCAGCTCTTGGAACTAATCCAGATGAGAGATGAGGATGCTCTTCCTTGGTTGTGGCAGTAGAAACAGAGGAGCAGGTGGATTCGAGTGGTGTGTTGGAGATAGAATATGTAGGCCTGGGTAATTGATTGGCTGGGTGGGAGAGAAGAGAGATGTAGAGGGAGCAGTCAGAGGTGACACCCAGGCTTGGGCAGTTGTCAGGGTGATAGGC…	gene(SRGAP1-201)
12	26488121	26492120	CATTGTAGTGGAAAATGTCAACAAATCTCTCTCACTTATTGATATGTCAAGAAAATAAAAATATTATTAAATATAGTATTTAAACAGAATTAATAAGCTTGATTTGCCAGTCATCTATTAAGAATCCTACACCCATTCACATTCTTCTCAAGCCACAATGGACAATTACAAAACCTGGATGTACAATAGGTCAAAAAGCAAACCTCAATGAATTTTGGAGAAATGATATCATAATAACTAAATTATCTGGTCACAAGTTAATTAAGAATTCAATTAACAAAAAAGGTAAATTTTGCCTATGCATGTGGAAATTTATTTATTTATTTTTATTTTATTTTATTTTATTTTATTTGAGACAGAGTCTCACTCTGTTGCCCAAGCTGGAGTGCAGTGGTGCAA…	gene(ITPR2-202)
12	12494427	12498426	CCTCTCAGTAGGAATGGAGAAGAAGAGAGAAATCAGAGGTTTATAAAGGAATACATTGGCATCACTTTAGTGGGTGAGCATGGAGAATCACAATAGCAGAGGGAAACTTCAATGAGGTGTAACATGAAAAAGTTTGTTAGTTAACCTCCTTAGCATACCCCTTAACTGAGTGCCTAATATCAAAGTGAGTTACATTAAATGAATGACTGTATAGCATAAATACAGCAGTGCATTTAATGCACCTGTCAGTGTTAGAGCTTTTTCAGGAAATTATATGATCAGATTAATGTGTCCTGTCTGAGATGTGGATGGTAATAGGCATGCTTGATTACCTTCTGACAGGTTGCCATGATACAAATCTAGGGACTTGGGTTCTAGTCCTTGCTCTGATGGAAGTCT…	gene(CREBL2-202)
13	48918476	48922475	AATCAAGGAAATGCATACAAGTGTCTGCACTACTTGATGCTAATGTTCACTTAAATGTTAGTTTGCACTTTAAAACATGAGAGGAAATAGGAATCATCACAGTAGAGGCCCAATTTTAATCATAATGTGTGCAAATTTTAAAAGGTAACTGTCAGTTAAGTAAGGAAAGTCCAGAAGAAACTAAACTGGAAGGGGTACGGTTCACAATATCAAGAAGATTTGGACTTTTAAGGGTTTCACCGAAGTTTGTGACCTTAATTAGCTTTTACGTTGTTATTCCTACTTTTAGCGAACACCACACAGTTTCAAAAATTTAGACTATAGTGTCCGAACAGGATGCAGTTACCATATGAAGCTTTAACTCAAAATTTGGATAAAGAAAAAAAGGCACAATGAACT…	gene(KPNA3)
13	72935090	72939089	TGCACAGCAGTGACTTGCTCTCTGCGAAATATGACACGCAAGGGGTTCCCCGAATTAGGAAACACTAGACTGTAACATATAAAGTCCATTCTGACCCTTAGAGTCTGTGATTTCATTGTATTAATAGCCAAGCTAATCAATTCTGCTTCAGCATAGCATTCAAGGTTCAGATTGTTTTGAATTACAATGCATAAATGATGTCTCCTCTGCTCTCATGGTGTATGTTAGAATCTGTAAGATGCAATCCTATACTGCCATGGAGTTAAATCCTTTAATAGTACCTGATTAAAAATTTTCCTCTCTTTCACTGTTCATCACTTGGGTAAGAGGAGTAGAGGTGTCTGTGTGAAAATGAGGCTAATATGTATTCCAGAAAACTCAAAGAGAATAGGAATAACT…	gene(KLF12-201)
13	70853856	70857855	CATTTATTCCAGCTAAAATACAAAAGAAAATTCAAATTGTTTGTTTTTAAGTCATTGCGATAGGCTACGTACCAAAATAATTAAAGTAAGCTACAATTTGGTTAGTAGGCAAATATTGTCATGTACTATCAAATATGAAAAATATGTTGATGCTTAATTATGAACCATGTTCTCTTTATCTTATGCCTGTTGATTTCTGCAAAGCCAACTTCTGCTCTGGAAAATTCAAACAGAGATACCATGTTTTAATGTGTTTTGCTTTAAATGTTGTTAAATTGCCTATTTTAAGAATCCCTTCTCATAAAACCAACTATTAAGAACAGCCTTCATGAACAGCCTCCTTTTCTAAAATTTTGAAAACAATCCAGATTGTTTTGTAATAATAGATATAATGTATAA…	gene(DACH1-201)
13	66265946	66269945	ATGATACTTGAGCATTTTAATAATGAGAAATAAAAGGAAGAGTGTTTAACTATAACTCCTCTCATTCACCCCAAATATAAACTGAAAACTTAGTTTATACTAATAGATAATCTTCATCTCAACAGATTGTAATTCCACAATTGGCCAGTGGCCCATGCTATTATTCAAACTATTATAATATGTTAAGAATGCAATGCCTTGAGAATATAATTATTATAAATTAAGGTACCCTGCTAGCTATGTGGGCTTCTCCAGCAGTTATAAAAATGTTGCCAAGATTACACTCTAGCAATTAGCCCCTAGCATGGGCTGCTAATGGATTTTACACTCAGTTTTAAGTGATATAGCCTAAGACTCTTTTAGCAAATAACTCTTAAAAGATGTTTTTAGATTGGATTG…	gene(PCDH9-202)
13	48348174	48352173	CAAATATCCAGCAAGTGATACAGAATAAATGCAGTAGAAATTATAGGAGAGAGAGATCACTGAGATTGTGGTACCTAGGGAAGAGTTCATGGAGGAACAGTCAAACGGTATCTTCCACAGACTCCTAGCCCCACACTTCCACCAGTGTTTGCACATCTGCAGTTATGTGCTCTGCTTCTCATCCAGCCCACAAACTCTGTTTCCTCATCTGTAACACAAACTTTCCTGCTCCTGTCCAGACCCGGTTCCCCCACTGGGATACTGGAACCCATCCCATTTTGCCTGTGTAAGGACACATTACTCTAGCATTTTTCTTTTCTCTCTTCTGTGTTATCAATATCTTGTTCTCTGCTAGATTATTTTCATTAGTATCTTGAGCCTTTTGTAATTTCACTCCTG…	gene(FNDC3A-204)
14	44448721	44452720	ATACAAGCAATTAACAACATCAACAACAACAACAAACCCACAATACTTTCTAGGATTTGAGGCCAGAAAAGTAGAGTTGGTTGGTATCAACACTGTTCTTCCCTTCAGGGCTTCAGGGTTTATTTCCATTCTTAAGCTATTTAATGAGTACAAACTATTTGAAAACATCTCGAGGCAGCTTTTGCTTTCCCAACCATTTCACCCTGTCCTTCTACCTTAAGCCCTGATGAAGAGATTTCAAAAACTCCCTTTGAGTGTGTTAGAAAAGCTTAGAAACTGACTTTACGATTACAACTCAAAAATGTTTACAAGATCTTTAGATAATAGTGTATGCGCAGAAAGATGAGGAAACCTCTGACCAAGAAGTCTAGACACAGATTAAGGGCCCAGGAGGGCAGA…	gene(L2HGDH)
14	51014112	51018111	GAAACAAAACTACGCGGACTGGCGACTGGCCTGCGGCTGGGAAGACGACGAAGAGGAGGAAAGAAAGAAAAAGGAGACGTGTGGGCACCGCGGAAAACGGCCGGCGCTGGCCTCTCTCCGGCGAACTCGAGTGAAAGTTTCTGGCCTCGGGGAATCAAATAACTCTGCCACCCGCGAGGGAGGGAGGAAGAAACGTGCCAAAAGGGTTGGCCTTGACTATTAATTATCGTTGGGAGAAAGCCCCGGTGTTAGCGCTGAGGTCTGGGTGTCTACCTTACTCTGGGGGGAGGAGTTCCCTCTCCTACTCCCCTCTGTTGCTAATAACTTTTGGTGCCTGTAAAAAGTCCCGAGCTGAGCAGGAGAAATCCTGACCCCGAAGCTCTAGGATGGAGGGGAGAA…	gene(OTX2-210)
14	75388204	75392203	TCAAATTGACATCTCAATCTACTTATCTTTAAGGTACAGAATTTAGCATCTTTTTGTTGTTGTTAAATGGAATTCTCATTAACAATGTAAAGCATTTTCCTTTCTAAATTGTATTTTATTCAATTATCTATAACAATGCCATATACTAGTAAGCAAAGCAAGCAACATTTTTTTTTAAATAACATCTTTAATTAAAGTTTTTGCAAAGTAGAATATTAAACTTAAAATAGGTCTTAGTACATCAAAATACTAAGTTCTCTAATTGTATTCCAAGATGGTCTTTAAAACATAATATCCCATATATCACAGAAGAGCAACCTTGATCTGCAATGAATTTTACAAACATAATAAATATATTTACGCCATTACACATAACAGTATGTACAACAGCAGTTGACA…	gene(GTF2A1-203)
14	87739232	87743231	TTCTTGGGATTAAAAAATTAGATTGTTTATTTCCAACATTAATTTTTTTCTAATTATCCATTTAAAATTACCAACTTCCCTCTAAGTTCTATATTTGCTGCATCCCACAAATTTTGATATTTTGGGTCTTTACTAGCATTCATTTAAAAATATTTAAACACTTTAATTGCTCTATCTTTATTGCCTGTGTTATTTAGGAGAGTAGTTTAACTTGCAAATATCTGGGCTCTAGTTACCTTTTTGTTTTGATATCTATGGTAATTCCATTGTAATTAGTGAACATTGCTTCTCTCATTTAACTCTTTAAACGTATCAATTCATTGTATCCAATAGGAAATTACATATTATTCTTGTAATTGTACCTCTGAATGTAGTATGATATTTTTCTCTGCCTCTTTG…	gene(UNC79-201)
14	63499373	63503372	CCAAAATTCATCCAAAGGCACTTTTTTTTTTTTTTTTGAGATGAAGTCTCGCTATTGTAGCCCAGGCTGGAGTGCAATGGTGTGATCTCAGCTCACTGCAACCTCTGGCTCCCAGGTTTCAAGTGATTCTCCTGCCTCAGCCTCCGGAGTAGCTGGGATTACAGGTGCCTGCCACCACGCCTGGCTAATTTTTGTATTTTTAGTAGAGATGGGGTTTCACCATGTTAACCAGGCTGGTCTCAAACTCCTGACCTCAGGCAATCTGCCTGCCTCAGCCTTCCAAAGTGCTGGGATTACAGGCATGAGCCACTGCGCCCGGCCAAAGGCACTCTTATTTGTGCATTTTACACACACATAACTCCTACTTAAGAATATGCATGTGAAGGGTTTAAGTGAAAT…	gene(GALNT16-206)
15	40491872	40495871	AAGAGAAAAAGACAATGATTTATCTGACACAGATAGCAACTACTCATTGGATTCTCTCTCATGTGTCTATGCCAAAGCCCTGATAGAGCCACTGAAGCCAGAGGAGAGGAAATGGGATTTCCCAGAGCCAGAGAACTCTGAAAGTGATGACAGCCAACTATCTGAGGACTCACTGGCTGAGAAGAGGTACCAAAGCCCCAAAAACAGGCTAGGGGGCAATCGTCCCACCAACAACCGTGGCCAACCCAGGACCAGAACTAGAGCTTCTGTGAGGGGCTTCACTGCAGCCTCAGACAGTGACCTACTTGCTCAAACTCATAGGAGCTTCTCCTTGGATAGCCTGATTGATGCAGAGGAAGAACTGGGGGAAGATCAGCAAGAAGAACCTTTCCCTGGTTC…	gene(STARD9)
15	53463080	53467079	AAACAAAACAAAACAAAACAAAACAAAACAAAACAAAACACCTGATTCAATTTTTTAGAACAGTGGTTTCCAAATTTTTAAGTTTCACTATCCATAAGTAATTTTTTCTAACACACATACTCATTATATATATCTTCATTTATTTATAACATACATATGTGTGACCGCCTTAATATATTATGTATGTTATAAAATAAACATACAAAATATTTTTAAAGACCAAGATAAAATATTTTCCTCCAGGAAGCGTGGTCCTGCAGCTCCCCTTCAGTCCTTGGACTGCATAGTTAGTACAAGGCTTAAAATTTCATGTGCGTTAAGTTTTTTTAAGAAACTTTAAACCAAAAACAAAACAAAAACCACAAGTGTAATTACTGCTATGCAGCAAATGTTTTTTTT…	gene(PRTG-201)
15	64262031	64266030	GAATGCTTTTATCTTTGGGGAAGTAGATTGCTGCTCAGGTTGGTAGCTGAGCCAACCGGAGAACTAGGGACCCAGAGTTAATGGTTCTTGTGCAGGAATAAAAGCTTTTGAACTGTTATTTTCATAAAGCATTTGTCTCTTCCATAGAAAACCTTCACAAAAGCACCATTGACTTAGTTAATAATTGGCTTCTAAAAATAAGCACAATTTCAGCAGCTTAAGGCAAGGACTTGGCAACAGTGAATTAGAATTAGAAAGTTGTATGGTTAGTTGCAGGCAACCCTGGGGAATCCTGACTGGTGTATGCCCCTTACATTTTGTAATTCCATCGTTCACACTATACTCTGCTTGAAGCTCTGTGGAGGTTAAAGGGAAGAGAGCCAATGTTTCCTTTTTGTT…	gene(MAP2K1-202)
15	45431326	45435325	TGAACATTCATTGAGTGCTTATTTCTGTGCTAGTTTATGGACTTTACCTAAATTAACTCATTTATTCCTCCCAATAACCTCTTTTATATAGGTAAAATTATCATCCTTATTTTACAGGTAAGGCAACTGATACAAAATAATGTTTGTTGTCAGTAGTAAAATTTATCTTGATTTGTAAGCCAATGGAATAATTAGTTTTAGAAAAATACTAGGATGCATCATCAAGCAAATAATTAGCAACTGCTTGGAAAATGAGAGTGGTGTTGATACTACCAGCAGTAGTTTGTGAAGAGCAGGTAAGTCAGATCAGTTTCATTTTCTCCCATAATAGAATGGTAGCCATGACAGACATGGGAAAAGGTACGGATGTTATGTATCTTCTTTCATGTACTCAATAAA…	gene(SEMA6D-208)
15	63144100	63148099	GGCTCACCCAGGCGGCTCCAGGACACAATGGGGCGCGGGTTGCCCGTGGCGACACACTCAAGCACCGCGGTCTGGTGCACTGTCAGGGTGAGGTTCTCAGGCCCCACGAGGATGGCTGGCTCCTTGTAGGCCCCAGAGCCCGAGCCTGGGAGGAAGACGCCACATATCCTCACTTCAGCTGGGGACTTTCCCGCTTCCTCACCCCACCCACAGCCCAGGACACAGCGGGTGGGAAACAAACACCAGCCCAGAAACCAGGTCCTGTGGGCAGAGAGATACCAGGAGACCAGGACGTTCCAGACATCCGTCCCTCTGCTGCGGGCTCTGCAGGGCTGCCAGCAATGGGGAAGTCCTGGAGATCAGCATAGGATGGGATTCCCAGGGGGAAATGAGCCAGAG…	gene(IGDCC3-201)
16	76869124	76873123	GAACACTTTTACACTGTTGGTGGGACTGTAAACTAGTTCAACCATTGTGGAAGTCAGTGTGGCGATTCCTCAGGGATCTAGAACTAGAAATACCATTTGACCCAGCCATCCCATTACTGGGTATATACCCAAAGGACTATAAATCATGCCGCTATAACGACACATGCACATGTATGTTTATTGCGGCATTATTCACAATAGCAAAGACTTGGAACCAACCCAAATGTCCAACAATGATAGACTGGATTAAGAAAATGTGGCACATATACACCATGGAATACTATGCAGCCATAAAAAATGATGAGTTCATGTCCTTTGTAGGGACATGGATGAAATTGGAAATCATCATTCTCAGTAAACTATCGCAAGAACAAAAAACCAAACAGCACATATTCTCAC…	gene(HYDIN)
16	59703758	59707757	ACCTATTACCTGTGCTATTCTATAAGCACCTTGAGAGCAGGGACTCTGTCTCACATACTGCTGTGTTCTTGGTGCCTGAAACAAAGTCATAACACAACACATATTGGATGAACAAGTGAAGAAGCAAATGTTTCATGGGTGTACGCTCTCTCTGAGGTGCACCCTTTTATGCTAGTGGTGCTTTGTTTGTGATATTTGTTGAATGCCTTGCTCTTCCTTCTTTTTGGCGTAATCCATTTGAAAAACTCCCTTATTTTAAAAGATTCAATAATTATCCATTACTAACTGCAGAAATCTTATCTTTTTCACCTTCTCTGGAATGTAATTTCTCTGCATTAGACTCTGTCAACATTAGCATCTATATCAAAGACACTTCATGCAACTTTTTAAAGACATAAG…	gene(FTO-215)
16	63275769	63279768	CCACTGGGTCTGGCCAAGCCAAGCAGGCCCTCCATGTCCTGAGCATGGGCAGGAGTTAATTATAGGAGTACCAGTCAGGGCCCTGGGGCAACAAGACATGCAGGAGACAATGTGGGATACCAAGGGGAGGTAGATATGGAGCAGGAAGTGGGAGTACCAGCAGAGCCACCCCAAATCAGGCAGATCTACAGACAACAAAGACTCAGACTCAGGGGGAGGCTCAGTGTTGACCCAGTCTAACCCCTTCATTTTATAGATGGAGAAAGAAAAGTTGCCCAGAGAGGGTAAGCTACATGACTAAGGTCACACAGCAGGCCTGGGGCAGAGCCAGGGATGAAGGAGAAGGTCCAGGGTGGTGATGGAGACCAGTCTGTGGGGGGAACATCCTGCTGCCGTCTC…	gene(DOK4-201)
16	20275728	20279727	GAATACCCCTCCTGAGTCATAGCATTAGTTCCTTCAGTGACCCTAACAAGTGGCGCTGCCACATCCCTGCTTCCCAGACAAGAAGACAGAGATTCATAGTAACAGAGTCACTGAGGGATTGCCCACAATATGTGACATCTCACAAGACTAGACTGTTTTCAGCACCCCGTGCTTCCTCTCTTGAAAACTGAAAACCATATGCCAAGTCACCATCAATGGAATTTCAAATGCCATCCTTGGAAAATGACATTAATTATTTCTTTTTGTTTGTTTGTTTTGGGACAGAGTCTCACTCTGTCACCCAGGCTGGAGTGCAGTGGTGCAATCTCGGCTCACTGCAACCTCTGCTTCCTGGGTTCAAGTGATTCTCCTGCCTCAGCCTCCCGAGTAGCTGGGATT…	gene(UMOD-202)
16	20789812	20793811	CAGTTGGCCGGCAGGCAGTTTCCCGACCACCAGGAACAGAAACTTTGGCTCCAAGGCAAATGAAACAAACAAACAAAAAAAAGTATTTCCACTTACAACATGAAAATACAGAAACTTCATCAAAGAAAGAAAACTATCAAAGAAGTCTACTTCCAGCAAAACTGAGGTAGCACTGCTTTCTCCGCATTCAATGCTTAAGTGGTTCTCAGTACAATGTGTTCTTAAAAAATGCTCACTTGACTGACAGGTGCAGCATGTTGATGGAAAAACTCAACATGAAATGCAATAGGTCAAAGAAGGAATGAGCAAGAAGTGAGGGAAATCAGGGTTCTGGATAAATTAGCTTAAAAGGGGGTTGTCACCAGACTACAAATGCTCTTGGCTGGCCTTGGCTCTCCA…	gene(ERI2-208)
17	40328529	40332528	CTGTCAAGGGCTGGAGTTCTTAATGTTTCCTCCTCCATTTTATTATAAAAAATTTTCCAGCACAGAAAGGTTGTAGTGAACACCCATATATGTAACAGCAAGATTCTACAATAAATATTTGCTGTATCCAGGCTGGGCAACATAGTGAGGCCCCGTTCTCTACAGGAAAAAAAAACAATTAGCTGGTCGCGGTGGTGCACATCTGTAGTCCCCACTGCCTGGGAGGCTGAGGTGGGAGGATTGCTTGAGCCTAGGAAGTCAAGGCTGCAGTGAGCTGTGATCACACCACTGCACTCCAGCCTGAGCAACAGAGTGAGACCCTGTCTCAAAAAAAAAAAAAAATTGGGCCAGGAGTGGCTCACACCTGTAATCTCAGCACTTTGGGAGGCCGAGGTGGGC…	gene(CDK12)
17	47727704	47731703	TGCCCAGAGCCATGGTGCCCTCTCTTACTGGGCCAGGCACTGCCCCTCACTGAACTCCCCGCTACTGGGAAGAGGTTGGGAGCGGAGAGCACAGGAGGGGCTAGGGGTGTGTGAGAGTGTGTGTGTGAGTGTGTATGTGCGTGAGAATGTGTGTATGTGTGAGAGTGTGCATGAGTGTATGTGCGAGTATAGGTGTGTATGAATGTGGATGTGTGTGTGAGGGAGTGTGAGTGTGTGTGTGTATTTGTGTGTGTAGGGGGATCAGTGAGGGCCAGGAGAGGTAGACTGAGACGTTTGAGATGAAAGCACAAAGGGCGCACTCACCATGCAAATGGCCTTGCAGCGGAAGCCTGTTATCAGGAGCATCTGATGGGGTTTTTCAGGGTGGAAGCCAGCACC…	gene(WNT9B-203)
17	38492391	38496390	CTCTGATTAGGCCATGACCCCATGTAGCAATTCTGAGTGTCAGGTACCACTGCTCCAGGTATGGATGCCAGTGCTGACCACAAGGCTACAAGGCTGATGCCCGCATCCCAGGAGCTCTGTGGAGCAGGGAGCAATCAGGTGTTATTAATATTAGTGTATGCATTACTGAGATTAGAGGCCCGCTGGGAAGACACTAATCTTGTATTTTGTTCAGTACTTAGTGTTCGATGCTTATTATCCAAAAAGACCAGCATCGTCTCTGAGAAGATGTTAAGAACAAACCAGACTGGGCTCAGTGGTTCAAGCCTGTAATCCCAGCACTTTGGGAGGCTAAGGCAGGTGGATCACCTGAGGTCAGGAGTTCAAGACCAGTCTGAGCAACATGGCAAAACTCTGTTT…	gene(DUSP14-206)
17	11179292	11183291	AGGGAGAGAAGAGGCGGGAAGGGTGTGAAACAGGGTGTGCTCATCCTATGTGAGGGGTGAAGGGTGGGGGGAAATATGAAAACATGCCCATGCTGGAGAAAGAGAGCTGGTGGAGAAGGGTACAGAGGGGAGGGGTGCAGGAAGGGAGGGACCTGGGCAGGCCTTGGTTCTCCTCAGCCATGACCTTCTCAGTGGCTTTTTTCTATCACTTAGGTGATGAGGTTGAAAGCATGGTTATTAAATTTATAAGTGACACATCACTGGGAGGGATGGTCAGCACCCCTCAGATGATGACAAACTCGGGATTCAACATGTCTTGCATGGCGCAGATACACCAAGTTCCATTTTATTTATTTATTTTTTATTTCGAGATGGAGTTTCACTCTTGTCACCCAGGCT…	gene(SHISA6-204)
17	8009223	8013222	GAAGGAGGTGGCCCCAGAGTGGAGGTAATCCTAGAAAAGGGCCTTGGGTTGCCATGCCACACAGAGCAAGCTGCTACTCCACCTGGCTGGGTTCTAACCATGAGAGGAGCCCCTAAGTTCTTCTCCCAAATTAACATCAACTTGAATCACCATTACAACCTTGGACCCAGCTCCACCCAGTCATCACCCAATGCCAACCCTTCACCCCACTCAGCTGCCACTCCAACCCCAAGTCTAATCATAAACCCACCCCAACGCTGACCCACCCAAGCTCTCAACCCAAATTCAGGCCTCAAGTCCATTGCTGAGACCTGATGTCCCCAGGCCTGCCCTTTGTAGCCTCACCTGCCCACTGTTGACAGCAGCGTGCTGGGCAGAGCAATTGAAGATGATTGCAGT…	gene(ALOXE3-202)
18	32427669	32431668	ACCATCAGTAACAAACACTGTCTTATCTGTAAACCTTAGCCACGACAGCACCCTCCTCATGAGGAAATTCTCAGTTTCCAGTTTGGCAGTATTTCATGAATTAATTCTCATAGTCCTCTGAAAGTTTCTAAGCCAATATTACGGTAAATATAAAAAAGGCAATTGGCTGGGCACCAAGGCTTATGCTTGTAATTCCAACATTTTGGGAGGCCAAGGCAGGAGGATTGTTTGAGGTCAAGAGTTTGAGACCAGCCTGGGCAACATACAGAGACGCTATCTTTAAAAAAAAAAATAGCTGGGCATGGTGGCGTGTGCCTGTGACTGCAGCCACTCAGGAGGCTGAGGTGGGAGGTTCCCTTGAGCCCAGGAGTTAGAGGCCGTGGTGAGCTATGATCACAC…	gene(GAREM1)
18	56830336	56834335	TCACCTTAGAACATTTGAAAAAGTATTATTAGTAATAGTTCTAAGAGTCAAAAATCAGAAACAATTAAATTCTTATCAACAAAAGAATGGGTAAGCTAATTATAGTTATACAATGAAATACTACACAATAATGAAAATAACTGGTATAAAACCTCTTGCAAAAACATGGATGAACCTCACAAATAACATTGAGGAAAGAAAGCAACTACTAGCATATACTATATGACTACATACAGTTCAAATACAGACAAAACCAATCAATGGTATCAGAAATCAAGACAATGGTTACCTTAGTGAGTTACTGATAGAATAAGACTTCTGGAGGCTAGCAATGTTTTGTTTGTCTGGAAGCTGATTAAATAGGTGTGTTCAGTTTGTGAAAATTAATTGAACTATACA…	gene(TXNL1-201)
18	63101678	63105677	GTGTGATCTCGGCTCACTGCAACCTCCGCTTCCCAGATTTAAGCAATTTTCCTGCCTCAGCCTCCCAAGTAACTGGGATTACAGGCGCCCATCACCATGACCGGCTAATTTTTTGTATTTTTAGTAGAGACAGGGTTTCACCATGTTGGCCAGGTTGGTCTCAAACTCCTGACCTCAAGTGATCCAACTGCTTCGGCCTCCCAAAGTGCTGGGATTACAGCCATGAGCCACTGCGCCTGGCCTCAACTAATTTAGATGTTGTCAAACTTGCACAGTGAGTTGCATGTGATGTGAGCTGTGTATGGGTTGTGTACTATACATCAGTCTGTCATGAATTACAACTTTAGAAAATAGGTCTCCTTCACCATAGATAATTTAAGCACTGTTTTTATTTATCCT…	gene(PHLPP1-201)
18	9674562	9678561	TAAAGTCTACCCTTCTGACGCTTCCAAGAGTTAACAGTAATTAACCGTTTCTTACATGTTTTCAGAAACTGTGTGTGTGTGTGTGACTTTATAGCCTATTTGGATAAACCATAATTTAATCAGTATTCTATTGATAGCATTTTAGATTATCTTGTTTTTTGTTTTTACAGTACTGCAGTGAATATTTTCTTGCATATATCTTTGCATTTTTGTGAAAGTATATCTGAAGAATAATTTCCTAAAAGCAGAATTCTGGATCAAAGAGAATAGATTTAAAATTTTAATAGCTACGATAAGATTGCTTTTCAAAAAGGATCATGTTATACTTCTACCATTAGTAGGTGTTCTCGTGAGTCTTGTTTCCTCTATCCTTACCATCATAATGGATCTTATATGTGC…	gene(RALBP1-201)
18	6324445	6328444	TCTCCCAGCACGCAGCTTGAGATCTGAGAATGGGCAGACTGCATCCTCAAGTGGGTCCCTGACCCCCGAGTAGCCTAACTGGGAGGCACCCCCCGCTAGGGGCAGACTGACACCTCACACGGCTGGGTACTCCTCTAAGACAAAACTTCCAGAGGAACGATCAGGCAGCAGCATTTGCAGTTCACCAATGTACGCTGTTCTGCAGCCACCGCTGCTGATACCCAGGCAAACAGGGTCTGGAGTGGACCTCCAACAAACTCCAACAGACTTGCAGCTGAGGGTCCTGACCATTAGAAGGAAAACTAACAAAAAGAAAGGACATCCACACCAAAAACCCATCTGTACGTCACCATCATCAAAGACCAAAGGTAGATGAAACCACAAAGATGGGTAAAAAAC…	gene(L3MBTL4-203)
19	41425585	41429584	CCTGGCTTTATGTGATGGTTTACTATGCATGCATACATCTGGCTCAGCTCAGCTCAGGTTTCCCTGCTTTGAACTTGATACAGATGGAGTGCATACAGCACAAACTCTTCTGCATTTGCCATTTGCTACTCAGCACTGGGTTTGTGAGATCCATCCAGTGTTTTTTGTTTTTTTGTTTTGTTTTTGATATGGCTGCAGTTTGTTGTCATGGATGTATAGCTCTCCACTGTGTCACTTGTGTGGCTGTCCTAATGATCTCTTCTGGCTCTTGATGGACATTGTGGGTTCTTCGTGCCCTTTTTTTTTTTTTTTTTTTTTTGGAGACAGGATCTTCTGTTGCCCAGGCTGGAGTACAGTGGCACAGTCATGGCTCACTGCATCCTTAGCCTTCTGGACTCA…	gene(EIF3K)
19	41257583	41261582	CTGACTCCCCTGAGAACACCCCAGATCCCCAGTCCTATTGGATCTGACACCTCTTCCCCCCTCAGCTTCTCTAATCCGTGGCAATCGTAGCAACTGTGCCCTCTTCTCCACAAACTTGGACTGGCTGGTCAGCAAGCTGGATCGGCTGGAGGCCTCATCTGGTAGGAGAACCCGGGGGAGTGGGACAGACGCTTGTGGGAGGGGATGGGCATGGCCGCTTCACCTCTCATTCTGGGCACCCTGGCAGGCATCCTGGAGGTCCTGTACTGTGTCCTCATTGAGAGTCCAGAGGTTCTGAACATCATCCAGGAGAATCACATCAAGTCCATCATCTCCCTCCTGGACAAGCATGGGAGGAACCACAAGGTCGGCCCCTCACCCCTGACCTCTCATCCCCTG…	gene(RYR1-202)
19	50667480	50671479	CTGCCTTGGGCCTTTGCACTCAGTTTCCTCTATCTGGAATGCTTATTTCCAGATAACCACACAGCAGGCCCCATCGCCTTGTTCGAGTCTTTGCTTATCCATCAGTGAGACCCACACTGAACACAGCATTTAAAATTGCATATGATTTACATATGGTATCTCAGAGTCTGTTTATTTAGACTCTGTCTCTCCCAACTAGAATGTCAATTCCACTGATGGACCCTCAGAGTAGTAGAAAATGGTTAATACATGTTTATTAACTGACTGAATAGACGGATGGATGGATGGATGGGTGGGTGGATGCATAGATGAATGTATGTATGTGTGACTGTAGGTGTGCGTGTGCATGTATGACTGGAAGCATGGATGAGTGTATGTATGTGTATATATGAGTGTCTG…	gene(CRX-202)
19	13877838	13881837	CGCTTTTTGGATGCCTCCTATGCCTGGCGGGAGTCTTGTCTGAGCTGGCACCACCACACGGCCCACGACATCTTCGCAGGGAAGCCTGTGGACCCTCTGCCAGGCTCCACAAGAGGTCAGGACAGTGCAGTGTGTTCACAAGGCCAGTTTCTGATCGTCCGCCCCGAGGCTGAGGACCAGTAGGCAGCTCCCAAGATGGTGAGTAGACAGCCTCGTGTGCCCTGGGTTTCTCTCCCAGTCTTTGTAGGACCCTGGAAGCAGCCCCTCCTCCCCTCCCAGAGCTCTAAGATGATGATTTCAATCTCCGGGTCATCATCTTTTGGTGCAGTGGGTCTGAAATGTGGCTTTGCGCTAACATCACCCATGGGCACTTTTTAAATGTTTTTTTGTTTCATTTTC…	gene(CCDC130-202)
19	10500480	10504479	AGGTGGATCACTTGAGGTCAGGAGTTCGAGACCAGCCTGGCCAACATGGTGAAACCCCCGTCTCTACTGAAAATACAAAAATTAGCCAGGTGTGGTGGTGGGCGCCTGTAATCCCAGCTACTCAGGAGGCTGAGGCAGGAGAATCACTTGAACCCGGGAGGCGGAGGTTGCAGTGAGCCGAGATCACACCACTGCACTCCAGCCTGGGTGATAGAGCGAGACTCCGTCTCAAAAAAAAAAAAAAAAAAAAAAGCCGGGCACGGTGGCTCACACCTGTCATCCCAGCACTTTGAGAGGCCGAGGCAGGGGGAACAGCATGCATGTTCAAGACCAGCCTGACCAACATGGTGAAACCCCGTCTCTACTAAAAATACAAAAATTAGCTGGGCGTGGTGGCAG…	gene(TYK2-201)
20	38060359	38064358	AGCTTGTGCCCCTGAACCTCATGGTCCTCAGCTGCCCAGGAAGCTGGGAAGGTTGCAGGGTTGGGAGGGGAGCTTCTTAAGCTGTGTGTGACGCCCTGGACACATGGTGTGGGGAGCTCTGTCTGCTGAGAGCTGGGCACTGGCAGGGACTCACCCACGAGTGCAAGGGGGGAGGCAGGAGGGCCCATCTGGAGGCTACTGGAATGGTAGTAAGAAACACCATGCCGGGCCCATTGGCTCACGCCTGTAATCCCAACACTTTGGGAGGCCAAGGTGGGCAGATCACCTGAGGTCGGGAGTTCAAGACCAGCCTGAGCAACATGGAGAAACCCTGTCTCTACTAAAAAAAAACAAAAAATACAAAATTGGCCAGGTGTGGTGGCGCATGCCTGTAATCCC…	gene(DLGAP4-204)
20	47594353	47598352	GGGCAGCTGCTTCAAGACCTATGAGGACTTCAAGGAGTGCTTCAGCGCCTACAAAAGGGAGAACAGGTGCTCCTTCATTCTCAGGGACTGCGTCTCCGTCCGCTTCCACAACCTCAACCATGGCACCTCCATCCGCGAAGACATCCTGTAAGGGCGGGCGGGGCGGGGCGGGCCAAGAGGGTGGGGAGGAGGCTGGACCTCCGGAGGGCTGCCTGGAGGAGGAGGGGTGCATAGGCACGCATTGGGCTGCGTGGCCATTCATTCAACAGGCACTCATTGAGCACCTGCTGTGTGCCTTGTGAAGAGAGCTAAGCCTCCACGGCCATTGGTTTTTGACCACCCACTCCACTTTCACTCCATTCACAGGCTTTTCTGGAATTTATAACTGCAGTTTCTCCC…	gene(ZSWIM3-201)
20	39725218	39729217	CCTCCTTCTCAGCCTTGAGAAATGTTACCACCTCAGAGAGGCCTTCCCCGATGACCTAGGCTAAATCAGAAGGTAAGCTCTGTCTTAGTCAGCAGGGTTTTGCACCGAGTAGGTACCCAACACGTATCTGCCGCATGGGTGAATTACTATTTTCTATCAAATAGAACGTGCTATTACCTTGACAGCCTTTCTCCAATATGTATGAGTCTGTGTATTGCCTCTCTCCCCACAAAAGACAGGGAGTTCCATGAAGACAGGGATTGTGTCTGCATCATCCCCTCTACACATCCTCTGCCTGACCTGCACTAGTCCTCAATAAGCATTTAGCACATGAATGAGTGTATGTGTCTTATTTCATGCTGTTTTATATTTATAATCAACAACCCTGTGAGGTAGGTA…	gene(TTI1-202)
20	16561235	16565234	ACTAAATTCCCCTAAGTATCTAGGTCAGATTCTGGATGTTTGCTCTGTTTTGCTATTCTATCTCTTCATACACCAGTTTTATATGTTTTAACATGTGATAAGACACTTGTCAGAAAACATGAAGGCATGAGTTAGGCTAAAAACTCTTAACAGTAATAGCTATACCACACACCACAGAACAACTACATACTGGCACACCCTGCTTTGCTTTGGGCATACAAGGCAAAAGCTTAAGTGGAAATTTATTAAAATACAGATGGGCCGGGCGTGGTGGCTCACACCTGTAATCCCAGCACATTGGGAAGCCGAGGCAGGTGGATCATGAGGTCAGGAGTTCAAGACCAGCCTGGCCAAGATGGTGAAACCCTGTCTCTACTAAAAATACAAAAATTAGCCAGG…	gene(KIF16B-206)
20	13276806	13280805	GCTGAGGCAGGAAAATTGCTTGAACCAGGGAGCTAGAGGTTGCAATGAGCCAAGACTGTGCTATTGCATTCCTGCCTGGGCAACAAGAGCGAAACTCCATCTCAAAAAAAAAAAAAAAAAAAGGAGATCCCATTAGATGTTCCTAATTCTTAGCCCAAGAAATGAATTGAGGAAATTCTGACCTTCTGGGCACATGGGACATAGGAAAATACAGATTGTTAGTGACTCACATAGGATTCTCATTATGAGGGAAAATACTGTCCTTCTCTTACACATAAGGTAACCCATCCATTGCCCAAATGTTCACTAGGTGCATTCATGGCCCAGAGATAGACAAGAAGCTCAGAATGGCTTCTCAGCCCTTGCGCCCAGAATGCGATCTACAGACCACCAGTATTA…	gene(ISM1-201)
21	19904534	19908533	AGTTATCTTTAGCAGATATTAAAAATTGAAAACTTTGGAGAACTCATTTCAAGTTATGATTCAGTGCATTTTCAACATTGATTTTTGATAGACTGAAGTGCCAGATCAAAATTGTTACCCATTTGAAAGAATATTAGTTGTATATAAAATTAGATTAGAAAGACTTTCTAAATCTCTATCTCTTTATATATGTCCTATTCATTCACAATGGATTATACAAAAAAAAGTGTATTGCAAGTGAAATAATATTGATTTCTGCCCTCAGCTTCAAATAAAGTAAATTGAAATGGGAACAATATCAATATGGTGTCTTGATATATTTATAAATATGTGATTATCATTTATTTTTAAAATAATTTATCAAAAAACAAGTCTTTAGTGTTCAAATACTTCAAATCA…	gene(NCAM2)
21	27888460	27892459	TTAAGACAGTTTATAGTTTTTATTGTTATTATTAATAAGATCCTGTTTATATTACATATTCCAAGTAGTTATTGTTGGTGTAGAGCAATGCTATTGATTTTTGTAGTTGGGTTGGCTGCATATCTGGCAACCATGATAAACTCTCATTAGTTTCAATAGTCTATTGAGACTGTTGATTTGTCTGGGTAGATGATCACAACACATAGAAATAATAACATTTTATCTCCATAATCCTTATAAATGCTCTCTTTTTTATAATAATTCCTTCTCTCTAGTGCTAGACTAAATAGTAGCTCTATTAATGAATATCCTTGTTTTGTTCTCCTTCCTATAGAAAATACAATTAAAATTCTTATATGCATAATGTTTGGTGTCTTTAGATTTTAGTATTTAATCTTT…	gene(BACH1-203)
21	33540706	33544705	CAGTGAATGGTGCTATTTTCTCCCTTTGATTTGCAGGCCCATCAATTCTGGCTATGAGGAAAACAGGACCAGGTATTGGAAGCTGATTCAGAGCCTACACAGCCTTCTGGAGAATCTTACCCCAGCCCTACAAGATATTGCCACCTAGCTGACACTGTAACTGAGTCTTCAAAATGCCATTCCACTGTTTTACCAAACCAGTTGTTTCAAGATGGAGGGAAACATAAGACCAGTGAATTCCACGAGCATGGGCCCACTGCAGCACTTCATTTGCTGTGAAGTGAGTTCCTTGATCAGAAGCAGTTTTTTTATGGAATACCATGATGGTGGATAGGGCAATTCTTTAAGTCCATGGATGGTAGTTTTGGCCAGAAGCATTGCATGCAGGGAAGACAAATC…	gene(RUNX1-214)
21	27408495	27412494	AAATATTATCTCAGTGCAGTTTTATTTTACATTTATTTTAATATAAATTAGATTAAGCATATTTTTATGTTTCAGAGCCATTTGCATTTCATGTTCTTTGAAGTTTTTGCTTATATTCTTTTCTTATTTTTTATTCATGTGTTCCTCTGTTTTTACGGAAACACATCAGAAAATGTTTGGTTCCCATCCTGTTTGCTGCCCTTCATTCTTCTGGTATTACAGAGTAGCCTCACAGGGGCTGTTCTTTCAGTTCTTTCTGTTACAACCAGAAATGCCTTTGGGTTTTTAGGCATTTCAGTAACAGGAATCTTGATGAAATGCCTTCTTTTCCTCTATTTGGAAGTAGGTTGCAAGTGGCAAGAGTGATTTTAAAGGGAAAAGTTCTTTACTCTCTTCTGT…	gene(USP16-203)
21	24282253	24286252	GGAATTGAACAATGAGATCACATGGACACAGGAAGGGGAATATCACACTCTGGGGACTGTGGTGGGGTGGGGGGAGGGGGGAGGGATAGCATTGGGAGATATACCTAATGCTAGATGACGAGTTAGTGGGTGCAGCGCACCAGCATGGCACATGTATACATATGTAACTAAGCTGCACAATGTGCACATGTACCCTAAAACTTAAAGTATAATAAAAAAAAAAAAAGATTTGAATTTGCAAATACAAAAAAAAAAAAAAAAAGAAAAAAAAAAAGGATGAGTTCATGTCCTTTGCAGGGACATGGATGAAGCTGGAAGCCATCATCCTCAGCAAACTAACATAGGAACAGAAAACCAAACACTCATGTTCTCACTCATAAGTGGGAGCTGAACAATGAG…	gene(APP-203)
22	28350036	28354035	CTAAACAAAGAGAACAAAACACACCAATGAAATGAGCAAAAGCTTCTGAAATTCAGCAGAGAGGAAGACTGATTTCAACTTGAAAGAAATCTCCCTGGAGGAGGCAAGCTCCGACCTACCTAGATCCTGAAGGACATGTCAACTTTGGACAGAGAAAGGAGTCCCAGAAAGGAGGTGAGAACAAGTAGTGTGTTGGAACAGGAAAGCATAGGGTATGGTCCGTGGCACAGCAGTGTGAGGAGAGGAAGAGAATGCTCAAGTGGCAGCTCGAAGAGTGACTGCCCTGGCAAGGCCTGAGCTAGGGAAGAATCAGTCAGTGATCTGAGAATTGGGATTTCCACTTTAGGCATTAGCTAAGTGATCATGAGAAATACTAGCTTACCTGGGCCTCAGGAGGTT…	gene(PITPNB)
22	34214618	34218617	GCCTGACAACTGAGTCGCTGAAACAGGTGTTCTTTCTTACAGGGAGACAATGCCTGCCTCCCCATAACATTTATGCATTGATCCTGCTTCCATGCTCAGGAGCAAATCACAGTAAGCCTAAGCCGACTCCCTCTTAGTGTCATAATTCCCCTTAATCGGGGAAGATTCTGGTCATTTTCAGTTCACTTACATCAGACGTTAGAATCAGAAGCTTGTAGGTAGAATGTCGGCACCCTGCTAAGTGCACTCGACAACTTCATTTCACGTCGGAAGAAACGAAGGCCTAGCATGAAGAGCAAGTGTGCCCCAGATCATCCAGCTCCTCTGGCTGAGGTGATTTGAGATCCTGAGACAGCTGACCCCCTCCAGGGCTCTCTCAATATATCATGCTGCGGCGTG…	gene(LARGE1-212)
22	29370087	29374086	AAGGCCTGCATTAATAATACAATGATAAGACCTGTGCTTTCAGTTTGTGTTTTTTAAAGCGGTGATTAGATTTGTCTGGGTGGAGAGCAAAGATGAAGCTATTGGTCTAGTAGAGACCATTGGTCCCCAGATGAGGGCCTGGTGTCTCCGTTGGGTGTTTTGTTTGTTTGTTTGTTTGTTTTTGAGATGGGGTCTTGCTCTGTTGCCAGGCTGGCGTGTAGTGGCACGATCTCGACTCACTGCAACCTCTGCCTCCTGAGTTAAGCAATTCTTCTGCCTCAGCCTCCTGAGTAGCTGGGATTACACGTGCACGCTGCCACACCCAGCTAATTTTTTTTTTTTGTGTGTATTTTAGTAGAGACAGGGTTTCAGCATGTTGCCCAGGCTGGTCTCGAACTC…	gene(ZNRF3-203)
22	24965968	24969967	CATTTTCCTTCAGAAGTTTGAACACATTGTTCCATTGTCTTCTAGTTTTTTGGGCATTGTTGAGTAGTCCACAGCCATTTTAATTTGTGACCCATTGTCTATGACTTGTTTTTCTCTGGAAGACTGTAGGAGTTTCTCTTTTTCACCAGTACTCTACAATTTCATAATGATATTCCATTGTGTATATCTATTTTAATCCACTCTAGGCACTCAGTGGGTTCTTTTAGTCTAGAAACTTGGGTTCTGAAGCTCTAGGAAATGTTCTTGCATTATTTCATTCATTATTTTCCCCTCTTTTTTTCTCTTTCTAGACAGTCCTACTATTAGGATGTTGGAACCCTGGACTAGTTCCCTAATTTTGTTATGTATTTCCTCCTTTTTTTTTTTTTTTTTTTTTTT…	gene(UPB1-203)
22	46071862	46075861	GCTTCTGGGGGACTCCTGCGAGGCATGTGGGCTGCTTCTCAGACCTGCGGGTACCCCACCTCCCAGATGTTGTCAATGGGATGTGAGGTTCACGAGCACGTCACGGAGCCTCTCCCCTCATAATGTACGTGCGCATCATGGCAAAATGTGCCTGGCCACTGGTTCCTGACGCTGGAAGGCACGAACCCACTCCCCACACCCACAGCCGGCGTTGCTGTGACTGCAGTGTCTGTGTTCTAAGCCCCACTTTTCACATCCATCCCCGCTGCCCGGCCAGAGAGACGTCCTCAGCCCAGAGCCCCACTTTTCACATCCATCCCCGCTGCCCGGCCAGAGAGACATCCTCAGCCCAGAGCTTCCTATCTCCCTCGCCTGCTCCTACCCTCCAGAATAAAATGT…	gene(FBLN1-202)
13	6093972	6097971	CTTCAGTGAAGACAAGCTCACGCCCTAATGCGCTATAGGCATAAGCATCATTTGGATCCACTTCGAGAGTTCTCTGGAAGAATTGAATCGCAATATCGTGTTCCCGTTGCAGACCGAAACAGTTCCCTGCAGCACACCAGGCCTCTGGCTGGCGAATTTTTATCCATGTCTGTGAAGTCTTTGGACAGAACTGAAAGAGCAACCTCTTTCGGAGGATGCCAAAGTGTTGTAGAGTAGATCTCCATGCCTTCGACTCTGTAATTCTCAATCCTCCTAACCTCTGAGAATTGTCTTTCAGCTTGCGTGGACTCTGAAAGTTTACAATAGGCCCTTCCGATTTGGCACAGTACCCAACCGGTATTGCGGTGGTGAGAAGCTAGATGGCTCAAGATGCTGATA…	rdna
13	9309607	9313606	ACATTTTTTTCAGCCCCACCGCGAGTTTGCGTCCGCGGGACTTTTAAGAGGGAGTCACTGCTGCCGTCAGCCAGTAATGCTTCCTCCTTTTTTGCTTTTAGGTTTTGTCTTGCCTTTTTTTTTTTTTCTTTCTTTCTTTCTTTCTTTTTCTTTCTTTCTTTCTTTCTTTCTCGCTCTCGCTCTCTCCCTCCCTCGCTCGTTTTCTCTCTCTCTCGCTCTTGCCCTCTCGCTCTCTCCCTCGCTCGTTTTCTCTCTCTCTCTCTCTCTCTCTCTGTCTCTCGCTCTCGCCCTCTCTCTCTCTCTGTCTCTCTCTCTCTCTCTCTCTCTCTCTCTGTCGCTCTCGCCCTCTCGCTCTCTCTCTGTCTCTGTCTGTGTCTCCCTCCCTCCCTCCCTCCCTCC…	rdna
13	7007861	7011860	GGGATAACTGGCTTGTGGCGGCCAAGCGTTCATAGCGACGTCGCTTTTTGATCCTTCGATGTCGGCTCTTCCTATCATTGTGAAGCAGAATTCACCAAGCGTTGGATTGTTCACCCACTAATAGGGAACGTGAGCTGGGTTTAGACCGTCGTGAGACAGGTTAGTTTTACCCTACTGATGATGTGTTGTTGCCATGGTAATCCTGCTCAGTACGAGAGGAACCGCAGGTTCAGACATTTGGTGTATGTGCTTGGCTGAGGAGCCAATGGGGCGAAGCTACCATCTGTGGGATTATGACTGAACGCCTCTAAGTCAGAATCCCGCCCAGGCGGAACGATACGGCAGCGCCGCGGAGCCTCGGTTGGCCTCGGATAGCCGGTCCCCCGCCTGTCCCCGCCG…	rdna
13	6224511	6228510	TCTGTCTGTCTGTCTGTCTCTTTCTTTCTTTCTGTCTCTGTCTTTGTCCCTCTCTCTCCCTCTCTGCCTGTCTCACTGTGTCTGTCTTCTATCTTACTCTCTTTCTCTCCCCGTCTGTCTCTCTCTCACTCCCTCCCTGTCTGTTTCTCTCTCTCTCTCTTTCTGTCTGTTTCTGTCTCTCTCTGTCTGCCTCTCTCTTTCTCTATCTGTCTCTTTCTCTGTCTGTCTGCCCCTCTCTTTCTTTTTCTGTGTCTCTCTGTCTGTCTCTCTCTCTCTCTGTGCCTATCTTCTGTCTTACTCTCTTTCTCTGCCTGTCTGTCTGTCTCTCTCTGTCTCTCCCTCCCTTTCTGCTTCTCTCTCTCTCTCTCTCTCTCTCCCCCCTCCCTGTCTGTTTCTCTC…	rdna
13	7231575	7235574	GGAGGTGGGTGGACGGGGGGGCCTGGTGGGGTTGCGCGCACGCGCGCACCGGCCGGGCCCCCGCCCTGAACGCGAACGCTCGAGGTGGCCGCGCGCAGGTGTTTCCTCGTACCGCAGGGCCCCCTCCCTTCCCCAGGCGTCCCTCGGCGCCTCTGCGGGCCCGAGGAGGAGCGGCTGGCGGGTGGGGGGAGTGTGACCCACCCTCGGTGAGAAAAGCCTTCTCTAGCGATCTGAGAGGCGTGCCTTGGGGGTACCGGATCCCCCGGGCCGCCGCCTCTGTCTCTGCCTCCGTTATGGTAGCGCTGCCGTTAGCGACCCGCTCGCAGAGGACCCTCCTCCGCTTCCCCCTCGACGGGGTTGGGGGGGAGAAGCGAGGGTTCCGCCGGCCACCGCGGTGGT…	rdna
14	2667386	2671385	CCCACGCCCCACGCCCCACGTCCCGGGCACCCGCGGGACACCGCCGCTTTATCCCCTCCTCTGTCCACAGCCAGCCCCACCCCACCACGCAACCCACGCACACACGCTGGAGGTTCCAAAACCACACGGTGTGACTAGAGCCTGACGGAGCGAGAGCCCATTTCACGAGGTGGGAGGGGTGGGGGTGGGGTGGGTTGGGGGTTGTGGGGTCTGTGGCGAGCCCGATTCTCCCTCTTGGGTGGCTACAGGCTAGAAATGAATATCGCTTCTTGGGCGGAGGGGCTTCCTTAGGCCATCACCGCTTGCGGGACTACCTCTCAAACCCTCCCTTGAGGCCACAAAATAGATTCCACCCCACCCATCGACGTTTCCCCCGGGTGCTGGATGTATCCTGTCAAG…	rdna
14	2534770	2538769	GTTGTGGGGTCTGTGGCGAGCCCGATTCTCCCTCTTGGGTGGCTACAGGCTAGAAATGAATATCGCTTCTTGGGCGGAGGGGCTTCCTTAGGCCATCACCGCTTGCGGGACTACCTCTCAAACCCTCCCTTGAGGCCACAAAATAGATTCCACCCCACCCATCGACGTTTCCCCCGGGTGCTGGATGTATCCTGTCAAGAGACCTGAGCCTGACACCGTCGAATTAAACACCTTGACTGGCTTTGTGTGTTTGTTTGTTTCTGAGATGGAGTCTTGCTCTGTCCCCCAGGCTGGAGTGCAGTGGCGTGATCTCAGCTCACTGGAACCTCTGCCTCCTGGGTTCAAGTGATTCTCCTGTCTCAGCGCCACCATGGCCGGCTCATTTTTTTTTTTTTTTTT…	rdna
14	2637034	2641033	CGATCCTCTTCTTCCCCCCGAGCGGCTCACCGGCTTCACGTCCGTTGGTGGCCCCGCCTGGGACCGAACCCGGCACCGCCTCGTGGGGCGCCGCCGCCGGCCACTGATCGGCCCGGCGTCCGCGTCCCCCGGCGCGCGCCTTGGGGACCGGGTCGGTGGCGCCCCGCGTGGGGCCCGGTGGGCTTCCCGGAGGGTTCCGGGGGTCGGCCTGCGGCGCGTGCGGGGGAGGAGACGGTTCCGGGGGACCGGCCGCGACCGCGGCGGCGGTGGTGGGGGGAGCCGCGGGGATCGCCGAGGGCCGGTCGGCCGCCCCGGGTGCCGCGCGGTGCCGCCGGCGGCGGTGAGGCCCCGCGCGTGCGTCCCGGCTGCGGTCGGCCGCGCTCGAGGGGTCCCCGTGGC…	rdna
14	2201346	2205345	TCGCACGAAAGCCGCCGTGGCGCAATGAAGGTGAAGGCCGGCGCGCTCGCCGGCCGAGGTGGGATCCCGAGGCCTCTCCAGTCCGCCGAGGGCGCACCACCGGCCCGTCTCGCCCGCCGCGCCGGGGAGGTGGAGCACGAGCGCACGTGTTAGGACCCGAAAGATGGTGAACTATGCCTGGGCAGGGCGAAGCCAGAGGAAACTCTGGTGGAGGTCCGTAGCGGTCCTGACGTGCAAATCGGTCGTCCGACCTGGGTATAGGGGCGAAAGACTAATCGAACCATCTAGTAGCTGGTTCCCTCCGAAGTTTCCCTCAGGATAGCTGGCGCTCTCGCAGACCCGACGCACCCCCGCCACGCAGTTTTATCCGGTAAAGCGAATGATTAGAGGTCTTGGGGC…	rdna
14	2199688	2203687	GAGCTTCCGCGTCGGGGCGGGGCGGCTCCGCCGCCGCGTCCTCGGACCCGTCCCCCCGACCTCCGCGGGGGAGACGGGTCGGGGCGTGCGGCGCCCGTCCCGCCCCCGGCCCGTGCCCCTCCCTCCGGTCGTCCCGCTCCGGCGGGGCGGCGCGGGGGCGCCGTCGGCCGCGCGCTCTCTCTCCCGTCGCCTCTCCCCCTCGCCGGGCCCGTCTCCCGACGGAGCGTCGGGCGGGCGGTCGGGCCGGCGCGATTCCGTCCGTCCGTCCGCCGAGCGGCCCGTCCCCCTCCGAGACGCGACCTCAGATCAGACGTGGCGACCCGCTGAATTTAAGCATATTAGTCAGCGGAGGAGAAGAAACTAACCAGGATTCCCTCAGTAACGGCGAGTGAACAGGGA…	rdna
15	2745345	2749344	AGACTTTTCTCTCGGTCACGTGTGGCGTCCGTACTTCTCCTATTTCCCCGATAAGCTCCTCGACTTCAACATAAACGGCGTCCTAAGGGTCGATTTAGTGTCATGCCTCTTTCACCGCCACCACCGAAGATGAAAGCAAAGATCGGCTAAATACCGCGTGTTCTCATCTAGAAGTGGGAACTTACAGATGACAGTTCTTGCATGGGCAGAACGAGGGGGACCGGGGACGCGGAAGCCTGCTTGAGGGAGGAGGGGTGGAAGGAGAGACAGCTTCAGGAAGAAAACAAAACACGAATACTGTCGGACACAGCACTGACTACCCGGGTGATGAAATCATCTGCACACTGAACACCCCCGTCACAAGTTTACCTATGTCACAGTCTTGCTCATGTATGCTTG…	rdna
15	3552969	3556968	AAGCTCGCTTGATCTTGATTTTCAGTACGAATACAGACCGTGAAAGCGGGGCCTCACGATCCTTCTGACCTTTTGGGTTTTAAGCAGGAGGTGTCAGAAAAGTTACCACAGGGATAACTGGCTTGTGGCGGCCAAGCGTTCATAGCGACGTCGCTTTTTGATCCTTCGATGTCGGCTCTTCCTATCATTGTGAAGCAGAATTCACCAAGCGTTGGATTGTTCACCCACTAATAGGGAACGTGAGCTGGGTTTAGACCGTCGTGAGACAGGTTAGTTTTACCCTACTGATGATGTGTTGTTGCCATGGTAATCCTGCTCAGTACGAGAGGAACCGCAGGTTCAGACATTTGGTGTATGTGCTTGGCTGAGGAGCCAATGGGGCGAAGCTACCATCTGTGG…	rdna
15	4198673	4202672	CGGCCCGGCCAGCCCCGGCTCATTTAAAGGCACCAGCCGCCGTTACCGGGGGATGGGGGAGTCCGAGACAGAATGACTTCTTTATCCTGCTGACTCTGGAAAGCCCGGCGCCTTGTGATCCATTGCAAACCGAGAGTCACCTCGTGTTTAGAACACGGATCCACTCCCAAGTTCAGTGGGGGGATGTGAGGGGTGTGGCAGGTAGGACGAAGGACTCTCTTCCTTCTGATTCGGTCTGCACAGTGGGGCCTAGGGCTGGAGCTCTCTCCGTGCGGACCGCTGACTCCCTCTACCTTGGGTTCCCTCGGCCCCACCCTGGAACGCCGGGCCTTGGCAGATTCTGGCCCTTCCTGGCCCTTCAGTCGCTGTCAGAAACCCCATCTCATGCTCGGATGCCCC…	rdna
15	3282040	3286039	CTCTTTCTCGATTCCGTGGGTGGTGGTGCATGGCCGTTCTTAGTTGGTGGAGCGATTTGTCTGGTTAATTCCGATAACGAACGAGACTCTGGCATGCTAACTAGTTACGCGACCCCCGAGCGGTCGGCGTCCCCCAACTTCTTAGAGGGACAAGTGGCGTTCAGCCACCCGAGATTGAGCAATAACAGGTCTGTGATGCCCTTAGATGTCCGGGGCTGCACGCGCGCTACACTGACTGGCTCAGCGTGTGCCTACCCTACGCCGGCAGGCGCGGGTAACCCGTTGAACCCCATTCGTGATGGGGATCGGGGATTGCAATTATTCCCCATGAACGAGGAATTCCCAGTAAGTGCGGGTCATAAGCTTGCGTTGATTAAGTCCCTGCCCTTTGTACACACC…	rdna
15	3126469	3130468	GTCTGTTTCTGTCTCTCTCTGTCTGTCTATGTCTTTCTCTGTCTGTCTCTTTCTCTGTCTGTCTGCCTCTCTCTTTCTTTTTCTGTGTCTCTCTGTCGGTCTCTCTCTCTCTGTCTGTCTGTCTGTCTCTCTCTCTCTCTCTCTGTGCCTATCTTCTGTCTTACTCTCTTTCTCTGCCTGTCTGTCTGTCTCTCCCTCCGTTTCTGTTTCTCTCTCTCTCTCTCTCTCTCTCCCCCTCTCCCTGTCTGTTTCTCTCCGTCTCTCTCTCTTTCTGTCTGTTTCTCACTGTCTCTCTCTGTCCATCTCTCTCTCTCTCTGTCTGTCTCTTTCGTTCTCTCTGTCTGTCTGTCTCTCTCTCTCTCTCTCTCTCTCTCTCTCTCTCTCTCTCTGTCTCTCACT…	rdna
21	3850890	3854889	TGTCTCACTGTGTCTGTCTTCTGTCTTACTCTCTTTCTCTCCCCGTCTGTCTCTCTCTCTCTCTCTCCCTCCCTGTTTGTTTCTCTCTCTCCCTCCCTGTCTGTTTCTCTCTCTCTCTTTCTGTCTGTTTCTGTCTCTCTCTGTCTGTCTATGTCTTTCTCTGTCTGTCTCTTTCTCTGTCTGTCTGCCTCTCTCTTTCTTTTTCTGTGTCTCTCTGTCGGTCTCTCTCTCTCTGTCTGTCTGTCTGTCTCTCTCTCTCTCTCTCTGTGCCTATCTTCTGTCTTACTCTCTTTCTCTGCCTGTCTGTCTGTCTCTCCCTCCCTTTCTGTTTCTCTCTCTCTCTCTCTCTCTCTCCCCCTCTCCCTGTCTGTTTCTCTCCGTCTCTCTCTCTTTCTGTCT…	rdna
21	5559071	5563070	GCTGTCGCTGCGCTTCTGGGCCCGCGGCGGGCGTGGGGCTGCCCGGGCCGGTCGACCAGCGCGCCGTAGCTCCCGAGGCCCGAGCCGCGACCCGCGGGGACCCGCCGCGCGTGGCGCGGGAGGCTGGGGACGCCCTTCCCGGCCCGGTCGCGGGTCCGCGCTCATCCTGGCCGTCTGAGGCGGCGGCCGAATTCGTTTCCGAGTCCCCGTGGGGAGCCGGGGACCGTCCCGCCCCCGTCCCCCGGGTGCCGGGGAGCGGTCCCCGGGCCGGGCCGCGGTCCCTCTGCCGCGATCCTTTCTGGCGAGTCCCCGTGCGGAGTCGGAGAGCGCTCCCTGAGCGCGCGTGCGGCCCGAGAGGTCGCGCCTGGCCGGCCTTCGGTCCCTCGTGTGTCCCGGTCG…	rdna
21	4209671	4213670	CGGTGGCGCTCTCTCGGCTCACTGAAACCTCTGCTTCCCGGGTTCCAGTGATTCTTCTTCGGTAGCTGGGATTACAGGTGCGCACCATGACGGCCGGCTCATCGTTCTATTTTTAGTAGAGACGGGGTTTCTCCGCGTTGGCCACGCTGGTCTCGAACTCCTGACCACAAATGATCCGCCTTCCTGGGCCTCCCAAAGTGCTGGGACGACAGGCCTGAGCCGCCGGGATTTCAGCCTTTAAAAGCGCGGGCCCTGCCACCTTTCGCTGCGGCCCTTACGCTCAGAATGACGTGTCCTCTCTGCCATAGGTTGACTCCTTGAGTCCCCTAGGCCATTGCACTGTAGCCTGGGCAGCAAGAGCCAAACTCCGTCTCCTCACCTCCCCGCGCACATAATAAC…	rdna
21	3281823	3285822	AAGGATCTGGTATTCTACGATCATGAGTTCACTTCAGAGTTTGTTCAAGACATACGTTTCGTAAGGAAACATCTTAGTTAGAAGTTATTCAGCAGTAGGTACCATCCCTAAGTATTTTTCACCAAATTCGTGACAATAAAGAGCTATCTAACCAGAAAAATTAGCGAGTACCGGCACCATCCATAGGGCTTTGTCTTTACGCTTCATTAGCACTTACCATGCCTTACAATGTCTAGGATTGACCCTGATAGCATTTCGAAAACAAGCTAATGCTTTGTCCAGTTCTTCAGTGAAGACAAGCTCACGCCCTAATGCGCTATAGGCATAAGCATCATTTGGATCCACTTCGAGAGTTCTCTGGAAGAATTGAATCGCAATATCGTGTTCCCGTTGCAGACC…	rdna
21	3377727	3381726	TCTCCCACTCCCAACCTCAGGTGGTCCGCCTGCCTTAGCCTCCCAAAGTGCTGGGATGACAGGCGTGAGCCACCGCGCCCAGCCTCTCTCTCTCTCTCTCTCTCTCTCTCTCTCTCTCTCTCTCTCTCGCTCGCTTGCTTGCTTGCTTTCGTGCTTTCTTGCTTTCCCGTTTTCTTGCTTTCTTTCTTTCTTTCGTTTCTTTCATGCTTGCTTTCTTGCTTGCTTGCTTGCTTTCGTGCTTTCTTGCTTTCCTGTTTTCTTTTTCTTTCTTTCTTTCTTTCTTTCTTTTGTTTCTTTCTTGCTTGCTTTCTTGCTTGCTTGCTTGCTTTCGTGCTTTCTTGCTTTCCTGTTTTCTTTCTTTCTTTCTTTCTTTTGTTTCTTTCTTGCTTGCTTTCTTGC…	rdna
22	4875240	4879239	TCCATAGGGCTTTGTCTTTACGCTTCATTAGCACTTACCATGCCTTACAATGTCTAGGATTGACCCTGATAGCATTTCGAAAACAAGCTAATGCTTTGTCCAGTTCTTCAGTGAAGACAAGCTCACGCCCTAATGCGCTATAGGCATAAGCATCATTTGGATCCACTTCGAGAGTTCTCTGGAAGAATTGAATCGCAATATCGTGTTCCCGTTGCAGACCGAAACAGTTCCCTGCAGCACACCAGGCCTCTGGCTGGCGAATTTTTATCCATGTCTGTGAAGTCTTTGGACAGAACTGAAAGAGCAACCTCTTTCGGAGGATGCCAAAGTGTTGTAGAGTAGATCTCCATGCCTTCGACTCTGTAATTCTCAATCCTCCTAACCTCTGAGAATTGTCTT…	rdna
22	5342510	5346509	TGACCACAAATGATCCACCTTCCTGGGCCTCCCAAAGTGCTGGAAACGACAGGCCTGAGCCGCCGGGATTTCAGCCTTTAAAAGCGCGGGCCCTGCCACCTTTCGCTGCGGCCCTTACGCTCAGAATGACGTGTCCTCTCTGCCGTAGGTTGACTCCTTGAGTCCCCTAGGCCATTGCACTGTAGCCTGGGCAGCAAGAGCCAAACTCCGTCCCCCCACCTCCCCGCGCACATAATAACTAACTAACTAACTAACTAACTAAAATCTCTACACGTCACCCATAAGTGTGTGTTCCCGTGAGGAGTGATTTCTAAGAAATGGTACTGTACACTGAACGCAGTGGCTCACGTCTGTCATCCCGAGGTCAGGAGTTCGAGACCAGCCCGGCCAACGTGGTGA…	rdna
22	5402146	5406145	TCTTGCTTTCCTGTTTTCTTTCTTTCTTTCTTTCTTTTGTTTCTTTCTTGCTTGCTTTCTTGCTTGCTTGCTTTCGTGCTTTCTTGTTTTCTCGCTTTCTTTCTTTCTTTTGTTTCTTTCCTGCTTGCTTTCTTGCTTGATTGCTTTCGTGCTTTCTTGCTTTCTTGTTTTCTTTCTTTCTTTTGTTTCTTTCTTTCTTGCTTCCTTGTTTTCTTGCTTTCTTGCTTGCTTGCTTTCGTGCTTTCTTGTTTTCTTGCTTTCTTTCTTTTGTTTCTTTCTTGCTTGCTTTCTTGCTTCCTTGTTTTCTTGCTTTCTTGCTTGCTTGCTTTCGTGCTTTCTTGCTTTCTTTTCTTTCTTTCTTTTCTTTTTCTTTCTTTCTTTCTTTCTTGCTTTCTTTTC…	rdna
22	5305756	5309755	TTTTTTGCAAAAGAAGCTCAAGTACATCTAATCTAATCCCTTACCAAGGCCTGAATTCTTCACTTCTGACATCCCAGATTTGATCTCCCTACAGAATGCTGTACAGAACTGGCGAGTTGATTTCTGGACTTGGATACCTCATAGAAACTACATATGAATAAAGATCCAATCCTAAAATCTGGGGTGGCTTCTCCCTCGACTGTCTCGAAAAATCGTACCTCTGTTCCCCTAGGATGCCGGAAGAGTTTTCTCAATGTGCATCTGCCCGTGTCCTAAGTGATCTGTGACCGAGCCCTGTCCGTCCTGTCTCAAATATGTACGTGCAAACACTTCTCTCCATTTCCACAACTACCCACGGCCCCTTGTGGAACCACTGGCTCTTTGAAAAAAATCCCAGAA…	rdna
22	5677278	5681277	AACAAGTACCGTAAGGGAAAGTTGAAAAGAACTTTGAAGAGAGAGTTCAAGAGGGCGTGAAACCGTTAAGAGGTAAACGGGTGGGGTCCGCGCAGTCCGCCCGGAGGATTCAACCCGGCGGCGGGTCCGGCCGTGTCGGCGGCCCGGCGGATCTTTCCCGCCCCCCGTTCCTCCCGACCCCTCCACCCGCCCTCCCTTCCCCCGCCGCCCCTCCTCCTCCTCCCCGGAGGGGGCGGGCTCCGGCGGGTGCGGGGGTGGGCGGGCGGGGCCGGGGGTGGGGTCGGCGGGGGACCGTCCCCCGACCGGCGACCGGCCGCCGCCGGGCGCATTTCCACCGCGGCGGTGCGCCGCGACCGGCTCCGGGACGGCTGGGAAGGCCCGGCGGGGAAGGTGGCTCGG…	rdna

## Sheet: Probability_of_missegregation
Chromosome	Probability of missegregation
1	0.0527652
2	0.0646422
3	0.163713
6	0.0569894
7	0.0472309
8	0.0386079
9	0.0804645
10	0.0431298
11	0.0320266
12	0.0364188
15	0.0872387
16	0.0899214
17	0.0166198
18	0.0316027
20	0.0678429
