# Supplementary material for: Comparative analysis of predicted DNA secondary structures infers complex human centromere topology
Source: Am J Hum Genet. 2024 Nov 18;111(12):2707–19. doi: 10.1016/j.ajhg.2024.10.016 (PMC11639080; doi:10.1016/j.ajhg.2024.10.016)
Supplement: Table S2. Non-B DNA output data evaluated in the study [file mmc3.xlsx]

## Sheet: Active region
Chromosome	A-Phased repeats	Direct repeats/Slipped motifs	G-Quadruplex motifs	Inverted repeats/Cruciform motifs	Mirror repeats/Triplex motifs	Z-DNA motifs	Short tandem repeats
1	3.99606e-05	3.39665e-05	0	0.0645275	0.00142326	0.000157844	4.44006e-06
2	0.000575342	8.2497e-05	5.64228e-05	0.00230094	0.00106733	0	0.000113273
3	0	0	0	0.0685925	0.000289105	0.0146196	0.0114033
5	1.94489e-05	0	0	0.0791022	0.000773987	0.00015956	2.34181e-05
6	0	0	0	0.0103071	6.96328e-05	0.00821811	2.63378e-05
7	0.0224661	0.000329078	0	0.0185372	0.00027605	3.03019e-05	0
8	4.61198e-05	4.94827e-05	0	0.0122362	0.000345418	4.80415e-06	4.94827e-05
9	0.000305608	0.000653789	0	0.0137311	0.00156529	0	7.9823e-06
10	8.42034e-05	1.23104e-05	0	0.0201448	0.000832186	1.5265e-05	2.01891e-05
11	0.0259723	1.19348e-05	0	0.178418	7.7278e-05	0	1.46202e-05
12	0.000160362	4.57072e-05	0	0.0380268	0.0123328	6.19758e-05	2.71144e-05
13	0.0151746	0	0	0.051539	0.0244369	0	0
14	4.73952e-05	2.25509e-05	0	0.0146168	0.00318924	2.29332e-05	0
15	0.00981025	0.000547421	0	0.0506532	0.000730551	0	0
16	0.000743234	4.89988e-05	1.75364e-05	0.0425253	0.0278576	0.000109345	1.03155e-05
17	7.03849e-05	0.000435385	6.12043e-06	0.0625121	0.000764775	3.89482e-06	2.03087e-05
18	0.0054001	7.25578e-05	0	0.0103049	0.000607304	0	4.19409e-06
19	0.000109265	0	0	0.0530427	0.00422305	6.12703e-05	8.16937e-06
20	4.64624e-05	0	0	0.0101449	0.0274146	0	1.51808e-05
21	0.00910466	0	0	0.0571948	0.00728977	0	0.000120792
22	0.000186802	0	0	0.0154803	0.00135414	0.000130009	0
Average	0.00430298	0.000111699	3.81332e-06	0.0416161	0.00556763	0.00112357	0.000565197

## Sheet: Divergent region
Chromosome	A-Phased repeats	Direct repeats/Slipped motifs	G-Quadruplex motifs	Inverted repeats/Cruciform motifs	Mirror repeats/Triplex motifs	Z-DNA motifs	Short randem repeats
1	0.0054	0.0023	0.0007	0.0657	0.0117	0.0004	0.002
2	0.0053	0.0006	0.0006	0.0407	0.0129	0	0
3	0.0029	0.0018	0.0002	0.0472	0.0175	0.001	0.0008
5	0.0032	0.0011	0.0007	0.0484	0.016	0.0002	0.0012
6	0.0027	0.0007	0.0002	0.0433	0.0163	0.0004	0.0011
7	0.0007	0	0	0.046	0.0135	0.0004	0.0003
8	0.0051	0.0016	0.0008	0.0452	0.0126	0.0004	0.0032
9	0.0052	0.0006	0	0.0311	0.0133	0.0002	0.0006
10	0.0026	0.0009	0	0.0477	0.0133	0.0006	0
11	0.0076	0.0011	0	0.064	0	0.0004	0
12	0.0025	0.003	0	0.0469	0.0094	0.0008	0.0008
13	0.0103	0	0	0.0504	0.0064	0	0
14	0.0039	0.0018	0.0008	0.0404	0.0104	0.0004	0.0012
15	0.0033	0	0.0015	0.0292	0.0031	0.001	0.0028
16	0.001	0.0028	0.0011	0.035	0.0235	0.0001	0.0017
17	0	0	0	0.0336	0	0	0
18	0.0033	0	0.0006	0.0408	0.0157	0	0.0012
19	0.0036	0.0035	0.0007	0.0458	0.0128	0.0004	0.0016
20	0.0049	0.0013	0	0.032	0.0122	0.0008	0.0003
21	0.0096	0	0	0.0566	0.0092	0	0
22	0.0032	0.0012	0.0006	0.0476	0.0143	0.0004	0.0008
Average	0.004045	0.0011	0.00039	0.043595	0.01162	0.000375	0.00088

## Sheet: Centric Transition Region
Chromosome	A-Phased repeats	Direct repeats/slipped motifs	G-Quadruplex motifs	Inverted repeats/Cruciform motifs	Mirror repeats/Triplex motifs	ZDNA motifs	Short tandem repeats
1	0.0041	0.0167	0.0033	0.044	0.0323	0.0023	0.0173
2	0.0041	0.0144	0.0037	0.048	0.0257	0.0021	0.0147
3	0.0049	0.0158	0.0012	0.0601	0.0351	0.0019	0.0132
5	0.0047	0.0143	0.0015	0.0555	0.0317	0.002	0.0136
6	0.0043	0.0201	0.0015	0.0577	0.036	0.0019	0.0147
7	0.0026	0.0235	0.0038	0.0478	0.0352	0.0017	0.0251
8	0.0044	0.0141	0.002	0.0486	0.032	0.0023	0.0131
9	0.0028	0.0181	0.003	0.0494	0.0278	0.0023	0.0183
10	0.0033	0.0145	0.0058	0.0453	0.0301	0.0023	0.0143
11	0.0039	0.0136	0.0031	0.0492	0.0318	0.0019	0.0144
12	0.0045	0.0158	0.0015	0.0556	0.0334	0.0017	0.0142
13	0.0038	0.0237	0.0024	0.0551	0.0448	0.0026	0.0173
14	0.0036	0.0164	0.0038	0.0481	0.031	0.0018	0.0175
15	0.003	0.0354	0.0024	0.0583	0.0509	0.0023	0.0221
16	0.0031	0.0174	0.0048	0.0453	0.032	0.0026	0.0173
17	0.0026	0.0528	0.0056	0.05	0.0311	0.002	0.0207
18	0.0035	0.017	0.0025	0.049	0.0305	0.0021	0.0185
19	0.0027	0.0233	0.0052	0.0468	0.045	0.0031	0.0188
20	0.0019	0.0185	0.0057	0.0463	0.0291	0.0021	0.0244
21	0.0043	0.0163	0.0016	0.0535	0.0321	0.0019	0.0145
22	0.0009	0.032	0.0198	0.052	0.0403	0.0034	0.0172
Average	0.003445	0.02085	0.004045	0.05108	0.03428	0.0022	0.017195

## Sheet: rDNA region
Chromosome	Direct repeats/slipped motifs	G-Quadruplex motifs	Inverted repeats/Cruciform motifs	Mirror repeats/Triplex motifs	ZDNA motifs	Short tandem repeats
13	0.160987	0.0360283	0.068572	0.561341	0.00969254	0.133172
14	0.147389	0.0376667	0.0761673	0.506381	0.0111754	0.120625
15	0.146083	0.0364055	0.073546	0.481711	0.0109544	0.118859
21	0.139926	0.0377162	0.0748294	0.522907	0.0106492	0.120948
22	0.139045	0.0364069	0.0733577	0.493471	0.0111172	0.117592
Average	0.146686	0.0368447	0.0732945	0.513162	0.0107177	0.122239
