# Supplementary material for: Comparative analysis of predicted DNA secondary structures infers complex human centromere topology
Source: Am J Hum Genet. 2024 Nov 18;111(12):2707–19. doi: 10.1016/j.ajhg.2024.10.016 (PMC11639080; doi:10.1016/j.ajhg.2024.10.016)
Supplement: Table S3. Dyad density and symmetry evaluated in the study [file mmc4.xlsx]

## Sheet: Dyad Symmetries Pivot Table
Chromosome	Active region	Divergent region	Centric transition region
1	0.293395	0.259071	0.259485
2	0.208373	0.272106	0.268202
3	0.283177	0.275936	0.327728
5	0.274979	0.283233	0.312998
6	0.242897	0.26743	0.317656
7	0.271587	0.270961	0.263965
8	0.232623	0.241901	0.292786
9	0.192006	0.255703	0.27126
10	0.342831	0.285188	0.270457
11	0.263736	0.291097	0.287647
12	0.249427	0.266167	0.312938
13	0.224781	0.268441	0.310624
14	0.210627	0.245923	0.275256
15	0.226648	0.239135	0.341477
16	0.277196	0.243345	0.270839
17	0.321642	0.241066	0.278064
18	0.24966	0.256684	0.280524
19	0.315655	0.2662	0.273421
20	0.222166	0.257734	0.260982
21	0.213249	0.253776	0.300185
22	0.211137	0.26857	0.293833
Average	0.253704	0.262365	0.289063

## Sheet: Dyad Symmetries
Chromosome	Region	Begin	End	ds_occupancy	ds_nucleotides	Sequence length	Palindrome count	Occupancy%
1	active	121796049	126300487	0.293395	1321578	4504439	120560	0.293395
2	active	92333544	94673023	0.208373	487484	2339480	47967	0.208373
3	active	91738003	92595822	0.288564	247536	857820	21944	0.288564
3	active	92869463	92903106	0.277791	9346	33644	838	0.277791
3	active	95863470	96415026	0.283177	156188	551557	13880	0.283177
5	active	47039135	47049663	0.277899	2926	10529	265	0.277899
5	active	47077203	49596625	0.272059	685432	2519423	61960	0.272059
6	active	58286707	61058390	0.242897	673234	2771684	63051	0.242897
7	active	60414373	63714499	0.271587	896272	3300127	84510	0.271587
8	active	44215833	44217695	0.231884	432	1863	41	0.231884
8	active	44243547	46325080	0.233363	485752	2081534	47468	0.233363
9	active	44951776	47582595	0.192006	505132	2630820	48182	0.192006
10	active	39633794	41664589	0.342831	696220	2030796	64687	0.342831
11	active	51061949	54413484	0.263736	883920	3351536	77465	0.263736
12	active	34620839	37202490	0.249427	643934	2581652	59340	0.249427
13	active	15547594	17498291	0.224781	438480	1950698	40108	0.224781
14	active	10092113	12708411	0.210627	551062	2616299	50837	0.210627
15	active	16678795	17694466	0.226648	230200	1015672	20810	0.226648
16	active	35854529	37793352	0.277196	537434	1938824	49005	0.277196
17	active	23892420	27486939	0.321642	1156150	3594520	104178	0.321642
18	active	15971634	20740248	0.24966	1190534	4768615	112812	0.24966
19	active	25832448	29749519	0.315655	1236444	3917072	110240	0.315655
20	active	26925853	29099655	0.222166	482946	2173803	47424	0.222166
21	active	10962854	11294002	0.212309	70306	331149	6325	0.212309
21	active	11297884	11303831	0.21419	1274	5948	116	0.21419
22	active	12788181	15711065	0.211137	617128	2922885	56954	0.211137
23	active	57819764	60927195	0.343867	1068542	3107432	94250	0.343867
1	divergent	126701150	126755779	0.288559	15764	54630	1412	0.288559
1	divergent	126755779	126786879	0.238449	7416	31101	677	0.238449
1	divergent	126786879	126802930	0.251433	4036	16052	364	0.251433
1	divergent	126802930	126824128	0.257842	5466	21199	494	0.257842
2	divergent	92297386	92300802	0.309628	1058	3417	96	0.309628
2	divergent	95001216	95013880	0.230241	2916	12665	267	0.230241
2	divergent	95013880	95020363	0.263418	1708	6484	156	0.263418
2	divergent	95020363	95034734	0.285138	4098	14372	371	0.285138
3	divergent	90571008	90590286	0.269309	5192	19279	475	0.269309
3	divergent	90590286	90804701	0.282395	60550	214416	5545	0.282395
3	divergent	91711537	91735120	0.246862	5822	23584	542	0.246862
3	divergent	91735120	91738002	0.290669	838	2883	76	0.290669
3	divergent	96415026	96423364	0.290442	2422	8339	222	0.290442
5	divergent	46812529	46830042	0.282288	4944	17514	452	0.282288
5	divergent	50467777	50474605	0.277347	1894	6829	175	0.277347
5	divergent	50474605	50476981	0.275978	656	2377	62	0.275978
5	divergent	50476981	50486367	0.312347	2932	9387	267	0.312347
5	divergent	50600088	50627991	0.268205	7484	27904	684	0.268205
6	divergent	61058390	61413505	0.280635	99658	355116	9150	0.280635
6	divergent	62514935	62576462	0.254226	15642	61528	1432	0.254226
7	divergent	58267147	58272940	0.257163	1490	5794	135	0.257163
7	divergent	58272940	58276138	0.244451	782	3199	74	0.244451
7	divergent	59828427	59833371	0.258847	1280	4945	116	0.258847
7	divergent	59833371	59834354	0.276423	272	984	26	0.276423
7	divergent	60410644	60414372	0.306248	1142	3729	104	0.306248
7	divergent	63714499	63724523	0.292269	2930	10025	274	0.292269
7	divergent	63724523	63729466	0.261327	1292	4944	115	0.261327
8	divergent	44214155	44215832	0.18236	306	1678	29	0.18236
8	divergent	44217695	44243546	0.272784	7052	25852	646	0.272784
8	divergent	46325080	46350589	0.270561	6902	25510	633	0.270561
9	divergent	42411678	42444217	0.255439	8312	32540	764	0.255439
9	divergent	42723519	42726231	0.260966	708	2713	64	0.260966
9	divergent	44773761	44775912	0.240706	518	2152	47	0.240706
9	divergent	44938599	44951775	0.248767	3278	13177	308	0.248767
9	divergent	47582595	47589745	0.238288	1704	7151	158	0.238288
9	divergent	77279322	77282899	0.251537	900	3578	87	0.251537
9	divergent	77289240	77319551	0.267617	8112	30312	740	0.267617
9	divergent	77599464	77602175	0.270649	734	2712	66	0.270649
9	divergent	79944043	79946750	0.267356	724	2708	65	0.267356
10	divergent	39617055	39624973	0.258366	2046	7919	190	0.258366
10	divergent	39624973	39633793	0.339644	2996	8821	276	0.339644
10	divergent	41926237	41933458	0.242592	1752	7222	163	0.242592
10	divergent	42049585	42061843	0.338364	4148	12259	384	0.338364
10	divergent	43199266	43200504	0.246973	306	1239	29	0.246973
11	divergent	51019951	51021486	0.307292	472	1536	40	0.307292
11	divergent	51021486	51023358	0.300053	562	1873	50	0.300053
11	divergent	54443345	54450838	0.263678	1976	7494	179	0.263678
11	divergent	54476419	54481671	0.281363	1478	5253	131	0.281363
11	divergent	54481671	54487965	0.303098	1908	6295	170	0.303098
12	divergent	34555160	34556862	0.2431	414	1703	37	0.2431
12	divergent	34556862	34579235	0.291142	6514	22374	605	0.291142
12	divergent	34579235	34589265	0.293091	2940	10031	276	0.293091
12	divergent	34589265	34593492	0.263955	1116	4228	104	0.263955
12	divergent	37202490	37221403	0.24733	4678	18914	437	0.24733
12	divergent	37221403	37229728	0.286092	2382	8326	226	0.286092
12	divergent	37229728	37369877	0.238459	33420	140150	3030	0.238459
13	divergent	17508596	17511150	0.271624	694	2555	65	0.271624
13	divergent	17511150	17515884	0.265259	1256	4735	114	0.265259
14	divergent	10067391	10092112	0.231292	5718	24722	529	0.231292
14	divergent	12708411	12740173	0.260555	8276	31763	759	0.260555
15	divergent	16664460	16678794	0.239135	3428	14335	320	0.239135
16	divergent	35794951	35828954	0.287907	9790	34004	907	0.287907
16	divergent	35828954	35831856	0.222528	646	2903	61	0.222528
16	divergent	35831856	35834066	0.202623	448	2211	41	0.202623
16	divergent	37858009	37863882	0.266258	1564	5874	145	0.266258
16	divergent	37863882	37867244	0.239072	804	3363	76	0.239072
16	divergent	39396518	39400256	0.251939	942	3739	89	0.251939
16	divergent	39503393	39523668	0.233083	4726	20276	448	0.233083
17	divergent	27571319	27576047	0.241066	1140	4729	104	0.241066
18	divergent	15607616	15611197	0.294807	1056	3582	95	0.294807
18	divergent	15611197	15617513	0.27988	1768	6317	159	0.27988
18	divergent	15617513	15633403	0.236108	3752	15891	348	0.236108
18	divergent	15633403	15641581	0.24893	2036	8179	192	0.24893
18	divergent	21121235	21125454	0.223697	944	4220	89	0.223697
19	divergent	25268012	25302775	0.259924	9036	34764	825	0.259924
19	divergent	25302775	25305836	0.234487	718	3062	67	0.234487
19	divergent	25621289	25649842	0.254395	7264	28554	671	0.254395
19	divergent	25649842	25662269	0.293209	3644	12428	334	0.293209
19	divergent	25662269	25664815	0.282686	720	2547	66	0.282686
19	divergent	25664815	25672228	0.29161	2162	7414	200	0.29161
19	divergent	25672228	25684039	0.240433	2840	11812	260	0.240433
19	divergent	25800914	25818021	0.272855	4668	17108	427	0.272855
20	divergent	26318020	26332347	0.242741	3478	14328	319	0.242741
20	divergent	26332347	26336314	0.28377	1126	3968	105	0.28377
20	divergent	26336314	26341078	0.268206	1278	4765	117	0.268206
20	divergent	26343418	26356678	0.286705	3802	13261	349	0.286705
20	divergent	26356678	26363662	0.257695	1800	6985	171	0.257695
20	divergent	26363662	26383658	0.232835	4656	19997	445	0.232835
20	divergent	30628871	30631971	0.232183	720	3101	66	0.232183
21	divergent	11306378	11307743	0.218155	298	1366	28	0.218155
21	divergent	11307743	11311467	0.289396	1078	3725	98	0.289396
22	divergent	12765164	12769754	0.280549	1288	4591	114	0.280549
22	divergent	12769754	12779856	0.217757	2200	10103	205	0.217757
22	divergent	12779856	12788180	0.22006	1832	8325	172	0.22006
22	divergent	15711065	15726633	0.250112	3894	15569	358	0.250112
22	divergent	15726633	15730037	0.314244	1070	3405	97	0.314244
22	divergent	15730037	15742829	0.264051	3378	12793	310	0.264051
22	divergent	16514391	16540773	0.322329	8504	26383	789	0.322329
22	divergent	16540773	16558276	0.291476	5102	17504	466	0.291476
22	divergent	16558276	16570374	0.25655	3104	12099	289	0.25655
23	divergent	57817387	57817895	0.231827	118	509	11	0.231827
23	divergent	57817895	57819763	0.194757	364	1869	33	0.194757
23	divergent	60927195	60927707	0.366472	188	513	16	0.366472
1	centric_transition	144008994	147241659	0.259485	838828	3232666	76021	0.259485
2	centric_transition	98345164	99673021	0.268202	356134	1327858	32313	0.268202
3	centric_transition	96498140	101415026	0.327728	1611402	4916887	144006	0.327728
5	centric_transition	51082874	54596624	0.312998	1099798	3513751	98739	0.312998
6	centric_transition	62665581	66058390	0.317656	1077746	3392810	96908	0.317656
7	centric_transition	66709007	68714499	0.263965	529380	2005493	48062	0.263965
8	centric_transition	48466602	51325080	0.292786	836924	2858479	76107	0.292786
9	centric_transition	81269165	81694041	0.27126	115252	424877	10456	0.27126
10	centric_transition	43443011	46664589	0.270457	871298	3221579	79414	0.270457
11	centric_transition	55216869	59413484	0.287647	1207142	4196616	108881	0.287647
12	centric_transition	38541929	42202490	0.312938	1145530	3660562	102491	0.312938
13	centric_transition	20485259	22498291	0.310624	625296	2013033	55625	0.310624
14	centric_transition	13671143	17708240	0.275256	1111236	4037098	100226	0.275256
15	centric_transition	22489964	22694129	0.341477	69718	204166	6014	0.341477
16	centric_transition	52263389	57219471	0.270839	1342302	4956083	121566	0.270839
17	centric_transition	28139193	32486939	0.278064	1208950	4347747	109245	0.278064
18	centric_transition	21125454	25933550	0.280524	1348786	4808097	121936	0.280524
19	centric_transition	30396484	34768171	0.273421	1195310	4371688	107927	0.273421
20	centric_transition	37114981	37969538	0.260982	223024	854558	20072	0.260982
21	centric_transition	12418454	16341849	0.300185	1177746	3923396	106294	0.300185
22	centric_transition	20037050	20711065	0.293833	198048	674016	18264	0.293833
23	centric_transition	61247454	65927025	0.284203	1329948	4679572	117481	0.284203
