# Supplementary material for: Comparative analysis of predicted DNA secondary structures infers complex human centromere topology
Source: Am J Hum Genet. 2024 Nov 18;111(12):2707–19. doi: 10.1016/j.ajhg.2024.10.016 (PMC11639080; doi:10.1016/j.ajhg.2024.10.016)
Supplement: Table S4. Sequences and GC content evaluated in the study [file mmc5.xlsx]

## Sheet: GC% Pivot Table
Chromosome	Active region	Divergent region	Centric transition region	Gene region	rDNA region
1	39.15	37.36	40.77	38.135
2	38.2	37.08	43.935	39.635
3	38.065	35.565	35.3	39.685
5	39.05	37.07	35.505	40.005
6	40.155	35.46	34.815	37.275
7	39.125	36.28	44.59	37.445
8	39.05	35.475	39.79	44.07
9	37.29	36.535	44.875	38.26
10	38.14	36.735	48.45	40.29
11	40.22	38.32	38.725	41.11
12	38.465	36.61	36.58	39.69
13	38.65	36.225	39.84	37.275	57.91
14	39.065	37.645	38.85	41.14	60.35
15	37.865	40.86	41.69	45.145	57.585
16	39.51	36.22	47.195	47.025
17	40.67	37.65	43.21	49.365
18	39.83	37.375	40.79	40.1
19	39.415	37.43	45.18	49.5
20	39.115	36.225	46.95	46.605
21	38.815	35.825	38.765	38.54	58.02
22	38.99	37.83	56.245	47.71	57.6812
Average	38.9921	36.9417	42.0024	41.8098	58.3092

## Sheet: GC%
Chromosome	Begin	End	Region	Sequence	GC%
1	124623667	124627666	active	GCTGAAATCTCCACTTGCAAATTCGACAAACAGAGTGTTTCAAGCCTGCTCTCTGTAAAGGATCCTTCAACTCTGTGAGTTGAATACACACAACACAAGGAAGTTACTGAGAATTATTCTGTCTAGCAGAATATGAAGAAATCCCGTTTCCAACGAAGGCCTCAAAGAGGTCTGAATATCCACTTGCAGACTTTACAAACAGAGTGTTTCCTAACTGCTCTATGAGAAGAAAAGTTAAACTCTGTGAGTTGAACGCACACATCACAAAAGATTTTCTGAGAATCATTCTGTCTAGTCTTTATATGAAGATAGTTTCCTTTTCTACCATTGACCTCAAAGCGGCTGAAATCTCCACTTGCAAATTCCACAAAAAGAGTGTTTCAAGTCTGCTCTGTGTAA…	39.275
1	123826622	123830621	active	AACGATCCTTTACACAGAGCAGACTTGAAACACTCTTTTTGTGGAATTTGCAAGTGGAGATTTCAGCCGCTTTGAGGTCAATGGTAGAAAAGGAAATATCTTCGTATAAAGACTAGACAGAATGATTCTCATAAACTCCTTTGTGATGTGTGCGTTCAACTCACAGAGTTTAACTTTTCTTTTCATAGAGCAGTTAGGAAACACTCTGTTTGTAAAGTCTGCAAGTGGATATTCAGACCTCTTTGAGGCCTTTGTTGGAAACGGGATTTCTTCATATTATGCTAGACAGAAGAATTCTCAGTAACTTCCTTGTGTTGTGTGTATTCAACTCACAGAGTTGAACGATCCTTTACACAGAGCAGACTTGAAACATTCTTTTTGTGGAATTTGTAAGTGGAG…	38.85
1	125879592	125883591	active	GAAACTCCTTTGTGATGTGTGTGTTCAACTCACAGAGTTTAACCTTTCTTTTCATAGAGCAGTTAGTAAACAGTCTGTTTATAAAGTCTGCAAGTGGATATTCAGACCCCTTTGAGGCCTTCGTTGGAAACGGGATTTCTTCATATTATGCTAGACAGAAGAATTCTCAGTAACTTCCTTGTGTTGTGTGTATTCAACTGACAGAATTGAACTTTCATTTAGAGAGAGCAGATTTGAAACACTGTTTTTGTGGAATTTGCAAGTGGAGATTTCAAGCGCTTTGGGGCCAAAGGCAGAAAAGGAAATATCTTCGTATAAAAAGTAGACAGAATGATTCTCAGAAACTGCTGCGTGATGTGTGCGTTCAACTCTCAGAGTTTAACTTTTCTTTTCATTCAG…	39.125
1	125798473	125802472	active	TCTGCTCTGTCTAAGGGAACGTTCAACTCTGTGAGTTGAATGCACACAACACAAGGAAGTTACTGGGAATTCTTCTGTCTAGCCTTACATGAAAAAACCCGTTTCCAACGAAGGCCTCTAAGTGGTCAAAATATTCACGTGCAGACTTTACAAACAGAGTGTTTCCAAACCGCTGAATGAAGAGAAAAGTTAAACTCTGAGAGTTGAACGCACACATCACGCAGCAGTTTCTGAGAATGATTCTGTCTAGTTTTTATACGAAGATATTTCCTTTTCTGCCTTTGGCCCCAAAGCGCTTGAAATCTCCACTTGCAAATTCCACAAAAACAGTGTTTCAAATCTGCTCTCTCTAAATGAAAGTTCAACTCTGTCAGTTGAATACACACAACACAAGGAAGT…	39.325
1	122771597	122775596	active	TTGCAAGTGGAGATTTCAGCCGCTTTGAGGTCAATAGTAGAAAAGGAAATATCTTCGTAGAAAAACTAGACAGAATGATTCTCAGAAACTCCTTTGTGATGTGTGTGTTCAACTCACAGAGTTTAACCTTTCTTTTCATAGAGCAGTTAGTAAACACTCTGTTTATAAAGTCTGCAAGTGGATATTCAGACCCCTTTGAGGCCTTCGTTGGAAACGGGATTTCTTCATATTATGCTAGACAGAAGAATTCTCAGTAACTTCCTTGTGTTGTGTGTATTCAACTGACAGAGTTGAACTTTCATTTGGAGAGAGCAGATTTGAAACACTGTTTTTGTGGAATTTGCAAGTGGAGATTTCAAGCGCTTTGGGGCCAAAGGCAGAAAAGGAAATATCTTCGTA…	39.175
2	94605820	94609819	active	GCAATGTCAGAAACATTTTCATGATGTATCTACTCAGCTAACAGAGTTGAACCTTTCTTTTGAGAGAGCAGTTTTGAAACACTCTTTTTGTGGAATCTGCAAGTGGATATTTGTCTAGCTTTGAGGATTTCGTTGGAAACGGGATTACATATAAAAAGCAGACAGCAGCATTCCCAGAAACTTCTTTGTGATGTTTGCATTCAAGTCACAGAGTTGAACATTCCCTTTCATAGAGCAGGTTTGAAACTCTCTTTTTGTAGTATCTGGATGTGGACATTTGGAGCGCTTTCAGGCCTATGGTGAAAAAGGAAATATCTTCCCCTGAAAACTAGACAGAAGCATTCTCAGAATCTTATTTGTGATGTGCGCCCTCAACTAACAGTGTTGAAGCTTTCTTTT…	38.4
2	93429185	93433184	active	TATTTGTGATGTGCGCCCTCAACTAACAGTGTTGAAGGTTTCTTTTGATAGAGCAGTTTTGAAACACTCTTTTCGTAAAATCTGCAAGAGGATATTTTGATAGCTTTGAGGATTTCGTTGGAAACGGGATTGTCTTCATATAAACTCTAGACAGAAGCATTCTCAGAAGCTTCATTGGGATGTTTCAATTGAAGTCACAGTGTTGAACAGTCCCTTTCATAGAGCAGGTTTGAAACACTCTTTTTGTAGTATCTGGAAGTGGACATTAGGAGAGATCTCAGGAATACGGTGATAAAGGAAATATCTTCCAATAAAAGCTAGATAGAAGCAATGTCAGAAACTTTTTCATGATGTATCTACTCAGCTAACAGAGTTGAACCTTTCTTTTGAGAGAGCAGT…	38.15
2	94383379	94387378	active	TTCATGATGTATCTACTCAGCTAAAAGAGTTGAACTATTCTTTTGAGAGAGCAGTTTTGAAACACTCTTTTTGTGGAATCTGCAAGTGGATATTTGTCTAGCTTTGAGGATTTCGTTGGAAACGGGATTACATATAAAAAGCAGACAGCAGCATTCCCAGAAAGGTCTTTGTGAAATTTGCATTGAAGTCACAGAGTTGAACATTCCCTTTCATAGAGCAGGTTTGAAACACTCTTTTTGTAGTATCTGGATGTGGAGATTTGGAGCGCTTTCAAGCCTATGGTGAAAAAGGAAATATCTTCCCCTGAAAACTAGACAGAAGCATTTTCAGAAACTTATTTGTGATGTGCGCCCTCAACTAACAGTGTTGAACCTTTCTTTTGATAGAGTAGTTTTGAA…	38.05
2	93911019	93915018	active	CTTTCATAGAGCAGGTTTGAAACACTCTTTTTGTAGTATCTGGAAGTGGACATTTGGAGAGATCTCAGGAATACGGTGATAAAGGAAATATCTTCCAATAAAAGCTAGATAGAAGCAATGTCAGAAACTTTTTCATGATGTACCTACTCAGCTAACAGAGTTGAACCTTTCTTTTGAGAGAGCAGTTTTGAAACACTCTTTTTGTGGAATCTGCAAGTGGATACTTGTCTAGCTTTGAGGATTTCGTTGGAAACGGGATTACATATAAAAAGCAGACAGCAGCATTCCCAGAAACTTCTTTGTGATGTTTGCATTCAAGTCACAGAGTTGAACATTCCCTTTCATAGAGCAGGTTTGAAACACTCTTTTTGTAGTATCTGGATGTGGACATTTGCAGCG…	38.525
2	94045873	94049872	active	CCCTTTCATAGAGCACGTTTGAAACAATCTTTTTGTAGTATCTGGAAGTGGACATTTGGAGCGTTCTCAGGACTACGGTGAAAAAGGAAATATCTTCCAAATAAAGCTAGATAGAAGCAATGTCAGAAAATTTTTCATGATGTATCTACTCAGCTAACAGAGTTGAACCTTTCTTTTGACAGAGCAGTTTTGAAACACTCTTTTTGTGGAATCTGCAAGTGGATATTTGTCTAGCTTTGAGGATTTCGTTGGAAACGGGATTACATATAAAAAGCAGACAGCAGCATTCCCAGAAACTTCTTTGTGATGTTTGCATTCAAGTCACAGAGTTGAACATTCCCTTTCATAGAGCAGGTTTGAAACACTCTTTTTGTAGTATCTGGATGTGGACATTTGGAG…	37.875
3	92377213	92381212	active	GTTTTTACATGAAGATATTTCGTTGTCAACCGTAGGCTTCAAAGCACTCAAAGTATTCACTTGGAACTTTTACAAAAAGAGTGTTAGAAAACTGCTCTTTCCAAAGTAAGGTTCAACTCTGTGAGTTGAATGCACACATAACAATCAAGAAGTTTCTGAGAATTCTTCTGTCCTGGTTTATATGAAAAAATCCCGTTTCCAACGAAGGCCTCAAAGACGTTTAAATATCCACTTGCAGACTTCACAAACAGAGGGTTTCCAAACTGCTCTATGAAAAGAAAGGTTAAACTCTGTGAGTTGAACGCACACATCACAAAGTAGCTTCTGAGAATGATACTGTCTAGTTTTTATACGAAGATATTTCCTTTCTACCATTGGCGTCAAAGCGCTAGAATTCTC…	38.075
3	92554539	92558538	active	TCAACTCTGTGAGTTGAATGCACACATAACAATCAAGAAGTTTCTGAGAATTCTTCTGTCCTGTTTTATATGAAAAAATCCCGTTTCCAACGAAGGCCTCAAAGACGTTTAAATATCCACTTGCAGACTTCACAAACAGAGGGTTTCCAAACTGCTCTATGAAAAGAAAGGTTAAACTCTGTGAGTTGAACGCACACATCACAAAGTAGCTTCTGAGAATGATACTGTCTAGTTTTTATACGAAGATATTTCCTTTCTACCATTGGCGTCAAAGCGCTAGAATTCTCCACTTGCAAATTCCACAAAAAGAGTGTTTCCAATCGGCTCTGTCTAAAGGAAGGTTCAACTCTGTGAGTTGAATACACACACACAAAGAAGCTACTGAGAATTCTTTTGTCA…	38.025
3	92877366	92881365	active	TTCTGTCTGGCAGTACATGAAGAAATCCCGTTTCCAACGAAGGCCTCAAAGAGGTCCAAATATCCACTTGCAGATTCTGCAAAAAGAGTGTTTCAAAACCGCTCCATTAAAAGGAATGTTGAACTCTGTGAGTTGAATGCAAACATCACAACTCAGTTTCTGAGAATGCTTCTGACTAGATTTTATGGTAAGATATTTCCTTTTCTACCGTAGGCTTCAATGCCCTCTAAATACACCCTTGCAAATTCTACAAAGAGACTGTTTCATAACTGCTCTATAGGAAGAAAGGTTGAACTCTGTGAGTTGAATGCAGAGATCACAACGTGGTTTCTGCGAATGATTCTTTGTAGTTTTTACATGAAGATATTTCGTTGTCAACCGTAGGCTTCAAAGCACTCA…	38.175
3	96180977	96184976	active	TTTTCTACCATTGGCCTCAAAGCTCTGAAATCTCCACTTGCAAATTCCACAAAAAGAGAGTTTCAAATCTGCTGTTTCTAAAGGAAAGTTCAACTCTGAGAGTTGAATACACACCAGAAAAAGCAGTTACTGAGAAGTCTTCTGTCTAGCATTATATGAAGAAATCCCATTTCCAACGAAGACTTCAAAGAGGTCCAAATATCCACTTGCAGATTCTGCAAAAAGAGTGTTTCGAAACAACTGTATGAAAAGAAAGGTTAAACACTGTGAGTTGAACGCACACATTGCAAATCAGTTTCTGAGAATGATTCCGTCTAATTATTATACGAAGGTATTTCCTTTTCTATCATTGGCCTCAAAGCGCTTGATACCTCCACCTGAAAATTCCACAAAAAGAGT…	38
3	96224217	96228216	active	AGTTGCTGACTTTACAAACTGAGTGTTTCCAAACTGCTCTATGAAAAGAAAGGTTAAACACTGTGAGTTGAACACACACGTACCAAAGTAGTTTCTGAGAATGATTCTGTCTAGTTTGCATACGAAGATATTTCCTTTTCTACCATTGGCCTCAAAGCTCTGAAATCTCCACTTGCAAATTCCACAAAAAGAGAGTTTCAAATCTGCTGTTTCTAAAGGAAAGTTCAACTCTGAGAGTTGAATACACACCAGAAAAAGCAGTTACTGAGAAGTCTTCTGTCTAGCATTATATGAAGAAATCCCATTTCCAACGAAGACTTCAAAGAGGTCCAAATATCCACTTGCAGATTCTGCAAAAAGAGTGTTTCGAAACAACTGTATGAAAAGAAAGGTTAAACA…	38.05
5	49001879	49005878	active	ATGGTTTACACAGAGCAGATTTGAAACACTCTTTTTGTGGAATTTGCAAGTGGAGATTTCAGCCGCGTTGAGGTCAATGGTAGAAAAGGAAATATCTTCGTATAAAAACTAGACAGAATGATTCTCAGAAACTCCTTTGTGATGTGTGTGTTCAACTCACAGAGTTTAACATTTCTTTTCATAGAGCAGTTAGGAAACACTCTGTTTGTAAAGTCTGCAAGTGGATATTCAGACCTCTTTGAGGCCTTCGTTGGAAACGGGTTTTTTTCATATAAGGCTAGACAGAAGAATTCCCAGTAACTTCCTTGTGTTGTGTGTGATCAACTCACAGAGTTGAACTTTCATTTACACAGAGCAGATTTGAAACACTCTTTTTGTGGAATTTGCAGGTGGAGATTT…	38.975
5	47041112	47045111	active	TCAACTCACAGAGTTGAACGATCCTTTACACAGAGCAGACTTGTAACACTCTTTTTGTGGAATTTGCAAGTGGAGATTTCAGCCGCTTTGAAGTCAAAGGTAGAAAAGGAAATATCTTCCTATAAAAACTAGACAGAATGATTCTCAGAAACTTCTTTGTGATGTGTGCGTTCAACTCACAGAGTTTAACCTTTCTTTTCATAGAGCAGTTAGGAAACACTGTGTTTTTAAACTGTGCAAGTGGATATTCAGACCTCTTTGAGGCCTTCGTTGGAAACGGGATTTCTTCATACTGTGCTAGACAGAAGAATTCTCAGTAACTTCCTTGTGTTGTGTGTATTCAACTCACAGAGTTGAACGATCCTTTACACAGAGCAGACTTGAAACACCCTTTTTGTG…	39.075
5	47043169	47047168	active	CTTTCATTTACACAGAGCAGATTTGAAACACTCTTTTTGTGGAATTTGCAAGTGGAGATTTCAAGCGCTTTGACGCCAAAGGCAGAAAAGGAAATATCTTCGTATAAAAATTAGACAGAATCATTCTCAGAAACTGCTCTGCGATGTGTGCGTTCAACTCTCAGAGTTTAACTTTTCTTTTCATTCAGCAGTTTGGAAACACTCTGTTTGTAAAGTCTGCACGTGGATATTTTGACCACTTAGAGGCCTTCGTTGGAAACGGGTTTTTTTCCTGTAAGGCTAGACAGAAGAATTCCCAGTAACTTCCTTGTGTTGTGTACATTCAACTCACAGAGTTGAACGTTCCCTTAGACAGAGCAGATTTGAAACACTCTTTTTGTGCAATTGGCAAGTGGAGAT…	39.075
5	48628822	48632821	active	GTTGTGTGTGTTCAACTCACAGAGTTGAACTTTGATTTACACAGAGCAGATTTGAAACACTCTTTTTGTGGAATTTGCAAGTGGAGATTTCAAGCGCTTTGAGGCCAAAGGCAGAAAAGGAAATATCTTCGTATAAAAACTAGACAGAATCATTCTCAGAAACTGCTCTGCGATGTGTGCGTTCAACTCTCAGAGTTTAACTTTTCTTTTCATTCAGCAGTTTGGAAACACTCTGTTTGTAAAGTCTGCACGTGGATATTTTGACCACTTAGAGGCCTTCGTTGGAAACGGGTTTTTTTCCTGTAAGGCTAGACAGAAGAATTCCCAGTAACTTCCTTGTGTTGTGTACATTCAACTCACAGAGTTGAACGTTCCCTTAGACAGAGCAGATTTGAAACA…	38.975
5	49125079	49129078	active	TTGTAAAGTCTGCACGTGGATAATTTGACCACTTAGAGGCCTTCGTTGGAAACGGGTTTTTTTCATGTAAGGCTAGACAGAAGAATTCTCAGTAACTTCCTTGTGTTGTGTGTATTCAACTCACAGAGTTGAACGATCCTTTACACAGAGCAGACTTGTAACACTCTTTTTGTGGAATTTGCAAGTGGAGATTTCAGCCGCTTTCAAGTCAAAGGTCGAAAAGGAAATATCTTCCTATAAAAACTAGACAGAATGATTCTCAGAAACTCCTTTGTGATGTGTGCGTTCAACTCACAGAGTTTAACCTTTCTTTTCATAGAGCAGTTAGGAAACACTCTGCTTGTAAAGTCTGCAAGTGGATATTCAGCCCTCTTTGAGGCCTTCGTTGGAAACGGGTTT…	39.15
6	59791438	59795437	active	AAACACTCTCTTTGTAAAGTCTACAAGTGGATATTTTGAGCCCTTGGAGGCATTCTTTGGAAAAGGGAATGTCTTCACATAAAAGGCAGACGGAAGTGTTCTCAGAAACTGCTTTGTGATGTCTGTGTTCAACTCACAGAGTTTAACATTTCCTTTGATAGAGCGGTTTAGTAACCCTCTCTTTGTAGAATTTGGAAGTGTATACTAAGAGCGCTTTGAGGCCTATGGTAGAAAAGGAAATATCTTTCCATAAAAGCTAGACAGAAGCAATCTCAGAAACTCCTCTGTGATGTCTGCATTCAACTCACCGAGTGGAACATTCCTCTTGAGAGAGCAGTTTGGAAACACTCTTTCTGTAGAATCAGCTTGTTTGTATTTGGACCTCCTTGAGGCCTTCGT…	40.275
6	60225297	60229296	active	CTTCCTTTGGATACAGCAGTTTTGAAACACTGTTTTTGTAGTATTTCCAAGCGGATATTTAGAGCGCCTTGAAGCCTATGCTAGAAATGGAAATATCTCCCCATAAAACCAAGACAGAAGCAATCTCAGAAACTAATGTGTGATGGCTGCATTCCACACACACGGTGGACCATTTCTCTTGATAGAGCAGTTTTGAAACACTCTTTCTGTAGAATCTGCAAGTGGATAATTGGACCTCCTAGAGGCCTTCGTTGGAAACGGGATTTCTTCATCTAAACCTACAGAGAAGAATTCTCAGTAACTTCTTCGGATGTGTGCATTCGACGCACAGAATGGAACATTCCCTTTGATAGAGCAGTTTTGAGACACCGTTTTTGTAGAATTCCCAAGTGGATATTT…	39.65
6	59344190	59348189	active	GCGGATATTTGGAACGCCTTGAAGCGTATGGTAGAAAAGGAAATATCTTCCCATAAAACCTAGACAGAACCAATCTCAGAAACGACTTTGTGATGTCTGCATTCAAGTCACAGAGTTGAACATTTCTCTTGATAGAGCAGTTTTGAAACCCTCTTTCTGAAGGATCTGCAAGTGGATATTTGGAACTCCTTTGGGTCTTCGTTGGAAACGGGATTTCTTCGTATAAATCTAGACAGAAGAATTCTCAGAAACTTCCTTGTGATGTGTGCATTCAACTCAGCGAGTGGCACCTTCCTTTGGATACAGCAGTTTTGAAACACTGTTTTTGTAGTATTTCCAAGCGGATATTTAGAGCGCCTTGAAGCCTATGCTAGAAATGGAAATATCTCCCCATAAAAC…	40.4
6	58733841	58737840	active	CAGAGTTGAACATTTCTCTTGATAGAGCAGTTTTGAAACCCTCTTTCTGAAGGATCTGCAAGTGGATATTTGGAACTCCTTTGGGTCTTCGTTGGAAACGGGATTTCTTCGTATAAATCTAGACAGAAGAATTCTCAGAAACTTCCTTGTGATGTGTGCATTCAACTCAGCGAGTGGCACCTTCCTTTGGATACAGCAGTTTTGAAACACTGTTTTTGTAGTATTTCCAAGCGGATATTTAGAGCGCCTTGAAGCCTATGCTAGAAATGGAAATATCTCCCCATAAAACCAAGACGGAAGCAATCTCAGAAACTAATGTGTGATGGCTGCATTCCACACACACGGTGGACCATTTCTCTTGATAGAGCAGTTTTGAAACACTCTTTCTGTAGAATCTGC…	40.475
6	58357223	58361222	active	CTAGAAAAGGAAACATCTTCATGTAAAAAGTAGATAGAATCGTTCTCAGAAAGTGCTTAGTGACGTGTGCGTTCAACTCACAGAGTGTAACGTTTCTTTTGATAGAGCGTTTCTGAAACACCCTTCTTGTAGTAGCTGCAAGTGGATATTTGGACCTATTGGAGGCCTTCTTTGGAAACGGGATTTCTTCATGTAACTCTAGATTGAAGAATTCTCAGAAACTCCTGTGTGATGTGTGCATTCAATTCAAAGAGTGAAACCTCCCTTTTCACAGAGCAGTTTTGAAACACTGTTTTTGTAGGATTTCCAAGGGGATATTTATAGCGCATTGAGCCTACGGCAGAAAAAGAAACACCTTCCTATGAAAACTAGACAGAATAATTCTCAGAATCTGCTTTG…	39.975
7	62295339	62299338	active	CAGTTTAGAAACACTCTGCTTGTTATGTCTGCAAGTGGATATTTGGACCTCTTTGAGGCCTTCGTTGCAAACGGGGTTTCTTCCTTTCATGCTAGACTAAGAAGAGTTCTCAGTAACTTTTTTGTGTTGTGTGTATTCAACTCACAGAGTTGAACCTTGCTTTAGAGAGAGCAGATTTGAAACACTCTTGCTGTGGCATTTTCAGGTGGAGATTTCAAGCGATTTGAGGACAATTGCAGAAAAGGAAATATCTTCGTATAATAACCAGACAGAATCATTCTCAGAAAGTGCTTTGTGATGTGTGCGTTCAACTCACAGAGTTTAACCTTTCTTTTCATAGAGGAGTTTGGAAACACACTGTTTGTAAAGTCTGCAAGTGGATACATGGACCTGTTTGAG…	39.275
7	63365210	63369209	active	CTTTGTGTTGTGTGCATTCAACTCACAGAGTGGAACGTCCCTTTAGACAGAGCAGATTTGAAACACTCTTTTTGCGGAATTTGCAAGTGGAGATTTCTAGCCATTTGATGCCAACAGTAGAAAGGGAAATATCTTCAAATAAAAACCAGACAGAATCATTCTCAGAAAATTCTTTGTGATGTGTGCGTTCAACTCACATAGTTTAACCTTTCTTTTCATAGAGCAGTTTGGAAACACTCTGTTTGTAAAGTCTGCAAGTGGATATATGGACCGCATTGAGGCCTTCGTTGGAAACGGGATTTCTTCATTTCATGCTAGACAGAAGAATTCTCAGTAACTTCTTTGTGCTGTGTGTATTCAACTCACAGAGTGGAACGTCCCTTTGCACAGAGCAGATTT…	39.175
7	62985475	62989474	active	GTGTATTCAACTCACAGAGTGGAACGTCCCTTTGCACAGAGCAGATTTGAAACACTCTTTTTGTGGAGTTTGCAAGTGGAGATTTCAAGCGATTTGATGCCAACAGTAGAAAAGGAAATATCTTCAAATAAAAACTAGACAGAATCATTCTCAGAAACTACTTTGTGATGTGTGCCTTCAACTCACAGAGTTCAACCTTTCTTTTCTTAGAGCAGTTTAGAAACACTCTGCTTGTTATGTCTGCAAGTGGATATTTGGACCTCTTTGAGGCCTTCGTTGCAAACGGGGTTTCTTCCTTTCATGCTAGACTAAGAAGAGTTCTCAGTAACTTTTTTGTGTTGTGTGTATTCAACTCACAGAGTTGAACCTTGCTTTAGAGAGAGCAGATTTGAAACACTC…	39.275
7	63477161	63481160	active	TCTTAGAGCAGTTTAGAAACACTCTGCTTGTTATGTCTGCAAGTGGATATTTGGACCTCTTTGAGGCCTTCGTTGCAAACGGGGTTTCTTCCTTTCATGCTAGACTAAGAAGAGTTCTCAGTAACTTTTTTGTGTTGTGTGTATTCAACTCACAGAGTTGAACCTTGCTTTAGAGAGAGCAGATTTGAAACACTCTTGCTGTGGCATTTTCAGGTGGAGATTTCAAGCGATTTGAGGACAATTGCAGAAAAGGAAATATCTTCGTATAATAACCAGACAGAATCATTCTCAGAAAGTGCTTTGTGATGTGTGCGTTCAACTCACAGAGTTTAACCTTTCTTTTCATAGAGGTGTTTGGAAACACACTGTTTGTAAAGTCTGCAAGTGGATATATGGACC…	39.275
7	60607923	60611922	active	GAGATTTCTAGCCATTTGATGCCAACAGTAGAAAGGGAAATATCTTCAAATAAAAACCAGACAGAATCATTCTCAGAAAATTCTTTGTGATGTGTGCGTTCAACTCACATAGTTTAACCTTTCTTTACATAGAGCAGTTTGGAAACACTCTGTTTGTAAAGTCTGCAAGTGGATATATGGACCGCATTGAGGCCTTCGTTGGAAACGGGATTTCTTCATTTCATGCTAGACAGAAGAATTCTCAGTAACTTCTTTGTGCTGTGTGTATTCAACTCACAGAGTGGAACGTCCCTTTACACAGAGCAGATTTGAAACACTCTTTTTGTGGAGTTTGCAAGTGGAGATTTCAAGCGATTTTATGCCAACAGTAGAAAAGGAAATATCTTCAAATAAAAACTA…	38.625
8	46116322	46120321	active	TATCTTCCCATAAAAACGACATAGAAGCTATCTCAGGAACTTGTTTATGATGCATCTAATCAACTAACAGTGTTGAACCTTTGTACTGACAGAGCAGTTTGAAACACTCCTTTTTTGGAATCTGCAAGTGGATATTTGGATCGCTTTGAGGATTTCGTTGGAAACGGGATGCAATATAAAACGTACACAGCAGCATACTCAGAAAATACTTTGCCATATTTCCATTCAAGTCACAGAGTGGAACATTCCCATTCATAGAGCAGGTTTGAAACACTCTTTTTGGAGTATCTGGAAGTGGACATTTGGAGCGCTTTCTGAACTATGGTGAAAAAGGAAATATCTTCCAATGAAAACAAGACAGAAGCATTCTGAGAAACTTATTTGTGATGTGTGTCCTCA…	39.075
8	44406430	44410429	active	TATTGATAGAGCAGTTTTGAGACACTCTTCTTTTGGAATCTGCAAGTGGATATTTGGATAGATTTGAGGATTTCGTTGGAAACGGGATTATATATAAAAAGTAGACAGCAGCATTCTCAGAAACTTCTTTGTGATGTTTGCATCCAGCTCTCAGAGTTGAACATTCCCTTTCATAGAGTAGGTTTGAAACCCTCTTTTTATAGTGTCTGGAAGCGGACATTTGGAGAGCTTTCAGGCCTATGCTGAAAAAGGAAATATCTACCTATAGAAACTAGACAGAAGCATTCTGAGAATCACGTTTCTGATGTGGGTACTCAACTAACAGTGTTGATCCATTCTTTTGATACAGCAGTTTTGAACCACACTTTTTGTAGAATGTGCAAGTGGATATTTGGATAG…	38.95
8	45782722	45786721	active	GGGATTATATATAAAAAGTAGACAGCAGCATTCTCAGAAACTTCTTTGTGATGTTTGCATCCAGCTCTCAGAGTTGAACATTCCCTTTCATAGAGTAGGTTTGAAACCCTCTTTTTATAGTGTCTGGAAGCGGGCATTTGGAGCGCTTTCAGGCCTATGCTGAAAAAGGAAATATCTACCTATAGAAACTAGACAGAAGCATTCTGAGAATCACGTTTCTGATGTGGGTACTCAACTAACAGTGTTGATCCATTCTTTTGATACAGCAGTTTTGAACCACACTTTTTGTAGAATCTGCAAGTGGATATTTGGATAGCTGTGAGGATTTCGTTGGAAACGGGAATGTCTTCATAGAAAATTTAGACAGAAGCATTCTCAGAACCTTGATTGTGATGTGTG…	39.1
8	45394047	45398046	active	GCACTTTTGAAACACTCTTTTTGTAGAATCTGCAGGTGGATATTTGGCTAGCTTTGAGGATTTCGTTGGAAACGGTAATGTCTTCAAAGAAAATCTAGACAGAAGCATTCTCAGAAACACCTTCGTGATGTTTGCAATCAAGTCACAGAGTTGAACCTTCCGTTTCATAGAGCAGGTTGGAAACACTCTTTTTGTAGTATCTGGAAGTGGACATTTGGAGGGCTTTGTAGCCTATCTGGAAAAAGGAAATATCTTCCCATGAATGCGAGATAGAAGTAATCTCAGAAACATGTTTATGCTGTATCTACTCAACTAACTGTGCTGAACATTTCTATTGATAGAGCAGTTTTGAGACACTCTTCTTTTGGAATCTGCAAGTGGATATTTGGATAGATTTGA…	39.05
8	45556871	45560870	active	ATATTTGGATAGCTGTGAGGATTTCGTTGGAAACGGGAATGTCTTCATAGAAAATTTAGACAGAAGCATTCTCAGAACCTTGATTGTGATGTGTGTTCTCCACTAACAGAGTTGAACCTTTCTTTTGACAGAACTGTTCTGAAACATTCTTTTTATAGAATCTGGAAGTGGATATTTGGAAAGCTTTGAGGATTTCGTTGGAAACGGGAATATCTTCAAATCAAATCTAGCCAGAAGCATTCTAAGAAACATCTTAGGGATGTTTACATTCAAGTCACAGAGTTGAACATTCCCTTTCACAGAGCAGGTTTGAAACAATCTTCTCGTACTATCTGGCAGTGGACATTTTGAGCTCCTTGGGGCCTATGCTGAAAAAGGAAATATCTTCCGACAAAAACT…	39.075
9	46473432	46477431	active	AGCAGGTTTGAAACACTCTTTCTGTAGTATCTGCAAGCTGACGTTTCAAGCGCTTTCAGGCCTATGGTGAGAAAGGAAATATCTTCAAGTAAAAACTAGACAGAAGCATTCTCAGAAACTTATTTGCGATGTGTGTTCTCAACTAACAGAGTTGAACCTTTGTTTTGATATGGCATTTTGGAAACACTCTTTTTGTAGAATCTGCAGGTGGATATTCGGATAGCTTTGAAGGTTTCGTTGGAAACGGGAATATCTTCATATAAAATCTAGACGGAAGCATTCTCAGAAACTGCTTTGTGATGTTTTCATTCAAGTCACAGAGTAGAATGTTCCCTGTTATATACCAGGTTTGAGACACTCTTTCTGCACTACCTGGAAGTGGACATTTGCAGCGCTTTG…	37.675
9	47177940	47181939	active	AGAGTTGAACCTTCATTTTGACAGAGCAGTTTTGAAGCACTCTTTTTGTAGAATCTGCAAGTGGATATTTTGATACCTTTGAGGATTTCGTTGGACACTGGATATCTTCATATAAAATCTAGACAGAAGCATTCACAGAAACTTCTTTGTGCTGTATGTCCTCAATTAACAGAGTTGAACCTTTGTGTGGATACAGCATTTTGGAAACATTCCTTTAGTAGAATCTGCAAGTTGATATTTAGATAGCTAGGAAGATTTCCTTGGAAACGGGAATATCTTCATATAAAATCTAGCCGGAAGCATTCTCAGAAAGTGCTTTGTGATGTTTGCATTCAAGTCACAGAGTTGAATATTCCCTTTTATAGAGCAGGTTTGAAACACTCTTTCTGCACTACCTGG…	37.15
9	46239350	46243349	active	TGCACTACCTGGAAGTGGACATTTGGAGCGCTTTGAGGCCTATGTTGAAAAACGAAATATCTTCCCATAAAAACTAGACAGAAGCATTCTCAGAAACTTGTTTGTGATGTGTGTATTCAACTAACAGAGATGAACCTTTCTTTTTACAGAGCAGTTTTGAAACACTCTTTTTGTGGAATCTGAAAGTGGATATTTGGATAGCTTTGAGGATTTCGTTGGAAACGGGATTACATATAAAATCTAGAGAGAAGCATTCTCAGGAACTTCTTTGTGATGTTTGCATTCACGTCACAGAACTGAACATTCCCTTTCATAGAGCATGTTTGAAACACTCTTTCTGTAGTATCTGCAAACGGACATTTCAAACGCTTTCAGGCCTATGGTGAGAAAGGAAATATC…	36.975
9	46431352	46435351	active	CTCAGAAACTTGTTTGTGATGTGTGTATTCAACTAACAGAGATGAACCTTTCTTTTTACAGAGCAGTTTTGAAACACTCTTTTTGTGGAATCTGAAAGTGGATATTTGGATAGCTTTGAGGATTTCGTTGGAAACGGGATTACATATAAAACCTAGAGAGAAGCATTCTCAGGAACTCCTTTGTGATGTTTGCCTTCAAGTCACAGGACTGAACATTCCCTTTCATAGAGCAGGTTTGAAACACTCTTTCTGTAGTATCTGCAAGCTGACGTTTCAAGCGCTTTCAGGCCTATGGTGATAAAGGAAATATCTTCAAGTAAAAACTAGACAGAAGCATTCTCAGAAACTTATTTGCCATGTGTGTTCTCAACTAACAGAGTTGAACCTTTGTTTTGATAC…	37.375
9	45452562	45456561	active	AAAGTGGATATTTGGATAGCTTTGAGGATTTCGTTGGAAACGGGATTACATATAAAACCTAGAGAGAAGCATTCTCAGGAACTTCTTTTTGATGTTTGCCTTCAAGTCACAGGACTGAACATTCCCTTTCATAGAGCAGGTTTGAAACACTCTTTCTGTAGTATCTGCAAGCTGACGTTTCAAGCGCTTTCAGGCCTATGGTGAGAAAGGAAATATCTTCAAGTAAAAACTAGACAGAAGCATTCTCAGAAACATATTTGCCATGTGTGTTCTCAACTAACAGAGTTGAACCTTTGTTTTGATATGGCATTTTGGAAACACTCTTTTTGTAGAATCTGCAGGTGGATATTCGGATAGCTTTGAAGGTTTCGTTGGAAACGGGAATATCTTCATATAAAA…	37.275
10	40966684	40970683	active	ATATCTTCATATTAAAAGTACACAGAGTCATTCGTAGAAACTAGTTTGTGATGTGTGCCTTCAACTCACAGAGTTTAACCTTTCTTTTCATAGAGCAGTTTGGAAACACTCTATTTGTAAAGTCTGCAAGCGGATATTTGGACCTCTTTGAGGCCTTCGTTGGAAACGGGATTTCTTCATACAACGCTAGACAGAAGAATTCTCAGTAACTTCTTTGTGTTGTGTGTATTCAACTCACAGAGTTGAACCTTTCTTTAGAGAGAGCAGAGTTGAAACACTCTGTTTTTGGAATTTGCAAGTGCAGATTTCAAGCGATTCTAGGCCTATGGCAGAAAAGGAAATATCTTCGTATAAAAACTACACAGAATCATTCTCAACAACTACTTTGTGATGTGTGCG…	38.175
10	40898242	40902241	active	ACTCTGTTTTTGGAATTTGCAAGTGCAGATTTCAAGCGCTTCTAGGCCTATGGCAGAAAAGGAAATATCTTCGTATAAAAACTACACAGAATCATTCTCAACAACTACTTTGTGATGTGTGCGTTCAACTCACAGAGTTTAACCTTTCTTTTCATAGAGCAGTTTGGAAACACTCTGTTTGTAAAGCCTGCAAGTGCTTTTTTGGACTTCATTGAGGCCTTCGTTGGAAACGGGATTTCTTCATATAATGCTAGACAGAAGAATTCTCAGTCACTTCTTTGTGTTGTGTGTATTCAAGTCACAGAGTTGAACCTTCTTTTAGACAGAGCAGTTTTGAAAAATTCTTTCTGTGGAATTTGGAAGTGGAGATTTCCAGCGATTTGAGGCTAATCTTTGAAA…	37.775
10	40541052	40545051	active	GAAACACTCTGTTTTTGGAATTTGCAAGTGCAGATTTCAAGCGCTTCTAGGCCTATGGCAGAAAAGGAAATATCTTCGTATAAAAACTACACAGAATCATTCTCAACAACTACTTTGTGATGTGTGCGTTCAACTCACAGAGTTTAACCTTTCTTTTCATAGAGCAATTTGGAAACACTCTGTTTGTAAAGCCTGCAAGTGCTTTTTTGGACTTCATTGAGGCCTTCGTTGGAAACGGGATTTCTTCATATAATGCTAGACAGAAGAATTCTCAGTCACTTCTTTGTGTTGTGTGTATTCAAGTCACAGAGTTGAACCTTCCTTTAGACAGAGCAGTTTTGAAAAATTCTTTCTGTGGAGTTTGCAAGTGGAGATTTCAAGCGATTTGAGGCTAATCTT…	38.375
10	40788715	40792714	active	TGCTAGACAGAAGAATTCTCAGTAACTTCTTTGTGTTGTTTGTATTCAACACACAGATTTGAACCTTCCTTTAGAGAGAGCAGATTTGAAACACTCTGTTTTTGGAATTTGCAAGTGCAGATTTCAAGCGCTTCTAGGCCTATGGCAGAAAAGGAAATATCTTCGTATAAAAACTACACAGAATCATTCTCAACAACTACTTTGTGATGTGTGCGTTCAACTCACAGAGGTTAACCTTTCTTTTCATAGAGCAGTTTGGAAACACTCTGTTTGTAAAGCCTGCAAGTGCTTTTTTGGACTTCATTGAGGCCTTCGTTGGAAACGGGATTTCTTCATACAACGCTAGACAGAAGAATTCTCAGTAACTTCTTTGTGTTGTGTGTATTCAACTCACAGAGT…	38
10	41320596	41324595	active	AACCTTTCTTTAGAGAGAGCAGAGTTGAAACACTCTGTTTTTGGAATTTGCAAGTGCAGATTTCAAGCGATTCTAGGCCTATGGCAGAAAAGGAAATATCTTCGTATAAAAACTACACAGAATCATTCTCAACAACTACTTTGTGATGTGTGCGTTCAACTCACAGAGTTTAACCTTTCTTTTCATAGAGCAGTTTGGAAACACTCTGTTTGTAAAGCCTGCAAGTGCTTTTTTGGACTTCATTGAGGCCTTCGTTGGAAACGGGATTTCTTCATATAATGCTAGACAGAAGAATTCTCAGTCACTTCTTTGTGTTGTGTGTATTCAAGTCACAGAGTTGAACCTTCCTTTAGACAGAGCAGTTTTGAAAAATTCTTTCTGTGGAGTTTGCAAGTGGAG…	38.375
11	53725084	53729083	active	TTAGATGGAGCAGTTTCCAAACACACTTTCTGTAGAATCTGCAAGTGGACATTTGGACCTCTCTGAGGGTTTCGTTGGAAACGGGATAAACTTCCCAGAACTACACGGAAGCATTCTGAGAAAATTCTTTGTGATGTTTGCATTCAACTCACAGAGTTGAACCTTGCTTTCATAGTTCAGCTTTCAAACACTCTTTTTGTAGAATCTGCAAGTGGATATTCGGACCACTTTGTGGCCTTCCTTCGAAACGGGTATATCTTCACATCAAACCTAGACAGAAGCATTCTCAGAATATTTCCTGTGATGACTGCATTCAACTCACAGAGGTGAACAATCCTGTTGATGGAGCAGTTTTGAAACTCTCTTTCTTTGGATTCTGCAAGTGGATATGTGGACCTC…	40.55
11	53696067	53700066	active	AGATTTGGACTGCTTTGAGGCCTACTGTAGTAAAGGAAATAACTTCATCTAAAAACCAAACGGAAGCATTCACAGAAAATTCTTAGTGATCATTGGATTGAACTAACAGAGCTGAACATTCCTTTAGATGGCGCAGTTTCCAAACACACTTTCTGTAGAATCTGCAAGTGGATATTTGGACCTCTCTGAGGATTTCGTTGGAAAAGGGATATACTTCCCAGAACTACACGGAAGCATTCTGAGAAACTTCTTTGTGATGTTTGCATTCAACTCACAGGGTTGAAACTTGCTTTCATAGTTCAGCTTTCAAACACTCTTTTTGTAGAATCTGCAAGTGGATATTTGGACCACTTTGTGGCCTTCCTTCGAAACGGGTATATCTTCACATCAAACCTAGAC…	40.275
11	51210258	51214257	active	TCTTTGTGATGTTTGCATTCAACTCACAGAGTTGAACCTTGCTTTCATAGTTCAGCTTTCAAACACTCTTTTTGTAGAATCTGCAAGTGGATATTTGGACCACTTTATGGCCTTCCTTCGAAACGGGTATATCTTCACATCAAACCTAGACAGAAGCATTCTCAGAATGTTTCCTGTGATGACTGCATTCAACTCACAGAGGTGAACCATCCTGTTGATGGAGCAGTTTTGAAACTCTCTTTCTTTGGATTCTGCAAGTGGATATGTGGACCTCTGTGAAGATTTCGTTGGAAACGGGTTCATCTTCACAGAAAAACTAAACAGGAGCATTCTCAGAAACTGCTTTGTGATGTTTGTGTTCCACTTCAAGAATTGAACTTTCCTCTTGACAGAGCAGCT…	40.2
11	51555455	51559454	active	AACTGCTTTGTGATGTTTGTGTTCCACTTCAGGAATTGAACTTTCCTCTTGACAGAGCAGCTCTGAAACCCTCTTATTCTAGAATCTGCAAGTGGACATTTGGAGGGCTTTGAGGCCTGTGGTGGAAAAGGAAAATCTTCACATAAAAACTAGATGGAAGCATTCTCAGAAACTACTTTGTGATGATTGCATTCGACTCACAGAGTTGAACATTCCTATAGATAGAGCAGGTTGTAAACAATCTTTTTGTAGAATCTGCGATTGGAGATTTGGACTGCTTTGAGGCCTACTGTAGTAAAGGAAATAACTTCATCTAAAAACCAAACGGAAGCATTCACAGACAATTCTTAGTGATCATTGCATTGAACTAACAGAGCTGAACATTCCTTTAGATGGAGC…	40.325
11	51949271	51953270	active	ACGGGATAAACTTCCCAGAACTACACGGAAGCATTCTGAGAAACTTCTTTGTGATGTTTGCATTCAACTCACAGAGTTGAACCTTGCTTTCATAGTTCAGCTTTCAAACACTCTTTTTGTAGAATCTGCAAGTGGATATTTGGACCACTTTGTGGCCTTCCTTCGAAACGGGTATATCTTCACATCAAACCTAGACAGAAGCATTCTCAGAATGTTTCCTGTGATGACTGCATTCAACTCACAGAGGTGAACAATCCTGCTGATGGAGCAGTTTTGAAACTCTCTTTCTTTGGATTCTGCAAGTGGATATGTTGACCTCTGTGAAGATTTCGTTGGAAACGGGTTCATCTTCACAGAAAAACTAAACAGGAGCATTCTCAGAAACTGCTTTGTGATGTT…	39.75
12	36348491	36352490	active	AAAGAATGGTTATACTCTGTGAATTGAACGCACACATCACAAAGTAGTTTCTGAGAATGATTCTGTCTAGTTTTTATACGAAGATATTTCCTTTTCTACATTTGGCCTAAAAGCGCTTGAAATCTCCACCTGCAAATATCACAAAAAGAGGGTTTCACATCTGCTCTGTCTAAAGGACAGTTCACCTCTGTGAGTTGAATAGAGGCAACACAAAGAACTTACTCAGTATTCTTCTTTCTAGCGTTCTATGAAGAAATCCCGTTTCCAACGAAGGCCCCAAAGAGGTCCAAATATCTGCTTGCAGACTTTACAGACAGAGTGTTTCCAAACTACTCTATGAAAAGAAAGCTTAAACTCCTTGAGTTGAACGCACACATCACAAAGTAGTTTCTGAGAATG…	38.575
12	35246011	35250010	active	AGTTGAATACACACACCACAAATAAGTTACTGAGAATTCTTCTGTCGAACATTACTTGAAGAAATCCCGTTTCCAACGAAGGCCTCAAAGAGGTCCAAATATCCACTTGCAGACGTTACAAACAGAGTGTTTCCAAACTGCTCCATCAAAAGAAAGGTTAAACTCTGTGAGCTGAACACACACATCAAAAAGAAGTTTCTGTGAATGATTCTGTCTAGATTTTATAAGAAGATGTTTCCTTTTCTACCGTAGGCCTCAAAGCGCTTGAAATCTCCAGCTGCAAATTCCACAAAAAGGGTGTTTAACATCTGCTCTTCTAAAGGAAAGTTCAACTCTATGAGTTGAATACACACAGCACAAAGAAGTTACTGAGACTTCTCCTATCAAACATTATATGAA…	38.525
12	36706601	36710600	active	TAGAGGCAACACAAAGAACTTACTCAGTATTCTTCTTTCTAGCGTTCTATGAAGAAATCCCGTTTCCAACGAAGGCCCCAATGAGGTCCAAATATCTGCTTGCAGACTTTACAGACAGAGTGTTTCCAAAGTACTCTATGAAAAGAAAGCTTAAACTCCTTGAGTTGAACGCACACATCACAAAGTAGTTTCTGAGAATGATTCTGTCTAGTTTTTATACGAAGATGTTTCCTTTTCTACATTTGGTCTCAAAGCGATTGAAATCTCTAACTGGAAACTGCACAAATAGGGTGTTTCAAATCTGCTCTGTCTAAAGGAAGGTTCAACTCTGTGAGTTGAATACACACACCACAAATAAGTTACTGAGAATTCTTCTGTCGAACATTACTTGAAGAAATC…	38.375
12	35284105	35288104	active	GGAAATCCCGTTTCCAACGAAGGCCTCAAAGAGGTCCAAATATCCACTTGCAGACTTTACAAAGACAGTGTCTCCAAACTCCTCCATCAAAAGAAAGGTTATACTCTGTGAATTGAACGCACACATCACAAAGTAGTTTCTGAGAATGATTCTGTCTAGTTTTTATACGAAGATATTTCCTTTTCTACATTTGGCCTAAAAGCGCTTGAAATCTCCACCTGCAAATATCACAAAAAGAGGGTTTCACATCTGCTCTGTCTAAAGGACAGTTCACCTCTGTGAGTTGAATAGAGGCAACACAAAGAACTTACTCAGTATTCTTCTTTCTAGCGTTCTATGAAGAAATCCCGTTTCCAACGAAGGCCTCAAAGAGCTCAAATATCTGCTTGCAGACTTTAC…	38.6
12	36754123	36758122	active	AGTTGAATACACACACCACAAATAAGTTACTGAGAATTCTTCTGTCGAACATTACTTGAAGAAATCCCGTTTCCAACGAAGGCCTCAAAGAGGTCCAAATATCCACTTGCAGACATTACAAACAGAGTGTTTCCAAACTGCTCCATCAAAAGAAAGGTTAAACTCTGTGAGCTGAACACACACATCAAAAAGAAGTTTCTGTGAATGATTCTGTCAAGATTTTATAAGATGTTTCCATTTCTACCGTAGGACTCAAAGCGCTTGAAATCTCCAGCTGCAAATTCCACAAAAAGGGTGTTTAACATCTGCTCTTCTAAAGGAAAGTTCAACTCTATGAGTTGAATACACACAGCACAAAGAAGTTACTGAGACTTCTCCTATCAAACATTATATGAAGAA…	38.25
13	16998330	17002329	active	CTCTGTTAGTTGAGGACACATATCACCAACAAGTTTCTGAGAATGCTTCTGTCTATTTTTTATGGGAAGATATTTCCTTTTTCACCGTAGGCGTCAAGGCGATCGAAATGTCCACTTCCACAAACTACAAAAAGAGTGTTTCAAACCTGCTCTATGAAAGGCCATGTTCATCTCTATGAGTCGAATGGAAATATCCGAAAGAAATTTCTGGGAATGCTGCTGTCTAGTTTTTATACGAATTCCCGCTTCCAACGAAATCCTCAAAGCAATCCAAATATCCACTTGCAGAATCCACAAAAAGAGTGTTTCAAAACTGCTCTATCAATAGAAAGGTTCAACTCTTTTAGTTGAGTACACACATCACAAACAAGTTTCTGAGAATGCTTCTGTCTGGCTTTT…	38.55
13	17002480	17006479	active	TCCCGCTTCCAACGAAATCCTCCAAGCTATCCAAATATCCACCTGCATTTTCCACAAAAAGAGCGTTTCAAAACTGCTCTATCAATAGAAATGTTCAACTCCTTTGGCTGGGTACACACATCACAAACAAGTTTCTGAGAATGCTTCTGTCTAGTTTTTATGGGAAGACATTCCCTTTTTCACCAAAGGCATCAAAGCGCTCCAAATGTCCACTTCCAGACACTACAAAAAGAGTGTTTCCAACGTGCTCTAAGAAAGCGAATGTTCAACTCTGTGACTTGAATGCAGATATCACAAAGTAGTTTCTGAGAGGGCTTCTGTCTAGATTTTAGATGATGATATTCCCGTTTCCAACGAAATCATTAGAGCTATCCAAATATCCACTTACAGTTTCTACAA…	38.925
13	17044157	17048156	active	ATGTCCACTTCCACAAACTACAAAAAGAGTGTTTCAAACCTGCTCTATGAAAGGCCATGTTCATCTCTATGAGTCGAATGGAAATATCCGAAAGAAATTTCTGGGAATGCTGCTGTCTAGTTTTTATACGAATTCCCGCTTCCAACGAAATCCTCAAAGCAATCCAAATATCCACTTGCAGAATCCACAAAAAGAGTGTTTCAAAACTGCTCTATCAATAGAAAGGTTCAACTCTTTTAGTTGAGTACACACATCACAAACAAGTTTCTGAGAATGCTTCTGTCTGGCTTTTATTGGAAGACGTTTCCTTTTCACCAAAGGCATCAAAGCGCTCCAAATGTCCACTTCCAGATTCTTCCAAAAGAGTGTTTGAAACGTGCTCAAAGTAAGGGAATGTTC…	38.625
13	17330069	17334068	active	CTCTGTGACTTGAATGCAGATATCACCAAGTAGTTTCTAATAGTGCTTCTGTCTAGATTTTAGATGATGATATTCCCGTTTCCAACGAAATCGTTAGAGCTATCCAAATATCCACTTACAGTTTCTACAAAAAGAGTGTTTCCAAACTGCTGCATCAAAAGAAAGGTTCAACTCTGTTAGTTGAGGACACACATCACAAAGAAGTTTGTGAGAATGCTTCTGTCTAGATTTTGTATGACCATATTCCCTTTTCCAGCGATATCATTAAAGCAATCTAAATATCCATTTGCAGAATCCACAAAAATAGAGTTTCAAAGCTGCTCTGTAAAAAGAAAGGTTCCACTCTGTTAGCTGAGTACACACATCACAAACTTGTTTCTCAGAATCCTTCTGTCTCGT…	38.65
13	16054192	16058191	active	GGAAGACGTTTCCTTTTCACCAAAGGCATCAAAGCGCTCCAAATGTCCACTTCCAGATTCTTCCAAAAGAGTGTTTGAAACGTGCTCAAAGTAAGGGAATGTTCAACTCTGTGACTTGAATGCAGATATCACCAAGTAGTTTCTAATAGTGCTTCTGTCTAGATTTTAGATGATGATATTCCCGTTTCCAACGAAATCGTTAGAGCTATCCAAATATCCACTTACAGTTGCTACAAAAAGAGTGTTTCCAAACTGCTGCATCAAAAGAAAGGTTCAACTCTGTTAGTTGAGGACACACGTCACAAAGAAGTTTGTGAGAATGCTTCTGTCTAGATTTTGTATGACGATATTCCCTTTTCCAACGATATCGTTAAAGCAATCTAAATATCCATTTGCAGA…	38.5
14	11738652	11742651	active	ATCAAAACTGCTCTGTCAAAAGGAAGGTTCTTTTCTGTTAGGTGAGTGCATACGTCATAAAGGAGTTTCTGAGAATGTTTCTGTCTAGTGGTTATGGGAAGATATTTGCTTTTTCACCGTAGGCCTCAGAGCGCTCCAAATATCCACTTGCACATACTACAAAAAGAGTGCCTCAAACTGCTCTCTGAAACGGAATGTTCAACTCTATGAGTTGAATGCAAACATCGCAAAGACGTTTCTGAGAATGCTTCTGTCTAGATTTGATATGAAGATATTCCCGTTTCCAACGAAACCTTCAAATCTATCCAAATGTCCACTTGCAGATTCAACAAAAAGTGTTTTTCAGAACTGCTCTATCAAAAGAAAGATCCACCTCTGTTAGCTGAGTTCACACATCAC…	39.075
14	12186799	12190798	active	GTTTCAAACCTACTCTGTGAAAGGGAATATTCAACTCTGTGACTTGAATGCACATATCACAAGGAAGTTTCTGAGAATGCTTCTGTCGAGATTTTATATGAAGATATTCCCGTTTCCAACGAAATCCTGAAATCTATCCAAATATCCCCTTGCAGATTCTACAAAAAGAGTGTTTCAAAACTGCTCTGTAAAAAGAAAGGTTCAACTCTGTTAGTTGAGTACACACATCACAAACAAGTTTCACACAATGCTTCTTTCTAGCTTGTAGGGGAAGATATTCCCTTTATCACCATGGGCCTCAAACCGTCCGATAAGTCCACTTCCATATACTACAAAAAGAGCGTTTCAAACCTGCTCTATGAAAGGCAATGTTCAACTCTGTGACTTGAATGCAGACAT…	38.95
14	11552498	11556497	active	GTCAATAGAAAGGTTCAACTCTGTTAGCTGCGTGCATATATCCCAAAGAAGATTCTGAGATTGCTTCTGTCTAGTTTTTATGGGAAGATATTTCCCTTTTCACCGTAGGCGTCAAGGCGCTCCAAATGTCCACTTCCAGATACTACAAAAAGAGTGTTTCAAACCTACTCTGTGAAAGGGAATATTCAACTCTGTGACTTGAATGCACATATCACAAAGAAGTTTCTGAGAATGCTTCTGTCGAGATTTTATATGAAGATATTCCCGTTTCCAACGAAATGCTGAAATGTATCCAAATATCCCCTCGCAGATTCTACAAAAAGAGTGTTTCAAAACTGCTCTGTGAAAAGAAAGGTTCAACTCTGTTAGTTGAGTACACACATCACAAACAAGTTTCAC…	39.225
14	11714613	11718612	active	GTGTTTCAAAACTGCTGTACGAAAGGGAATGTTCAACTCGGTGACTTGAATGCACACATCACAAAGAAGTTTCTGAGGATGCTGCTGTCTACTTTTTATACTTAATCCCGTTTCCAACGAAATCCTCCAAGCTATCCAAATATCCACTTGCAGATTCCACAGAAAGACTGTTTCAAAACTGCTCTGTCAATAGAAAGGTTCAACTCTGTTAGCTGCATGCATATATCCCAAAGAAGATTCTGAGATTGCTTCTGTCTAGTTTTTATGGGAAGATATTTCCCTTTTCACCGTAGGTGTCAAGGCGCTCCAAATGTCCACTTCCAGATACTACAAAAAGAGTGTTTCAAACCTACTCTGTGAAAGGGAATATTCAACTCTGTGACTTGAATGCACATATCA…	39.125
14	11636445	11640444	active	AATGTTTCTGTCTAGTGGTTATGGGAAGATATTTGCTTTTTCACCGTAGGCCTCAGAGCGCTCCAAATATCCACTTGCACATACTACAAAAAGAGTGCTTCAAAGCTGCTCTCTGAAACGGAATGTTCAACTCTATGAGTTGAATGCAAACATCACAAAGACGTTTCTGAGAATGCTTCTGTCTAGATTTGATATGAAGATATTCCCGTTTCCAACGAAATCTTCAAATCTATCCAAATGTCCACTTGCAGATTCAACAAAAAGTGTTTTTCAGAACTGCTCTATCAAAAGAAAGATCCACCTCTGTTAGCTGAGTTCACACATCACAAACAAGTTTATGAGAATGCTTCTGTCTAGTTTTTATTTGAAGATATTTCCTTTCTCACCATAGAGCTGAAA…	38.95
15	17184630	17188629	active	CGAAATCCTCAAAGCTATGCAAATATCAACTTGCAGATTCTACAAAAGGAATGTTTCCAAAATGCTGTATCCAAACAAAGGTTCAACTCTGTGAATTGAGGGCATACATCACAAAGAAGATTCTGAGAATGCTTCTGTCTAGATTTTATATGAAAATATTCCCGTTTCCAACGAAATCCTCAAAGCTATCCAAATATCCACTTGCAAATGCCACAAAAAGAGTGTTTCCAAACTGCTCTGTGAAAAGGAAGGTTCAACTCTGTTAGTTGAGTACACACATCACAAAGAGGTTTCTGAGAATGCTGCTGACTAGTTTTTATTTGAAGATATTTCCCTTTTCACCTTAGGCCTAAGAGTGCTCGAAATGTCCATTTCCACATACTCCACAAAGTGTGTTTC…	37.875
15	16785033	16789032	active	AAAAAGAGTGTTTCAAAACTGCTCTGTCAAAAGATAGGTTCAACTCTGTTAGTTGAGTACACACATGGCAAACAAGATTCCGAGAATGCTTTCGTCTAGTTTTTTTGGGAAGATATTTCCTTTTTCACCGTAGGCCTCAAAGCGCTCCAAATGTCCACTTCCACATACTACAAAAAGAGTGTTTCAAACCTGCTGTATGAAAGGGAATGTTCAACTCTATGAGTTGAATGCAAACATTACAAAGAAGTTTCTGAGAATGCTTCTGTCTAGATTTTATATGAAGGTTTTCCCGTTTCCAACGAAATTTTCAATGCTCTCAAAATATCCACTTGTAGATTCTACAAAAAGAGTGTTTCCAAACTGCTGTATCAAAACAAAGGTTGAACTCTGTGAGTTGAG…	37.8
15	17362546	17366545	active	CTACAAAAAGAGTGTTTCAAACCTGCTGTATGAAAGGGAATGTTCAACTCTATGAGTTGAATGCAAACATTACAAAGAAGTTTCTGAGAATGCTTCTGTCTAGATTTTATATGAAGGTTTTCCCGTTTCCAACGAAATTTTCAATGCTCTCAAAATATCCACTTGTAGATTCTACAAAAAGAGTGTTTCCAAACTGCTGTGTCAAAAGAAAGGTTCAACTCTGTTAGTTGAGGACACACATCACAAATAAGTTTCTGAGAATGCTTCTGTCTAGTTCTTATTTGAAGACATTTCCTTTCTCACCTTAGGCCTGAAAACGCTCGAAATATCCACTTCCAGATACGACAGAAACAGTGATTCAAACCTGCTCTATGAAAGGGAATGTTCAACTAGGTGACT…	37.525
15	17449622	17453621	active	CTCTATGAGTTGAATGCAAACATCACAAAGAAGACTCTGAGAATGCTTTTGTCTAGATTTTATATGAAGATATTCCCGTGTCCAACGAAATTTTCAAAGGTCTCCAAATACCCATTTGTAGATTCTACAAAAAGAGTGTTTCCAAACTGCTGTATCAAAACAAAGGTTGAACTCTGTGAGTTGAGGACACACATCACAAATAAGTTTCTGAGAATGCTTCTGTCTAGTTTTTATTTGAAGATGTTTCCTTTTTCACCATAGGCCTGAAAGCGCTCGAAATGTCCACTTCCAGATAGTACAGAAAGAGTGTTTCAAACCTGCTCTATGAACGGGAATGTTCAGCTCTGTGAGTTGAATGCAAACATCACAAAGCAGGTTCCGAGAATGCTTCCGTCTAGA…	38.125
15	17087161	17091160	active	TCCACAAAAAGCGTGTTTCAAAGCTGCTCTGTAAAAAGAAAGGTTCAACTCTGTTAGTTGAATACACACGTCACAAACAAGTTTCTGAGAATGCTTCTGTCTAGTTTTTATGGGAAGATATTTCCTTTTTCACCGTAGGCCTCAAAGCGCTCCAAATGTCCACTTCCACATACTACAAAAAGAGTGTTTCAAACCTGCTCTATGATAGGGAATGTTGAAACCTATGAGTTGAATGCAAGCATTACAAAGAGGTTTCTGAGAATGCTTCTGTCTAGATTTTATATGTAGATATTCCCGTTTCCAACGAAATCCTCAAAGCTATCCAAATATCAACTTGCAGATTCTACAAAAGGAATGTTTCCAAAATGCTGTATCCAAACAAAGGTTCAACTCTGTGAA…	38
16	37137003	37141002	active	AGGAAACACTCTGTTTGTAAAGTCTGCAAGTGGATATTCAGACCTCTTTGAGGCCTTCGTTGGAAACGGGATTTCTTCATATTATGCTAGACAGATGAATTCTCAGTAACTTCCTTGTGTTGTGTGTATTCAACTCACAGAGTTGAACGATCCTTTACACAGAGCAGATTTGAAACACTGTTTTTCTGGAATTTGCAAGTGGAGATTTCAGCCGCTTTGAGGTCAATGGTAGAAAAGGAAATATCTTCGTATAAAAACTAGACAGAATGATTCTCAGAAACTCCTTTGTGATGTGTGCGTTCAACTCACAGAGTTTAACCTTTCTTTTCACAGAGCAGTTAGGAAACACTCTGTTTGTGAAGCCTGCCAGTGGATATTCGGACCTCTTTGAGGCCTTCG…	39.5
16	36600422	36604421	active	TTTCAAGCGCTTTGAGGCCAAAAGCAGAAAAGGAAATATTTTCCTATAAAAACTCGACAGAATCTTTCTCAGAAACTGCTCTGGGATGTGTGCGTTCAACTCACAGAGTTTAACTTTTCTTTTCATTCAGCAGTTTGGAAACACTCTGTTTGGAAAGTCTGCACGTGGATATTTTGACCTCTTTGAGGCCTTCGTTGGAAACGGGTTTTTTTCATGTAAGGCTAGACAGAAGAAATCTCAGTAACTTCCTTGTGTTGTGTGTATTCAACTGACAGAGTTGAACCTTCCTTTAGACAGAGCAGATTCGAAACACTCTTTTTCTGCAATTTGCAAGTGGAGACTTCAAGCGCTTTGAGGCCAAAGGCAGAAAAGGAAATATCTTCGTATAAAAACCCGACA…	39.7
16	36426864	36430863	active	ACTGCTCTGTGATGTGTGCGTTCAACTCACAGAGTTTAACTTTTCTTTTCATTCAGCAGTTTGGAAACACTCTGTTTGTAAAGTCTGCAAGTGGATATCTTGGCCTCTTAGAGGCCTTCGTTGGAAACGGGTTTTTTCATTTAAGGTTAGACAGAGGAATTCCCAGTAACTTCCTTGTGTTGTGTGCATTCAACTCACAGAGTTGAATGATTCTTTACACAGAGCAGATTTGAGACACTCTTTTGGTGGAATTTGTAAGTGGAGAATTCAGCCGCTTTGAGGTCAACGGTAGAAAAGGAAATATCTTCGTATAAAAACTAGACAGAATGATTCTCAGAAACTGTTTTGTGATGTGTGCGTTCAACTCACAGAGTTTAACCTTTCTTTTCAAAGAGCAGT…	39.75
16	37388953	37392952	active	TGAAAGTCTCTTTTTGTGGAATTTGCAAGTGGAGATTTCAAGCGCTTTGAGGCCAAAAGCAGAAAAGGAAATATTTTCCTATAAAAACTCGACAGAATCTTTCTCAGAAACTGCTCTGGGATGTGTGCGTTCAACTCACAGAGTTTAACTTTTCTTTTCATTCAGCAGTTTGGAAACACTCTGTTTGGAAAGTCTGCACGTGGATATTTTGACCTCTTTGAGGCCTTCGTTGGAAACGGGTTTTTTTCATGTAAGGCTAGACAGAAGAAATCTCAGTAACTTCCTTGTGTTGTGTGTATTCAACTGACAGAGTTGAACCTTCCTTTAGACAGAGCAGATTCGAAACACTCTTTTTCTGCAATTTGCAAGTGGAGACTTCAAGCGCTTTGAGGCCAAAGG…	39.5
16	35856906	35860905	active	TCTGCCAGTGGATATTCGGACCTCTTTGAGGCCTTCGTTGGAAACGGGATTTCTTCATATTATGCTAGACAGATTTCTCAGTAACTACTTTGTGTTGTGTATATGCAACTCACAGAGTTCAACCTTCCTTTAGAGAGAGCAGATTTGAAACACTCTTTTTGTGGAATTTGGAAGTGGAGATTTCAAGCGCTTCGATGCCAATGGTAGAAAAGGAAATATCTTCGTATAAAAACAAGACAAACTCGTTCCCAGAAACTGCGTAGTGATGTGTGTGTTTAACTCACAGAGTTTAACCTTTCTTTTCATACAGAATTCTGGAAACCCTCTGTTTGTAAAGTCTGCAAGTGGATATTTGGACCTCTTAGATGCCTTCTTTGGAAACGGGATTTCTTCATATAA…	39.1
17	26339743	26343742	active	CACATAAAAACTAAACAGAAGCATTCTCAGAAACTTCTCTGTGATGTTTGTGTTCAACTCCCAGAGTTTCACATTGCTTTTCATAGAGTAGTTCTGAAACATGCTTTTCGTAGTGTCTACAAGTGGACATTTGGAGCGCTTTCAGGCCTGTGGTGGAAAACGAATTATGGTCACATAAAAACTGGAGAGAAGCATTGTCAGAAACTTCTTTGTGATGATTGCATTCAACTCACAGAGTTGAAGGTTCCTTTTCAAAGAGCAGTTTCCAATCACTCTTTGTGTGGAATCTGCAAGTGGATATTTGGACCTATTTTGAAGATTTCGTTGGAAACGGGAGAATCTTCACAGGAAAGCTAAACAGAAGCATTCTCAGAAACTTCTTTGTGATGCTTGCATTCA…	40.775
17	27375712	27379711	active	CATTCAACTCACAGTGCTGAACCTTTCTTTGATAGTTCAGCTTTGAAACACTCTTTTTGTAGAAACTGCAAGTGGATATTTGGTCCTCTGTGAGGATTTCGTTGGAAACGGGATAAACCGCACAGAACTAAACAGAAGCATTCTCAGAACCTTCTTCGTGATGACTGCATTCAACTCACAGTGTGGAAGCTTTCTTTGATAGTTCAGCTTTGAAACACTCTTTTTGTAGAAACTGCAAGGGGATAATTGCACTTCTTTGAGGCCTACCGTACTAAAGGAAATAACTTCCTATAAAAAGAAGACAGAAGCTTTCTCAGAAAATTCTTTGGGATGATTGAGTTGAACTCACAGAGCTGAACATTCCTTGCGATGTAGCAGTTTAGAAACACACTTTCTGCA…	40.425
17	26459456	26463455	active	AGAGCAGTTTCCAATCACTCTTTCTGTGGAATCTGCAAGTGGATATTTGGACCTATTTTGAAGATTTCGTTGGAAACGGGAGAATCTTCACAGGAAAGCTAAACAGAAGCATTCTCAGAAACTTCTTTGTGATGCTTGCATTCAACTCACAGAGTTGAACTTTCCTTTCGAGAGAGAAGCTTTGAAACACTCTTTTTCCAGAATCTGCAAGTGGACATTTGGAGGGCTTTGAGGCCTGTGGTGGAAAAGGAATTATCTTCCCGTAAAAGCTAGATAGAAGCATTCTCAGAAACTACTTTGTGATGATTGCATTCAAGTCACAGAGTTGAACATTCCCTTTGACAGAGCAGTTTGGAAACTCTCTTTGTGTAGAATCTGCAAGTGGAGATACGGACCGCT…	40.675
17	25315362	25319361	active	CCTCACAGAGTTGAACATTCCTATTGATAGAGCAGTTTGGAAACACTCTTGTTGTGGAATGTGCAAGTGGAGATTTGGAGCGCTTTGAGGCCTATGGTAGTAAAGGGAATAGCTTCATAGAAAAACTAGACAGAAGCATTCTCAGAAAATACTTTGTGATGATTGAGTTTAACTCACAGAGCTGAACATTCCTTTGGATGGAGCAGGTTTGAGACACACCTTTTGTAGAATCTACAAGTGGATATTTGGACCTCTCTGAGGATTTCGTTGGAAACGGGATAACTGCACCTAACTAAACGGAAGCATTCTCAGAAACTTCTTGGTGATGTTTGCATTCAAATCCCAGAGTTGAACCTTCCTTTGATAGTTCAGGTTTGAAACACTCTTTTTGTAGGATCT…	40.75
17	24693165	24697164	active	CACTCTTTTTGTAGAAACTGCAAGTGGATATTTGGTCCTCTCTGAGGATTTCGTTGGAAACGGGATAAACTGCACAGAACTAAACAGAAGCATTCTCAGAACCTTCTTCGTGATGTCTGCATTCAACTCACAGTGTGGAACCTTTCTTTGATAGTTCAGGTTTGAAACACTCTTTTTGTAGAAACTGCAAGGGGATAATTGCACTCTTTGAGGAGTACCGTAGTAAAGGAAATAACTTCCTATAAAAAGAAGACAGAAGCTTTCTCAGAAAATTCTTTGGGATGATTGAGTTGAACTCACAGAGCTGAGCATTCCTTGCGATGTAGCAGTTTAGAAACACACTTTCTGCAGAATCTGCAAGTGCATATTTGGACCTCTGTGAGGAATTCGTTGGAAACG…	40.725
18	20035132	20039131	active	GAATCTCCAAGTGGATATTTGGCTAGTGTTGAGGATTTCGTAGGAAGCGGGAATTCATCCAAATTGCAGACTGCAGCGTTCTGAGAAACATCTTTGTGATGTTTGTATTCAGGACACAGACATGAACATTCCCTATCATAGAGCAGGTTGGAATCACTCCTTTTGTAGTATCTGGAAGTGGACATTTGGAGCGCTTTCAGGCCTATGTTGAAAAAGGAAATATCTTCCCATAACAACTAGACACAAGCATTCTCAGAAACTTGTTTGTGATGTGTGCCCTCTACTGACAGAGTTGAACCTTTCTTTTCATAGAGCAGTTTTGAAACACTCTTTTTGTAGAATCCGCAAGAGGATATTTGCATAGCTTTGAGGATTTCGTGGGAAACGGGATTGTCTTCA…	39.75
18	18110294	18114293	active	TCTGAGAAACATCTTTGTGATGTTTGTATTCAGGACACAGAGTTGAACATTCCCTATCATAGAGCAGGTTGGAATCACTCCTTTTGTAGTATCTGGAAGTGGACATTTGGAGCGCTTTCAGGCCTATTTTGGAAAGGGAAATATCTTCCCGTAACAACTATGCAGAAGCATTCTCAGAAACTTGTTTGTGATGTGTGCCCTCTACTGACAGAGTTGAACCTTTCTTTTCATAGAGCAGTTTTGAAACACTCTTTTTGTAGAATCTGCAAGAGGATATTTGCATAGCTTTGAGGATTTCGTGGGAAACGGGATTGTCTTCAGGTAAAATCTAGACAGAAGCATTCTCAGAAACTTCTTTGGGATGTTTGCATTCAAGTCACAGAGTAGAACATTCCCTTT…	39.875
18	17730824	17734823	active	TGTTGGAAAGGGAAATATCTTCCCGTAACAACTAGGCAGAAGCATTCTCAGAAACTTATTTGAGATGTGTGTACTCAACTAAGAGAATTGAACCACCGTTTTGAAGGAGCAGTTTTGAAACACTCTTTTTCTGGAATCTGCAAGAGGATATTTGCCTAGCCTTGAGGATTTCGTTGGAAACGGGATTGTCTTCAGATCAAATCTAGACAGAAGCATTCTCAGAAACTTCTTTGGGATGTTTGCATTCAAGTCACAGAGTAGAACATTCCCTTTGGTAGAGCAGGTTTGAAACACTCTTTTTTTAGTATATGGAAGTGGACATTTGGAGCGCTTTCAGGCCTACGTTGGAAAAGGAAATATCTTCCCATAACAACTAGACAGAAGCATTCTCAGAAACTA…	39.65
18	18674345	18678344	active	CTTTGAGGATTTCGTGGGAAACGGGATTGTCTTCAGGTAAAATCTAGACAGAAGCATTCTCAGAAACTTCTTTGGGATGTTTGCATTCAAGTCACAGAGTAGAACATTCCCTTTGGTAGAGCAGGTTTGAAACACTCTTTTTGTAGTATCTGGAAGTGGACATTTGGAGCGCTTTCAGGCCCATGTTGGAAAGGGAAATATCTTCCCGTAACAACTAGGCAGAAGCATTCTCAGAAACTTATTTGAGATGTGTGTACTCAACTAAGAGAATTGAACCACCGTTTTGAAGGAGCAGTTTTGAAACACTCTTTTTCTGGAATCTGCAAGAGGATATTTGCCTAGCCTTGAGGATTTCGTTGGAAACGGGATTGTCTTCAGAGAAAATCTAGACAGAAGCAT…	40.025
18	16142202	16146201	active	AACTTCTTTGGGATGTTTGCATTCAAGTCACAGAGTAGAACATTCCTTTGGTAGAGCAGGTTTGAAACACTCTTTTTTTAGTATATGGAAGTGGACATTTGGAGCGCTTTCAGGCCTACGTTGGAAAAGGAAATATCTTCCCATAACAACTAGACAGAAGCATTCTCAGAAACTAGTTTCTGATGTGTGTCCTCAACTAACACAGTTGAACATTTCTTTAGACAGAACAGTTTTGAAACACTCTTTTTGTGGAATCTGCAAGTGGATATTTGGCTAGATTTGAGGATTTCGTTGGAAACGGGATTACATATAAAAAGCAGACAGCAGCATTCTCAGAAACTTCTTTGTGATGATTGCATTCAAGTCACAGAATTGAACATTCCCTTTCACAGAGCAGGT…	39.85
19	28116375	28120374	active	GGAAACACTCTGTTTGTAAAGTCTGCAAGTGGATATTCAGACATCCTTGAGGCTTTCGTTGGAAACGGGATTTCTTCATATTCTGCTAGAAAGAAGAATTCTCAGTAACTTCCTTGTGTTGTGTGTATTCAACTCACAGAGTTGCACGATCCTTTACACAGAGCAGACTTGAAACACTCTTTTTGTGGAATTTGCAAGTGGAGATTTCAGCCGCTTTGAGGTCAATGGTAGAATAGGAAATATCTTCCTATAGAAACTAGACAGAATGATTCTCAGAAACTTCTTTGTGATGTGTGCGTTCAACTCACAGAGTTTAACCTTTCTTTTCATAGAGCAGTTAGGAAACACTCTGTTTGTAAAGTCTGCAAGTGGATATTCAGACCTCCTTGAGGCCTTCGT…	39.525
19	27311502	27315501	active	AAGTGGATATTCAGACATCCTTGAGGCTTTCGTTGGAAACGGGATTTCTTCATATTCTGCTAGAAAGAAGAATTCTCAGTAACTTCCTTGTGTTGTGTGTATTCAACTCACAGAGTTGAACGATCCTTTACACAGAGCAGACTTGAAACACTCTTTTTGCGGAATTTGCAAGTGGAGATTTCAGCCGCTTTGAGGTCAATGGTAGAATAGGAAATATCTTCCTATAGAAACTAGACAGAATGATTCTCAGAAACTCCTTTGTGATGTGTGCGTTCAACTCACACAGTTTAACCTTTCTTTTCATAGAGCAGTTGGGAAACACTCTGTTTGTAAAGTCTGCAAGTGGATATTCAGACCTCCTTGAGGCCTTCGTTGGAAACGGGATTTCTTCATATTATG…	39.5
19	26062918	26066917	active	CTCTTTTTGTGGAATTTGCAAGTGGAGATATCAGCCACTTTGAGGTCAATGGTAGAATAGGAAATATCTTCCTATAGAAACTAGACAGAATGATTCTCAGAAACTCCTTTGTGATGTGTGCGTTCAACTCACAGAGTTTAACCTTTCTTTTCATAGAGCAGTTACGAAACACTCTGTTTGTAAAGTCTGCAAGTGGATATTCAGACATCTTTGAGGCTTTCGTTGGAAACGGGATTTCTTCATATTCTGCTAGACAGAAGAATTCTCAGTAACTTCCTTCTGTTGTGTGTATTCAACTCACAGAGTTGAACGATCCTTTACACAGAGCAGACTTGAAACACTCTTTTTGTGGAATTTGCAAGTGGAGATTTCAGCCGCTTTGAGGTCAATGGTAGAATA…	38.9
19	27163357	27167356	active	GAAAGAAGAATTCTCAGTAACTTCCTTGTGTTGTGTGTATTCAACTCACAGAGTTGAACGATCCTTTACACAGAGCAGACTTGAAACACTCTTTTTGTGGAATTTGCAAGTGGAGATTTCAGCCGCTTTGAGGTCAATGGTAGAATAGGAAATATCTTCCTATAGAAAGTAGACAGAATGATTCTCAGAAACTCCTTTGTGATGTGTGCGTTCAACTCACAGAGTTTAACCTTTCTTTTCATAGAGCAGTTAGGAAACACTCTGTTTGTAAAGTCTGCAAGTGGATATTCAGACCTCCTTGAGGCCTTCGTTGGAAGCGGGATTTCTTCATGTTCAGGTAGACAGAAGAATTCTCAGAAACTTCCTTGTGTTGTGTGTTTTCAACTCACAGAGTTGAAC…	39.575
19	26877386	26881385	active	GTTGGGAAACACTCTGTTTGTAAAGTCTGCAAGTGGATATTCAGACTTCTTTGAGGCCTTCGTTGGAAGCGGGATTTCTTCATATTCTGCTAGACAGAAGAATTCTCAGTAACTGCCTTGTGTTGTGTGTATTCAACTCACAGAGTTGAACGATCCTTTACACAGAGCAGACTTGAAACACTCTTTTTGTGGAATTTGCAAGTGGAGATTTCAGCCGCTTTGAGGTCAATGGTAGAATAGGAAATATCTTCCTATAGAAACTAGACAGAATGATTCTCAGAAACTCCTTTGTGATGTGTGCGTTCAACTCACAGAGTTTAACCTTTCTTTTCATAGAGCAGTTAGGAAACACTCTGTTTGTAAAGTCTGCAAGTGGATATTCAGACATCCTTGAGGCTT…	39.575
20	28534259	28538258	active	AAACACTCTTTTTGTACTATCTGGAAGTGGACATTTGGAGCGCTTTCAGGTCTACGGTGAAAAAGGAGATATCTTCCAATAAAAACTAGATAGAAGCAATGTCAGAACTTTTTTCATGATGTATCTACTCAGCAAACAGAGTTGAACCTTTCTTTTGAGAGAGCAGTTTTGAAACACTCTTTCTGTGGAATATGCAAGTGGGTATTAGGCCAGCTTGGAGGATTTCGTTGGAAACGGGAATACGTATAAAAAGCAGACAGCAGCATTGTCAGAAACTACTTTGTGATGTTTGCATTCAAGTCACAGAATTGAACACTCCCTTTCACAGAGCAGGTTTGAAACACTCTTTTTGTAGTGTCTGTAAGTGAACATTTGGATTGCTTTCAGGCCTAAGGTGAA…	39
20	28894334	28898333	active	GTCCCAGTGTTGAACATTCCCTTTTATAGAGCAGGTTGGAAACACTCTTTCTGCATTCCCTGGAAGTGGACATTTGGAGCGCTTTCAGGACGACGGTGAAAATGGAAATATCTTCCAATAAAATCTAGATAGAAGCAATGTCAGAAACTTTTATGTGATGGATCTACTCAGCTAACAGAGTTGAGCCTTTCTTTTGAGAGAGCAGTTTTGCAACACTCTTTTTGTGGAATATGCAAGTGGATATTAGGGCAGCTTTGAGGATTTCCTTGGAAACGGGAATACATGTAAAAAGCAGACAGCAGCATTCTCAGAAACTTCTTTGTGATGTTTGCATTGAAGTCACAGAGTTGAACATTCCATTTGAGAGAGCAGGATTGAAACACGCCTTTTTGTCATATC…	39.375
20	27133371	27137370	active	GCATTCAGGCTTGTATTGAAAAAGGAAATATCCTCCCATAAAAACTAGACAGAAGCATTCTCAGAAACTTATTTGTGATGTATGTACTCAACTAACAGAACTAAACCATCGTTTTGAAGGAGCAGTTTTGAAACACCCTTTTTGCGGAATCTGCAACTGGATATTTGGCTAGCTTGGAGGATTTCGTTGGAAACGGGATTACATACAAAAAGCAGACAGCAGCATTCTCAGAAACTTCTTTGTGATGTTTGCATTCAAGTCGCAGAGTTGAACATTCCCTTTCATAGAGCAGGTTTGAAACACTCTTTTTGTAGTATCTGGATGTGGACATTTGGATCACTTTCAGGCCTATGGTGAAAAAGGAAATATCTTCCCATGAAAACTAGACAGAAGCATTCT…	38.925
20	28448162	28452161	active	AGATAAACTCTAGACAGAAGCATTCTCAGAAACTTCTTTGGGATGTTTCAATTGAAGTCACAGTGTTGAACATTCCCTTTCACAGAGCAGGTTTGAAACACTCTTTTTGTAGTGTCTATAAGTGAACATTTGGCGTGCTTTCAGGCCTAACGTGAAAAAGGAAATATCTTCCCATAAAAACTAGACAGAAGCATTCTCAGAAACTTGTTCTTGATGTGTCCCCTCTACTGACAGAGTTGAACCTTTCTTTGCAAAGAGCAGCTTTGAAACACTCTTTTTGTAGAATCTGCAAGAGGATATTTGGATAGCTTGGAGGATTTCGTTGGAAAAGGGTATGTCTTCAGATAAACTCTAGACAGAAGCATTCTCAGAAACTTCTTTGGGATGTTGCATTCAAGT…	39
20	27389202	27393201	active	GCGGGTTGGAAACACTCTTTCTGCATTCCCTGGAAGTGGACATTTGGAGCGCTTTCAGGACGACGGTGAAAATGGAAATATCTTCCAATCAAATCTAGATAGAAGCAACGTCAGAAACTTTTATGTGATGGATCTACTCAGCTAACAGAGTTGAACCTTTCTTTTGAGAGAGCAGTTTTGCAACACTCTTTTTGTGGAATATGCAAGTGGATATTAGGGCAGCTTTGAGGATTTCGTTGGAAACGGGAATACATGTAAAAAGCAGACAGCAGCATTCTCAGAAACTTCTTTGTGATGTTTGCATTGAAGTCACAGAGTTGAACATTCCCTTTGAGAGAGCAGGTTTGAAACACGCCTTTTGTCATATCTGGAAGTGTCCATTCGGAGCGCATTCAGGCT…	39.275
21	11069579	11073578	active	TGAGAATGCTTCTGTCTATTTTTTATGGGAAGATATTTCCTTTTTCACCGTAGGCGTCAAGGCGATCGAAATGTCCACTTCCACAAACTACAAAAAGAGTGTTTCAAACCTGCTCTATGAAAGGCCATGTTCATCTCTATGAGTTGAATGGAAATATCCGAAAGAAATTTCTGGGAATGCTGCTGTCTAGTTTTTATATGAATTCCCGCTTCCAACGAAATCCTCAAAGCAATCCAAATATCCACTTGCAGAATCCACAAAAAGAGTGTTTCAAAACTGCTCTATCAATAGAAAGGTTCAACTCTTTTAGTTGAGTACACACATCACAAACAAGTTTCTGAGAATGCTTCTGTCTGGCTTTTATTGGAAGACGTTTCCTTTTCACCAAAGGCATCAAAG…	38.85
21	11049812	11053811	active	CGAATGTTCAACTCTGTGACTTGAATGCAGATATCACAAAGTAGTTTCTGAGAGGGCTTCTGTCTAGATTTTAGATGATGATATTCCCGTTTCCAACGAAATCATTAGAGCTATCCAAATATCCACTTACAGTTTCTACAAAAAGAGTGTTTCCAAACTGCTGCATCAAAAGAGAGGTTCCACTCTGTTAGCTGAGTACACACATCACAAACTTGTTTCTCAGAATCCTTCTGTCTCGTTTTTATGGGAAGATATTTACTTTTTCACCGTAGGCATCAAAGCGCTCCAAATGTCCACATCCAGATACTCCAGAAAGAGTGTTTCAAACCTGCTCTATGAAAGGGAATCTTCAACTCTATGAGTTGAATGCAGACATCAGAAAGAAATTTCTGAGAATGC…	38.95
21	10969535	10973534	active	ACATCCAGATACTCCAGAACGAGTGTTTCAAACCTGCTCTATGAAAGGGAATCTTCAACTCTATGAGTTGAATGCAGACATCAGAAAGAAATTTCTGAGAATGCTGCTGTCTACCTTTTATTTGAATTCCCGCTTCCAACGAAATCCTCCAAGCTATCCAAATATCCACCTGCATTTTCCACAACAAGAGTGTTTCAAAACTGCTCTATCAATAGAAATGTTCAACTCCTTTGGCTGGGTACACACATCACAAACAAGTTTCTGAGAATGCTTCTGTCTAGTTTTTATGGGAAGACGTTCCCTTTTTCACCAAAGGCATCAAAGCGCTCCAAATGTCCACTTCCAGACACTACAAAAAGAGTGTTTCCAACGTGCCCTAAGAAAGCGAATGTTCAACTC…	39.1
21	11266431	11270430	active	AGCTATCCAAATATCCAGTTACAGTTTCTACCAAAAGGGTGTTTCCAAATTGCTGCATCAAAAGAAAGGTTCAACTCTGTTAGTTGAGGACACACATCACAAAGAAGTTTGTGAGAATGCTTCTGTCTAGATTTTGTATGACGATATTCCCTTTTCCAACGATATCGTTAAAGCAATCTAAATATCAATTTGCAGAATCCACAAAAATAGAGTTTCAAAGCTGCTCTGTAAAAAGAAAGGTTCCACTCTGTTAGCTGAGTACACACATCACAAACTTGTTTCTGAGAATCCTTCTGTCTCGTTTTTATGGGAAGATATTTACTTTTCCACCGTAGGCATCAAAGCGCTCCAAATGTCCACATCCAGATACTCCAGAAAGAGTGTTTCAAACCTGCTCTA…	38.55
21	11299143	11303142	active	TCACAAAGAAGTTTGTGAGAATGCTTCTGTCTAGATTTTGTATGACCATATTCCCTTTTCCAACGATATCATTAAAGCAATCTAAATATCAATTTGCAGAATCCACAAAAATAGAGTTTCAAAGCTGCTCTGTAAAAAGAAAGGTTCCACTCTGTTAGCTGAGTACACACATCACAAACTTGTTTCTGAGAATCCTTCTGTCTCGTTATTATGGGAAGATATTTACTTTTTCACCGTAGGCATCAAAGCGCTCCAAATGTCCACATCCAGATACTCCAGAAAGAGTGTTTCAAACCTGCTCTATGAAAGGGAATCTTCAACTCTATGAGTTGAATGCAGACATCAGAAAGAAATTTCTGAGAATGCTGCTGTCTACCTTTTATTTGAATTCCCGCTTCC…	38.625
22	14483514	14487513	active	GCAGACATCACAGAGCAGTTTCTGAGAATGCTTCTGTCTAGATTTTATAGGAAGATATTCCCGTTTCCAACGAAATCTTCACAGCTATCCAAATATCCACTTGCAGATTCTACAAAAAGAGTGTATCAAAACTGCTCTGTCAAAAGGAAGGTTCTTCTCTGTTAGGTGAGTGCATACGTCATAAAGGAGTTTCTGAGAATGTTTCTGTCTAGTGGTTATGGGAAGATATTTGCTTTTTCACCGTAGGCCTCAGAGCGCTCCAAATATCCACTTGCACATACTACAAAAAGAGTGCCTCAAAGCTGCTCTCTGAAACGGAATGTTCAACTCTATGAGTTGAATGCAAACATCACAAAGACGTTTCTGAGAATGCTTCTGTCTAGATTTGATATGAAGATA…	39.05
22	13698534	13702533	active	TATACTACAAAAAGAGCGTTTCAAACCTGCTCTAGGAAAGGCAATGTTCAACTCTGTGACTTGAATGCAGACATCACAGAGCAGTTTCTGAGAATGCTTCTGTCTAGATTTTATAGGAAGATATTCCCGTTTCCAACGAAATCTTCACAGCTATCCAAATATCCACTTGCAGATTCTACAAAAAGAGTGTATCAAAACTGCTCTGTCAAAAGGAAGGTTCTTCTCTGTTAGGTGAGTGCATACGTCATAAAGGAGTTTCTGAGAATGTTTCTGTCTAGTGGTTATGGGAAGATATTTGCTTTTTCACCGTAGGCCTCAGAGCGCTCCAAATATCCACTTGCACATACTACAAAAAGAGTGCCTCAAAGCTGCTCTCTGAAACGGAATGTTCAACTCTAT…	38.925
22	15616010	15620009	active	ACACATCACAAAGAAGATTCTGAGGATGCTGCTGTCTACTTTTTATACGTAATCCCGTTTCCAACGAAATCCTCCAAGCTATCCAAATATCCACTTGCAGATTCCACAGAAAGACTGTTTCAAAACTGCTCTGTCAATAGAAAGGTTCAACTCTGTTAGCTGCGTGCATATATCCCAAAGAAGATTATGAGATTACTTCTGTCTAGTTTTTATGGGAAGATATTTCCCTTTTCACCGTAGGCGTCAAGGCGCTCCAAATGTCCACTTCCAGATACTACAAAAAGAGTGTTTCAAACCTACTCTGTGAAAGGGAGTATTCAACTCTGTGACTTGAATACACATATCACAAAGAAGTTTCTGAGAATGCTTCTGTCGAGATTTTATATGAAGATATTCCCG…	39.025
22	13566800	13570799	active	ATAGAAAGGTTCAACTCTGTTAGCTGCGTGCATATATCCCAAAGAAGATTCTGAGATTGCTTCTGTCTAGTTTTTATGGGAAGATATTTCCCTTTTCACCGTAGGCGTCAAGGCGCTCCAAATGTCCACTTCCAGATACTACAAAAAGAGTGTTTCAAACCTACTCTGTGAAAGGGAATATTCAACTCTGTGACTTGAATGCACATATCACAAAGAAGTTTCTGATAATGCTTCTGTCGAGATTTTATATGAAGATATTCCCGTTTCCAACGAAATCCTGAAATCTATCCAAATATCCCCTCGCAGATTCTACAAAAAGAGTGTTTCAAAACTGCTCTGTAAAAAGAAAGGTTCAACTCTGTTAGTTGAGTACACACATCACAAACAAGTTTCACAGAA…	39.2
22	12840455	12844454	active	TCTACTTTTTATACGTAATCCCGTTTCCAACGAAATCCTCCAAGCTATCCAAATATCCACTTGCAGATTCCACAGAAAGACTGTTTCAAAACTGCTCTGTCAATAGAAAGGTTCAACTCTATTAGCTGCGTACATATATCCCGAAAAAGATTCTGAGATTGCTTCTGTCTAGTTTTTATGGGAAGATATTTCCCTTTTCACCGTAGGTGTCAAGGCGCTCCAAATGTCCACTTCCAGATACTACAAAAAGAGTGTTTCAAACCTACTCTGTGAAAGGGAATATTCAACTCTGTGACTTAAAGGCAGATATCACAAAGAAGTTTCTGAGAATGCTTCTGTCGAGATTTTATATGAAGATATTCCCCTTTCCAACGAAATCCTGAAATCTATCCAAATATC…	38.75
1	127000000	127000000	divergent	TTCCTTTTCCACCATAGGCCTCAAAGCTGTCCAAATGCAGATTCTAGAAAAAGAGTTTCTAAACTGCCCCATGAAAAGAAGTGTTCAACACTGTGAGTTGAATGCATACATCACAAAGCAGTTTCTAAGAATGCTTCTGTCTAGTTTTTATGTGAAGATGTTTCCTTTTCCACCACAGGCTTGAAATCGCTCCAAATATCTACTTGCAGATCCTACAAAGAGACCGTTTCAAAACAGCTCTATCAACAGGAAGGTTCCACGCTGTGAGTTGAATGCACACATCACAAAGAAGCTCCTGAGAATGCTTCTGTCTAGTTTTTCTGTGAAGATATTTCCTTTTCCAACATAGGCTTAAAATCGCTCCAAATATCCACTTGCAGGTTCCACAAAATGACTGTT…	36.925
1	127000000	127000000	divergent	AGTACTGCTCTATGAAAAGAAATGTTCAACTCTGTGAGTTGAATTAACACATCACAAAGCAGTTTCTGAGAATGCTTCTGTCAAGCTTTTATGTGAAGATATTTCCTTTTCCACAATACTCCTGAAATCGCTCCAAATATCCACTTGCAGATTCTACAAGGAAACTGTTTCAGAACAACTCTCCCAACAGGAAGGTTCAGCTCTGTGAGTTGAATGCACACATCACAAACAAGTTCCTGAGAATGCTTCTGTCTAGTTTTTCTGTGTAGAGATTTCCTTTTCCAACGTATTCTTCAAATCGCTCCAAATATCCACTTGCAGTTTCTTGAAAAAGACTGTTTCAAAACTGCTCTCTCAAAAGGAAGGTTCAACTCCATGAGCTAAATGCGTACATCACAA…	37.875
1	127000000	127000000	divergent	AAAACCAGTTTCTGAGAATCCTTCTGTCAAGCATTTATGTGACGATATTTCCTTTTCCACCATAGGACTGAAATCGCTCCAAATATTCACTTGCAGATCCTGCAAAGGGACTGTTTAAACAGCTCTCTCAACAGGAAAGTTCAGCTCTGTGAGTTGAATGCACACATCTCAAACTAGTTCCTGAGAATTCTTCTGTCTAGTTTTTCTGTGAAGATATTTCCTTTTCCAACATCGGCTGGACATCGCTCCAAATATCCAGTTGCAGATTCTACAAAAAGACTGTTTTGAAACTGCTCTCTCAAAAGGAAGGTTCAACTCTGTGAGTAGAATGCATACATCACAAAGAAGTTTCAGAGAATGCTTCTGCCTAGTTTATATATGAAGATATTTCCTTTCCCT…	37.375
1	127000000	127000000	divergent	AAACTGGACAGAAGCATTCTCAGGAAGTTCTTTGTGATGAGTGAGTTCAACTCACAGTGTTGAATCTTTCTTTTGATAGGGCAGTTTTGAAACACTCTTTTTGTGTGATCTGCAAGTGCCCATTTGGAGAGCTTTGAGGCCTATGGTGGAAAAGGAAATATCTCCACATTAAAACTAGACAGAAGGAATCTCAGAAACTTATTTGTGACATATGGATTCAACTCACAGAGTTGAACATTCCTTTTGTTAGAGCAGTTTTGAAACATTCTTTTTGTAAAATCTGCAAGTGGATATTTGGACAGCTTTGTGGTCTGCTTTGGAAATGGGAATATCCTAAAATAAAAACTAGACGGAAGCATTCTCAGAAATGTCTTTCTGATGTGTGCATTCAATTCACAG…	37.2
1	127000000	127000000	divergent	GAACCTTCCTTTGGATAGAGCAGTTTTGAAACACTCCTATTGTGGAATCTGCTTGTAAATATTTGGAGCTCTTTGAGACCTTCATTAGAAACGGCATATCTTCAAATAAAAACTAGACAAAAGCATTCTCAGAAACTGCTTTGTGATGTGTGCATTCAACTCACAGAGTAGACCCTTTCTTTTGATAGAGCAGTGTTGAAACACTCTTTTTGTTGAATCTGCAAGTGGTTATTTGCAGAATTTGAGGCCTTCATTGGAAACGGGAATATCTTCTAATAAAACTAGACAGAAGCATTCTCAGAAACTGCTGTGAGATGTGTGCATTCAACTCACAGAGTTGAACATTTCTTTTGATAGACCAGTTTTCAAACACGCCTTTTCTAGAATCTGCCAGTGGAT…	37.425
2	95005216	95009215	divergent	AAGGACATGAACAGACACTTCTCAAAAGAAGACATTTAAGCAGCCAAAAACACATGAAAAAATGCTCCTCATCACTGGCCATCAGAGAAATGCAAATCAAAACCACAATGAGATACCATCTCACAACAGTTAGAATGGCAATCATTAAAAAGTCAGGAAACAGGTGCTGGAGAGGATGTGGAGAAATAGGAACACTTTTACGCTGTTGGTGGGACTGTAAACTAGTTCAATCATTGTGGAAGTCAGTGTGGCGATTCCTCAGGGATCTAGAACTGGAAATACCATTTGACCCAGCCATGCCATTACTGGGTGTATACCCAAAGGACTATACATCATGCTGCTATAAAGACACATGCACACGTACGTTTATTGCAGCATTATTCACAATAGCAAAGACCT…	37.875
2	95009730	95013729	divergent	CCCTATTCCAACGAAATCCTCAAAGCTATCCAAATATCCACTTGCAGATTCTACAAAAAGAGTGTTTCAAAACTGCTGTATCAAAAGAAAAGTTCACCCTTTTTAGTTGAGTACAAACATCACAAACTGGTTTCTCAGAATGCTTCTGCCTAGTTTTTATGGGAAGACATTTCCTTTTTCACAATAGTCCACAAAGCGCTCCAAATGTCCAGTTCCACATACTACAAAATCATTGTTTCAAACTTGCTCTGTGAACGGGAATGCTCAACTGTGTGACTTCAATGCAATCCTCACAGAGATGTTTCTGAGAATGCTTCTGTCCAGATTTTATATGAAGATATTCCCGTTTCCAATGAAATCCTCAAAGCTATCCAAATATCCCCTTGCATATTCTACAAA…	37.175
2	95014880	95018879	divergent	AGCATTCCAAATGTACACTTACAGATAATAGAAAAAGAGTGTTTCAAAACTTCTCTATGAAAAGGAATGTTCAACTCTGTGAGTTGAATGCAAACATCACAAAGTAGATTCTGAGAATGCTTTTGTCTGCTTCTTATGTGAAGATAATCCCGTTTCCAATGAAATCCTCAAAGCTATCCATATATCCACTTGCAGATTATACAAAAAGAGTGTTTCAAAACTGCTGTATCAAAAGAAAGGTTCAACTCTGTGAGTTCACACATCAGAAAGAAGTTTCTGAGAATGCTTCTGTCTAGTTTTTATGTGAGGATATTTCGTTTTTCACCATAGGCCTCAAAGCGCTCCAAGTGTCCACTACCAGATACAACAAAAAGAGTGTTTCCAAACTGCTCTATGAAA…	36.25
2	95027703	95031702	divergent	AAGCTTCAAAGCTGTCCAAATATCCACTTGAAAATTCTACAAAAAGAGTGTTTCGAACCTGCTCTATCAAAGGAAAGTTTCAACTCCGTGAGTTGAATGCACAAATCACAAAGAAGTTTCTGTGAAAGCTTCTGTCTGGTTTTTATTTGAAGATATTCCCATTTCCAACGAAAGCCACAAAGCTGTCCAAATATCCACTTATAAATTCTACAAGAAGAGTGTTTCAAAACTGCTCTATCAAAAGAAAGGTTTCACACTGTGAGTGGAGTACACACATCACAAAGAAGTTTCTGAGAATGCTTCTGTCTAGTTTTTATGTGAAAATATTTCCTTTTTCACCATAGGCCTCAAGCACTCCAAATGTCTACTTGCAGATACTACAAAAAGATTTTTTCAAAC…	36.925
2	95024242	95028241	divergent	TGAGAATGCTTCTGTCTAGTTTTTACCTGAAGATACTTCCGTTTCCAGTGAAGGCTTGAAAGCTGTCCAAATATCCACTTGCAAATTCTCAAAAAGAGTGTTTAAAAGCTGCTCTATCAGTAGAAAGTTTCACCTCTGTGAGTTGAATGCGCACATCACACAGAAGTTTCTGAGAATGCTTCTGTCTGGTTTTTATGTGAAGATATTCCCGTTTCCAACCAAAGCCTCAAAGCTGTCCAAATATCCATTTGCAGATTCTACAAGGAGAGTGTTTAAAAACTGCCCTATAAAAAGAAAGGTTCTACTCTGTGAGTGGAGTACACACATCACAAAGAAGTTTCTGAGAATGCTTCTGTCTAGTTTTTATGTGAAAATATTTCGTTTTCCAAAATAGGCCTC…	37.175
3	91720537	91724536	divergent	GAAGATTTTTCCTTTTGTACCATAGGCATCAAAGCGCTCCAAATATACAGTTGCAAATTCTACAAAAAGAGTGTTTCAAAACTGCTCTATTGAAAGGAAAGTTCAACACTGTGTGTTCAATGGACCCATCAAAAAGAAGTTTCTGAGAATTCTTCTGTCTACTTTTATATGAAGAAATCCCTTTTCCAACGAAAGCCTCCATGAGGTCCAAAGATACACTTGCAGAATCTACAAAAATGTTGTTTCAAAACTGCTCTATCAAGAGAAATGCTCACCTCTGTGAGTTGAATCCAAACATCACAAAGTAGTTTCTGAGAAAGATTCTGTCCAGTTTTTCTATGAAGATATTTCCTTTTCTACCATGAGCCCCAATGTGCTCTAAACATCCACTTGGAAATT…	35.45
3	90577008	90581007	divergent	GTCCGAATATGCACTTGCAGATTCTACAAAAAGAGTGCCTCAAAACTGCTCTATCAAGAGGAATGTTCAACTCTGTGAGTTGAATGCAAACATTACAAAGTAGTTTCTGAGAATGCATCTGTCTAGTTTTTATGTGAAGATATTTTCTTTTCTACCATAGGCCTAAAAGCGCCCTAAATATCCACGTGGAAATTCTACAAAAAGAGTGTTTCAAAACTGCTCTATCAAAAGGAAGGTTCAACTCTGTGACTTGAGTGCAGACATCACAAGGAAGTTTCTGACAATGATTCTTTCTAGTTTTCATATGAGGATATTTCCTTTTCAACCATAGGCCTAAAATCGCCTTAAATATCCAATTGGAAATTCTACAAAAATAGTGTTTCAAAACTGCTCTATTGA…	36.15
3	90598286	90602285	divergent	CTCTGTGAGTTGAAAGCACATTTCACATAAAACTTTCTGAGAATTCTTCTGTCTTTTTTTATATGACGAAATCTCGTTTCCAACGAAGGCCTCAGGGAGGTCCAAATACCTTCTTGCAGATTCTCTAAAAAGAGGGTTTCAAAACTGCTCTATCAAGTGGACTGTTCAACTCTGTAAGTTGAATGCAAACATCACAAAGTAGTTTCTGAGATTGCTTCTGTCTAGTATTTATCTGAAGATTTTTCCTTTTCTACCATAGGCCTCAAAGCACTATAAATGTACACTTGCAAATTCTATGTAAAGAGTGTTTCAAAACTGCTCTATCAAAAGAAAGTTTAAACTCTGTGAGTTGAACACACCCATGAAAATGTAGTTTCCGAGAATTCTACTGTCTTGTTT…	35.375
3	91721537	91725536	divergent	TTCTGTCTTCTTTTATATGAAGAAATCCCATTTCCAACGAAGGCCTCAAAGAGGTCCAACTATCCACTTGCAGATTCTACAAAAGAAGTGTTTCAAAACTGCTCTATAATAAGGAATGTTCAGCTCTGTGAGTTGAATGCAAACATCACTAAGTAGTTTCTGAGAATGTTTCTGTGTAGTTTTTCTATGAACACACTTTTTTTTCAATCTTATGCCCCAAAGCACTTTAAATATCCACTTGCAAATTCTACAAAAAGAGTGTTTCAAAACTCCTCTATCAAAAGGAAGGTTTAACTCTGTGAGTTGAGTGCAGACATCACAAAGAAGTTTCTGGGAATAATACGGTCTTCTTTTTATGTGAAGATACTCCCGTTTCCAAAGAAGGCTTCAAAGCGCTCC…	35.5
3	96418026	96422025	divergent	TTTATATGAAGATACTTACATTTGTGCTATAGGATTCAATGCGCTCCAAATATTCACTTGGAAACTCTACAAAAAGAGTGTTTCAAATCTGCTCTATCAAAAGATGGGTTCAACTCTGTGAGTTGAATGCACACACCACAAAGAAGTTTCTGATAATTCTTCTGTGTAGATTTATATGAAGAAATCCCGTTTCCAACGAATGCCTCGAAGAGGTCCAAATACCCAGTTGCTGATTCTACAAAAAGAGTGTTTCAAAACTGCTCTTTAAAGAGGAATGTTCAACTCTTTGAGTTGAATGCAAACATCAGAAAGTAGTTTTTGAAAATGCTTCTGTCTAGATTTTAGGTGAAGATATTCCTTTTTCTACAGTAGTTCTCAAAGTGCTCTAAATATCCACTT…	35.35
5	50478981	50482980	divergent	TATATTCCCGTTTCAAATGAAAGCCTCAAAGTTGTAAAAATATCCACTTCCAGATACTACAAAAAGAGTGTTTCAAAACTGCTCTATCAAAAGGAAGGTTCAACACTGTGAGTTGAGTACACCCATCACAGAGAAGTTTTTGAGAATGCTTCTGTCTGGTTTTTATGTGAAGATACTTCCTTTTTCAATGCAGGCATCAAAGCTCCCCAAATGTCCACTTCCAGATACAACAAAAAGAGTGTTTCAAAGCTGCTCTATGAAAGGGAATTTTTAATTCTGTGAGTTGAATGCAAACATCACAAAGAATTTTCTGAGATTGCTTCTGTCTAGTTTCAATGTGAAGATAGTCCCGTTTCGAATGAAAGCCTCACAGCTATCCAAATATCCCCTTGCACAGTC…	37.5
5	46813012	46817011	divergent	TGAGAAACTTCTTTGTGATGTGTGCATTCAACTCACAGAGTTGAACCTTACTTTCGAATGAGCAGGTTTCAAACACTCTTAACGTAAAACTTCCAAGGGCGTACTTAGAGAGCTTTGAAGTCTACGGTAGACAACGAAATATCTTCATGTAAAAACTAGGCAGAATCATTCTCAGAAACCACATTGTGTTTTGAGAGTTCAACTCACAGTTTCACCTTTCTTTCCATAGAGCAGTTATGAAACACTCTCTTTGTAGAATTTGCAAGGGTGTATTTAGAGGGCTTTGAGGCCTATGGTAGAAAAGGAAATATCTTACCATAAAAACTAGACAGAAGCATTCTCAGAAACTAAGATGTGATGTTTGCATTCAACTCACAGAGTTAAACATTCCTTTTGACA…	37.625
5	50480194	50484193	divergent	CCATACGTCTCAAATCGCTACAAATGTCCACTTGCAGATTTCACAAAAAGAGTGTTTCAAAACTGCTCTATGAAAAGGAATGTTCAACTCTGTGAGTTGAGTGCAAACATCACAAAGAAGTTTCTGAGAATGCTTCTTTCTAGTTTTTATGTGACTATATTTCCTTTTTCACCATAGGCCTCAAAGTGCCCCAAACATCCACATCCAGATGCTACAAAAACAGTGTTTCAAAACTGCTCTTTGAAAGGGAATGTTCAACTTCCTGAGTTGAATGCAAACATCACACAGTAGTTTCTGAGAATGCTTCCCTCTATTTTTCATGAGAAGATATTCCCGTTTCAAATGAAAGCCTCAAAGCTATCCAAATACCCACTTGCAGATTCTACAAAAGCAGTGTTT…	37.3
5	50606935	50610934	divergent	AAACTGCTCATCAAAAGGAAGTTTCAACTCTGTGAGTTGAATGCACACATCACAAGGATGTTTCTGAGAATGCTTCTGTCCAGTTTTTTTGTGAAGATATTCCCGTTTCCAATGAAGGACAAAAAGCGGTCAAAATATGCACTTGCAGATTCTACAAAAAGAGTGTTTCAAAACTGCTGTATTAAAAGGAAGGTTCAACACCGTGAGTTGAATGCACACATCACAAGGAAGTTTCTAAGAAAGCTTCTGTCTAGTTTTCTTGTGAATATATTCCCGTTTCCAATGAAGGCTTCAAAGCACTACAAATACACACTTGCAAATAGTACTAAAAGAGTGTTTCTAAACTGCTCTATCAAAAGGAAGGTTCAACTCTGTGAGTTGAATGCACACATCACAAGG…	36.375
5	50608023	50612022	divergent	CTGACAATGCTTCTGCCTAGTTTTTATATGAAGATATTTCCTTTTCCACCATAGTCCTCAAAGTGCTCTAAATGTCCACTTGAAGATTCTACAATAAGAGTTTTTCAAAACTGCTCTATCAAAAGATATGTTAAACTCTGTGAGTTGAATGCACACATCACAAAGTAGTTTTTGAGAATGCTTCTGTGTAGTTTTTAGGTGAAGATATTCCTCTTTCCAATGAAGACTTCAAAGCAGTCCAATCATCCACTTGCAGATCCTTCAAAAAGACTGTTTCAAAACTCCTCTATCAAAAGGAAGGTTCAAAATCTGTGAGTTCAATGCACACATCATAAGGAAGTTTATGAGAATGCTTCTGTCTAGTTTTTATGTGACTACATTCCCGTTTCCAACGAAGGC…	36.55
6	61068390	61072389	divergent	ACACTCTTTTTGTATAATCTGCCAGTGAATATTTGGACTTTTTTGAGGCCATCGTTGGAAACGGGATTTCTTCATATAAAACTTGACAGAAGAATTCTCAGTAACTTCATTCCGATGTGCACATTGAACTGACAGAGTTGAAAATTCCTTTCGACACTTCTCAAAAGAAGACATTTATGCAGCCAAAAAACACATGCAAAAATGCTCATCATCACTGGCCATCAGAGAAATGCAAATCAGAACCACTATGAGATATCATCTCACACCAGTTAGAATGGCAATCATTAAAAAGTCAGGAAACAACAGGTGCTGGAGAGGATGTGGAGAAATAGGAACACTTTTACACTGTTGGTGGGACTGTAAACTAGTTCAACCATTGTGGAAGTCAGTGTGGCGATT…	35.875
6	61064144	61068143	divergent	ACACACTTTTTGTAGGATCTGCCAGTGAATATTTGAACTTTTTTGAGGCCTTCTTTGAAAAGAGGATTTCTTGATATGAAACTTGACAGAAGAATTCTCAGAAAGTTCTTTGTGATGTGTTCATTTAACACACGGGGTTGAACCTTACTTTCGATAGAGCAGCTTTGTAATACTCTTTTTGTGGTATTTCCAAGTGGATATTTATAGCGGTTCGAGGCCAATGGTAGAAAAGGAAATATCAACATAGAAAAACTAGACAGAATGATTCTCAGAAACTGCTTTGTGATATGTGCATTCAGCTTACAGTATTTAACATTTCTTTTTATACAGCTGTTTTGAAACACTCTTCTTGGTGAATTTACTACTGTATATTTAGCGTGCTTTGAGGCCTACAGTAAA…	35.3
6	61310787	61314786	divergent	GAAATTCTTCATATAAAACTAGACAGAAGAATTCTCAGAAAATCCTTTGTGATGTGTCCTTTAAACTAACAGAGTTGAACCTTCCTTTCAATAGAGCAGTTTTGAAACTCTCTTTTTGTAGAATTTCCAAGTGGATATATAGAGCCTTTTGAGGCCTATGTTAGAAAAGGCAACATCTTCATAGAAAAACTAGACAGAAAGTTTCTCAGAAACTACTTTGTGATGTATGCGTTCAACTCACAGAGTTTAACCTTTCTTTTGATAAAACAGTTTTGAATCACTCTTTTTGTAGAATCTGCAAGTGAATATTTGGACTTTTTTGAGGCCTTCTTTGGAAACGGGATTTCATCATATAAAACTTGTCAGAAGAATTCTCAGAAACTTCTTTGTTTTGTGTGC…	35.175
6	62553920	62557919	divergent	ATCTGCAAGTGGATATTTGGAACTCTTTCAGACCTTCATTGGAAACGGGATTTCTTCATTTAAAACTTGACAGAACAATTCTCAGAAACTTCTTTGTGATGAGTGTATTCAACAAACCTTGTTGAATCTTCCTTTCCTTAGAGCAGTTTTGAAACACCCTTTTTTGTACTATTTCTAAGTTATTATTTAGAGCGCTTTGAGGCCTGTGGTAGAAAAGGAAATATCTTCATAGAAAAAATAGACAGAATCATTCTCAGAAACTACTTTGTGATGTGTGCGTTCAACCCACAGAGTTTAACCGTTCTTTTGATAGAGCAGTTTGAAACGCTCTTTTGGTAGATATTGCAAGTGTGTATTTAGAGGGCTTTGAGGCCAATGGTAGAAAAGGAAATATCTTTA…	35.65
6	62566872	62570871	divergent	GTTTTGAAACACTCTGTAAAGTCTGCAAGTGGATATTTGGAGCGCTTTGAGGCCTTCGTTTGAAACGGAATTTCTTCATATAATACTAGACAGAAGCATTCTCAGAAACTACTTTGTAATGTTTGCATTCCACTCACAGAGTTGAACATTACGTTTGATAGAGCAGGTTTGTAACACTCTTTTTGTAGAATCTGCAAGTGGATATTTCGACCTCTTTGAGGCCTTCGTTGGAAACGGGAATTTCTTCATAAAAAAACAAGACAGAAGAATTCTCAGAAACTTCTTTGTTATGTGTGCATTCAACTCAGAGTTGAACCTTCCTTTCAATAGAGCAGTTTTGAAACACTCTTTTTGTACTATTTCCAAGTGGATATTTAGAGAGCTTTGAGACAGATGGCA…	35.3
7	59828527	59832526	divergent	CTAGTTTTTATGTGAAGATACTCCCGTTTCCAATAAAAGCCTCAAAGCTATACAAATATCCACTTGCAGATTCTACAAAAAGAGTGTTTCAAAACTGCTATAAAAAAAGAAAGGTTCAAATCTGTGAGTTGAGTACACACATCACAAAGAAGTTTCTGAGAATGATTCTGCCTAGTTTTTATGGGAAGATATTTCCTTTTTCACCACAGGCCTCAAAGTGCTCCAAATGTTCACTTCCAGATACTACAAAAAGAGTGTTTCAAAACTGCTCTATGAAAGGGAATGTTCAACTCTGTGAGCTGAATGCAAACATCACAAAGAAGTTTCTGAGAATGTTTCAGCCTACTTTTTATATGAAGATATTCCCGTTTCCAACGAAATCCTCAAAGCAATCCAAAA…	36.225
7	58270626	58274625	divergent	AGACAGAAGCATTCTCAGAAACTGCTTTATGATGTCTACATTCAACTCACAGAGTTGAACCTTTCTTTTGATAGATCAGTTTTGTAACACACTTTTTGTAGAATCTGCAAGTGTTCATTTGGAGCGCTTTGAGGTCTATGGTGGAAAAGAAAATATCTTCATATAAAAAATAGACAGAAGCATTCTCAGAAACTTCTTTGTGAGGTGTGCATTCAACTCACATAGTTGAAACCTCCTTTTGATAGAGCAGTTTTGAAAGACTCCTTTTGTAGAATCTGCTAGTGGATAGTTGGAGATTTGAAAGGCCTTCATTGGAAATGGGAATATCTTCATATAAAAACTAGTCAGAAGCATTCTCAGAAACTTCTTTGTGATGTGTGCATTAAACTTGCACAGTTG…	36.675
7	59829324	59833323	divergent	TCAACTCGGTGAGTTGAAAGCAAACATCACAAAGGATTTTCTGAGAGTGCTTCTGTCTAGTTTTTATGTGAAGATATTGCCGTTTCCAACGAAAGCCTCAAAGCTATCAAAATATCCACTTCCAGATTGTACAAAAAGAGTGTTTCAAAACTGCTGTACCGAAAGAATGGTTCAACTCTGTGAGTTGAGTACACACATCACAAACAAGTTTCTGAGAATGCTTCTGTCTAGTTTTTATGTGAAGATATTTCCTTTTTCACCATAGGCCTCAAAGCGCTACAAATATCCACTTCCAGATACTTCAAAAAGAGTGTTTCAAAACTGCTCTATGGAAGGGAATGTTCAATTCTGTGATTTGAATGCAAACATCACAAAGAAGTTTCTGAGAATGCTTCTGTC…	36.05
7	63714561	63718560	divergent	AATCTAGACAGAAGAATTCTGAGAAACTTCTTTCTGATGTTTTCATTCAACTCACAGGGTTGAACATTCCCTTCGATAGAGCAGTTTTGAAACACTCTTTTTGTAGAATTTCCAAGGGCATATTTAGAGTGCTTTCAGGCCTGTGGTAGAAAACGAAATATCTTCATATAAAACCTATATAAGATCATTCTCAGAAACCTCTTTGTGATATGTGGGTTCAAGTCACAGAGTTTGACCTTTCTTTTGACAGAGCAGTTTTGTAACACTCTTTTTGAAGAATATGCAAGTGGATATTTTAAGCGCTTTGAGTCCAATAGTTGAAAAGGAAATATCTTCATATAAAAACTAGGCAGTATCATTCTCAGAAACTACTTTGTGATGTATGCGTTGGCCTCACAG…	36.3
7	63718161	63722160	divergent	GTGTGCTTTGAATTCACAGAGTTTAAACTTTCTTTTGATAGAGCAGTTTGGAAACACTCTGTTTTTAATGTTTGCAAGTGGATATTTTGACCTCTTTAAGGCCTTCGTTGGAAACGGGCTTTCTTCATATAAATCTAGACAGAAGAATTCACAGAAACTTCTTTGTGATGTGAGCATTCAACTCACAGAGTTGAACCTTCCTTTCGATAGCTCAGTTTTGAAACACTCTTTTTGGAGAATTTCCAAGGACATATTTGGAGTGCTTTTAGGCCTATGGTAGAAAACGAAATATCTTCATTTAAAAACTAGGCAGAATCATTCTCAGAAACTACTTTATGATGTGTGCATTCAACTCACAGAGTTTAACCTTTCTTTTGATAGAGCAGTTTTGAAACACTC…	36.15
8	44227695	44231694	divergent	CAGTTTTGAAACAATCTTTTTGTAGAATTTCCAAGTGGATATCTTGTGCACTTTGAGGCCTTTGGTCTAAAAGGAAATATCTTCATATAAAAACTTGACAGAATCATTCTCAGAAAGTACTTTGTGATGTGTGAGTTCAACTCTCAGAGTTTAACATTTCTTTTCATGGTGCAGTTTTGAAACACTCTTTTTGTAGAATTTGCAAGTGTATATTTAGAGCGCTTTGAGGCCTATAGTAGAAAAGGAAATTTCTTCACATAAAAACTAGACAGAAGCACCCTCAGAAACTGCGTTGTGGTGTTTGCATTCAACTAAGAGAGTTGAACATTCCCCTTGATAGAGCCGTTTTGAAACACTCTTTTTGTAGTATCTGCAAGTGGATATTTGGAACTCTTTGAG…	35.025
8	44218615	44222614	divergent	GTAGACAGAAAAATTCTCAGAAACTTCTTCGTGATGTGTATGTTCAATTCACAGAGTTGAACCTTCCTTTCGATAGAGCAGTTTTGAAACACTCTTTTTATTGTATTTTCAACTGGATATTTAGAGTGGTTTAAGGCCTATGGTAGAAAAGGATATATCTTCATATAACAACTAGACAGAATCATTCTCAGAAACTACTTTGTGATCTCTGCGTTCAACTCACAGAGTTTAACATTTCTTTTGATAGAGCAGTTTTGAAACACCGCTTTTGTAGAATTTGCAATTGTATATTGACAGCACTTAGACGCCTATTTTAGAAAACGAAATATCTTCACATAAAAATTAGAAACATTCTCAGAAACTACATTGGGATGTTTGCATTCAATGCACTGTGTTGAA…	35.25
8	44239312	44243311	divergent	CTGAGGCCTTCGTTGGAAACGGGAATTTCTACGTATAAAAACTAGACAGAAGAATTCTCAGAAACTTCTTTGTGATGTGTGCATTCAATTCACAGAGTTGAACCTGACTTTCGATAGAGCAGTTCTGAAACACTCTTTCTGTAGAATTTCCAAGTGGATATTCAGAGTGGTTTGAGTCCTATGGTAGAAAAGGAAATATCTTCATATAAAAATTAGACATTATCATTTTCAGAAACTACTTTGTGATGTGTGCATTCAACTCACAGATTTGAACCTTCCTTTTGATAGAGCAGTTTTGAAACACTCTTTTTGTAGAATTTGCAAGTGAATATTTAGAGGGCTTTGATGCCTATTGTAGAAAAGGAAATATCTTCATAGAATAACTACACAGAAACATTC…	35.625
8	46325631	46329630	divergent	TGGAAACAGGATTTCTTCATTTGTAAATTAGAAAGAAGATTTCTCAGAAACTTCTTTGTGATGTGTGCATTTATTTCACAGAGTTGAATTTTGCTTTCAATAGAGTAGTTTTGAAACACTCTTTTTGTAGAATTTCCAAGTGAATATTTAGAGTGGTTTAAGGCCTAACCTAGAAAAGGAAATATCTTCATATGGAAACTACACAGAATCATTCTCAGAAACTACTTCATGATGTGTGCGTTCAACTCAAAGAGTTTAACCTTTCTTTGGATGGGGCAGTTTTGAAACACTCTTTTTGTAGTATCTGCAAGTGGATATTTTGACCTCTTTGTGGCCTTCGTTGGAAACGGGAATTTCTTCACTTAAAAATAGACAGAAAAATTCTCAGAAACTTCTTCG…	35
8	46346161	46350160	divergent	CATTCAGTACATAGGCATGGGCAAGGACTTCATGTCTAAAACACCTAAAGCAATGGCAACAAAAGCCAAAATTGACAAATGGGATCTGATTAAACTAAAGAACTTCTGCACAGCAAAAGAAACTACCATCAGAGTGAACAGGCAACCTACAAAATGGGAGAAAATTTTCACAACCTACTCATGTGACAAAGGGCTAATATCCAGAATCTACAATGAACTCAAACAAATTTACAGGAAAAAAACAAACAACCCCATCAAAAAGTGGGTGAAGGACATGAACAGACAGTTCTCAAAAGAAGACATTTATGCAGCCAAAAAACACATGAAAAAATGCTCATCATCACTGGCCATCAGAGAAATGCAAATCAAAACTACAATGAGATACCATCTCACACCAGT…	36.475
9	44943599	44947598	divergent	CAGGTTTGAGACACTGATGTTGCAGTATCTCGAACTGGGCGTTTGGAACGCTTTGAGGCCTGTAGTGAAAAAGGAAATATCTTAACATAAAAACTACAGAGAAGCATTCTCAGAATCTAGTTTGTGCTGTGTGTACTCAACTAACAGAATTGAACCTCTCTTCTGATAGAGCAGTTTTGAAACACTCTTTTTGTAGAATCTGCAAGAGGATATTTGGTCAGCTTTGAGGATTTCGTTGGAAATGGAATATCTTCATATAAAATCTAGACACAAGCATTCTCAGAAAAATCTCTGTGATGTCTGCATTCAAGTCCCAGAGTTGAACTTTCCCTTTCATAGAGCATGTTTCAAACACTCTTTTTTTAATATCTGGAAGTGGATATTTGTATTGATTTGGGG…	36.625
9	42434636	42438635	divergent	TTTTCAACATAGGCCTCAAAGCGCTCGAAATGTCCACTAGCAGATACTACAAAAAGAGTGTTTCAAAACTGCTGTATGAAAAGAAATGCTGAACTCTGTGAGCTGAATGCAAACATCACAAAGAAGTTTCTGAGAATGCTTCTGTCTAGTTTTTATGTGAACATATTTGCGTTCCCAATGAATGCCACAAAGCTGTCCAAATATCCACTTGTAAATGCTTCAAAAAGAGTGAATCAAAACTGCTCTAGCAAAAGAGAGATTCATCTCTGTGAGTTGAGTACACACATCACAAAGAAATTTCTGAGAATGCTTTTGTCTAATTTTTATGTGAAGATATTTCCTTTTTCACCGTAGGCCTCCAAGCGCTCCAAATGTCCATTTGCAAATTGTACAAAAAGG…	36.675
9	44939692	44943691	divergent	GCTTTGAAACACACTTTTTGTAGAATTTGCAAGTGGATATTTGGATAGCTTTGAGGGTTTCGTAGGAAACGGGAACATCTTCATATAATATCTAGACAGAAGAATTATCAGAAACTACTTTGGGATGTTTGCAGTCAAGTCACAGAGTTGAACACACCCTTTCATAGAGCAGGTTTGAAACACTGATTTTGTAGTATCTGGAACTGGACATTTAGAACGCTTTGTGGCCTATGGTGAAAAAAGAAATATCTTCCCATAAATATTACACAGAAGCATTCTCAGAAACTACTTTGCGATATGTGTACTCAACTAACAGAGACAAGCTTTTCTTTTGATAGAGCAGTTTTGAAACAGCCTTTTTGTAGAATCTGCAAGTGGATATTTGGACAGCTTTGTGGA…	36.075
9	47583928	47587927	divergent	ATAGCAGTTTTGAAACACTCCTTTTGTAGAATTTGCCAGTGGATATTTCGATAGCTTTGAGGATTTCGTTGGAAACGGGAATGTCTTCGTATAAAATATAGACAGAAGCATTCTCAGAAACTTCTTCATGATGTTTGCATTCAAGTCACATATTTGAACATTCCCATTCATAGAGCAGGTTTGAAAAACTCTTTTTGTATTATCTGGAACCGGACATTTGGAGTGCTTTGAGGTCTATGGTGAAAAGGGAAATATCTTCCCATAAAAACTAGACAGAAGCATTCTCAAAAACTTGTTTGTGATGTGTGGACTCAACTAACAGATTTGAAGCTTTCTTTTGATAGAGCAGTTTTGAAACACTCTTTTTGAAGAACCTGCAAGTAGATATTTCGATATCTT…	36.475
9	77302017	77306016	divergent	GTTCAACCCTGTGAGTTGTGTGCACACATCACAAATAAGTTTTTGAGAATGCTTTTGACTAGTTTTTATGTGAAAATATTCTCGTTTCCAACGAAAGCCTCAAAGTTGTCCAAATATTCCCTTGCAGATCCTATAAAGAGAGGGTTTCAAAGCTGCTCTATGAAAAAGAAATGTTCAACTCTGTGAGTTGAGGACACGCATCACAAAGATGTTTCCCAGAATGTTTCTGTCTTGTTTTTATGTGAAGGTATTCCCGTTTCCTGTGAAGGCCTCTAAGCTGTCCAAATATCCACTTGAAAATTCTACAAAAAGAGTGTTTCCAATCTGCTCTATGAAAAGAAAGGTTCCACTGTGTGAGTTGAATGCACACATCACAAAGAGGTTTCTGAGAATGCTTCT…	36.825
10	41927237	41931236	divergent	TTTAAAACACTCTGTTTGTGGAATTTCCAATGGCTATTTGAAGTGATTTGGGGCCAATCATTGAAATGGAAATATCTTCGTGTAAAAATTAGACAGAATCATTCTCTGCAACTACTTTGTGATGTGTGCGTTCAACTCACAGAGTTTAACTTTTCTTTTCCTAGAACAGTTTGGAAATACTCTTTTTGTAAAGTCTGCAAGTGGATATTTGGGCCTCTTTGTGTCCTTCGTTGGAAACGGGTTTCCTTCATATAATGCTAGACAGGAGATTTTCCAGTAACTTCTTTGTGTTGTGTGGATTCAACTCACATAGTTGAACCTTTCTTTAGACACAGCAGATTCGAAAATCTGTTCTTGTGTACTTTGCAAGTGGAGATTTCAAGCGATTTGTGGCCCATG…	36.7
10	39625412	39629411	divergent	TTGTGATGTGTGCATTCAACTCACAGAGTTTAACTTTTCTTTTCATAGATAAGTTTGGAAACACTCTGTTTGTAAAGTCTGCAAGTGGATATTTGGACCTCTTTGAGGCCTTCGTTGGAAACGGGTTTTCTTCATATAATGCTAGACAGAAGAATTCTCAGTAACTTCTTTGTGTTGTGAGTATTCAACTCACAGAGTTGAACATTCCTTTAGACACAGCAGATTTGAAACTCTCTTCTTGTGGAATTTTCAGGTGGAGATTTCAAGCGATTTGAGGCCAATGGTAGAAAAGGACATATCTTCGTATAAAAACTAGACAGAATCATTCTCAGAAACTGCTTTGTGATGTGTGCATTCAACTCACAGAGTTTAACCTTTCTTTTCTTAGAGCAGTTTGGA…	37.05
10	39621034	39625033	divergent	TCTTCACATGAAAAGTAGACAGAAGTATTCTCAGAAACTTATTTGTGATGTCTGTACTCAACTCACAGAGGTGAGCGTTCCCTTTGATAGAGCAGGTTTGAAACACTCTTTTTGTAGTGTTTGCAACTCGATATTTAGAGCGCCTTGAGGCCTATTTTACAAAAGGAAATATCTTCATATAAAAACTAGACAGAATCATTCTCAGAGACTATTTTGTGATGTGTGCGTTCAAGTCACAGAGTTTAACCTTTCTTTTGATAGAGCAGTTTTGAAACCCTCTGATGTAAAGTCTGCAAGGGGATATTTGGAGGGCTTTTAGGCCTTCCTGGAAACGGGAGAATCTTCACATAAAAAGCAGACAGAAGCATTCTCAGAAATTTCCTTGTGATGTCTGCACTC…	36.575
10	41928162	41932161	divergent	CTGCTAGACAGAAGAATTCTCAGTAACTTCTTTCAGTTGTGTGTATTCAACTCACAGAATTGAACATTACTTTATCCAGAGAAGTTTTGAAATACTCTTTTTGTGGAATTTGCAAGTGGAGATTTCAAGAGGTTTGAGGCCATTCTTAGAGATGGAAATATCTTCGCATTAAAACTACACAGAATCATTCGCAGAAACTAGTTTGTGATGTGTGCGTTCACCTCACAGAGTTTAACCTTTATTTTGATAGAGCAGTTGGGAAACACTCTATTTGTAATTTCTGCATGTGGATATATGGACCTCTTTGAGCCCTTCGTTGGAAATGGGATTTCTTCCTATAATGCTAGACAGAAGAATTCTCAGTAACTTCTTTGTGTTGTGTGCATTCAACTCACAGAG…	36.575
10	42057232	42061231	divergent	TCTATCTAAAGGGAGGTTCAACTCTGTGAGTTGAATACACTCAACACAAAGAAGTTACTGAGAATTCTTCTGTCTAGCATTATATGAAGAAATCCCATTTCCATCGATGGCCTCAAAGAGGTTCAAATATCCACTTGCAGATTCCGCAAAAAGAGGGTTTCAAAAATGTTCTATCAAAAGGAAAGTTGAATTATGTGAGTTGAATGCAAACATCACAAAGTAGTTACTGAGAATGCTTCTGTCTAGTTTTTATGGTAAGATATTTCCTTTTCTACCATAGGCCACTAAGCCCTCTAAATACACCATTGCAAATACTACAAAGAGAGTGTTTCATAACTGCTCTATGGAAAGAAAGGTTAAACTCTGTGAGTTGAACGCACAGATCACAACGTGGTTTCT…	36.775
11	54444345	54448344	divergent	GCAGTTTTGAAACTCTCTTTCTTTGGAATCTGCAAGTGGATATGTGGACCTCTTTGAAGATTTCCTTGGAAACGGTTTCATCTTCACCTAAAAACTAAACGGAAACATTCTCAGAAACTGCTTTGTGACGTTTGTGTTCCACTTCAAGAATTGAACTTTCCTCTTGACAGAGCAGCTCTGAAATCCTCTTTTTCTAGAATCTGCAAGTGGACATTTGGAGGGATTTGAGGCCTGTGGTGGAAAAGGAAATATCTTCACATAAAACCTAGATAGAAGCATTCTCAGAAACTAGTTTGTGATGATTGCATTCGAGTCACAGAGTTGAACATTCCTATAGATAGAGCAGGTTGTAAACAATCTTTTTGTAGAATCTGCGATTGGAGATTTTGACTGCTTTGA…	39.2
11	54445607	54449606	divergent	TAAAGGAAATAACTTCATCTAAAAACCAAACGGAAGCATTCACAGACAATTCTTAGTGATCATTGGATTGAACTAAGAGAGCTGAACACTCCTTTAGATGGCGCAGTTTCCAAACACACTTTCTGTAGAATCTGCAACTGGATATTTTGTCCTCTCTGAGGATTTCGTTGGAAACGGGATAAAATTCCCAGAACTACACGGAAGCATTCTGAGAAACTTCTTTGTCACGTTTGCATTCAACTCACAGAGTTGAACCTTGCTTTCATAGTTCAGCTTTCAAACACTCTTTTTGTAGAATCTGCATGTGGATATTTGGACCACTTTGTGGCCTTCCTTCGAAACGGTTATATCTTCACATCAAACCTAGACAGAAGCATTCTCAGAATGTTTCCTGTGATG…	39.4
11	54444169	54448168	divergent	ATATTTCAGCTTTCAAACACTGTATTTGTAGAATCTGCAAGTGGATATTTGGACCAATTTCGGGCCTTCCTTCGAAACGGGTATATCTTCACATCAAACCTAGACAGAAGCATTCTCAGAATGTTTCCTGTGATGAGTGCATTCAAAGCACAGAGGTGAACAATCCTGCTGATGGAGCAGTTTTGAAACTCTCTTTCTTTGGAATCTGCAAGTGGATATGTGGACCTCTTTGAAGATTTCCTTGGAAACGGTTTCATCTTCACCTAAAAACTAAACGGAAACATTCTCAGAAACTGCTTTGTGACGTTTGTGTTCCACTTCAAGAATTGAACTTTCCTCTTGACAGAGCAGCTCTGAAATCCTCTTTTTCTAGAATCTGCAAGTGGACATTTGGAGGGA…	39.275
11	54480198	54484197	divergent	GGCCTGTGGTGGAAAAGGAAATATATTCCCATAAAAATTAGATAGAAGCATTCTCAGAAATTTCTTTGTGATGATTGCATTCAACTCACAGTGTTGAAGATTCCTATTGTAACAGATGTTTGGAAATACTCTTTCTGTAGAATTTGCAAGTGGATATTTGCACCTCTTTGAGGATTTCATTGGAAACGGAATATCTTCACCTAAAAATTAAACAGAAGCACTCTCAGAAACTTCTTGTGATGTTTCCATTCAACTCACAGTGTTGAACATTCCTTTTGATAGAGTAGTTTTGAAACACGCTTTTTCTAGAATCTGCAAGTGGACATTTGGAGGGCTTTGTGGCCAGTGGTGGAAAAGGAAATATCTATACATGAAAACTAGATGGAAGCATTCTCAGAA…	36.975
11	54478094	54482093	divergent	TTGGAACAACAGTTTTGAAACACTGTTTTTGTAGAATCTGCAAGGGGATATTTGGACGTCTTTGAAGATTTCGTTGGAAGCGGGATTGTCTTCACATAAAATCTAAACAGAAGCATTCTCGGAAATTTCTATCTGATGTTTGCATTCAACTCACAGAGTTGAACATTCCTTTTGATGGAGCAGTTTTGAAACACTCTTTTTCTAGAGTCTGCAAGTGGACATTTGGAGGGCTTTGAGGCCTGTGGTGGAAAAGGAAATATCCTCACATAAAAACTAGACAGAATAATTCTCAGAAAATTCTCTCTGATGATTGCATTCAACTCACAGAGTTGAACATTCCCTTTGGAACAACAGTTTTGAAACACTCTTTTTGTAGAATCTGCAAGGGGATATTTGGAC…	36.75
12	34589265	34593264	divergent	CTTTACAAACAGAGTGTTTCCAAACTGCTCTATGAAAACAAAGCTTGAATTCTATGAGTTGAACTCACTCATCACAAAGCAGTTTCTGACAATGATTCTGTCTAGTTGTTATACGAAGATATTTCCTTTTCTACCAATGGCCTCAAAGCGCTTGAAATCTCAACCTGCAAATTCCACAAAAAGACTGTATCAAATCTGCTCTGTCTAACGGAAGGTTCAACTCTGTGAGTGGAATACACACAACACAAAGAAGTTACAGAGAATTCCTCTGTCTAGATTATATGAAGTAATCCGGTTTCCAACGAAGGCCTCAAAGAGGTCCAAATATCCACTTGCAGACTTTACAGAGTGTTTCCAAACTGCTGTATGAAAGGAAAGGTTAAACTCTGTGAGTTGAAC…	37.325
12	34589028	34593027	divergent	AGTTTTATGTGAAGATATTTTCTTTTTCTACCTCAGGCCTCAAAGCACTTCCAATATACACTTGGAAATTCTGAAAAAAGAGGTTTTCAAAACTACTCTATTGAAAGGAATATTCAACTCTGAGAGTTGAAGACACAAATCACAAAGAAGTTACTGAGAATTCTTCTGTCCAGTTTTCTATGAAGAAATACAGTTTCCAAAGAAGGCCTCAGAGAGGTCCAAATATCCACTTGCAGACTTTACAAACAGAGTGTTTCCAAACTGCTCTATGAAAACAAAGCTTGAATTCTATGAGTTGAACTCACTCATCACAAAGCAGTTTCTGACAATGATTCTGTCTAGTTGTTATACGAAGATATTTCCTTTTCTACCAATGGCCTCAAAGCGCTTGAAATCTCA…	37.1
12	34577196	34581195	divergent	TCTTCTTATAAAAACTAGACAGATTCATTCTCAGAAACCAGTTTGTGATGGGTGAATTCAACTCACAGAGTTTAACCTTTCCTTTGATAGAGCAGATTTGAAAACCTCCGCTTCTAAAGTCTGCAAGTGGATATTTGGACCTCTTTGGGACATTCGTTGGAAACGGGATTTCTTCATATAAAACTAAACAGAAGAATTCAAAGAAACTTCTTTATGATGTGGGCATTCAACTCACAGAGTTGAAACTTCCTTTCAATAGAGCAGTTTTGAAACAATCATTTTTTTAGAATTTCCAAGTGGATAATTAAAGCACTTTTAGACCTATAGTAGAAAAGAAAATATCTTCGTATAAAAAACAGATAGAATCCTTCTCAGAAATTACTTTGTGATGTGTGCGTT…	34.85
12	37235826	37239825	divergent	GATACAGCAGTTTTGAAACACTCATATTGGAGAATCTGCTTGTGGATATTTGGAACTCTTTGAGAAAATTCATTGGAAACGAGCTATCATCACAAAAAAACTAGACAGAAGTATACTCAGAAAGTTCTTGGTGATGTCTGCATTCAACTCACAGAGTTGAAACTTACTTTTGATAGGGCCGTTTTGAAATATTTTTTCTGTATAATCTGCAAGTGTGCATTTTGAACGCTTTGGGGCCTATGGTGGAAAAGGAAGTATCTTCACATAAAAAATAGACAGAAGCATTCTCAGAAACTCCATTGTGATGTGTGTATTCAACTCACAGAGTTGAACTTTTCTTTTGATAGTGCAGTTTTGAAACTCTCCTTTTGTAGAATCTCCTTGGGCATATTTGGAGCT…	36.1
12	37359189	37363188	divergent	GATTTGAGGGCCATGTTGGAAAAGGAAATATCTTCATATAAAAAATAGACAGAAGCATTCTCAGAAACTGCTTTGTCATGTGTGGATTCAACTCACAGAATTGAACCCTTCCTTTGACAGAGCAGTTTTTAAACAGTCTTTTTGTAGAATCTGCAAGTGATCATTTGGACCGCTTAGATGCCTATGGTGGAAAAGGTAATATCTTCACATAAAAACAGGACAGAAGCATTCTCAGAAACTGCTTTGTGATGTGTGCATTGAACTCAATGAGTTGAACCTTCCTTTTGAGAGAGCAGTTTTGAAACAGTCTTTTTGTAGTACCTGCAAGTGGATATTTGGAGCGATTTGAGGCCAATGTTGGAAAAGGAAATATCTTCCTATAAAAACTAGACAGAAGCA…	37.675
13	17511150	17515149	divergent	TCTACAAAAAGAGTGTTTCAAAACTGCTGTATCAAAAGAAAGGTTCAACATCTGTGAACATAAAGATGTTTCTGATAATGATTCTGTCTAGTTTTTATGTGGAGATATTCCTGTTTCGAACGAAGGCCTCAAAGTGCTACAAATGACAACTTGCAGATTCTGCAAAAAGAGTGTTTCAAAACTGTTCTATAAAAAGAAATGTTCAACTCTGAGAGTTGAATGCAAACGTCACAAAGAAGTTTCTGAGAATGCTTCTGTCTGGTTTTTATGTGAAGATATTACCGTTTCCAACGAAAGCCTCAAAGATGTCCTAATATCCACTTATGAATTCTACAAGAAGTGTTTCAAAAGTGCTCTTTCAAAGGAAAGGTTTAACACTGTGAGTTGAGTACACACATC…	36
13	17508788	17512787	divergent	ACTGCTGTATCAAAGACTGGTTGTACTCTGTTAGTTGACGACACTCCTCACAAAGGAGTTTCTGAGAATGCTTGTGTCTAATTTTTATTGGAAGATGTCTCCTTTTTCACCATAGGCCTGAAAGCGCTCAAAATGTCCCCTTCCAGATAGTACAGAAAGAGTGTTTCAAACCTGCTCTATGAAAGGAAATTTTCAATTCTGTGACTTAAAAGCAAACATCACAAAGAAGCTTCTGAGAATTCTGCTGTCTTCTTTTTTATGTCATACCGTTTCTAACGAAATCCTCAAAGCTATCCAATTATCCACTTGCACATTCCACAAAAGGAGTGTTTGAAAACTGATCTATAAATAGAAAAGTTCAACTCTGTTGGTTGAGTACATACATCACAAAGAAGTTTG…	36.525
13	17509984	17513983	divergent	CTGTCAAAAGAAAGGTTCAACTCTGTTAGTTGAGGTAACACATCACAAACAAGTTTCTGAGAATGCTTCTGTCTTTTTTTTATTGGAAGATATTTCCTTTTTCACAATAGGCGACAAAGTGCTCGAAATATCCACTTGCACATACTACAAAAAGTGTGTTTCAAACCTGCTCTATGAAAGGAAATGTTCAACTCTATGAGTTGAAAGCAAACATCAAAAAGAAATTTCTGAGAATGCTGCTGTCTACTTTTTATATGAATTCCCGTTTCCAATGAAATCCTCAAAGCAATCCAAGTATCCACTTGTAGATTCCACAAAAAGAGTGTTTCAAAACTCCTCTATGAACAGCAAGGTTCAACTCTGTTAGTTGGGACACACATCACAAAGAGTTTTCTGAGA…	35.8
13	17511260	17515259	divergent	CTGTTTCGAACGAAGGCCTCAAAGTGCTACAAATGACAACTTGCAGATTCTGCAAAAAGAGTGTTTCAAAACTGTTCTATAAAAAGAAATGTTCAACTCTGAGAGTTGAATGCAAACGTCACAAAGAAGTTTCTGAGAATGCTTCTGTCTGGTTTTTATGTGAAGATATTACCGTTTCCAACGAAAGCCTCAAAGATGTCCTAATATCCACTTATGAATTCTACAAGAAGTGTTTCAAAAGTGCTCTTTCAAAGGAAAGGTTTAACACTGTGAGTTGAGTACACACATCACAAAGCAGTTTCTTAGCATGCTTCTGTCTAGTTTTTATGTGAAGATATTTCCTTTTTCACCATAGGCCTCAAAGCGCTCCAAATGTCCACTTCCAAATACTGCAAAAAG…	36.175
13	17508661	17512660	divergent	GATATCACAAAGTAGTTTCTGAGAGTGCTTCTCTCTAGATTCTAGACGAAGATACTGCCGTTTCCAACGATATCGTTAGAGCTATCCAAATATCCGCTTACTGTTTCTACAAAAAGAGTATTTGCAAACTGCTGTATCAAAGACTGGTTGTACTCTGTTAGTTGACGACACTCCTCACAAAGGAGTTTCTGAGAATGCTTGTGTCTAATTTTTATTGGAAGATGTCTCCTTTTTCACCATAGGCCTGAAAGCGCTCAAAATGTCCCCTTCCAGATAGTACAGAAAGAGTGTTTCAAACCTGCTCTATGAAAGGAAATTTTCAATTCTGTGACTTAAAAGCAAACATCACAAAGAAGCTTCTGAGAATTCTGCTGTCTTCTTTTTTATGTCATACCGTTT…	36.625
14	12718411	12722410	divergent	GGTAAAGGGATCAATTCAACAAGAAGAGCTAACTATCCTAAATATATATGCACCCAATACAGGAGCACCAAGATTCATAAAGCAAGTCCTGAGTGACCTACAAAGAGACTTAGACTCCCACACATTAATAATGGGAGACTTTAACACCCCACAGTCAACATTAGAAAGAGCAACGAGACAGAAAGTCAACAAGGATACCCAAGAATTCAACTCAGCTCTGCACCAAGCGGACCTAATAGACATCTACAGAACTCTCTACCCCAAATCAACAGAATATACATTTTTTTCAGCACCACACCACACCTATTCCAAAATTGACCACATACTGGGAAGTAAAGCTCTCCTCAGCAAATGTAAAAGAACAGAAATTATAACAAACTATCTCTCAGACCACAGTAA…	37.775
14	10073172	10077171	divergent	ATACTACAAAAACAGTGTTTCAAACCTTCTCTATAAAAGGGAATGTTCAACCCTGTGACTTGAATGCAAACATCACAAAGATGTTTCTGAGAATGCTTCTGTCTAGTTTTTATATGAAGATAATCCTGTTTCCAATGAAATCCTCAAAGCTATCTAAATATCCACTTGCAGATTCTACAAAAAGAGTGTTTCAAAACTGCTCTATCAAAAGAAAGTTTCAACTCTGTTAGTTGAGTACACACATCACAAACAAGTTTCTGAGAATGCTTCTGTCTAGTTTTTATGGGAAGACAATTCCTTTTTCACCAAAGGCCGCAAAGCACTCGAAATGTCCACTTCCAGATACTACAAAAAGAGTGTTTCAAACCTCCTCTATGAAAGGGAATATTCAACTCTGTG…	37.425
14	10076151	10080150	divergent	TCATGTACTTCGCCCACTTTTTGATGGGGTTGTTTGTTTTTTTCTTGTAAATTTGTTTGAGTTTATTGTAGATTCTGGATATTAGCCCTTTGTCAGATGAGTAGGTTCTGAAAATTTTCTCCCATTTTGTAGGTTGCCTGTTCACTCTGATGGTAGTTTCTTTTGCTGTACAGAAGCTCTTTAGTTTAATTAGATCCCATTTGTCAATTTTGTCTTTTGTTGCCATTACTTTTTGTGTTTTAGACATGAAGTCCTTGCCCATGCTTATGTCCCGAATGGTAATACCTAGGCTTTCTTCTAGGGTTTTTATGGTTTTATGTCCAACGTTTAAGTCTTTAATCCATCTTGAATTGATTTTTGTGTAAGGTGTAAGGAAGGCATCCAGTTTCAGCTTTCTAC…	38.425
14	12723797	12727796	divergent	TTCCACAAACTACAAAAAGAGTGTTTCAAACCTGCTCTATGAAAAGGGAATATTCAACTCTGTGACTTGAATGCAAACATCACAAAGAAGTTTCTGAGAATGCTTCTGTCTAGATTTTATATGAAGAGATTCCCGTTTCCAATGAAATCCTCAAAGCTATCCAAATATCCACTTGCAGATTCTATTAAAAGAGAGTTTCAAACCTGCTGTTTGAAAAGAAAGGTTCATCTCTGTTAGTTGAGTGCGCACATCACAAACAGTTTCTGTGAGTGCTTCTGTCTAGTTTTTAAGGGATGATATTTCCTTTTTCACTACAGGCCTCAAATCGCTCCAAATGTCCACTTTTAGATAGTACAAAAAGAGTTTTTCACACCTGCTCTATTAAAAGAAAAGTTCAAC…	36.1
14	12717870	12721869	divergent	CCAGAGTTTCATATCCAGAAAAACTAAGCTTCATAAGTGAAGGAGAAATAAAATCCATTACAGACAACCAAAGGCTGAGAGATTTTGTCACCACCAGGCCTGCCTTACAAGAGCTGAAGGAAGCACTAAACATGGAAAGGAACAACCGGTACCAGCCACTGCAAAATCATGCCAAAATGTAAAGACCATCAAGACTAGGAAGAAACTGTATCAACTAACGAGCAAAATAACCAGCTAACATCATAATGACAGGATCAAATTCACACATAACAATGTTAACTTTAAATGTCAATGGACTAAATGCTCCAATTAAAAGACACAGACTGGCAAATTGGATACAGAGTCAAGACCCATCCATGTGCTGTATTCAGAAAACCCATCTCACGAGCAGAGACACAC…	38.5
15	16668460	16672459	divergent	TCCAAATATCCACTTGCAGATACTACAAAAAGAGTGCTTCAAAACTGCTGTATCAAAAGAAAGGTTCAACTCTGTGAGTTGACTACACAAATCACAAAGGAGTTTCTGAGAATGCTTCTCTCTAGTTTTTATGTGAAGATATTTCCTCTTTCACGGCAGGCCTCGAACCGCTCCAAATGTGCACTTCCAGATACTACAAAAAGAGTGTTTCAGAACTGCTCTATCAAAAGAAAGGTTCAACTCTATGAGTTGAATGCACACATCACAACGAAGTTTCTGAGAATGCTTCTGTCTAGTTTTTATGTGAAGATATTCCCGTTTCCAACGAAGGCCTCAAAGCAGTCAAAATATCCACTTACAGATTCTACGAAAAGAGTGTTTCAAAACTTCTCTTTCGGG…	43.575
15	16665629	16669628	divergent	CTCCAAATGTCCACTTCCAGCTACTACAAAATGAGTGTTTCAGAACTGCTGTATGAAAGGGAATGTTCAACTCTGTGAGTTGAATGCAAACAACACAAAGAAGTTTCAGACAATGCTTCTGTCTAGTTTTTATGTGAAGATATTCCCGTTTCCAACAAAATCCTCAAAGCTAGCCAAATATCCACTTGCAGACTCTACAAAAAGAATGTTTGAAAACTGCTCTATCAAAAGAAAAGTCAAATCTGTGAGTTGAGTACACACATCATAAAGTAGTTTCTGAGAATTCTTCTGTCTAGATTTTATGGGAAGATATTTCCTTTTTCACCACAGGCCTCAAAGCGCTCCAAGTTTCCACTTCACATTCTACAAAAAGAGTGTTTCAAAACTACTCTATGAAAA…	41.075
15	16671693	16675692	divergent	CAGAATCTCTGGGACGCATTCAAAGCAGTGTGTAGAGGGAAATTTATAGCACTAAATGCCTACAAGAGAAAGCAGGAAAGATCCAAAATCGACACCCTAACATCACAATTAAAAGAACTAGAAAAGCAAGAGCAAACACATTCAAAAGCTAGCAGAAGGCAAGAAATAACTAAAATCAGAGCAGAACTGAAGGAAATAGAGACACAGAAAACCCTTCAAAAAATCAATGAATCCAGGAGCTGGTTTTTTGAAAGGATCAACAAAATTGATAGACCGCTAGCAAGACTAATAAAGAAAAAAAGAGAGAAGAATCAAATAGACACAATAAAAAATGATAAAGGGGATATCACCACCGATCCCACAGAAATACAAACTACCATCAGAGAATACTACAAACAC…	38.525
15	16666638	16670637	divergent	AAGGTTCAGCTCTGTGAGTTGACTACACACATCACAAAGAAGTTTCAGAGAATGCTTCTGTCTAGTTGTTATGTGAGGATATTTCCTTTTTCACCATAGGCCTCAAAGCGCTCCAAATGTCCACTTCCAGATATTACAAAAAGTATGTTTCAAAACTGCTGTATGAAAGGAGATGTTCAACTCTGTGAGTAGAATGCAAACATCACAAAGAAGTTCCTGAGAATGTTTCTGTCTAGTTTTTATGTGAAGATATTCCCGTTTCCAATGAAATCCTCAAAGCTATCCAAATATCCACTTGCAGACTCTACAAAAAGAGTGTTTGAAAACTCCTCTATCAAAAGAAAGGTTCAAATCTGTAAGTTGAGTACACACATCACAAAGTAGTTTCTGAGAATTCTT…	42.425
15	16672028	16676027	divergent	TAAAGGGGATATCACCACCGATCCCACAGAAATACAAACTACCATCAGAGAATACTACAAACACCTCTACACAAATAAACTAGAAAATCTAGAAGAAATGGATACATTCCTCGACACATACACTCTCCCAAGACTAAACCAGGAAGAAGTTGAATCTCTGAATAGACCAATAACAGGCTCTGAAATTGTGGCAATAATCAATAGTTTACCAACCAAAAAGAGTCCAGGACCAGATGGATTCACAGCCGAATTCTACCAGAGGTACAAGGAGGAACTGGTACCATTCCTTCTGAAACTATTCCAATCAATAGAAAAAGAGGGAATCCTCCCTAACTCATTTTATGAGGCCAGCATCATTCTGATACCAAAGCCGGGCAGAGACACAACCAAAAAAGAGAA…	38.7
16	37858109	37862108	divergent	CTTGTTATAGAATCTGCAAGTGGATATTTGGATTGCTTTGAGGATTTCGTTGGAAATGGGATTATCTCCATATGAAAAGAAGAAGCATTCTCAGAAACTTCTTTGTGATGTTTGCATTCAAGTCACAGCGTGGAACATTCCCTTTCACAGAGCAGGTTTCAAACATTCCTTTTATAGTATCTGGAAGTGGACATTTGGAGCGTTTTGAGGCCTATGGTGAAAAAGGAAATATCTTCCCATAAAATGTAGACAGAAGGATTCTCAGAAACTTGTTTGGGATGTGTGTACTCCACTAAAAGTATTGAACCTTTCTTTTGATAGAGCAGCTTTCAAACACTCTTTTTGTAAAATCTACAAGTGGATATTTGGATAGCTTTGAGGATTTCTTTGGAAACGGGA…	36.025
16	35829620	35833619	divergent	AAACACTCTTTTTGTAGTATCAGGAAGTGGACATTTGGAGCGCTCTGAGGCCGATGGCGAAAAAGGAAATCTATTCCCATAAAAACTAGACAGAAGCATTCTGAAAAACGTGTATTTGATGTGTGTACTCAACTAACAGAGTTGAACCTTTCTTTTGATAGAGCAGTTTTGAAATACTCTTTTTGTAGAATCTCCAAGTGGATATTTGGATAGCTTTGAGGATTACGGTGGAAACGGGAATATCTTAATATAAAAAGTGGACAGAAGCATTGTCAGAAAATCCTTTGTGATGTTCTGTATTCAAGTCACGGAGTTGAACATTCTCTTTCACAGAGCAGGTTTGAAACACACTTTTTGTAGTATCTGGAAGTGAACATTTGGAGCGCATTGAGGCCTATG…	36.5
16	37859738	37863737	divergent	TCTTTGTGATATATGCATTCAAGTCCCAGACGTGAACATTCCCTTTCATAGAGCAGGTTTGAAACACTCTTTTTATAGTATCTGGAAGTGGACATTTGTAGCACTTCGAGGCCTATGGTTTTAAATAAAATTTCTTCCCATAAAAACTAGACTGAAGCATTCTCAGAAACTTCTTTCTGACTTGTGTACTCAACTAACAGATTAGAACTTGTCTTTTGTTAGAGCATTTTTGAAAGACTCCTGTTATAGAATCTGCCAGTGTATATATTTGGATTGCTTTGAGTATTTCGTTGGAAAGGGATTATCTCCATATGAGAAGTAGAAGCATTCTCAGAAACTTCTTTGTGATATATGCATTCAAGTCCCAGAGTTGAACCTTCCCTTTCATAGAGCAGGTTT…	36
16	39516013	39520012	divergent	AGACACTGCTTTCTGGAATCTGCAAGTGGATATTTGGATAGCTTTGAGGATTTCGTTGGAAAAGGGAATATCTTCATATAAAATCTAGAAAGAAGCATTCTCAGAAACATCTTTGTGATGTTTGCATTCAAGTCACAGAGTTGAACATTCCCTTTCAAAGAGAAGGTTTGAAACCATCTTTTTGTAGTATCTGGAAGTGGACATTTGGAGCGCTATGGGGCCTATGGTTAAAAAGGAAATATCTTCCCATAAAAACTACACAGAAACATTCTCAGAAGCTTGTTTGTGATGTGTGTACTCAAGTAACAGAATTGAACCTTTCTTTTCATAGAGCAGTTTTGAAACCCTCCTTTTGTAGAATCCACAAGTGTATATTTGGACAGCTTTGAGGATTTTATT…	36.35
16	39519540	39523539	divergent	GTTATGTGTGTACTAAACTAACCGAGTTGAACCTTTCTTTTGATAGAACAGTTTTGAAACACTCTTTTTGTAGAATCTGCAAGTGGATATTTGGATAGCTTTCGGGATTTCTTTGGAATCGGGTATATCTTCATATGAAAAGCAGACAGAAGCATTCTCAGGTATTTCTTTGTGATGATTGCATTCAAGTCACAGAGTTGAACATTCCCTTTAATAGAGCAGGTTTTAAACACTCTTTTTGTAGTATCTGGAAGTGGACTTTGGAGCGCTTTGAGGCCTATGGTAGAAAAGGAAATCTCTTCCTATAAAAACTAGACAGAAGCATGCTCAGAAACTTGTTTGTGATGTGTGTACTCAACTACCAGAGTTGAACCCTTCTTTTGATAGAGCAGTTTTGAG…	36.225
17	27571369	27575368	divergent	TAAAATTCACAGAACTAAACAGCAGCATTCTCAGAAATTTCTTTGTGATGTTGGCCTTCAACTCACAGAGTGGAACATTCCTTTTGATAGAGTAGTTTTGAAACACTCTTTTTGTAGAATCTGCAAGTGGACATTTTGTGTGCTTTGAGGCCTGTGGTGGGAAAGGAAATGTCTTCACTTAAAATCTAGAGAGAAGCGTTCTCAGAAACTTCTTTGGGAGATTTGCTTTCAACTCACAGATATGAAACTTCCTTCAATATTTTAGATTTGAAGCAGTCTTTTTGTAGGATCTGCAACTGGACATTCGCAGCATTTTGAGGTCCGTGCAAGTAAAGGAACTATCTTCATATAAAAACTAGTCAGAAGCTTTCTCAGAACCATCTTTGTGATGTGGGTATG…	37.7
17	27571494	27575493	divergent	AGTGGACATTTTGTGTGCTTTGAGGCCTGTGGTGGGAAAGGAAATGTCTTCACTTAAAATCTAGAGAGAAGCGTTCTCAGAAACTTCTTTGGGAGATTTGCTTTCAACTCACAGATATGAAACTTCCTTCAATATTTTAGATTTGAAGCAGTCTTTTTGTAGGATCTGCAACTGGACATTCGCAGCATTTTGAGGTCCGTGCAAGTAAAGGAACTATCTTCATATAAAAACTAGTCAGAAGCTTTCTCAGAACCATCTTTGTGATGTGGGTATGCAGCTCACAATGTTGTACCTTTCCTCTGATAGAGCAGTTTTGAAACTCTCTTTTTGTAGAATCTGCAAGTAGACATTAGGAGCGCTTTGAGTCCTGTGGTGTAAAAAGAAATATCTACACATTAA…	37.675
17	27571517	27575516	divergent	GGCCTGTGGTGGGAAAGGAAATGTCTTCACTTAAAATCTAGAGAGAAGCGTTCTCAGAAACTTCTTTGGGAGATTTGCTTTCAACTCACAGATATGAAACTTCCTTCAATATTTTAGATTTGAAGCAGTCTTTTTGTAGGATCTGCAACTGGACATTCGCAGCATTTTGAGGTCCGTGCAAGTAAAGGAACTATCTTCATATAAAAACTAGTCAGAAGCTTTCTCAGAACCATCTTTGTGATGTGGGTATGCAGCTCACAATGTTGTACCTTTCCTCTGATAGAGCAGTTTTGAAACTCTCTTTTTGTAGAATCTGCAAGTAGACATTAGGAGCGCTTTGAGTCCTGTGGTGTAAAAAGAAATATCTACACATTAAAAGTAGAGAGAAGCATTGTCAGA…	37.675
17	27571968	27575967	divergent	TTGCAGTTTGCAAACACTTTCTGTAGAATCTGCAAGTGGATATTGGGAGCTCTTTGAAGATTTCGTTGGAAATGGGATAATCGTCACTAAAAACTAAACAGAAGCATTCTCAGAAACTTCTTTGTGATGTTTTCCTTCAACTCACAGAGTTCAACATTCCTATTGATAGAGCAGTTTTGAAACACTCCTTTCTAGAATCTGCAAGTGGATTTTTGGTGTGCCTGTGATGGAAAAGGAAATATCTTCACCTAAAAACTAGAGAGAAACAGTCTCAGAAACTTCGTAGTGATGTTGACAGTCGACGCATAGAGTTGAACGCTCCCTTAACACGAGGAGTTTTGAAACACTCTTTTTGTGGAATCTGCAAGTGGATATTTGGACACCTTTGAAGATTTCGTT…	37.525
17	27571673	27575672	divergent	TCGCAGCATTTTGAGGTCCGTGCAAGTAAAGGAACTATCTTCATATAAAAACTAGTCAGAAGCTTTCTCAGAACCATCTTTGTGATGTGGGTATGCAGCTCACAATGTTGTACCTTTCCTCTGATAGAGCAGTTTTGAAACTCTCTTTTTGTAGAATCTGCAAGTAGACATTAGGAGCGCTTTGAGTCCTGTGGTGTAAAAAGAAATATCTACACATTAAAAGTAGAGAGAAGCATTGTCAGAAACTTCTTCGTGATGATTGAGTTCAAGACACAGAGTTGAAGAGTCACAGTGTTTGCAGTTTGCAAACACTTTCTGTAGAATCTGCAAGTGGATATTGGGAGCTCTTTGAAGATTTCGTTGGAAATGGGATAATCGTCACTAAAAACTAAACAGAAG…	37.675
18	15620513	15624512	divergent	TTTGGGATGTTTGCATTCAAGTCACAGAGTAGAACAATCCCTTTCATAGAACAGGTTTGAAACACTCTATGGGTACTATGGTGAAAAAATAAATATATTCCCTTAAAAACTAGACAGAAGCATTCTCATAATCTTGTTTGTGATGCGTGTACTCAACTAAGAGAGTAGAACCTTTCTTTTGATAGAGCAGTTTTGAAACACTCTTTTTGTAGTATCTGCAAGTGGATAATTGGATAGCTTTGAAGATTTCGTTGGAAACCGGAATATCTTCATATAAAATCTAGACAGAAGCATTGTCAGAAGCATCTCGGTGATGTTTGCTTTCAAATCAAAGAGTTGAACATTCGCTTTCATAGAGCAGGTTTGAAACACTGATTTTGTAGTATCTGGAACTGGACA…	36.15
18	15627615	15631614	divergent	AGAAGAGCAACTCCAAGACACATAACTGTCAGATTCACCAAAGTTGAAATGCAGGAAAAAGTGTTAAGGGCAGCCAGAGAGAAAGGTCGGGTTTCCATCGAAGGGAAGTCCATCAGACTAACAGCGGATCTCTCGGCAGAAACCCTACAAGCCAGAAGAGAGTGGGGGCCAATATTCAACATTCTTAAAGAAAAGAATTTTCAACCCAGAATTTCATATCCAGCCAAACTAAGCTTCATAAGTGAAGGAGAAATAAAATACTTTACAGACAAGCAAATGCTGAGAGATTTTGTCACCACCAGGCCTGCCCTAAAAGAGCTCCTGAAGGAAGCGCTAAACATGGAAAGGAACAACCGGTACCAGCGGCTGCAAAATCATGCCAAAATATAAAGACCATCG…	39
18	15613297	15617296	divergent	AATATCTTCACATAAAAACTAGACAGAAGCATACTCAGAAAGTTGCTTTTGATGTTTGCATTCAACTCACGGAGTTGAACATTCCTTTCCATAGGGCAGTTTTGAAACACACTTTTTGTAGTATCTGCAAGTGGACGTTTGGAGCTCTTTGAGGTGTATCGTGAAAAAGGAAATATCTTCCCATAAAAATTACACACAAGAATTCACAGAAACTTCTTTGTGATGTGTGCACTCAACTCACAGAGTTTAACCATTTTTTTGATAGAGGAGATTTGAAACACTCTTTTTCTGGAATCTGCAGGTGGACATTTGGAGCGCTTTGTGGCCTTCGTTCGAAACGGGAATATCTTCACATAAAAACTAGACAGAAGCGTTCTCAGAAACTTCTTTTTGATGTTT…	36.375
18	15629444	15633443	divergent	TGTGGCAATAATCAATAGTTTACCAACCAAAAAGAGTCCAGGACCAGATGGATTCACAGCCGAATTCTACCAGAGGTACAAGGAGGAACTGGTACCATTCCTTCTGAAACTATTCCAATCAATAGAAAAAGAGGGAATCCTCCCTAACACATTTTATGAGGCCAGCATCATTCTGATACCAAAGCCTGGCAGAGACACAACAAAAAAAGAGAATTTTAGACCAATATCCTTGATGAACATTGATGAAAAAATCCTCAACAAAATTCTGGCAAAAAGAATCCAGCAGCACATCAAAAAGCTTATCCACCATGATCAAGTGGGCTTCATCCCTGGGATGCAAGGCTGGTTCAATATACGCAAATCAATAAATGTAGTCCAGCATATAAATAGAGCCAAAGA…	38.4
18	21121285	21125284	divergent	GAATATCTTCATAAAAAATCTAGACAGAAGCACTCTCAGAAACTACTTTGTGATATCGGCATTCAAGTCACAGAGTTGAACATTCCCTTTCATGGAGCAGGTTTGAAACACTCTTTTTGTAGTATCTGGAAGTGGACCTTTGGAGCCCTTTAATGATTTTGGTGAAAAAGGAAATATCTTCCCATAAAAACGAGACAGAAGCATTCTCAGAAACTTGTTTGTGATTTGTGTACTCAACTAACAGAGTTGAACCTTTCTTTTTACAGAGCCGTTTTGAAACACTCTTTTTGTAGAATCTGCAAGTGCATATTTGAATGGCTTTAAGGATTTCGTTGGAAATGGCAATATCTTCATGTAAAACCTACACAGAAGCATTCTCAGAAACTTCTTTGTGATGTG…	36.95
19	25665815	25669814	divergent	AGCAGTTTTGAAACACTCTTTTTGTGAAATCTGCAAGTGGACATTTGTAGCGATTTGAGACGTATGGTGAAAAAGGAAATATCTTCACATAAAAAGTGGACAGAAGCATTCTCAGAAACTTCTTTGTGATGTGAGTACTCAACTCACAGAGTTAAACTTTTCCTTTGATACAGCACTTTTGAAACACTCTTTTTGGAGAATCTGCAAGTGGATATTTGGATAGCTTTGAGACATTCGTTGGAAACCAGAATATCTTCACCTAAAAACTAGACAGAAGCATTCCCAGAAACGTCTTTGTGATGTTTGCACTAAACTCACAGAGTTGAACATTCCTTTTCATAGAGCAGTATTGAAACACTCATTTTGTAGAATCTGTAAGTGGAAACTTGTAGTGCTTTG…	36.65
19	25280029	25284028	divergent	ATGGGGTTGTTTGTTTTTTTCTTGTAAATTTGTTTGAGTTCATTGTAGATTCTGGATATTAGCACTCTGTCAGATGAGTAGGTTGCGAAAATTTTCTCCCATTTTGTAGGTTGCCTGTTGACTCTGATGGTAGTTTCTTTTGCTGTGCAGAAGCTCTTTAGTTCAATTATATCCCATTTGTCAATTTTGTCTTTTGTTGCTATTGCTTTTGGTGTTTTAGACATGAAGTCCTTGCCCATGCCTATCCCCACAGCCAACATCATACTGAATGGGCAAAAACTGGAAGCATTCCCTTTGAAAACTGGCAAAAGACAGGGATGTCCTCTCTCACCACTCCTATTCAACATAATGTTGGAAGTTCTGTCCAGGGCAATTAGGCAGGAGAAGGAAATAAAGGGT…	37.35
19	25626037	25630036	divergent	ATTTAACTCACAGACATGAACATTTCTTTTGATACAGCAGTGTTGAAACACACTTTTTGTAGAATCTGCAAGTGTTCATTTGGAGTGCTTTGTTGCCTATGGTGGAAAAAGGAATATCTTCACATAAACACTAGGCCGAAGCATTCTCATAAACTGCTTTGTGATGTGTGCATTCAGCTCAGAGAGTGGAACCGTTCTTTTGATAGAGCAGTTTTGAAACAGTTTTTTGTATGATTTTCAAGTGTTCATGTGTAAAGCTTTGAAGCCTATGTTGGAAATGGAAATATCTTCACATAAGAACTAGACAGAAGCATTATCAGGAACTTCTTGGAGATGTGTGCATTCAACTAAAAGAGTTGAATCTGTCTTTTGATAGAACAGTATTGAAACAGTCCTTTT…	37.725
19	25671377	25675376	divergent	TCTGCAAGTGGACATTTGTATCGATTTGAGATGTATGGCGATAAACGAAATATCTTCACATAAAAATTGGACAGGAGCATTCTCAGAAACTACTTTGTGATGTGCGTACTCATCTCACAGAGTTAAATCTTTCCTTTGATACAGCAGTTTTGAGACACTATTTTTGTAGAATTTACAAGTGGATATTAGGACAGCGATGAGTATTTCGTTGGAAACACGAATATCTTCACATAAAAACTAGACAGAAGCATTCTCAGAAACTACTTTGTGATGTTTGCCTACAACTCTCGGAGTTAAACATTCCCTTTCAAAGAGCAGTTTTGAAAAACTCTTTTTGTAGTATGTGGAAGTGGACATTTGGATCACTTTGAATCCTATGGTGAAAAAGGAAATAACTTC…	37.875
19	25805434	25809433	divergent	GGCCTTCATTGGAAACGGGATTTCTTCATATAATGCTACACAGAAGAATTCTCAGTAACTTCTTTGTGTTGTGGGTATTCACCTCACAGAATTGAAACTTCCTTTAGACAGAGCAAATTTCATACACACTTTTTGTGTAATTTGCAACGGGAGATTTCAAGCGCTTTAATGTCAATGGTAGAAAAAGAAATAACTTCGTGTAAAAACTAGAGAGAATCATTTCCAGAAAGTGCTTTGTGATGTGTGCGTTAAACTCACAGAGTTTAACCTTTCTTTTCAAAGAGCAGTTTGGAAACACTCTGTTTGTAAAGTTTGCAAGTGGATATTTGGACTTCTTTGAGGCCTTCCTTGGAAACGGGATTTCTTCATATAATGCTAGACAGAAGAATTCTCAGTAAC…	37.55
20	26346418	26350417	divergent	ACATTCCTTTTCATAGAGCACTTTTGAAACACTCTTTTTGAAAAATCTGTAAGTGGAATCTTGGAGCGATTTGAGGCCTATGCTGAAAAAGGAAGTATCTTAACATAAAAACTAGACAGAAGAATTCTCAGAAACTTCTTTGTGATGTGTGTACTCAACTCACAGAGTTAAACCTTTCCTTTGATATAGCAGGTTTGAAACATTCTTTTTGTAGAATTTACAAGTGGATATTAGGACTGCATTGAAGATTCCGTTGTAAACGGGAATATCTTCACATAAAACTAGACTGAAGCATTCTTAGAAACTTCTTTGTGATGTATGCATTCAACTCACAGAGTTGAAACTTTCTTTTGATAGAGCAGATTGGAAACACTCTGTTTGTAGAATTTGCAAGAGGAT…	35.575
20	26332663	26336662	divergent	AGCAGTTTTGAAACACTCTTTTTGAAGAATCTGGAAGTGGAAATTTGGAGCGTTTTGAGGCCTATGGTGAAAAAGGAAATATCTTCCCATAAAAACTAGACAGAAGAATTCTCAGAAACTACTTTGTGATGTGTGTACTCAACTCACAGCGTTGAATCTTTCTTTTGATACAGCAGTGTTGAAACACTCTTTTTGTAGAATCTGCAAATCGATATTTTGATAGCTTTGAGGTTTTTGCTGGAAACGTGAATATCTTCACAAAAAACTGGACACAAGCATTCTCAGAAACTTGTTTGTGAGGCTTGCATTCAACTCACAGAGTTAAACATTCCTTTTCATAGTCTAGTTTTGAAACACTCTTTTTGTAGAATCTGCAAGTGGACATTTGGAGCGATTTGA…	35.725
20	26324766	26328765	divergent	GAAACTTCTTTTTGATGTGTATACTCAACTTACAGAGTTGAACATTTCTTTTGTTAGAGCAGTTTTGAAACACTATTTTTGTAGGGTCTGCAAGGGGATATTTGGATAGCTTTGTGGCTTTCTTTGGAAACGGGGATTACTTCACATAAAAACTACACAGAAGCATTCTCAGAAACTTCTTTGTAATGTTTGAATTCAACTCACAGAGTTGAACATTCCCTTTCATAGAGCAGTTTTGAAACACTCTTTTTCTAGAATCTGCATGTGAACATTTGAAGCGCTATGAGGCCTATGGTGAAAAAGAAAATATCTTCACATAAAAACTAGACAGAAGCATTCTCAAAAACTTCTTTGTGATGTGTGTACTCAACTCACAGAGTTAAAACTTTCTTTTGATAG…	36.2
20	26356054	26360053	divergent	TTCACATAAAACTAGAGAGAAGGACTCCCGGAAAAATCTTTGTGATGTTTGCATTCAACTCACAGAGTTGAACATTCCTTTCCGTAGAGCAGTTTTGAAACACTCTTTTTGAAGAATCTGCACGTGGACATTTGTAGCGATATGAGACCTATGGTGAAAAAAGAAATATCTTCCCATAAAAAGCAGACAGAAATATTCTCGGAAACTTCTTTGTGATGTGTGTACTCAACTAACAGAGTTGAAACTTTCTTTTGATAAAGCAGTTTGAAACACTCTTTTATTGAATCCGCAAGGGGATATTTGTATAGCTTTGAGGCTTTCGTTGGAAACGGGAATATCTTCACATAAAAAGTAGACAGTAGCATTCTCAGAAACTTCTTTGTGACGCTTGCATTCAAC…	36.375
20	26377609	26381608	divergent	AGCAGACAGCTGCGTTTTCAGAAACTTCTTTGTGATGTTTGCATTCAAGTCACAGAGTTGAAAATTCCCTTTCATAGCGCAGGTTTGAAACACTCCTTTTGTCATATCTGGAAGTGTCCATTTGAAGCGCATTCAGGCTTGTGTTGAAAAAGGAAATATCTTCCTGTAAATATTAGACAGAAGCATTCTCAGAAATTTATTTGTGATGTGTGTACTCAACTAACAGAATTGAATCTTTGTTTTGATGGAGCAGTTTTGAAACACTCTTTTTTTGGAATCTGCAATAGGATATTTGGCTAGCATTGTGGATATCGTTGGAAACGGGAATATACATAAAAAGCAGACAGCAGCATTCTGAGAACCTTCTTTGTGATGTTTGCATTCACGTCTCAGAGTTGA…	37.25
21	11306478	11310477	divergent	CTAGATTTTGTATGAAGGTATTCCCGTTTCCAACGAAACCCTCTAAGCTATCCAAATTTCCACTTACAGATTCTTCAAAAAGAGTGTTTCAAACCTGCTCTGTCAAAAGAAAGGTTCAACTCTGTTAGTTGAGGTAACACATCACAAACAAGTTTCTGAGAATGCTTCTGTCTTTTTTTTATTGGAAGATATTTCCTTTTTCACAATAGGCGACAAAGTGCTCGAAATATCCACTTGCACATACTACAAAAAGTGTGTTTCAAACCTGCTCTATGAAAGGAAATGTTCAACTCTATGAGTTGAAAGCAAACATCAAAAAGAAATTTCTGAGAATGCTGCTGTCTACTTTTTATATGAATTCCCGTTTCCAATGAAATCCTCAAAGCAATCCAAGTATCC…	35.75
21	11306878	11310877	divergent	CTTGTAGATTCCACAAAAAGAGTGTTTCAAAACTCCTCTATGAACAGCAAGGTTCAACTCTGTTAGTTGGGACACACATCACAAAGAGTTTTCTGAGAATGCTTCTATGTAGATTTTATATGAAGATATTCCCGTTTCCAACGAAATCCACAAAGCCATCCAACATCCCCTTGCCGATTCTACAAAAAGAGTGTTTCAAAACTGCTCTGTAAAAAGAAAGGTTCAACTCTGTTAATTGAGTACAGACATCCCAAACATGTTTCTGAGAATGCTTCTGTCCAGTTTTTAATGGAAGATATTTCCTTTTTCACCATAGGCGTCAAAGCGCTCCAAATGTCCAATTCCAGATACTACAAAAAAGAGTGTTTCAAACCTGCTCTATGTAAGGGAATGTTTATC…	35.95
21	11306409	11310408	divergent	TGAAATTGAATGTTCAACTCTACGAGTTGAATGAAAAGATCATGAAGAAGTTTCTGAGAATGCTTCTGTCTAGATTTTGTATGAAGGTATTCCCGTTTCCAACGAAACCCTCTAAGCTATCCAAATTTCCACTTACAGATTCTTCAAAAAGAGTGTTTCAAACCTGCTCTGTCAAAAGAAAGGTTCAACTCTGTTAGTTGAGGTAACACATCACAAACAAGTTTCTGAGAATGCTTCTGTCTTTTTTTTATTGGAAGATATTTCCTTTTTCACAATAGGCGACAAAGTGCTCGAAATATCCACTTGCACATACTACAAAAAGTGTGTTTCAAACCTGCTCTATGAAAGGAAATGTTCAACTCTATGAGTTGAAAGCAAACATCAAAAAGAAATTTCTGA…	35.675
21	11307135	11311134	divergent	TGTTTCTGAGAATGCTTCTGTCCAGTTTTTAATGGAAGATATTTCCTTTTTCACCATAGGCGTCAAAGCGCTCCAAATGTCCAATTCCAGATACTACAAAAAAGAGTGTTTCAAACCTGCTCTATGTAAGGGAATGTTTATCTCTACGAATTGAATGAAAACATCACAAGAAGTTTCTAGGAATGCTTCTGTCTAGGTTTTATAGGAAGATATTCCCGTTTCCAACGAAATCCTCAAGGCTATCCAAATATCCACTTCCAGATTCGACAAAAAGAGTGTTTCAAAACTGGTCTGTCAAAAGAAAATTTCAACTCTGTTAGTTGAGTACATATATCACAAACCGGTTTCTGAGAATGCTTCTGTCTAGTTTTTATGGGAAGATATTTCCTTTTTCACCGA…	35.875
21	11307041	11311040	divergent	CATCCCCTTGCCGATTCTACAAAAAGAGTGTTTCAAAACTGCTCTGTAAAAAGAAAGGTTCAACTCTGTTAATTGAGTACAGACATCCCAAACATGTTTCTGAGAATGCTTCTGTCCAGTTTTTAATGGAAGATATTTCCTTTTTCACCATAGGCGTCAAAGCGCTCCAAATGTCCAATTCCAGATACTACAAAAAAGAGTGTTTCAAACCTGCTCTATGTAAGGGAATGTTTATCTCTACGAATTGAATGAAAACATCACAAGAAGTTTCTAGGAATGCTTCTGTCTAGGTTTTATAGGAAGATATTCCCGTTTCCAACGAAATCCTCAAGGCTATCCAAATATCCACTTCCAGATTCGACAAAAAGAGTGTTTCAAAACTGGTCTGTCAAAAGAAAA…	35.875
22	15714065	15718064	divergent	TGTCTAGATTTTATATGATGATATTCCCGTTTCCAACGAAATCCTCAAAGCTATCCAAATATCCACTTGTGGATTCCCCAAAAAGAGTATTTCAAAGCTATTCTATCAAAAGAAAGGTTTAACTCTGTTAGTTGAGTACACACATCACAAACATGTTTCTAACAATGCTTCTGTCTAGTTTTTATGGGAAGATATTTCCTTTTTCACCATAGGCCTCCAAGCGCTCCAAATGTCCACTTCCACATACTACAAAAAGAGTGTTTCAAACCTGCTCTATGAAAGGGAATGTTCAACTCTGTGACTTGAATGGAAACATCACAAAGAAGTTTCTGAGAATGTTTTGGTCTAGCTTCTGTATGAAAATATTCCTGTTTCCAAAGAAATCCTCAAATCTATCCA…	37.225
22	12765264	12769263	divergent	CTTTTTATGGGAAGATATTTCCTTTTCCACCATAGGCCTCAAAGCATTCCAAGTTTCCACTTACAGATTCTACAAAAAGAGTGTTTCAAAACTGTTCTATGAAAGGGAATGTTCAACTCTGTGAGTTGAATGCAAACTTCATAAAGAAGTTTCTGAGAATGCTTCTGTCTAGTTTTTATGTGAAGATATTCCTGTTTCCAAAGAAAGCCTCAAAGCTATCCAAATATCCACTTGCAGATTCTACAAAAAGAGTGTTTCAAAACTGCTGTATCAAAAGAATGGTTCCCTTCTGTCAGTTGACTACACACATCACAAAGGAGTTTCTGAGAATGTTTCTGTCTAGTTTTTATGTGAAGATATTTCCTTTTTCACCATAGGCCTCGAAGCACTCCTAATGTC…	36.45
22	12781856	12785855	divergent	AATATCCACTTGCACATTCTACAAAAAGAGTGTTTCAAAACTGCTGTTTCAAAAGAAAGGTTCAAATCTGTTAGTTGAGGAAACACATCACAAATAAGTTTCTGAGAATTCTTCTGTCTAGTTTTTATGGGAAGATATTTCATTTTTCACCAAAGGCCGCAAAGCACTCGAAATGTCCACTTCCAGATACTACAAAAAGAGTGTTTCAAGCCAGCTCTATGAAATGGAATGTTCAACTCTGTGACTTGAATGCAAATATCACAAAGAAGTTTCTGAGAATGCTTCTGTCTAGATTTTATATGAAGATATTCCCGTTTCCAACGAAATCATTAAAACTATCCAAATATCCACTTTCAGATTCTACAAAAAGAGTGTTTCAAAACTGCTCTGTAAAAACAA…	36.15
22	16524391	16528390	divergent	TCCCGTTTCCAACGAAATGCTCAAAGCTATCCAAATATCCACTTTCAGATTCTACAAAAAGAGTGTTTCAGACCTGCACAATCAAAAGAAAATTTCAACTCTGTTAGTTGAGTACACACATCACAAACTAGTTTCTGAGAATTCTTCTGTGTAGTTTTGAGGGGAAGATATTTCCATTTGCACCGTAGGACTCAAATCGCTGCAAATGTCCAGTTCCAGAAACGACAAAAAGAGCGTTTCAAACCTGCTGTATGAAATGGAATGTTCAGCTGTGTGACTTCAATGCAAACATCACTAAGTGGTTTCTGAGAATGTTTCTGTCTAGATTTTATCTGAAGATATTCCCGTTTCCAACGAAATCGGTAAAGGTATCCAAATATCCACTTGAAGATTCTACAA…	37.15
22	16563276	16567275	divergent	TCTTCTTTGTCTCTTTTGATCTTTGTTGGTTTAAAGTCTGCTTTATCAGAGACTAGGATTGCAACCCCTGCTTTTTTTGTTTTCCATTTGCTTGGTAGATCTTCCTCCATCCTTTTATTTTGAGCCTATGTGTGTCTCTGCATGTGAGATGGGTTTCCTAAACACAGCACACTGATGGGTCTTGACTCTTTATCCAATTTGCCAGTCTGTGTCTTTTAATTGGAGCGTTTAGTCCATTTACATTTAAAGTTAATATTGTTATGGGTGAATTGGATCCTGTCATTAGGATGTTAGCTGGTTATTTTGCTCGTTAGTTGATGCAGTTTCTTCCTAGTCTCGATGGTCTTTACATTTTGGCATGATTTTTCAGTGGCTGGTACCGGTTGTTCCTTTCCATGT…	42.175
1	146577293	146581292	centric_transition	GCTTAAAGATGTGTATATGAGTACTTTTTATTGATAACAGCATGTTTGTAATACAAAAGACAAAAAGGTCTAAATATCTATTGAGATGGGACTGATGAAATAAATTGTAATATAATGTAATGAAATAATGTGCGGCCATTAAAAAGAATGAGAGAAGATTAACATGTATTGATAAGGAATAATTTGCATGATATATTCAAGTGAAAACAAAGAAATAAACAAGAAGCTTGATAGGACAGTTGACCCTTGAACAATTGGTCGTTAGGGGCACCTACCCCCTCAACACAGTTGCAAATTTGCATATGACTTTTGACTCCCTCAGAACTTAAAAATCAATAGCCTACTGTGGATTGGAAGCCTTACTGATAACATACACGGTCAATTAACACATACATATTT…	38.075
1	146027886	146031885	centric_transition	TCACTCAGGACACTAACGCCCCCCCGCCACCTCCCATATTACTAAATCCAGTGGATACATCAGCCTTGATCTTACTTGGCATCAGGGTAGCATGTGATGCTTTTGGTCACATCCTCTTTGATAGATTCACTCTTCCTTTGCACTATTATTTTTTCTCTATCTTAGTCATGGGTCTTCAGCATCCTGTGCAAGCTCCTCTTTACTCCTAAAGTACTGGTGTTCCTCAGAACCCTGTTCTATATCAGCCTCTTTTCTCTCTAAACATTTTCTGTGAGAAATATCATCCCTTTCCATGGCATTATTGAGATCCATCTGCCAATTATTTCCAAATCTCTATCTTCCCTGACCTCTTTTGACTGCTTTCTAGAACTTCTTCAATTAGAAATTCCTGAAAGCCTG…	41.55
1	144206997	144210996	centric_transition	GTTCCTTAGGACCTCTCCTTCCCCATTTACCAAAGATCTCACAGCTGCTTCTAACCAGGCAATAGCTCTCTCCACACCGTGCTTTGAAAAAGGAACAAAACAGTTCCTTTTTCAGGTCAACCCAGTTTTAACTCCAGGTCAAGACAGACAAACTTTCTCAAACTTAGACTTTTAGTGCCTGATTAAAATGGTGAATAAATCCTAGACAAATGTACAATGTGTTTTTGCTTCAATTACAGAAAGCCTTATGTTTGTTTTAAACTCTCGGGAATTTCAGTGTTAACATTTTTCTTGGTTTCCAAGGTGAGAGATGTGACTGAAGAAATTTGGTCAAAGCAAGTATAGCTCTAGGGCAGTGACTCTAAAGAGGGCAGTGATTCTAAAGAGGGCTGTGCCAGC…	41.95
1	144934334	144938333	centric_transition	GGGTATTAAGCCTTTTTATATATTGACTATAAATGGTTTTTAGGTTTTAGGTCCTTCATTTTGCTCTTTGTTTTCTACACATATTTTTTTTGATTTTAGGTTTGGGGGCACATATGTACATTTGTTACACGGATAAACTGTGTCACTGGAATTTGGTGTACTGATTATTTCGTCACCCAGCAACTGACCATAGTACAAGATAGGCAGTTTTTTGACCCTCATCCTCCTCTTACCCTCACCACCTCAAGTAAGCCCTCGTGTCCATGTTTATGCCCATGTGTACTCAATGTTTAGCTCCCACTTTTAAGTGAGAACACGTGGTACTTGGCTTTCTGTTCCTGCTTTAATTCACTTAGGATAATGACCTCCAGCTGCATCCATGTTGCTGCAAAGGACATG…	40.35
1	146446797	146450796	centric_transition	TCAAAAGAGTGCATTCTGTGTGGTGCCATCAAGGTGAATTTCTGGAACAGGTGAAACTAACCTGTATAGTGGCAGAAAATACATCATTAATTGCTGGGGTCAGGGAGTCGAGGGGACTGACTGCAAAGGGCACAAGAGGACCTTCTGGAGTAGTAGACATGTCATCAAACTTGAAATGGATGTATTGTACCATATTCAACCAATGCCTTAATCAATTTGATTGTAAAAAGTAGTAAGAAAACCACTGCAGGCCAGACGTGGTGGCTCATGCCTGTAATCCTTGCACTTTGGGAGGCTGAGGCAGGCGGATCACCTGAGGTCAGGAGTTTGAAACCAGCCTGGCCAACATGGAGAAACCCCATCTCTACTAAAAATACAAAAAAAAATTAGCTGGGTGTG…	41.925
2	98609256	98613255	centric_transition	CATTATTTCTTGATCACAGGTCTACATGTCACCTGCAGTTTGATTAACATGGAATGGACTCTCCTTTAACTAGTGCTAATTTTTTTTTTTTTTTGAGATGGAGTCTCTGTTGCCCAGGCTGGAGTTCAGTGGTACGATCTCTGCTCACTGCAACCTCCACCTCCTGGGTTCAAGCGATTGTCCTGCCTCAGCCTCCCGAGTAGCTGGGATTACAGGCATCCGCCATGATGCCCAGCTAATTTTGTATTTTTAGTAGAGATGGAGTTTCATCATTTTGACCAGGCTGGTCTCTTACCTTTAGTGATCCGCCTGCCTCGGCCTCCCAAAGTGCTGGGATCACAGGTGTGAGCCACCGCTTCCAGCAATCCAGGGTATATTCGTATTGTGGTGAATGCATGA…	45.05
2	98635528	98639527	centric_transition	TAGCAATCTGTCCTGTGGAATAGGAAAGCCATGTAATCAGGATTAGCTGTGAGCTCATACTTCTATAATAAATGAATTCTCTGTGGGTGAGAATTCATGTAACATTTTTAATTAAGATAACTGCAGGGAAAAGGAAAGGACCCCTTAGTAAGTGACGCTAGTGAATGGATGATGCCCTTCCCTGCCCCTCCCAGGAAAATGAGACTCAGCCACTAATTGGTGTAATTAGCACTGGAAGTTAAAAGATTTCCCTCCTTTTTTTTTTTCTCCTTTCTTTAGCTTTAGAGTGCCTGGGTTCTTTGGTTTTGATTGCTTGGTCATCCTTTCTTTCCTCTATGAAAGTTCAGGTGGCTCTGGCGGCTTGCCTGAACCCCCTTTTCAGATGGTAATTGGGAGCCT…	45.65
2	98486888	98490887	centric_transition	CCAAACCAGGCTCAAACTCCTGCTGTCCTGGCTCTCACTGCCCAAACCCATTTTTTATGCTCAACTGGACTTTCAACTTTGTTCCTCTATGCTTCTTGCTTTGACCTGGAACTTTCAGATTTGGGGCCTACCGTTTCCATCAGTGTCTTGGTAGTCCTAGCTCCTGCCTATAAATGTACATATATTCCCTTGATACTACTGTACTGACAAACCAGTCAATGAGTTTCCAATTTCCAGAGCCCTTTACTCCAGCAGCCATTGCTGCTGCCCTTGTCAGACCCCAGGCCACAATCTCCCAGCTGCCCACTGAGCACTGCTGGCCAGGCTTTAGCCATTGGATCATGTCATTAACTTCACGGACACAGAATATTTTTCTTGGATCTGAATTCTTTGTGTGTT…	46.75
2	98712552	98716551	centric_transition	ACATTTACATTTAAGGGGATTGTGAATGGGTTTTTTGTTCGTTTGCTTGTTTGTTTTTCAGAGAAGCACAAAGATACCTAAAATGCGTACTATAAATCCTTTTAACAAATCTTGGAAGCCTTAATCATTATTACCTGAATCACATGATTCAAGAAAGCCAATTTCCAAATAGGCCTCAAAGAACCAAACATCTCAAGTGAGACAGAAGCACTGAGCTGGCTTATTTCCCTCTTCCCGACTCTTTTTCTATCACTTAGAGCACATTTACCTGGATCAGACACAATTTATGTGCTGTGTACACACTAGCTCAAGTCCTCATGGCGACACTAGGAGTGGAGCGGTACTACTATCCCCACTTTACCGAAAAGTTGGGCACTGGCCCAAAGCCTCACGGCAAGA…	40.375
2	99072005	99076004	centric_transition	CACAGCCAAACAATATCAGGCACAGAAGGGGACCAAATCAGCCTGGAGTTTAGCACATTTCATGTGAGTCTGTATCATAGTTTGAATTAAATAGAAAGGGATTCAGTGTATTTTTGAGAACCTATGTTGTGTGAGGAACTAGAAAGAGAAATGACTACATGTAATGATGACCATCACAGAGGAGCTACAGAAGCCAGCATAAGGTGGTGGTTTGTGGAGATGGGGAATAGTTGACTCCTGGTGCTGGGAATTGCAAGTGCAATGGCATAGAGGTGTGAACAGCACACTAGGTCTGGGAGCATAGGGTGACACCGAGTCACTGGGGAAGAGATGTGACTAGAGAAATTGGCCTTCATGCCATTCAGGAAAAAAATTGGACTTTATCTCATAGACTGCATG…	41.85
3	99552729	99556728	centric_transition	CAGTCATACAAAATTACAGTCATAGATGTAATTTGGCTTTTTGGTCTATGTAACTTAACACAGTAACTGCTTTTTTTCCAGTACAATTTGAAAAAAGTGGAAATTTCCTAGGGGAAAATATATGCTTATCAAAAGTTAGAGCTGTCTTCTGGAGCAGCCTTCAAAGCTGAAGTAAATAAGACATGAAGTTTAGCTTCCAAGCAGGCTTTAATTTAGAAATTGCTGACCAAATAAAAATGTCCATAGCCTTTTGTCATAAGGTTTGTTGATTACTTTGGTCCAGTTGAGCTGATTAGGTCTTAAATATTATAAAACTCAAAGGTAATAGCATAAAAAGTGCCAGTTTAAATATTTTATTGATCAGTAGTAATGTGGATGATTCTGACTTGGTATTTATTC…	36.7
3	100260388	100264387	centric_transition	CAGGTCCCTCCCAGGACACATGGGGATTATGGGAACTACAATTCAAGATGAGATTTGGGTGGGGACAGAGCCAAACAATATCAGTGTGTCTTACTATACAGGTTCAAAGCAAATCCTGAGTGCATTTTAAAACATTACTAGGTAGTGATCATTGCATAACTTTGTAAATCTACTAAAAATCACAGAACTGAAAATCCTTTAAAACAGTGGAAGTTTATGGTGTGTGAATTTATATCTCAATTAAAATTTTTAAATAAAACGATTATTTCTCTTAAAGTATAAAAATTAAATAATGGATATTATGGGGTGATAACCTCTGCTAAAACTGTGTTATTTTCCAGATTAGTATAGTACATACAAATATTTCTCTTTTATTTTTGTGTCTGCCCTCTATTATAT…	33.95
3	99278091	99282090	centric_transition	CTTTACAATTTGGTATGTTTTTGCAGTGGCTGGTACCAGTTGTTCCTTTTCACGTTTTGTGTTTCCTTCAGGAGCTCTTGTTAGGCAGGGCTGGTGGTGACAAAATCTCTCAGCATTTGCTTGTCTGTAAAGGATTTTATTTCTCCTTTGCTTATGAAGCTTAGCTTGACTGGATTTAAAATTCTGGGTTGAAAATTCCTTTCTTTAAGAATGTTGAATATTGGCCCCTACTCTCTTCTGGCTTTTAGGGTTTCTGCCAAGAGATCCGCTGTTAGTCTGATGGGCTTTCCTTTGTGGGTAACTCGACCTTTCTCTCTGGCCATTCTTAACATTTTTTCCTTCATTTCAACCTTGGTGAATCTGGCAATTATTTGTCTTCGGGTCACTCTTCTTGAGGAG…	41.525
3	100237422	100241421	centric_transition	CATTAGCAAGTGTGATGCAAGTAAAGGCATCTTACATGTTTGTACGTTGGAGCTTGTCCTCTTGCCACACTCTTTCCTGGAACGAGTCTCTATGCCTAATAAAGGCAATCCATAAGATGAGGCCACATGCAGTACTCCAAAGAAGAGAACTGAGGTGATTCAGCCAATATCCACATCTGAACTCCAAGCGGAATGTCAGCACTGAATGCAGCCTTGTGAGTGAACCATCTCTGATGTTACAACTCCACTACAACTGCTATTAGATAGCTATAGCTGTGGTTGACATCTTGTGCAGGAAAGGAACCATGCACCTCCATCCCATCAACCCATAAATCACAAAAGATGATTAAATGGTTGTTGTTTTAAGCCACTAAGTTTCAGATGGTTTGTTGCACAGCA…	34.575
3	99288811	99292810	centric_transition	AGCCACACATTCCATGGTAACTTGTAATAGCAGCCCAACTGGACTAAGACAAATGGATTATTTTTAAGCAATGTAAAAATAAATAACTTCTATCTGTATAACATTTCATTTAGGGATTTTTTTTAATCAAAGCATCAGAAATTTATTAAATAATTATAAAAAAACTAGATGTCATTGTTTTAAAACATCTTTATCATAATACCACAATGACTTCCCTATTTTATTTAGAGCATTGCTTAAATGTCACCTCCTTAGAAGCTAAACTTTTTGTGATAAATCTTTTGAAAGCTACATTTGTATTGCACTTCTTTATCTATTCCTTATGCCTTCACACTACGTTGTGTAATGTGGTCATATTATATATTGATGATACTTTCCAAAGAAACAGTACATTATACA…	29.75
5	54288624	54292623	centric_transition	AATTAAAACAAAGTATGAACTTTTCTTAATAATATTGTATCAATATTGTTTCACTAATGTGACAAATGTACCATACTAATGTAAGATTCTTTTTCTTTTTTTTTGAGATGGAATCTTGCTCTGTCGCCCAGTCCGGAGTGCAGTGGCGCAATCTTGGCTCACTGCGACCTACGCCTCCCCACCTCAAGCGATTCTCCTGCCTCACTCTCCCAAGTAGCTAGGACTACAGGCGTGTGCTACCACGCCCAGCTAATTTTTGTATTTTTAGTAGAGACAAGGTTTCACCATGTTGGCCAGGCTGGTCTCAAACTTCTGACCTCAGGCGATGAGCCTGCCTCGGCCTCCCAAAGTGCTGGAATTACAGGTGTGAGCCACCGTGCCCAGCCTAATGTAGGATAT…	36.875
5	51165893	51169892	centric_transition	ATAATTTTCTAGTTTAGAGCAGAGTCAGCTTTTCTCATAAAGGAACAGATAGTAAATATTTCCAGTTTTGTGAGCCATATTATCTCTGTTGCAACTACTCAGCACTGCCTATATGGAGGGAAACCAGCCATAAACAATATACAAACAATGGGGCATGCCTGTGATCCAATAAAATTTTACAGACAAAATCAGACAACAGTCTGGATTTGATCCACAAGTCATAGATTTTAAATTCCTGATTTAACATTACTTTTCATGTATATTGTCTAAACTAAGAATAAAATATTTCTATAAAGCTGTGGTATGCTGCATCATTTGATAATACACTCTTCAACAAACTAGGTAACTCTATTTACACGAGCATAATTCTCATGGATTGCCTACAGCTGAGAGCTGCCA…	34.85
5	53861895	53865894	centric_transition	GTCCAGTGTTTGATTCTATAAAGACATTAGAAATCCAACTGTAATATATTCTTACACTTTTATTTTAACTTTAAATACTTACTGTTAAAAATTTTATAAATACTTATTATGCTATTGCTGTACAATTAAGCCATCCTCAGCACTATTAATACAGGTATCCAAAGTGGCATGTCTCATCTCAACAATGACAACCCCCCAAGAGGCGGAGGTTGCAGTGAGCCAAGATCACGTCACTGCACTCCAGCCGGGGCAACAGTGAGACTCCAACTCAAAAAAAAAAAAAATCTATAGTAGGAAGGACACTTTAAATATCTCCTGATTTGCTTCTTCGTTCCTTCACTCTGGATACAAGTTTGTGTGTGCACCTACAAACACATGAATACATACACACCCATTGTT…	38.5
5	53047481	53051480	centric_transition	TTCAGGCTTTCATTATTTTAATTTTATGTGGAACCTTGGATTATAATATAAATGAGGCATGAATCATGACATCTGCTAAAGTGAATATTTCTGCAGAACAAGAAAAATATGAAATAATACATTATAAGTATTTTGATTAAACTATGAAAAATGTTTCTGATAGAAGGGTATTTAAAAAAATGTTAATTTTAAAAAATGTTAAATAACTACTACCTTATCTTTGCTATATTTATATATATGGTTGACAAGACTGTAGGTTAAGAAAAAATCCCAATTTATTTTTCATAAAACCTTAATTTTAAAATGTGAAGTTTAGCAGAAATAATTATTCTTAAATAAGAAAATAGATTTGCGATTATATTAGAGTCAGTATTTTGTGTGTGTTTTTTCTTTGTTTGC…	27.75
5	54283926	54287925	centric_transition	AAAGGTGATCCAGTAGAAAAGCACAAGGCAAGTCTAGATGAAGAGAAATGATAGAAGAAGTGAGGCTACTAAGTTAACTGGCAGTTTTTGAGCATCCACAAAAAAGAGACTAGGATAGTGGGTGACCATGTGAATGGATTGATAGGCTTTAGGGAGATAAGGAAGAATGGGGAACACAATCAAGGGAGATATTACCACAAAGAGAAGCTGGTGCGTGTCCCGGGACTGGGTTCCAACATGACAGGCATACTTGGCTTGACAAACTGGAAAGTGCCTGAAAGAAGAAAGCCTGGATGGAGATGAAAGGAAAGAGACAGACACACCCACCTGCTGGAAAACAGAAATGGACCTACAGCAACAGCAGCTGATACCCCGCATTTTCAAACGGGCTGAGTTCTA…	39.55
6	65581277	65585276	centric_transition	AAAGGAATTTGATAGTATTTGTAAAATGACTTGAATTAAGCATTAATTTTCTGAAATAATGATTATTCTAAATGTTTCTCAAAAGTGAGTTTACCTCCCATAACACAACTGACTTTCAACATTTGAATTTTCTGACATCTATTGATTCAGTAAACTAATTACACTATGGTGATCTACAAGAAACATTTTAAAGACTTAAATTCAAAGTATTATGTATCTAGCATTTCAAAATGCACTCAACTGGATCATAATACAAGTTAATGAGAATTAAAATTTATCACTCAACAATTGCCTTCAATATTGCAAGTTTCTCTTAATAAGATAACCATAATCTTTATTTTTATATTTACACTGAAATATCTCACAGGAAGGCTTTCTGAAACTGTGGTTAATATAACC…	34.45
6	62971319	62975318	centric_transition	CAACCTGCCCCATACAGGTAGTATTCGTTAATTAGTTATAAATTTGACCTTTTTGGCCTCTAAAGAAACTCACGTTGAGTGTTTAAAATAATAGGATGATTCACTATTTCCTATCTGCCCTTGAAACAATTATTTGTATAAAATGCAGTGGCTCTTTGGGAGACATTTCTACTCACAAACCCTTACCATAAAATTTGGGAAGTTTTTTGAAAGCAGAGGATTTTCATAATTTTTTTAGTGTGAGTTACAGAACCCAAAGCAATATTAAAGGTGAACACATCCTAACACGACATAGCTAGCTAGAAGATGCCAAGGCCTGTGTTCTTTTCCTCAATTATTCGATATCTATCAGAACATAATTTTAGCAAGGAAATAATTGAGACTATATAAAATTATATC…	37.875
6	62750577	62754576	centric_transition	TCCAGATGGCCTGAAGTAACTGAAGAATCACAAAAGAAGTGAAAGTGGCCTGTTCCTGCCTTAACTGATGACATTCCACCACAAAAGAAGTGAAAATGGCCGGTCCCTGCCTTAAATGATGACAATACCTTGTGAAATTCCTTCTCCTGGTTCATCCTTGCTCAAAAGCTCCCTGACTGAGCACCTTGTGAACCCCGCCCCTGCCAGCCAGAGAACAACCCCCTTTGACTGTAATTTTCCACTACCCATCCAAATCTTATAAAAAGGCCCCACCCCTATCTCCCTTCGCTGAGTCTCTTTTCGGACTCAGCCTGCCTGCACCCAGGTGATTAAAAAGCTTTATTGCTCACACAAAGCCTGTTTGGTGGTCTGTTCACATGGACACAAGTGAAAGTAAGA…	37.325
6	65646098	65650097	centric_transition	ACCCAGGGAGTTACTTCGGAGATCTACAGCTGGAATGGAGGATTAAAAATGGAATGGGAATCCATCAGGTGGTTAAAGTGATGATAGACATGAGGAAGTAATGTAGAGAGAAGCAAATAAATTAGTACAGATAGCATTTAGCAGAGATACAGTAAAAGGAGAGACTAGTCTGGGTCAAACTGAATGTTTCAGTCAGTGCCTTCTCTGCTTTAAGCACAGTTCTAGAGGCTAAAGATACAATGGTGAAATGGAGAGAATTTCTTCTTCCTTCTGCTAATGTCATAATGCAAGTAAATTCGAAAGCATTGAAAGGAGACTGAACACAAAATATGAATAAACTAGAATAGAACACCTGGAGCAATCTTAAGTTGTAATTCCTATTAAAAATATTTTGCCATG…	33.225
6	65710814	65714813	centric_transition	AAAATATATGAAAACTACTTCATTCTCCAAAACATGTTATTTTTGATATTCTAAGAGAAAATTACTGAATTGTCAATCTTATTTCCCAAGTAAGATTCTTTTTTCTTTTCTTTAAAGTAATGGTGTTGGTTATTTTCAATTACAATAATGTTGTATGGTCTAGTCATTCTAGAAATATATTTTTAAAAAGGTTAAAAACAGAGCAAATTATAATCACCTTCATAAAATAAACCACAGTGATATATGGACAAATATAAAAATGTATTAACTATTAACTTTATTACTAAAAGTTTAACGGTAAATTATATAAATTTGACATTATAGGAAAGAAGCAGTAATTTATTATAGGGGTCAGCAAACAATGGCCTATGGGCTAAATCTAGCCTGCTTCCAATCTCG…	31.2
7	67870230	67874229	centric_transition	TTGGGAGGCTGAGGTGGGCGGATCAAGAGGTCAGGAGTTCAAGAGCAGCCTGGCCAACATGGTGAAACTCCATCTTTACTAAAAATACAAAAATTAGCCGGGCATGGTGGCACATGCCTGTAATCCCAGCTACTCGGGAGGCTGACGCAGGAGAATCGCTTGAACCCAGGAGGCAGAGCCTGCACAACTGCATTCCAGCCTGGTGATACAGCAAGACTCCATCTCCAAAAAAAAAAAATAATAATAATAATAATAATGCTTAAATAGATATGATCATATTCAGAGCTAAATTTAACCAGAATCTAACATTGTTTTCCAGATGAAGAGTTTGAGAAAGCCGACTAACTAGCCCAGTTGAGTCCCTAGGCTAGTGGGTAGCAGAGTGGGGACGTGTCTGTG…	49.75
7	68579031	68583030	centric_transition	CCCATTGACCTCTTCCTCTCTTAGCGGCAGAACTTGGTACAAAGTAGTTGCTCAGTAAAAGTTCTCAGGCTTGAATTAAATGGAATGCACTAGGATCTGGTAGATGTTCACCTAGGAGACCGAGGCTGGGGTAATGGAAGGAAAGCTATTACCACAATCTATGGGAAAAGTAATGAAACATGCTGTTATCTCAGTAGATAGGACGAGGCTTTTGATAAAATTCAGTAGTGATTCTCCCCAAGTCTAACTCTTATTTATTGTACAAACAAATCATAGTGATAATAAGATAAACAAAGACTGCCTGCAATTCTACCTCCCAAATGCAGAAGCTGTCTTCATTTTATTCTATCTTTCTTTCCTGTTCTCATTCATGGCATAATTTTTACATAATTATATCAT…	43.625
7	67985698	67989697	centric_transition	TGGAAGGGAAGAAAAGGGACATCAGGATGATAATGGCAAGATTAGCTCAGACTTTCAAAATAATTTGAAACCCAGGACTTGGCATACTAAGTATAGGCTTACTTGAGCTCAGGAGTTCAAGACCACCTGGGTAACGTGGCGAAACACCGCCTCTACAAAAAAATAACAACAATTAGCCAGGCATGGTGGCTGAGTGGTGGAGTATTGCTTGAGCTCGGGAAGTCAAGGCTGCAGTGAGCTGTGATCACGCCACTGCACTCTAGCCTGAATGACAGACCCTGTCTTCCAAAAAAAAAAAAAAAGGAAGCTTAGTGCTTAGTGATGTCTCTGCCACTTACTACCTTTTTGATGGAATAAGTCATGATTTCTTAATGTTAGTATCTTTATCTCTTACTATAG…	42.175
7	67530195	67534194	centric_transition	ACAAAATGTGCAGTCATGTACACTGCTTCGAGTGTATGATGAGCAGCCTAAGCGACTTGGGCAACTTGGTAGCCAGTGGTAAAGTGTTCAGTCCTTACTAAATCCTAGTAGCAAGCAAGGGCTCTTTCTCAAAAGGGAGAGTAATGATCTCCAGAAGTTAGCATAGCTTTGCTCTAAAATCCTAGGGTTCTATACTGTGATTTACCTCTAGGGCCTGCCATACCTCCACACATCACTCATGAAGTATCATCCTGTATCTTAAGTTTTTGTTGGCGATACTAATCTCTGCAGTTCCTCTAGGAATGCAGTATTACTTTTGGTGTAATATTTTGGTAGAGAGAGGCAGCTCTAGTGTAACCCCTGAGGTATGGCTTTAGTATGCTACCCATCTCTGTTAGT…	42.325
7	68090773	68094772	centric_transition	AGATGGTCAGGGTGGCTGGAGCATAGTGGAGCCTGGAGGAGCAAGTAATACTCAGATGAGGATGGAGCACCTTCTAGGCCATGGAAAGGATTCTGGATTAATTCCAATGGAGTAAGAAGCATTGTGATTAAATCAGGTGTTGGCAAACTGCGGCCTATGGGTCAAATCTGGCCTGGTGCCTATTTTTATGACTAAACCACATTGGAACACAGTATCACCCGTGGATGTACATATTGTCCATGGCTGTTTTTAATGTTACAAGAGCAGACTTGAGTAGTTTCAACAGAGCACATATGGCCCAGAAGCCTAAAATATTTACTATCTGGTTTGTATAGAAAAAGTGTACTGACCCCTGAATTAAATGATCTAATTTAAATTTTGAGGAGGTATGGTTTAGGG…	45.075
8	49288359	49292358	centric_transition	CAGCGCAGGACCCGCAGAAGCCGCGCTCTCAGCCGGAATTGCCTCAGATGTTCCAGGCAGAAGCCCAGGAGGCCTCCAGGAACCGCCAGACCGGCAGGAGGAACGTCGGGGTCCAAGGCACAAGTCAGAGGTTCCTGGTCTGCAGGGGCCCAAGGCCTGCGTCACTACGGAGGGTAGCCCTTGAGGCGTGGAAAGAAACCCCATTTAGAAGCGTCACTGCTGAGAGCCCTGCCCAGCCTCTCTGGCCTTCGTGGAGCAGGGCGAGCCAGGGTGTCCAGAAGCCTCTAGTGGAAACCGGAGCAGTACATCGCAGCAGCCCCAGCGCACTATTCTGTGAATCCGGGATCCGGGTGGGGGCCCTGCAGAGCGCGCAGGAGCAGAGGACGCTGGCTTCCGGGG…	43.4
8	49544858	49548857	centric_transition	GCTCCTAATGAAAATGTGGGTACTGAGTAGCTAATGAGATTCCCTGAGTGGACATATTGCACACATGTATTTGTATTGCTGGGGGTAATGTACTCTGCATCAACCCTTACAGGAGGGAGAGAGGATAAAGTAGCTTATTTATTTTAATTTCTATTTCTCTAACTTCTTAAACATATGAATTGCAGTTATAATAACTGTTTCACATTCTCATTTAGAAACGTGTTATTTCTGGCTCAGCTTCTATTGACTGATTTTTATATCCACTCTGTGTTTCATTTTCCTGCTTCTTAGCATGCCTAATAATATTTGAATTTCACATTAACTTTAGGATCAGCTTGTAATTTATGTGAAAAATAAAGGTGGAATTTTGATAGAGATTGCTTTTTCCAGCTTTTGATA…	33
8	49263913	49267912	centric_transition	AATCCATCAATTCACCAACATACACTGCAAGGTTATATTATCCTCATTGAATGGATTAAAATACCGAAGCTCTCAGAAGTGTGGACATTCTGAGGGCTCTTGTCATCTTGAGAAGCTGTTGTGCAAAAGCCAAAGACAGGGTGGGTTACTTACACATTAGCACTGAATAATAAATACGTGCATATTTGTGTAAAATGTTAACTATTTCCCTGTGCTCCTCATGGCCACTTATGTATTATTGTCCCTGATACAGTCTCAAAGCCCAAAGTTTTGAACTTTGCAACCAAATTATCCTATTTCTTATCCAGTCCTGATGTCAGCAGTTTGAAGATCCATAGGAAATAGGGACTTTCAGCAGGAAGTCCTCTAGCCATGCATTGATCTTCCCTGAAGATTCTA…	39.975
8	48948024	48952023	centric_transition	CTGTCACCTGACTGGGCACTATATCTCACACCTGTAATCCTAGCACTTTGGGAGGCCAAGACAGGCAGATCAACTGAGCTCAGGAGTTTGAGACCTGGGCAACATAGTGACACCCTATCTTCACGAAAAAGAAAAAAACATTAGCCGGGCCTGGTGGTGCATATCTGTAGTCGCAGCTACTCTGGAGGCTGAGGCAGGAGCATCACTTGAGCCTGGGCGATTGAGGCTGCATTGAGCTGTGATTGTGCTACTGCACCCCAGCCTGGGTGACAGAGTGAGACCCTGTCTTTAAAAACAAAACAAACAAACAAAACCTTTGTCTCTCATGGGTCTGGTGCTCTAAGTCTGAGGAGAGATCTGCTCGGGGCCTCTTTTCTCAGATAGGAGCTTGATTAGGTG…	48.875
8	50293875	50297874	centric_transition	AGAGCTGGATTTCAAAATCATTCTAACTTATTAGTTCTGCAAAATACATTTGTCAGTGAAATCCAGAAAGTGATAGGGACCAGTAGGTTCCCGAAAAACCATAAACTTTAAAATGCTAATTAAATCTGTTTTCTGTTGATTCTTATTTCTAGTTTTCCCCTGGAGCTTTAAAATTACAATCTTTCACAGTGACCTTGATAAGCATTCTGCTTTAATAAAAAGGGTTCACTGGGCAAAAGCAGTTACACAAATTTGTAACCCGTGCCTGACATTTCACTAAGAATCCGATCAATTCCAATGAGTACATTCAGTTCAGTGAAGAGTTTTGACTTGCAAGGATGGAATTTTACAGTCATGTAAATACATGTGATGAGATATTCATAATCAACTCTGTGAAAA…	33.7
9	81679808	81683807	centric_transition	TCCTAAAGCATCATACAATGTTCTATAATTAATTTCACCTTTTGAATGAAACAGCATGCAAGAGAATTAAGTTGTTCTCCTAGTTCAAATGAATAGAAGCCAGCCTCTAACCCTACCATAGGCTGTACTGTGGGCTCACTGTGAGGCTGCAGGGGCAATTGGTTAAGCAGGTCATTTCAAGGAGCTGGTGCACTGGAGAAAGCTGAAGGAAGAGGCCAGCATCTGGACCAACTGTGCCTGCAGCTTTTTCCTCTGGTGGCTTTCCAGGTTTCTAAAAGGATACAGAAGCCAGCCTTTTGTCAACTCCCTACTTTTGAAAACCTGCTCTATTTCCACCTCATTTGCAAAATGCTTGCTGCAATCCCTCCTAGCTGGGAGGAATCTGGAGACAGCTGGAGG…	52.925
9	81343128	81347127	centric_transition	GGGAATCCCAGCGGGGAGGAGGGAGGGAGGTCGTTTTCTTCAGCTCCCCAGATGGTCTGTGCTGGGTGTGCTGACGGTCCTTTTGGGAAAACAGGTCCACCTTTGCCAGCGTAATTCAGAAAGAGATGTAATTTTCTGAGAGCACACACCTGGGCAGGAGATCGCTTGAAGTGAGAAATTCGTAGTGGTAAATGTATTTGTAGCAAAGTACCACTGCATATCCTGCTTGAGAGGATGAAATTTGATTATTTAGTAAGTTTTCATGAACAACTCCACTTCAGTGTGGGGATTACGCAGATGAGCAAGAGCGTGGCTCTGTCACACAGTCCCGTTGGGAAAGCCTGCAACTCATTAAGAATCCGATGAGTGCCATTTAGAAATGTGGACAGGGTACTGGAG…	42
9	81482000	81485999	centric_transition	AACAATAACATTAAGAAATTATGTCATTTGTTTTATTAAGATATTTTTTAAAAAATCAAGAATACATTTTGAACAGCTTTATTGAGATATAATTCACATAGTATACAACTGACCCATTTAAAGTCTACCAGTCAATGGTTTTTAGTATATTCACAGATACTCGCAACCATCACCGTAGTCAATTTTAGAACATTTTAATCATGTGAGAAGAAACCCTATACCCTTTACCTATATCCTGTTCCCCCCAGTCCTAAGTAACCAGTAGTATACTTTCTGTCTCTATAAAATTCACTTTTTCTGGACGTTTCATATAAATGGAATCATATAATATGTGGTCTTTTCATGACTGGCTGTTTTCATTTAGAGGAATGGATGTTAAATTTGATTAAAAAACTTTCT…	43.25
9	81600854	81604853	centric_transition	GAGGCAAGGAGGCTCTTGGAGGGTGCATCCCAAACTCTCAAGCTGGCAGCCGGGAAGGCAGTCCTGCATGTCACAGAAACACTGGGTTCTGGGTGGGAATCTCTGCTGAAGGGACTCTGTCCAGAGAGGGAGCTGAGCCTCCTTCATCCACTCATACTCTTTCTTGATGGATTCCTTCAGGGAACAAACTGGCTTAAAACAAAAAAAAAAAAGTCAAAGGCCCTGGGAGCCTGGGATACCAGCACTTTGGGAGGCAGAGGCAGGTGGATCACAAGGTCAGGAGTTCAAGACCGGCCTGGCCAGTATGGTGAAACCATGCCTCTACTAAAAATACAAAAATTAGCCGGGCGTGGTGGCACGTGCCTGTAGTCCCAGCTACTCAGGAGGCTGAGGCAGGAG…	40.325
9	81303814	81307813	centric_transition	GATCTCGGCTCACTGCAACCTCCACCTCCCGGGTTCAAGCAATTCTCCTGCCTCAGCCTCCCAAGTAGCTGGGACTATAGGCTCGCGCCATCACGCCCAGCTAATTTTTGTATTTTTAGTAGAGATGGTGTTTCACCATGTTGGCCAGGCTGGGCTCAAACTCCTGGCCTCATGTGATCCATTTGCCTCAGCCTCCCGAAGTGCTGAGATTACAGGCGTGAGTCACCGTGCCCAGCCAAGTGTAGGGTCTTAATCATTATACTTGCCTGACTCTTAATTAAGAAGTAAACTCTAATATTATTGGACGTCAGTCAAGTGCTAGTTCCTGAGTGAGGAGAGATATTAGAGATAGAAGGATGACTATGACATCATACCTATCTTTTAGGCTATCTCAGAATG…	45.875
10	43895917	43899916	centric_transition	GAAGCTGACTTGATTGTTGTTGATAAGCTTTTTGATGTGCTGCTGGATTCAGTTTGCCAGTATTTTATTGAGGATTTTTGCTTCAATGTTCATTGGAGACAATATGTTTTATAAAATAGACATAAAAATACTAGCAAACCAAATCAAGCAATGTATAAAAAGGATTATATATCATAAGCAAGTGGATTTATCCAGGAATAAAAGATTGGCATAACATCCAAATATAATCAGTGTGAAACAATATTTTTTTTTTGTAATAGACAAAAAAAGCATCTGATAAAATACAACACCTTTTTCTGTTAAAAAAAAAAAAAAAACTCAACAAACTTAAAATAGAAGAGAATTTCCTTAACCTTCTACAGGGCATCCGTGAAAAACCCAAAGCTAACACCATAACGT…	41.675
10	46335956	46339955	centric_transition	CAAAAGGGAAAGCACTTCAAAACAGAAAGTACTTCAATTGTGTATTTGCCTTCAGCCACATCCAGAGACTTGTGGATCTCACCCGGTTGGTCCCAGCCCTTCTCCAACCCTGAAGCCCACAGCAGGGGTGCAGAGGCAGCCCCAGATCGTGCAGACATCACCCGAGGCTCCCAAACTGGCCCAGCTGCCTGAGGCCTGCATGCCTGTGGCCAGGTAGGACACATGTGCAGGTTTGAAAACTAGGCCTACAAGACTGAAGAGTGGACTGAAGCAAAAAGGGGAGAAACATTAGAGGCCTACAGTAGGAAGAGACCTTTTATAGAGTTTTCAGGAAATTCTCACAATAAACTTGGGCACAAAGACCAAATTGCTGAGGCCAGAAGCCTGCTTACGGTACTG…	49.4
10	43810684	43814683	centric_transition	TTCCATTAAGAATCACGCGCTCCGGGCAGGGCCAGCGCGCTGCGGGCAGCTCCCTAAGACCCCGACGGGCGTAAGCCTCTCTGCCTCTCTGTCCAGTCTGGCCTGGGACAGACACCTGTGGACACCTGAGGCAAAGGGAAGTCGGGGCCCAGGGACATCTCAGGGGAATAGGGTCTCGGGAAAAAGGGAGAGGCTGGGCTACGAAGGGGAGCTGGGGTAGGCAGGGGAGCACAGCCCTGCAGGAGGGCAGGATGCCCGCCCGGGGCGGAAGAGCCGAGGGCAGGCCCTGGGGCGGGGCGCTGGGCTATGGAGACCACGCTCCTCCGCCCAGTCCTGTCTGTCCGAAGCGACGCGGCAGGGCACAGGCGTCCGCAGAACCCGCCAAGCGCGGGACGGGCC…	58.075
10	44292885	44296884	centric_transition	TTAGCCAGGTGAGGTGGCGGGTGCCTGTAGTCCCAGCTACTCGGGAGGCTGAGGCAGGAGCATGGCGTGAACCCGGGAGGCGGAACTTGCAGTGAGCCGAGATGGCGCCACTGCACTCCAGCCTGGGCGACAGCGAGACTCCGTCTCAAAAAAAAAAAAAAAAGAAAGAAAGAAAAGTGCAACTTTGAAGCTGCTCTGATACTCACTGAAGTGAGCTACCACCAGGAAGGCTGGATCCCTAGGTTATTTGCAATTCTTTCAGAGAACTTGACAGTTCTTTCAAATAGCACTTTTTACTGTGTATTAAATAGTGAAAGAAGGATTATGGGATACCTGAGCTTGCTGGTTACTTGCTTGAATTGGTTTCTTTGCCCAATAAAGGACCACAGCTTGATTAGG…	48.625
10	45289803	45293802	centric_transition	CTTCATTTTGTTATTTACCCAGTAGTCATTCAGTAGCAGGTTGTTCAGTTTCCATGTAGTTGTGCGGTTTTGATTGAGTTTCTTAATCCTGAGTTGTAATTTGATTGCTCTGTGGTATGAGAGACAGTTTGTTGTGATTTCTGTTCTTTTAAATTTGCTGAGGAGTGCTTTACTTCCAATTATGTGGTCAATTTTAGAATAAGTGTGATATGGTGCTGAGAAGAATGTATATTCTGTTGATTTGGGGTATAGAGTTCTGTAGATGTCTATTAGGTCTGCTTGGTTCAGAGCTGAGTTCAAGTCTTGGATATCCTTGCTAAGTTTCTGTCTCATTGATCTGTCTAATATTGACAGTGGGGTGTTAAAGTCTCCCATTATTCTTGTGTGGGAGTCTGAGTC…	44.475
11	58391989	58395988	centric_transition	TTTCATATATAAGTGAATGTCACATCAGAAATTAAGTCCTTTAAAGAAGGAAAACAACTTTTTGGAGACTGTTCTTTAGCGTTTGGCCAAAAGGCTTAAAGTTCTTTAGAGGCAGGGGGAAATTGAAAGAAAAATGCTATTGGCTTTGGAATCAGCTAGCAAGAGCTCTACTCCTGTATTTACTGCCCCTTCTTTGTAGATAAGTCTCTTAACCCATTTGAATATCAATAGCTGAATCTATAAAAAAGAAAATATTAAAAGATAGCCCTAACAACATCCAGCCTGAAAACTGCTGCTATGGTAAGAAAAGAATAGGAAACCTACAATTTCTTATACTTGGTAAGAGGTGATAATCATAACCTCAATTAATATAATTATTACTGGTTTTTTTCCTAAACA…	41.625
11	58750564	58754563	centric_transition	GCCAAATAAAGAATGCAATCCCATTTACAATAGCCACAAAATAAAACCTAGGAACACATGTAACTAAAGAGGTGAATGATCTCTGCAAGAATAACTATTAAACACTGCTGGAAGAAATTACAGATTATACAAACAAATGGAAAAACATTCCATGCTCATAGATTGAAAGAATAAATATCATTAAAATGGCCATACTATTCTAAGCACTCTACATATTTAATGCTTCCTATCAGCCTGCCAATATCATTTTTCACATAACTAGAAAAAATCATTCTAAAATGTATATGGAATCAAAAAAGAGCACAAATAGCTAAAACAATCTTAAGCAAAAAGAATAAAGCCAGAGACATCAAGTTACTTGACTTTATAATATAAGGCTACAGTAACCAAAACATTATG…	32.575
11	55599284	55603283	centric_transition	GTGACAAACTCACTATGATAAATTCTAATTATTGCTATTAACATTGTTTTTTAAAATGAGCATATTTATAAATCTACTTAGACTAAAATAATTACTGTATTTTATCTAGTAATATATGTTTGCTGAACAAAATTCTGATTTATTTTATTATATACAATGCATATCTATTAGATAGTAAGAATAAAAATAATAAAATTGAAAAATAAGAAATGTAAATAGAAAGGAAAAATGTCTTTACTACATTATTGCTGAGAATGAACATTTTGGGAGCAAAATTTGGCAATGCCTATTCAAGTTTTAAAATGTTCATATTCCTTGATTCTGCAATTATATTGTTAAAAATTATCTTACAGTAATACAATTTATTCAATCTGTGTATATATACATGCATGTATATAT…	35.65
11	59407631	59411630	centric_transition	TTCCAGACCACAAAGAGAAGACTGGCCCAGTTTTTCTGTGTAGTCATGATGACCTGGATGCTTGAGAGCAGTATGTGATCAATGATTTTGCCACCTCATGTCACCATAATCCAAGTTCTAACATATCTTCATCAAAGGTAGGACCTGGAAGAGAGTCATCCCCATCATGGACCAGATCAACCACACTAATGTGAAGGAGTTTTTCTTCCTGGAACTTACACGTTCCCGAGAGCTGGAGTTTTTCTTGTTTGTGGTCTTCTTTGCTGTGTATGTAGCAACAGTCCTGGGAAATGCACTCATTGTGGTCACTATTACCTGTGAGTCCCGCCTACACACTCCTATGTACTTTCTCCTGCGGAACAAATCAGTCCTGGACATCGTTTTTTCATCTATCACCGT…	42.425
11	58958960	58962959	centric_transition	AGCATTTGGACATTTTACAAATTCAAAAGGCTACACACTGGCTTTTTCTAAAGTATTTTCCAGCTTCAGGTACCTAAAAGGTTTTGAAGAATTTGTTCTCAACATTGAGACCCTGGTGAGTGCTCATTCCAAGGGTTTTCAGGGGAAAAGAAATAAATTAACAAATACAAATGATTGAGAACAAGAATCCTAATTAATTGAAATGCCAAGAAAAAAAGGCTGTTCTAAACAATTCTGCTTACCTGAAGTTTCTTTGCAGAGCTGTAGGCACACTGCCTGCTGCACTTGCTCAGAATGGCAATGGAAAGGTTTCTGTAGCTAACACTCTATGGACTCAGACACACTAAAATTCAATTGACTCACGCTGTCACTGTTTAGCATAAAGCTTCAGGAAGTTAT…	41.35
12	39336809	39340808	centric_transition	TCAAAATGGTAAAGGTATTACCTTCTCACCTAAGCATGGAGGTAACTGTCATTGATTAAGACACTGGAGAATTGCAGAACACAAAGTCCAACAATTTAAATCCAGAATTTTTAGCTGGGGAAAAAAAAAAAACTATCTTCAGCCATGGTTACTTGCATTTGGAGTTAATCTGCACAAATAGGCAGAAAACTCAATGAGTTTTTGAAAGCATGCAGTAGTTACACACACACACACACACACACACACACACACACACACACACAAGCTTGGACTGTAAAAGCCTATGACTGTCCAACTCAAAGACAACCTCTCAGGCCCCCTTACATGTATCAGCAGGAAGTCAGCTTTGAAAGCTATCCAACCCCAAGAAAACAGTACACTTTCCAATGTCCACTTTAA…	36.65
12	40975596	40979595	centric_transition	TCGGGAAAGTGAGGGGGTGGGAGGAGTCACATAACATCTAGGAGAACATTCTAGGCAGAAGAAACTGAAAGGAAAAAGGCCCGGAGTGAGAGGCCCCTGAGGTGTTCTAGGAGTAGTGAGGCTACAATTTGGTAAATAAGATCATCCCATGTTTAAGTATGTTTTTCCTCTGACATTTGGAACCAGCACTAATGTATGAACTGTGTATGTTTTTACAAAGAGCACGCCTCCGTGTGTGTCATTATCCCCATAGCATTTCCTCCCTGTTACCTGTATTACTAAAACCTACTCAATCTTTTAATTTCTATTTAGCCTTTGTCAAGAGAATACCACTATGGCAACAATTTTGGTTACATAGTGGCATTTAAGCCATTTGATGGAGAAGAATGGAAAAAAGTC…	34.525
12	38902090	38906089	centric_transition	AATGATTATCTTCTTTCCCTCTGTTGGTTTCATTATACTCCAGTCAGCTCTAGTCTCACATCATTATGAATACCAGCAGCTACGCTGGAGGACAAAACTTGCCTGTCTCTGGGTGACCCTGGTAAAAAGTTATCTCATTACATTTCATTAGGTCTGAGTGAGGCCCATGCAGAACCTTGATTTAATCACAGTGGCCAGGGAGATGTGAAACTATCCCTCCACTCCAACTCTTTCCTCTTTCAAGCAAACTCCTGAAGCTGAGAAGAATGGGTGCATCAAGACACATGGAATGAGAATGGTGTTGAGGCATTTCCCTAAAGAATAACAGTACTATTACCAAAAAGGTGGAGGGGAGGTGATGAATAACAAAAATCACAGCTCATTAGAAAGTCTTCCAAA…	39.65
12	39509616	39513615	centric_transition	TTTCAGCCAAGAATTCTGTTCTTAGCAAAATTGTCCTTTGGAAATGAAAGAGATAGACTTTCCCACACAAACTAAGCTGAGGGGCTTTATCACCACCAGATATGTCTTATAAGGAGTACTAAAGGGAGTTCTTCACATTGAAAGAAATGATGCTAATGGGTAATAAGAAAACATTAGAAAGTATAAAACTCACTGGTAAAAGCAAGTAAACAGTCAAATTCAGAATACTCAAATAATATAAAGGGGTTATGTAAATCACTTATTTCTTTTTTTTATTATACTTTAAGTTCTAGGGTACATGTGCACAATGTGCAGGTTTGTTACATACGTATACGTGTGCCATGTTGGTGTGCTGCACCCATTAACTCATCATTTACATTAGGTATATCTCCTAATGCT…	33.325
12	42038697	42042696	centric_transition	TCTCAAACTCCAGGGCTCAAGCGATCCTCCCACCTCAAACCTCTCGAAGTCCTAGGATTACAGGTGTGAGCCACCTTGCCTGGCCTTAGAGAGACTTTTTTTTGAGACAGAGTCTTGCTCTGTCGCCAGGCTGGAGTGCAGTGGCGTGATCTCGGCTCACCGCAACCTCTGCCTTCCAGGTTCAAGCTATTCCCCCGCCTCAGCCTCCTGAGTAGCTGGGACTACAGGCGCATGCCACCACGCCTGGCTAATCTGTATTTTTAGTATAGACGGGGTTTCACCATGTTGGCCAGGATGGTCTTGATCTCCTGACCTTGTGATCCACCTGCCTCAGCCTCCCAGAGTGATGGAATTACAGGCGTGAGTGACCATACCTGGCCTACAGAGACCAGAGACTTT…	38.75
13	20779327	20783326	centric_transition	CAATTTGTTGTTCTTTCCCCCAGAAGAGTCACTGTATAGATTTACAGTAGGATCGTTAACTACTGTCCTATTACACAATGAAGGAATGTAAGACAACCTCTCATTCATGCAGGACAAACAGCTATGCCGAAAGCACAAATTACATCTAATTACAGGGTATAACTTTGTCATCTCTCTTTTCATAATCTAGCCATTTACAACTTTGATTTTTGACTTCCATTTGGGTTTATTAACATCATAGCTTTGTCATCACCTGTTTCTACAGATATTTTTACCTGAGGCAGTAAAGTATAAAAACTTCTTTGCATTCTTCCTTTACTGTTGCAAGAAAGCTTTAGTCTTCACTGGGATTACAATGTTTCATGGTTATTAAACTTCTGTATGTTGCTATAAAGTTTA…	36.625
13	20852033	20856032	centric_transition	TAACCAAGATGGCTACGAGTGACTAATGGGTGGGGAGTGTATACAGCATGCATCTGCTGGGCAAGGGGATGACTCATGCCTCAGGCGGAATGGAGCAGGACAGCACAAGAGTTCATCATGCTACTCAGAATGGTGCATGCAATTTAAAACTCATGAATTGTTTATTTCTGGATTTTTCCATTTAATATTTTCAGACTTCAGATGTCAGCGGGTGGTGGAAACTGCAGAAAGTGAAACCTGGGATAAGGGTGGACGACTATACTGAAATCTTAGCAAGGCCAGCTCCTTTTTGTCATTCAAGTCTCAATTTAAGTGTCATCTTCTCAGAAAGCCCTAGAAAGCAAAGCTTCAGCCCCTTCCACAGCACTGTTTTATTTTCCTAATAGCACTCAGTACTAT…	39.625
13	21413783	21417782	centric_transition	TTCACCATGCTGGCCAGGCTGGTCTCGAACTCCTGACATCGTGATCTGCCCGCCTCGGCCTCCCAAAGTGCTGGGATTACAGGCATGAGCCACCGCACCTGGCCCTGTCGGTGGTTCTTGTTTGTTTTTGTTTTTTGAGACAGAGTCTCTCTCTCTGCCGTCCAGGCTGGAGTGCAGTGGCGCAATCTTGGCTCACTGCAACCTCCACCTCTTGGGTTCAAGCTATTCTCCTGCCTCAGCCTCCAGAGTAGCTGGGACTACAGGGGCACACCACGGCTAATTTTTGTATTTTTAATAGAGATGAGGTTTCACTGTATTGGCCAGGCTGGTCTCGAACTCCTGACCTTGTGATCTGCCCGCCTCAGCCTCCCAAAGTGCTGGGATTATAGGCGTGAGCCA…	42.375
13	20659615	20663614	centric_transition	ATTCCCCCCTATTTCATTGCTATTTGTCCTCCAATCATAATTCTACATGACTGTCCATAAAAAACTCAGTTTGTCCTGTTTTTTGGGTTTTCATTTCTGAAAGCTCCTGTGTCACATAAAACTTAAATAAATGTGTATGCTTTCCTCTTGCTAATCTGTCTTTTATGACAGGTGCCTCAGCTATGAAATGTGCACTGGGTGAGAAATCTTTTCTCCCCTACACTACCAACTATCAAAATTGAGAACTTCAGAAGGGCCATGTCTTGCTTTAGGAACAAGTGAGTTAGGGAAAATTGCAAGTCCGCACTCTTTAGTGATGCTCTGGGAAGGGAGAGAAGGAAAGGGAGCAGGTTTAGGGCGGGATGAGGAAGAAAAGAAGGGATGTGGAGCCGGTTCAGG…	42.775
13	21960065	21964064	centric_transition	ATTAATGTATTTAATAGCACTGAACTCTGCACTTAAAAATGGTTAAGATGGTAACTCTTATGTGTATTTTTAACACACTAAAAAGTTGGAAAAAATTTTGGAAAATTTGAAAAAAAAATTAAAGCACATATAAGGTTTATCCTGAGAGATAAATTTTGCTTTCCCCAAACTTACCTAAAAATATAAACAGTGTAGAGAATCAATTGCAGTATAATTCAAATTGAAGAGGTAAGTTCTAAATACATACTCCATGCCTTGTTCTGTGTCAAGTACTAGATATATGAAGATAAATATTTCTGACATGCAAGAATGTCAATCTACTATAGAACTGATAGCACTTGTTACAGAATCTAGACTAAAGAATTACACAGAGACACTGTTTATTGTTTGGACAATTAA…	37.8
14	16730003	16734002	centric_transition	ACTTACATCTTTGTTAGCAGTGCTGGCCCAACCTGCTCAGCCTCAGATCACCTATCCCTCATTTGTAAAATGAGGATAATATTTAAGCTCATGGCACAGTTGAAGCCCAAATGAGGTAGTGGAATATATGCAGATTATTAATCCATTTGGCTCATAAATGAAGGTTTTCTTTCCTTTTCCCTAAGTAGATCATGGGTTGAAATACCTAACACTGCAAATCATTTTTGTATGGGGATTTGCTATAGTGTGAATTCAGGATACAGCACCCTCACCTTTGGGAAGGGGACTATGCTTCTAGTCTCTCCAGGTACATGTTGACCCCATCCCACCCATGTTTTCCCCTTATCTGGTTTAAGGCTTCCATATGTATTGCGTGTTATCCTCATGGATTTCATCATC…	40.475
14	14814412	14818411	centric_transition	TGGCTTCCTGGGCTGGTTGCTTAGAGATAGTGGTCTGACTTCCTAAAAGTCTGGCTTAAAGGCAATGGACTGGCCGGGCGCTGTGGTTCACGCCTGTAATCCCAGCACTCTGGGAGGCTGAGGCAGGCGGATCACCTGAGGGTCAGGAGTTCGAGACCAGCGTGACCAAAATGGTGAAACCCTGTCTCTACTAAAAATACAAAATTAGCCTGGCGTGGTGGTGCATACCTGTAATCCCAGCTACTCAGGAGGCTGAGGCAAGAGGATTGCTTGAACCCAGGAGGCAGAGATAGCCAGTGATAGGCGGTGAGCCAAGATAGTGCCATTGCACTCCAGCCTGGGCAACAAGAGTGAAAATCCGTCTCAAAAAAATAAATAAATAAAAGAGAGAGAGAGATA…	41.95
14	16383214	16387213	centric_transition	TGGGCAGAGCATAGCTTGTCTCCTATTGGCTTATAGCCAGGTTAAGAAAGAGCAAGAATACACTGAGAATAGAATATGTTCTCCTTCCCAGATAGTATAGATCATTGATGATTCTAATGGCAAGAAGAATAGAAAAGTCCCTGGGAGCTTTATTCAAATTCAGCTGAAGCGTAAGTGCAGGGCTTCTGGAGGGGTCCATCACAAGTCTGGGGAAGGAGGGGGATTCATTTTAGTTCTCCCCTGGTTTTCTGCTGATACTCTGCAAAGAAAACGTACATTCGGAAAATGACCCAGTAACCCATTTTCCTTGTTTCAACGGTGATGAGTGGCCAAGAAAAGGATGTGATACAGAGTTATTCAAATCTAAATGTCTAGGAGAGAGAAATGGCCGTTATTAAT…	35.075
14	17421040	17425039	centric_transition	CCTGTAATCCCAGCTACTCCAGAGGCTGAGGCACGAGTATCCCTTGAACCTGGGAGGCAGAGGTTGCAGTGAGCCTGGATGGCACCATTGTACTCCAGCCTGGGCAACAAGAGCAAAACTGTCTCGGGAAAAACAAAAACAAAAACAAAAACAAAAACAAAAACAAAAACAAAAACCATACAACAAGGCCAGGCAAGGTGGCTTATGCCTGTAATTTCAGCACTTTGGGAGGTCGAGGTGGGTGGATTGCTTGAGGCCCAGAGTTCAAGACCAGCCTGGCTAACATGGCAAAACCCCATCTTTACTAAAAATACAAAAGTTAGCTGGGTCTGGTGGTGCACACCTGTAGTTCCAGCTACTTGGGAGGCTGAGACACAAGAATTATTGGAACCCAGGAGA…	39.375
14	14363456	14367455	centric_transition	AAAGAAAGATAAACATCACATTATGGCTAACATGTTGAAGCTTAAAAAAAAAAAAAAACTTATGGAGATAGAGAGTTAAATAATGAAAACCAGAAGAGTTTTGGGAAGAGTGGTGGAGATGGGAGGATAAAGAGGAGGGAGATGGTTAATGGGTATAACTTTAAAAGTCTTTGAAATGACAAAAGTTTCCTAGGTAGCAGAGTGTAGGAATCACCTATAGTCCCAACCAAGACAAAGTTTTAACCATTTATTAATATTCTGCAATAATTTGCTGCTAATTTTTTTCTCCAGCAAATTCTTATCTTTAGAATTAAAGAAAATTTAGTCACAATCCATGTTCACTGAATATTAAAAATACTATTATAAACCATTGAAAAACAATTATACACATCAGTTTTA…	37.375
15	22544825	22548824	centric_transition	AAATATCTATAGTTTTCTTGCAATTCAGTGAGTTACTACTAAAACTGTTTACAGTTTTCAGTAAAATAATAAATGTAACTCAAGAAATCTGTAAATACATCTCCAGGAAGCACAAATTCTTGTAGAAAGGGAATTGCCATCTTTACTTATTTTTTTTTTTGGTCATCTCCTAGCAAAATATTTTTAAAGGTTTTCATGCTTATGAGTTTTTTAGATTTTTGTTTGCATTGGCTCAGTCAATAATTTTCCCATCCTTCGATTATTTAACTGGTCTGATGTTTATTATTTTAGGCTAAACTTTTGACACTCTTCTGATATAATTTGTATGTGAATAGATTTGCTGAGTGTCCTGGATAGTGAAGATGGGATTCCTTGACATGCATTAAGTAGGAATTTTCC…	44.6
15	22551230	22555229	centric_transition	TCCTCAGCATAATTTTCTCTAGGTTCGTCCATGTTGTTGCAAATGACAGATTTTTGTTTGTTTTTGTAAACCAAATAGTAGTCCATTGTGTATATATGCCACATTTTTAAAAACTTTCATCCCATTGATAGTCACTTTAGGAGTTTCCATAACCTGGCAACAGTGACTAATGCTGGAATAGACAGGGAAGTGGAAAGGACTCTTCAACACACTGATTTCAATTCATTTTGGCACATACCCAGACATTGAATTGCTTCATCATATGATAATACTATTTTTTGTGTTTTGAGGAACCTCCATGTTTTCTTCCAAAACAGCTGCACTATTTTGCAATGTCACCAACAGAGCAAAATGGTTGCCTTTCTCCACACCCTCACCAACGCTTGTTATGTTTCATCT…	42.45
15	22651639	22655638	centric_transition	TTAAAGATGGGCCAGAGTGGTCATGTATCACTTGGAAGATGGTGGAAGATGAACCTGATCAGATATCAAGGGTGATCAGATATCAAGGAGAAGAGGGTTCTTTTTTATATTTATTTATTTATTTATTTTTGAGACAGAGTCTGGCTCTGTCATCCAGGCTGGAGTGTAGTGGCGTGATCTCGGCTCACTGTAACCTCCGCCTCCTGGGTTCAAGTGATTCTCCTGCCTCAGCCTCCTGAGTAGCTGGGATTACAGGCGTGCACCACCATACCCGGCTAATTTTTGTATTTTTAGTAGAGATAGGGTTTCACCATGTTGGTCAGGCTGGTCTCAAACTCCTGACATCGTGATCTGCCTGCTTCGGCCACCCAAGGTGCTGGGATTATGGGGGTGAGCCAC…	36.1
15	22555816	22559815	centric_transition	GGGTTTGTATGATCACCATCCACAGAATTAGAAAGTAGAATGGGAGAAAATTAGATACACAGTTGTTCTGGAATGAAGCACTGGATTTAGAAGGCAGATTACAGGGAAAATTGCTCTTATTTCTAATATTAGGGCAGAAATTCTCAATTACATTTTTTTCTAACTCTACAGAACACTACAACTCCAGCACAAACATTGAACTACCTCTTTGCCATTTCTACCTTCCCCCTTAATGGATTTCCTGAACCATTGCTTATAAAATTATCTCTGTAGTTTAATACAAAGATAATATATTAATATGCTCTATTTTTCTTATTTCTATTTTACTCTTCAGGTATTCCTCCGGACAATGTAATGCTAACCTAGCCCAATGAGAATTGATAGAATTTGGTCATAAGT…	39.275
15	22640429	22644428	centric_transition	TTGGAGGCAGAGAGGGGCGGATCACTTGAGTCCAGGAGTTCGAGACCAGCTTGGGCAATGTGGATAAACCCCATCTCTACAAAAACATACAAAAAATTGCTGTGTGTGGTGGTGCACGCCTGTGGTCCCAGGTATTTGGGAGACTGAGGTGGGAAGATCACCTGAGCCCAGGAGGTGGCAGTTGCAGTGAGCAGAGCTGAGGTCTGGCCACTGCATTCCAGCCTGGGCTACAAAGCAAAGTCCTGTCTCAAAAAAAAAAAAAAGATCAGAGCAAGAAAAAGGAAAAAGATGGGTAAAAACATAGAAACGACTAAGTTCATTTCAGCAGGAATATATTTTTAAATATATTTCAAAACTGAAACAATGCTATGTTTTGCTGCAGTGTGTGAGGGAACACAA…	46.025
16	56436886	56440885	centric_transition	GGCCGTAAGAATCCCCCAGGGAGCATGTGAAATGCAGATACCAGGCCCACCCCCAGAGATGAGCTGAGGTGGGTCAGGGGTGAAGTGCAGGGATCAGTGTTTTTCACAAGCTCCATACCTCCAGGAAATGGTGTTGTGGTTGGGCCCGTAGAAAACATTCTGAGAGTCCTGTTGCCTGTGCCTTGGTGCACGTGGGGTGGAATCCCAGTGGCCCTGCCTTGAGGAGGATGTGCATTAACGTGGTAGGGGAGACAGAGACAGCTCCACCTGCCCCCTGCCCCACCGGGGACCTCCAAAAACTTCATGGATGTTAGAGCAAGCAGCCATGCTGCAGCAGAGGATGAGGCTGGCGGATTTAGTAAGAGCCCTCTGTGTTTGGGCTGAGTTCTTTCTCTAGTT…	51.85
16	56306661	56310660	centric_transition	CATGGACATACCACAATTCATTTATCCATTCCCCAGGCAAGGGACATTTGGATTGGTGTTTACAGATAAAGCCATTATAAACATTCATAGATAGATTTTTGTGTGAACATAAATTTTTATTTCTCTTGGGTAAATACTTAGGAGTGGAATTGCTGGGTCACATAGTAAGAGTATGTTTAACTTTATATGAAACTGCCAAATGGTTTCCAATGTAATGGTACCATTTTGCATTCCTGCCAGCAAGGTAAGAGAGTTCCAATTGCCCAGCATATTCATTCACCAGCACTTGGTATTGGGAGTTTTTTTTTAAAAAAATGTAGCCATCCTAACAAGTGCACAGCATTAACTTATTGTGGTTTTAATTTGCATTTTCCTAAAGATTAATGTTAGGCATCTATT…	38.875
16	56973158	56977157	centric_transition	CTCAACCCAGAATACTCCCCTGATGAGTGTTTTGAATCCACAAATCCTTGGTGACCCCTCCTAGTGACATGGCCTTTCCTCCCTCCAGTGAGAAACCCTGCCACTGGAGGGTTTTTCTTCCCTCCAGAAGAAGGAAAGAAATATTGAGAATTCCCTCTCCTGGATGCGCCTCTCTAGTCCTCCACCATTCCCTGTGTGCAATGTTTAAATCAGAGAAATGTACCACCTGGGTGCAAGGGAGGGTTCAACTGCAGCCTGACTGTTTTTGGCCTTGGGTAACTTACTAAGTGCCTTTAGGCCCAGTACAGCAGGGGTCATAAAACCTGCTCAGGCTCCCTTGTCGAGTTATCAAGGATCACATAGGATAGAGCTTATGAAAATGCCAAGTATTACGAAGAA…	45.3
16	56407936	56411935	centric_transition	GCCCAGTGACCATCTGTGGTCCTCTGGCACCCTTGGTCCTGTGGCCCGAGGCCTCCCACCCCAGGGTGGGGGATATGGTGTGGATGGTAGGCCACCGCGTGGCCAGGTCTGGTGAGAGCAGGTGCTACTGAGTTCTGGCCACAGAAAACCAGCTGCCTGCTCTGGACCTGGGACTGAGGGGTCCCTCTGTGCTACTGACTAAGGGAGAACAAGCCGAGTCCTGAATCTCTTCTTTGTCTTCCTGTTGGCCAAGTTCATTGCCTCTTGGCGGGCTGGAGAGCTGTTTAAGAGAGAAAAAAGGCCATCTGAGGCGTGAAGATAAAAAGAAGTCTTTTAGCCATCCCAGGAGAGGATGGCTTTAGCTCCCGCGTTGTTATGTAAAGCCGGCCCTAATCCAGC…	55.65
16	52517038	52521037	centric_transition	CACTCCAGTCTGGGCAACAGAGCAAGACTCCATCTCAAAATAATAATAAATAATATACAATGTTTACTTTATTTATTATTTATTTATTTTTAGACAGGGTCTAGCTCTACTGCCCAGACTGGAGTGTAATAGTGTGATTTTGGCTCACTGCAGGCTCAAGTGATCCTCCCACCTCAGCCTCCCAAGTAGCTGAGACTACAGGTGCTCATCACCATGCTGGGCTAATTTTTGTATTTTTTGTAGAGATGAGGTCTTGCTATGTTGCCCAGGCTGGTCTCGAACTCCTGGGGTCAAGAGATCCTCCCTCCTTGGCCTTCCAAAAGTGTTGGGATTATAAGCATTAGCCACTGTGCTGGGCCTACAATGTTTACTTTATGCCCTGAAACTTGAGAACCTAAC…	44.3
17	30705666	30709665	centric_transition	TTACCTTTCCAGTCTCATTATGCTACAGCAAATATTTTCAGGTATCAGCATTTTCAGCATTTTTGAATACTAGACTAAAATATATATCACTGAAGCTGCCTTAGAATTCTGGAGTCAGAAATTAATAATAATTTCTAAAAACTTCACTAACCAATTAGATTAAAATTAGGAAGAAGTGACTTTAAGACTCAACATGCTATAATCAAGAAAAGAATAAGCCTTTGTTTTATATAAATATTTATGCTCTTTTCCCATTGGAAAGTTTGGCAATTTTCAAGATACTAGTAATGAAATAATCAATCCAAATTATAAGGTCTATGCCTAAAACCAGAATTACTCGTTAGTTGATTCTTCTATAAAACTTAAGCCTGTTGCCAAAGCACCTTGAGGGACTTGAAA…	37.975
17	29094589	29098588	centric_transition	GGCAGGAGAATAGCTTGAACCTGAGAGGTGGAGGTTGTGGTGAGCCGAGATCATGCCATTGCACTCCAGGCTGTGCAACAAGAGCGAAATTCCCCCTCAAAAAAAAAAAAAAAGCTCAAGTTGACAACTGTCTTAGTCCATTCATTCTGCTATAACAAAATACCATAAACTGGGTGGTTTATAAACAACACTAATTTACTTCTGACAGTTCTGCAGGCTGGGAAGTCCAAAATCAAGACTTGGTGTCTGCCGAGGGCCCATTTCCTAGTTGACATTCTTTAACTATAACCTAACATTGTGGAAAGAACTAACAAACTCCATTAGGTCTCTTTTATAGAGAGGCTCTGACCTCATGACCTAATCACCTCCCAAAGGTCCCACCTCTTAATCACATCTATT…	37.725
17	31259313	31263312	centric_transition	ATAAAGCTGATTCATAATTCTACTAGGTGGGGCAAAGGGATTACATTTTCAGTCTTTCTTGCCACCTCTTTCCAGCATTTAACTAAATTATGTAGGATCTTTTGAGAATTATAGAATTTTGAAGCTAACGTGTACTTTAAGGATAAGGATCTCCTAATCTAACCTCCTCATTTCCCAAAGGTCCAAGAGAGTTTTTCCTGCCCAAGTTAACAGAGCCAACACTAGAACTCTGGTCTCCTGATTCCAAGTCCAATTTGATATGTATGTTTTCTGTTTCCTTTTCCATTTTAAACTATCCCAACCATCATTGCCCAAGATTTGTTTTTTGCTTTACGGTCTCACGGCTTCTACTTAACGTCTAAATGTTCAGATTTTTTCATAATTCTATTTTATCCTTAC…	41.125
17	29461957	29465956	centric_transition	AGAGGAAACTTCAGAGTGCACTGCAGATGTGGAACTGCGGCAAAGGGACCCCAGGGCACAGTCTGCCAGTGAGAGCCTCAGCCTCTAGTCCAGGAAGCAGGTGGTTGTGGGTTGTGGGTACCCATATTGAGGGGCAGTTCATGAGAGTGATCTGGAGGAGCTCCCGGAATCTGAGAAGGCAGGAGAGCTGACTGGGCCTCCTGTGCTGGTATTTGCTGATACTTGCACACACATCCCATCCAGTTCCAGTGCTCCCTGAAACTGGAACAGGCAGGATAAAGGTTGGACCTCTATGAAAGATCCCTTCTGAATGCAGATGTCAGCCCCAGGACACTGGGGCCAGCAGAGAGACCTCCCGAGAGATCCAAAACAACAGAGTCAACCCCCCTCCTCTCCACA…	54.75
17	30320425	30324424	centric_transition	CATTTCATCAACCTTATCTCTTGGGAGGTCCCCATAGTTCCTTCTCTTCTACTGAGGTAGCACTGTGCATTATAAAGAACACAGACTTTAGGTCAGGACGGTGGCTCACACCTGTAATCCCAGCACTTTGAAGGCCGAGGTGGGTGGATCACTTGAGGACAGGAGTTTGAGACCAGCCTGGCCAACACAGCGAAACCCCATCTTTACTAAAAATACAAAAAATTAACTGGGCGTGGTGGTACACGCCTGTAATCCCAGCTACTCAGGAGAATGAGGCTCGAGAATCGCTTGAGCCCACGAGGCGGAGGTTGCAATGAGCCAAAATAGTGCCATCACACTCTAGCCTGGGTGACAGAGTGAGACTCCGAACCCTGTTCTAAAAGATACATAAACAGGCCG…	44.475
18	23307612	23311611	centric_transition	GTGATGTTCCTTTAATGTTGTTTTTGCTCATGCAAATGACATCCTATTACACCCACGGATGCTTAACTACTAAGTTAAAACAACTACATGGCAATTTTGATCACTCCAGAGTCCCCTCACTGTTTTGTGGTTTTATGTAATTCGCATATTGTGTACAAAAAGACTTGACCTGGAGCCGGCAGCAAGAAATGTGTAATTAGAAACACTTCCCGAGGAAATTAGGTGACAAGTGAAGGCTTGAGGATTTCCGAGGGAGCCTGGAGCTGCAGATATTCATTATGGGTACTTAAGAGGCACAGCTGCCTCTGCTGAAAACCATGTCAAATGCCGTCCGCTGGATGCCAGCGTGGAGGCCAGCCCAGAGCCAGAGATGGTGGCTATGGCAACACGCTACTCCAT…	47.65
18	25590775	25594774	centric_transition	CACAGATCCTACAGAAAAGATGATACATAATGGCAATACAAAATGAAAAGATTCTCAATGTCATTAGTCATTAGAAACTGAAAATTAAAGTCAACATGAGATACAATTACACACATATTAAAATGGCAAAAAATATAATATGTGATCTCACTTAAATCTTCAAAAAGGTGGGGGTCAAATACAAAGATATGGAGAATAAAACAGTGGTTCCATTGTTACCAGGGTCAGGGTAGAAGGAAGGAAATGAGAAGATGTAGATTAAAGGGTACAGAGTAGCAAATATTCAGAATGAACAAGTAGAAAGATCTAATGTAGAACATGGGGACTATAGTTAATAACAGTGTATTATACTCAGGATTTGCACTAAATGAGTAGATTATAGCTCCTCTTGCCACAGAC…	37.7
18	25631446	25635445	centric_transition	TGAGAGGGAAGGAGCAGTATTCTAGGTTCATTTTTGTAAGTACAATACTTTAGTTTCCAAAGTGACTCCATAAGTAGAAATTCAACTGAAATCTTTTGGTATTGACCAACAGATACTTAAGTGAGTCAACAGGATCAAAATTGAAATAAATTATTGGCCTGTCACTTACATTAATTGGGGAAGAGCCTTGGTTTTTCTATCTCCAAATCAGTAGTCTAGCTCCCAAATCAGTAATTATGATAGCAATGAAGTGTTTTTCTGCATGCTTATAACTCAGAGAGGCACTGGCACACATGAAACTCAACTTCTACAACTATACAGTTGGTGGGAGTGATGTTGCCTTCTATGCATAGCAGTGTTGCAAAGTTTAGCTCCCACTACAATACAGGTATGCATAAG…	37.2
18	24898299	24902298	centric_transition	AGAAGAAGTGCAGGTCTTGCCTCCTTGGTATGGTACTTAGAATGAATTTCACTAATTTCACTAAGTAACAATGTTCTTCCTGCTGATGAGATTTTATAATTCTAATATTTGGGTACACTGTATACGAAACATACTTTTGCAGTTGGCTTAAAAATCTTATCTTTTTATCATATGATTTATATAAAATGAAGTGAGGAAAGAAAGAAAAATGGCTGGCAGGGCATGGTGGTTCATGCCTGGAATCCCAGCACTTTGGGAGGCCGAGGTGGGCAGATCATGAAGTCGGGAGTTTGAGACAGCCTGGGAATATGGTGAAACTCCATCTCTACTAAAAATACAAAAATTAGCTGGGCGTGGTGGTACACAACTGTAGTCCCAGCTACTTGGGAGGCTGAGGCA…	38.4
18	22535540	22539539	centric_transition	CGTCCCGTCTGCGGGCCCCAGGACCATGCGCTTCCCCGCGTCGCCCTCACCTGCGTCCCCACCACCTTTCCATAGCGCTCAGTCCTCTCCCACCTCCCCGTCTCGCTCACTTAGCGCACAGAGCCTCATCCGGAACCGCCCCAAACCCAAACCCTTTAAAAATCGATTTCGGCATCCCTCAATTCTCTGCTTTCTTCTTCCTGGCAGGAGGGGAATCATGCTCCTTACTTGGGAGGTTGTATTTTGAGGCAGATCATACAAATGACAAAGATGGAAATCCCTCAGAGCCTATGGCAGTTTTGACTTTAAACATGAGGCGAGTTAACAAGGCAAGCAGCGATAAATTCAGCCCAGGGCACGACCCAGCACTAAATCCTCCCTTACAGTGTCCAGATTTCT…	43
19	31382965	31386964	centric_transition	GGTGCCATGTAAAACTTGAAATTCATGACCTTCAGGCCTGGTGCAGTAATTCCAGCACTTTGGGGGAATAAGGCAGGAAGATTGCTTGGTGTCAGGAGTTTGAGACCAGCCTCAGCAACACAGTGAGACCCCATCTATACAAAAAATAAAAATAATTAGTCATAGTGGTGTGCACCTGTAGTCCCAGCTACTTGGGAGTCTGAAGTGAGAGGATTACCTGAACCAAGGAGTTCAAAGCTTCAGTGAGCCAGGATCACACCACTGTACTCCAGCCTGGGTGACAGAGAAACAACCTGTCAAAAAAAAAAAAATCATGATCTTCAGAATTCCCAAAGATGATTGGGGACTTGCTAAGAGAGATATGATCTCAATTTGCTATGCATCAGAGACTTGCCAAGG…	42.825
19	32097397	32101396	centric_transition	CCAGAGATTCCAATCCTTAGTAGCAAAATCTCTTTCTCTTGTGCTCTGGGGAACATTAAAAAAAAAAAAACCTTCAAGGCAGCCCCATTCAATACCCTGGAAACAGATGAGTTCCCATCTATAGGAGAGATGATGCAGATGCTGTAGACAGTTCTCACAATGATATGAACACGACACCAGCTACTCCATCAAGGGTCAACGTGAATGAACTGCAAGGAACATGCAACAAAACACTGAGTCTTAGCATCTATTAGTGGGGAAAACCCCCAAAAAGGGCAGAGTGCTCACGTCTGTAATCCCAGCAGTTTGGGAGGCTGAGGTAGGAGGATCGTTTGAGCCCAGGAGTTCAAGACCAGCCTGGGAAACATAGAGAGACTCTGTCTCTATTAAAAATTTTAA…	43.275
19	32329474	32333473	centric_transition	GTTTCTTTTTTTTTTTTTTTTTTTGAGACGGAGTCTTGCTCTTTCACCCAGGCTGGAGCTCAGTGGCACGATCTCGGCTCACTGCAACCTCTGCCTCCTGGGTTCACGCCATTCTCCTGCCTCAGCCTCCTGAGTAGCTGGGACTACAGGCGCCCGCCACCATGCCCGGCTAATTTTTTGTATTTTTAGTAGAGACCGGGTTTCACCGTGTTAGCCAGGATGGTCTTGATCTCCTGACCTTGTGATCTGCCCGTCTCGGCCTCCCAAAGTGCTGGGATTACAGGCTTGAGCCACCACGCCCGGCCGAGTTGTTTCTTTTTTAATTCTCTTTCAAATGATCCATTTAATCAAAGAGAAAGTATCAGTTTGAAGCTAAGAAGCTTTAACACCTCGCTAATG…	51.95
19	31782922	31786921	centric_transition	TGAAGCGCTGTTGAATTTTGTCAAAGGACTTTTTTGCATCTATTGAGATAATCATGTGGTTTTTGTCATTGGTTCTGTTTATGTGATGGATTACATTTATTGATTTGTGTATGTTGAACCAGCCTTGCATCCCAGGGATGAAGCCAACTTGATCGTGGTGGATAAGCTTTTTGATGTGCTGCTGGATTCTGTTTGCCAGTATTTTATTGAGGATTTTTGCATTGATGTCCATCAGGGATATTGGTCTAAAATTCTCTTTTTTTGTTGTGTCTCTGCCAGGCTTTGGTATCAGGATGATGTTAGCCTCATAAAATGAGTTAGGGAGGATTCCCTCTTTTTCTATTGATTGGAATAGTTTCAGGAGGAATGGTACCAGCTCCTCTTTGTACCTCTGGTAGA…	41.95
19	34580577	34584576	centric_transition	TTCTTTTTCACTGTTAAATTACACATTGGGTTTCTGGGTTTATACATCAGTCTCATGATCTTGACTAATGTGAGTCCACACCTAAGAGACAGATCCACTCTCAGAATCAGAATCAAATCTTGTTTCTAGATTTGTGAGGTGGAGAATCAAACTACAAGCTGTGATAAATTTACCACTAACAAATGTCAACCTGCAGAGGCAGCCACCACCCCTCCACCCCAACCCCACCAACAATCCCCAGTAAGTCCCATTCTTGAGAGGAGAAGGCAGGAAAGGGTACACATGAGCCACAACCTAGGACAATGATTCTCAACCCTGGCTGCACAGTGGAATCATCTGGTCTCACCACAGAATTTCTTATTTAACTGGTCTGGGGTGCCACTTGGGAATTGGGGTTTT…	45.9
20	37133288	37137287	centric_transition	TCACCTGAGATCAGGAGTTCGAGACTAGCCTGGCCAACATGGCAAAACCCCGTCCCTAACTAAAAATACAAAGAAAGTAGCCGGGCATGTTGGTGTGTGCCTGTAATCCCAGCTACTCTGAAGGCAGAGGTTGCAGTGAGCCGAGATCGCGCCACTGCACTCCAGCCTGGGCGACAGAGCAGGACTGGACTCTGTCTCAAAAAAAAAAAAAAAAAAAAAAAAAAAAAAAGCCAGAGAAGGAGGTTAAGATAAAAGAATACGGGGGATACCAGACTCCTGAAAGTCAAGGCAAGAAGGCGGTCATGTGCCGATCTGAAGCCTGGTAGAGGAAGAAACTTTTGGGATTTGTGGTTGGTTGGTTGTTTAAGGGAAACATCTTTGCATATTGATAGGAAAAGA…	44.825
20	37441783	37445782	centric_transition	AAGTGGGTCACATACTGTTAGGCAGAACAGCCTTGCCAGAGGGGCATTCACCCACTGAAGATTTCAACAGACAGAAAAAGGGCAAATCTAATCAGGCTACCAAGGCCTGGAACTGAGCACATAACCAGGGAGACAGAGTAATGTCTTTTTAAAGGTAAGGGTCTCGCCAGGCCAGGCTGGAGTGCAGTGGTGCCATCCCAGCTCACTGCAACCTCTGCCTCCTATATTCAAGGGAGAAATTCTGCTGCCTCGGCCTCCCGAGTAGCTGGGAACACAGAGACGCACCAACACGCCCAGCTAATTTTTGTATTTTTAACAGAGACGTGGTTTTACCATGTTGGCCAGGATGGTCTTGATCTCATAATCTGCCCACCTCGGCCTCCCTCCCAAAATGCTGGG…	43.9
20	37338716	37342715	centric_transition	TGAGCAGGTCGGGGCCTCAGCCTCCCTCCGGTTCCCCAGGGAGGTCTGTTCCATCCGCTTCCTGTTCACGGCTGTGTCGCTGCTGAGCCTCTTTCTGTCAGGTGAGGGGCAGTGAATTCCCTGGAGCCCCTGCCCTGGGTGCTTTGGAGGCAAACCCAGCACATTTTCTCCTACATCCTCGGTCCTGCAGCTCCTGGCATTCCCCTGCAGAACCCCCTAATTCCCCCTCAGACTCCCACGGTCCTCCCCAGGCTTAACCCCCTCAAGCCTCTTTCCACTGTCCCCCTATGCCGGGGAAACCCATTCTCTTCCTTTTCCTTCTGAGACCCCTCCCTCTCTTTCTCCAGCATTCTGGCTGGGGCTTCTGTACCTGGTCTCTCCTTTGGAGAATGTGAGTTG…	55.6
20	37136945	37140944	centric_transition	GTTTCCTTTGCTGTGCAAAAGTTTCTTAGTTTCATATAACACTATTTCTCTATTTTCACTCTTTTTGCCTGTACTTTTGGGGTCATATTAAAAAAATTATTGCCCAGACCCAGGTCATGCAGCTTTTCCTCTATATTTTCTTCTTCTAGTAATTTTAGTTTGAGGTCTTGTGTTTAAGGCTTAAATCTATTTGGAATTGATTTTTATTTGAGACAGGGTCTTGCTCTGTCACCCAGGCTGGAGTGCAGTGGTGCAATCAAGGCTCACTGTAGCCTCAAAGTCCTGGGCTTAAGTGATCCTCCCTCCTCAGCCTCTTGAATAGCTGGGTCCGTAGGCATGTGCCACCATGCCTAGCTAATTTTTTTATTTTTAGTAGAGATGGGGTACGGGGGTCTCTCT…	45.525
20	37513728	37517727	centric_transition	TGTCCTTTTTGCTAGTATACCACCATTGCCATCACCAGTACCATTTAGAGTTTGCTATGCTAAGCACTTGACATCCATTAGCTCACTTATTCTTCACAACAACCCTAGGAAATTGGGGCTGTTGATCCCATCTTATAGCTGGGCAAACAGGCTCAGTGATTTTTCTTGTCGTCGCTCAGCCAACAATGCCTGGAGCCAGAATTGGTTAGAATCTGAGTCTAAAACCTGTCTGTGCACCCATCCCTAGGCATTCCCTGGCCTTCCTCCACGGCAGAACTTTGGCAAAAGGTCCTCTTGGAGGCTTCTTCCTGGGAGACCCAGGTATCACTGGACCGGCTAAAATTGTTTATGCTTTCTTGGGACAGCAGCATGGGCTGTGGGAAGTCTCAACCTTCTAGG…	44.9
21	16091549	16095548	centric_transition	CAAAGTGCTAGGATTACAGGCGTGAGCCACCGCGCCCGGCCACACCTGGCTAATTTTTTGTATTTAATTTTTTAATTGCTCTGATTTTATTTATCATATAAGTATTTCCCTTTATACTTAATTTTAGATTAATAATTGGGTATTTTTCTTAAAGAGGGTCTCTAAATCATGTATAATCTTTAGTTCCTACAAAACCTGGATTGAATCTTGAAAAGATCAGATAGATAGTTTTTCTAAGGTCACATAGCAATTGACAAAAGAAGCCAACAGAGCACAGAGCAGCTGTGCTATCTTTGGCCTTCTGCCCAGTACCTTAGTCTTTCTCTAGCTTTAAGAGAAATGTTAAACACAGTGCCACACTGGATATGCATTCCAGAAGGTATTCACGTATTTAAATTG…	40.425
21	15889494	15893493	centric_transition	AAGTGTTTTTCCCTTCTAGAAACTGGGATACTCACTATTTAGATGACTTTCAAATATTGCTAATCTCAAAGCAACTTCCTGGGAAGAAGAAAGGCAAAGGTTGGAGTTAGGGTCTGGCAGAGGGGGAAAGGAAATGGTGCAAATAGCATGGTGGTCACCTTTTTGTATAGAGTTTAGAGTATCTCAGTGACTTGCTAACCTAGACATCTATAGTATTTGTAATTAAATGCACAAAATTACACTTGTCTTTATCAATCTTCTTCTTCATTTTCTCGAACCTCTAAATCTACTTATAAATCTTTTAACATACTAGTTCCTGATTTGTCTAACTTATTTTCTTCCTTTTTTTTTTTTTTGAGAAGGACTCTTGCTCTGTCACCAGGCTGGAGTGCAATGGTG…	43.975
21	15995480	15999479	centric_transition	GTAGAGGATCTCTCTGAGGGCTCCACCCTGGCTACAGGCTTCAGCCCGGACAGCCAGGCTTTTTTGTACATCCTCTGAAATCTAGGCAGAGGATCCCAAGCCTCAATTCCTGCACTCTGTGCACCCGCAGGCTTAGCACCATGTGGAAGCCACCAAGACTTATGGTTTCCACCCTCTGAAGCAGTGACCCAAGCTGTACCTTAGCCCCTTTTAGCTAAGGCTGGAGCTGGAGAAGTTGGGATGCAAGGGGAGCAGGGTCCCGAGGCTGTGCAGGGCAGTGGGGCCTTGGGCCCAGCCCAGAAAATCATTCTTCCCTCCTAGGCCTCTAGGCTTGTGATGGGAGGATCTGCTGTGAAGGTCTCTAAAATGTCTTTGAGGCCTTTTCCACAGTGTTTTGGC…	41.825
21	13870312	13874311	centric_transition	ATTTTTATTATGGAATTTGTCCAACCTACTCAAAAGTAGAGACAATAAGTAATGAGCCCCATGTGCCAATATCTTGACAGTTTCATTTCATGTATTCCCCAAACACCGATGTTTAAAGCAAGTCTCAATCACTGGAACGTTTTACCTGTAAACACTTAATTATACTTCTCTATCACAATAAGGATTTTTTAAACATAATGACCGTGACAGTGATTGATAGTCTATCTATGACATTATAATCTGTTTTAACATTTTAAATAATTATATTAGGAAGTCTAAATTCCAAAATCATTTTCAATCTGTTTAAATAATTGGGGCATCACTATACTTTTTGGACGTTTCTCTTCAGTAACTGGAAAGGGTTCGGCAAAGATTAACAATCTGCATTTTTGCAGATGG…	33.05
21	14862480	14866479	centric_transition	AGCAACAGCCTAGTCAATTCCATCTGTCCTGTTTTGATGACTGATTTCCTTATGTCAATAAATTGACAACTAAGTTATCCAAATGAGCAATCTAAAAAAGATTGCTTTTAATATGCTTTCTTCCCCTTGGACATTTAGACAACTTTATACCAAGTCTCTGTGCATCCATTATTAGTATATTCTGGCCAGCTAAGCCTCTCTGAAAAGCATGATTTTTACATAATACATCTTTATTTGTTATATTGCTGTAATCAAATTATCTCTATGTTGTTGATCAGGGAGGAATTCTAGACATATAAGTAAAATATTGTGTGAATTTTATTGAATGAAGCAATTAGGGCTCTTTGACCTTCTGGTTGCAACTTCTATTTTAGAAAGACATTAGAAACCCACATTTGA…	34.55
22	20520529	20524528	centric_transition	GTCCCAAGGTGCCCTTCTGTGGACCAGGCGAGCAGGTAAGGAGGCCTAGCCTGCCCCCTGGCAGGCCTCGTCCCCCAGGCCCGCCTCTAGGAGCTCGCCCCACAGCCTTCACCCCGTGAAGGCCCCACCTCCAGAGCCCCATCTCTCCAGCAGAGGCCACATCCCCTGAGGCCATGCCCCTCAGGGCTCTGCCTGGGTCACCAAGGGCCTTGTGTGACTGGTAGGACCCTGTCTGTGTGCACCCAGAGCTGGGACCCACAGAGGGGAGCAGGGTGTCCTGGGAGGGGCTGGCGTGGGCCATCCAGGCTTGGCGTCTGTCCCTTGGCCAGCATTGCCCTAGGCCAGGTGGGCGGCTGCCCCCAGGAGCACTGTGTACCAGGATGCCTGGAATTCCACCAT…	65.1
22	20256120	20260119	centric_transition	TGGAGCCCAGTGTCTCATCCCCAAAGGCCGCAGGCCCCACCGCCCAGGCTGCAGGCTCCGGTTTCTCTGGGTGCCTGCAAGCTGCAGCGGCAGCAAGATGAAACCGCACCGAAGGCTTCCAGCTACCACGGCCCGGCAGGCTTCAGAGCCCCCGCATCCCTCCAGGCCACCCCGGAGCCACAGCCACCTGCCAGAGCAGACCCCCAAAGCAGGCTTGCTCGATGAAAACCCCTTTCCTCAAGGGTGAGTGCCTGAGCCTGGAAGAAGCTGGAAGAGGATGGGTATCAGGATGTGGTGGGGGGCGGGGGGCGGGGGGCTCTCGCCTGGGAGAAACCCTGGGCAGTCCAGGAAGACGAGGTGCAGGGTGGTGGGGGGGGTGGGGGTGGAAGCAGAGGTCGG…	59.25
22	20430641	20434640	centric_transition	ACTCCTCTCAGGGCGCACTCTCCCCTTGTCCTCATGCATGGCACTCCTGACTGCTGTGTCACTGTCCCCTGCCTGGAATGTTTGTAGAGTAGATGCCTTCCCCGAGACGACAGCTCTGTGGACACACATTGTCCCCACTGAAAGGTGTTGTTTACTTCATGCTGGATTTCCATAGGAAGACATAGTGGGGAAATTTTTTTTTTAATAAAATGAGCAGTTTTCAGTGCCGACCTGAGTGGCAGCCAGGCTAATGAGGTGTGGCTGACTCTTGCGGCAGTCATGACAGGCCAGGGCTCCAGTGGGACCCCTCATCTTCCTGCATCCTCCCCAGGGGGCCCCATATCAGTGTTCCTGGGAGAAGAGCACATGCCTGCAGCTGTGGACACAGCATCTGTCCCC…	58.75
22	20313582	20317581	centric_transition	CAACGATTGGTGAGTTGTCTGTGTATTCTCCGGGGTAACTATGGGTCACGCAGAGTCTAAACATTATGCTTATCTCTGCTATATTAAATTCCTGTTAAAATGGGGGAGTTCGGGTTCCCATGGAAAATATGGTCACCCTATTCAGGGCAGTGGAAGAACACTGTCCTTGGTTTCCTGAAAAGGGAACGTTAGATGTGGAACTATGGGATCATGTTGGTGCAAAATTCCGAGAACTGGTCCCAACAGGAAATTATGTTCCTGTCACTGTTTGGGGTGATTGGGCCTTGGTACGTGCCATCCTAATGACATACCAATCCCGTGACACCCTGCAGTTACCACAGTTTTCTGAATCTGGCCACCCTCTACCTCTTCCTCAGCTTTCCTCTCCCACTCGGCCTT…	44.6
22	20288479	20292478	centric_transition	GAAGATGTCATCACTTGTGATTCCATATTCCAAGGCACCTTCGATCTGTCAAGACAGAAATGACCCCTTGGACAAGAGCTCCATTTGGCCTGTCCTAGGGCTTCCTTAAAGAGGATGCCAGCTTTGCAGAATCAAGCAGAGCTTTCCCAGGGCACACATGCACAGGGCTTCCCTGCTGCCAGTCCTTGTCTGCAGGCTGTGGCCTCTTTGGGGCTGCAGGTGGCCTGTCTGCATCTAAGCTGCTGCACTCCAGGTCCCGGTGCCCTCGCAGGGTACCTTTCCCCTCTGTTCCCCAGGACCCTCCCCTTGACCCTGGTTCAGAGCAGGATACAGGGCCTGAGGTGGGTACAGCAACTGCAGGGGCCATACAGGCAGACAGCTGGGACCCCTCAAGTCTGC…	53.525
1	196000000	196000000	gene(CFHR5-201)	AGTACATTGAAATTCAAAGTCATGCTTGTAACTGTTAATGAAAGCAGATTTAAAGCAACACCACCATCACTGGAGTATTTTTAGTTATACACGATTGAGACTACCAAGCATGTTGCTCTTATTCAGTGTAATCCTAATCTCATGGGTATCCACTGTTGGGGGAGAAGGTAAGTTGAAAACAGATCCGAATATTTTAGTTCCTTTTCAAATGTATTTATTGATTGTGTGTGTGTATGCATACAAATATTTTTAAATGAATAAATAGCTGAGGATAATTTGAAGGGGTATCACAATATTCATCTATTTTCTGGAAATATTTTCCAACATGCAATTAGCAGGAAAATCGAATGAAATTAATTCTCTCCGTTCTCTAGTTTGCTAAGGGTAAATGGTCACCAA…	32.4
1	185000000	185000000	gene(SWT1-202)	GCTCTTCCTAATGGTGGTGTGCATGGAAAAGTTTTTATTAAAGAGCATATGTGGTTTGAATTTGCAAGATGCAAATATCACAGACTCCAAGAAAACCTAAAAAAATAAATAAATTAATAAACCCACAACATCCTGAACTGGTGCCACCTAACTTCTTTCTGTTTTTTCCTTTTACTTTTTATAAAGCTACATCAATTCTAAATGTGTCCATTAGATCAAATTTGTTCAGGCTGGTCTGAGTGCAGTGGTGTTTACAACTAACTGATCACAGACAGTTACAGATTCTTTTGTTCCTTCTCCACTCCCACTGCTTCACTTTAGCCTAAAGAAAAAAATTGATTTTATGTTGTCCATATTATTATATACTTGCTGAGTTTTGTCTTTGATCAGTTTTATGAT…	37.25
1	180000000	180000000	gene(XPR1-202)	GTTGAAGAACTTCTTTTAGCATTTCTTACAGAACAGTTCTGGTGTTGGTGAAACCTTTTATTTGCCCTGAAATAATCTTTTATTTTTATTTTGTTATTCCAGATGAAATAATCAGCTTTTATTTGACCGGAAAAGGCTTTATTTCTTCTTCATATTTGAAGGATATTTTTGTCAGATATACTATTTTAGGATGAAAGTTTTTTTCCTTCAGTACTTTAAATGTGTCATGCCACTCTCTTGGTCTGTAAGGTTTCCACTGAAAAGTCTGCTGCCAGATGTATTGGAGCTCCATTGTATGTTATTTGTTTCTTTTCTCTTGCTGCTTTTATGATCGTTTCTTTATCCTTGACCTTTGGGAGTTTAATTATTAAATGCCTTAAGGTAATCTTCTTTGGTTTA…	44.375
1	66234622	66238621	gene(PDE4B-201)	GAAGACTTCTCAGAAGAGACACTCACTACTGGAGTTAAAGTTATATGAAGTCCCTGAGCCCTTAATCATCCAAGACTGGACCTAAGCAGTCCTCTTCGTTTGTAGTCTCTTTCAATATCTGCTTATCAAGGACAACGAGAATATCTTAGTCTACTAATTAATCTTTTTTATCACCATAGTCTACCAAGAAAGAAAGCTGATAAGATAATAAAGATGATTCATTCCTCAGAGTAGGAAAAAATAAAAAGAAAAATTTAAAAAGATGCTAAATATGAGCGCTGAGTCTCAACACTGTCTCAAGATGAGGCAGATGTCAACTTTCTTGCCTATTCTGCTTGCTATTTAGGCATATCTCTTGAGCAAAACCAGTCATTTGTCTTCTCATTGTTCCAAAAATTA…	38
1	99514903	99518902	gene(PALMD-201)	AGAAACTTGAGCTCCTTGAAAATAACATGACCATACATCTGATGCTTCCCACTTGAGATGTAGACTACATGCTAATTAAAGCCCATCCAAAATTTACAGGTCTTTTTCATTTGTTTTAAGTCTTCTTAGGTCTTTAAACTCCAGGTCCAGGCGTTTAATTTCCTCATGCAAATTCAAGAGGAGTTTTTGTTTTTTCCATCTGGTGAAATGTAATTTTTTGTGTGTTGTTAAAGTTGACAAAAACTCACCAACATTTAGACAGATCAGTAAATTTTGCGCTTAAGAATGTCTATAACCAGGGAGATTCTGAGAAGAAAGAAGGGGAGCTAAGTAGGCAAAACAATAAACAGCTGCCACACAGCCTAAGAATAACACTGAATATGTTTAAGTTACAACAGC…	38.65
2	223000000	223000000	gene(SGPP2)	CTGCTGCACAAATAAAACCAATTCACTGAGGCAGGTTGTATTGCAGTTGAGAAAGAGTTTAATTAATGCAGGGCCCACTAGCCAAGTGGAAGACGAGAGTTTATTACTCCAATCAGCCTCTGAGTGGGGGCAACAGGACCAGTGGAGTCATGAGTCATGGGTCTAGGTGGAGTCAGTTGGTCACCAGAATGCAAAAGTCTGGAAAACATCTCAAAAGACAAATCTTAGGTTCTGCAATACTGATGTTATATGATGATGATGATGATACAGATATAGGAGCAATTGAGGAAGTCACACGCCTGGTCAGTAAGTGAATTGTAGAAACGTAAGCTGGGGGACAGTGGCTGGTTGTCCTTTATGCCTACATCTTAGCAGAATTCAGGCCTCTCCCAAAATTCT…	42.075
2	170000000	170000000	gene(LRP2-205)	CATATGTGTCTAGGGACTTACGACAATCAGCTTCATCAGACGCATCCAAACAGTCAGCGGATCCATCGCATTTCAGTTCACTGTGTACACAATGTCCACTTGTACACTGAAAATATTCAGGATGGCAGGTCCTCATCTCTGAAGAGAAAAGATTGTCATTCCGAGAAGGCCTTGTCATTTTCAGACAGATATTAGGTACCTGGAGTATAGTGGTTACTCCATCACATTCCTATCTACACCCTGTGACTGGCTCACAGCAAACCCACAACTTGTGGTTAGCAAATTAATACATTCTCAAAACTCACACTTTCCCCACTCAACATACAGAGATGGAAGTACCTAGCTCCCTAATATTAAATAATCTCCAGCTCTTAAGCTTTTCCTCAGAAATCGGAATTC…	39.525
2	149000000	149000000	gene(EPC2-205)	ATTTAATTTTGTTTAAAAAATTCTACTTACAAAAATTGTAATAATCTAAGGTGTTATCAGTATGAGCCACGAGTATTAAGAGAGAATGATGACAATGTAACTGTAGGTCTTTGGCAAAGGAACTATTTATAATTGATTCTTAAAGCACTTTGTGATTATTAAACAAAGTAACTTTTATATAAAATTATGCATTGATTAATATTACTAAAACAACTTATGTTGCCTACTTTACATTTTCCAGGAACATCATTTACAGCGAGCAATTTCAGCACAGCAAGTGTTTAGAGAAAAAAAAGAGAGTATGGTCATTCCTGTTCCTGAGGCAGAGAGCAACGTCAACTATTACAATCGCTTGTACAAAGGAGAGTTTAAACAGCCAAAACAGTTCATTCATATTCA…	35.25
2	31236197	31240196	gene(CAPN14-202)	GGATCTCCTGCCCTCCTCGGGCCTCCAGACAGACAGCAGGAACTGCGGGTTCTTCCAAAATGTGTCTGGAGCAGAACACAGCAAGGTGAGAATGGGCCCCGGATCCCCATGCATCCTGCTTGCCGAACCACTAAGAGGTGAACAGTCTGAGGACGCCTCTGCCAGGATTGACACCCTGAGGCCCACTGGGACAGAGTCGGGGTCCCTTCAACCTTGGATTTACGCCCTCCCACCTTGCTCTTCCACCTGGAGGTCTTCTCCAGACACACTGACTGGAGTTGTTCCCACCACTGTAGCCTTTGTCTTGCTCAGTGCCTGGCCCAGGTGTTATACCCCACAAGCATGTGCTACCTGAGTAAGCAATTGTATTAACTCCCTGGGGAGGTGACCATGATCCTA…	47.85
2	50940290	50944289	gene(NRXN1-204)	GGTACTATAAAAGCAGGACTATGTATTTAGTTTGCCAATTGTTGTGCAAAAATAAAAGCAAATCTTGGAAAAAAAGTTGAGAAGGGCTGATCCATTTTAGGCACTGGTTACACAAATTATAAAGAATGGGTATAACTCTCCTGGTGAAGAAATTCACAGCTAAGCAGGAAACTCGGGGTCTCCAACACAAACTACTCTCTAATGTGACACTGGGAAGGTCTTTCCACATTGTGAGCCTCAGTCACCCTATCTTTAAAATGGAGATAATAGAATCTACTTCATAGGATTATTTTAAGGACAAATTAGTAAAAATCACATATATTATGTAACACATAGCTAATGAATAATAGACACCCAAATACTTTCCTACTTCCGTTTATTCATTTTGTATAAGAAAAC…	33.475
3	141000000	141000000	gene(MRAS)	TAGCAAAGCTTGTACTTCTCCGACACTTTGGGGAAGTCCTAAATGTCAACATCAGGCTTCAGTAACTACAAAGGGTTCTGCAATGACTCTCGACTGTAGCCCCATGCAAATCAGTGTGGCCACATAACCCACATTTGTGTCCAGCCCCCTTTCTGTCAAAATCTAGAACTGAAGACTATTTTAGAGCTGAAACTAATTATAAAAGTAATCTAATCCAGCCCTTTAAACTCATAGATAAGGAAACTATGGCTCAGAGAGATCAGTGGCCTTCCCAAGTAGCGGCGGAGCACACAGGGCACCCAGTTCTTTGTCCTCCCTGCCACACTGCCACCCTCCTCTCTGTGAGACCATCGGTTTCCCAGTCACACGTACACCATGCTTTTCCCATCCCAATTTGCA…	43.925
3	145000000	145000000	gene(TFPD2-215)	ATAGAGGAAAGTCTACATTGGGCAAGTCAGATGTGGTGGTTGCATTTTCCTCTTATCTCTCTTGTTTAAATTGCTTAAAGCATGTGGCACCACGATGTATCCTTCATGCAGAAAAAAGGAGAACTATATTTTCTGGAAATAAAACCCAATAGCACATAGTCAGAGTAAAGCATTTTCAGATGAAAAGGTGAACAACCTAGTGGTTTGGGCTCATGGCCCTTTACCCACCTTTTTTTTTTGAGATGGAATTTCGCTCTTGTTGCCCAGGCTGGAGTGCAATGGCACGATCTCAGCTCAGTGCAACTTTTGCCTCCTGGGTTCAAGAGATTCTCCTGCCTCAGCCTCCCGAGTAGCTGGGATTACAGGCATGCGCCACCACACCCGGCTAATTTTATATTT…	48.775
3	171000000	171000000	gene(SERPINI1-202)	TCCATTCAAAGTCATGATCAAACTGTATTTGGCGAGGCTATGAAAAACTGATAAATTAGTTTCACCAAACATGACTTGTAATTACTTGTTGTATAAGTAACTATACATACTCTTAACCCCGTGAAGGTGGGGACCATGGTATCTTGTTCCTGGGAGAATCCTCAGAACTTAGCAGTGTTATTTGTTCATTTAACTGTTAATTGACTTTTTAAAAGTAGAACCTCCCAACATATCCTTCCATGAGACTTTTGTTATAGAGATAACTAATAATTAATATGTAAATTGTTGTTTTTTAGGCTTGAAACTGTTACAATATGGCTTTCCTTGGACTCTTCTCTTTGCTGGTTCTGCAAAGTATGGCTACAGGGGCCACTTTCCCTGAGGAAGCCATTGCTGACT…	33.175
3	44336063	44340062	gene(TOPAZ1-201)	TTATTATTATGCTTTTATAACATATATTATTCTTCTGTATACAACAACGATTTCATAATAGAAATTGTTTTTAAAATAGACAGAAAGTGTTAAGAAAAGCTATTCGCTGGCCGGGCGCAGTGGCTCATGCCTGTAATCCCAGCACTTTGGGAGGCCAAGGTGGGCCAATCACAAGGTCAAGAGATCGAGACTGTCCTGGCTGACACAGCGAAACTCCGTCTCTACTTAACATACAAAAAATTTAGCCAGGTGTGGTGGCACGCGCCTGTAGTCCCAGCTACTCAGGAGGCTGAGGCAGGAGAATCACTTGAACCCGGGAGGCGGAGGTTGCAGTGAGCCAAGATTGCGCCACTGCACTGCACTCCAGCCTGGGTGACAGAGTGAGACTCCATCTCAAAA…	36.175
3	69973636	69977635	gene(MITF-203)	TACCGTCTCTCACTGGATTGGTGCCACCTAAAACATTGTTATGCTGGAAATGCTAGAATATAATCACTATCAGGTGAGATTTATTCTGACTCATATTCAGTCTTTGAAATATAATGCAATAAATTGATTTAATCCACTTTTTGTTATTGTAATAGACATACTGTTTTCAATAAGTATAAATCTGCTCTTTTAATGCTGTTTATTATTTGATGCCATAAGAAGTAATTCAATGTAGTTTTGAACAAAGTAAATATTAGTAGGATTCTTTTTTTTTTTTTTTTTTGGCCTAGTGTGTGGCTAAACTATCTTCATCAGCTCCTGTTCATTGCTCATAAGATTAAATTGTCTTTATCAAGAAAAAAGTGACTTAAAATTGAATAATGTTGTTTTTTGGGGAAA…	36.375
5	139000000	139000000	gene(CTNNA1-206)	ATCTGTTACTAGGCCCAGACGACTGGGGAGTTATTGTTTCGGGGGAGGGTCAGAGGTGATATTTTAGCCCATTAAGGCCGCTGCTTTCCAAGGCCTGATTTTCCTCAGGCACCGCATCAAACTTGTTCTCTAGCTGCCAAAGAAGGCAGGATTTCAGCTGAAGGTAATTTATGTTAATTTTTCCCCTTTCTGGTCCATTAAGTTTTGTGATGTTAATATATCTTTTTGGGGGCCTCTTCGCAGGGTGCTGCTGGGTGGGCTGGGGGTGGGGGCCACCTGCTGGCATGACATCTGGGACCCTGTGTCTCCCTTCCTCTGCTGCCCGGGGACTCTCCATTGCTGAGGGCCTTGTTGGGAGGCTGCTTTGGGAGGGCAAAGACCTTTGTATTTTTCAGAGTT…	46.9
5	114000000	114000000	gene(YTHDC2-202)	GAATTCAAGAAGGAAGTTATGGAGACAAAAATGGGGAATGCGGAAACATTGAAGAGCCAGAGAAAGAAGAAAAAGGAAAGAGATGCTAAGGGAAGCAAGGCAATCCTGCCTATTTATCCAGTCCCTAATACCTATAACCTTAATGCTTTCAAACCTTCTTACGAAATACCCTAGCTCCTTCTCTCTTTTTTTCATCTTTGAGTAAACTTTGTACTATATTTTCTTAGTGGTCCTTGTGATTTTCAAATGCCTTTTCTTCTTTTCACAAAAAGAAAGAAATCACTTTGAATCTACTTCTCAAATCCTTTCTTTTCATTTGTATGAGAATTTGTACCTGACTTATCCATGAAATTTTCTGTTCACCCTTTGACTTTATTTTATTTTATTTTATTTTTTTGA…	38.85
5	112000000	112000000	gene(WDR36-203)	TTTAGCCAGCCTAAGGGGTCTTTCAGCAGGATTCAGATGAGTGTAGGCCTTTCTCTTTGCTTCTTAAATCTACCTCTTTTCACTTCCTGCTACCACCATCCTAGTTATCTTTGTTGATTGTTAGATGATTACTACCATACTGTCACCATTCTCTCTGTTCAAATATATTCTGCATTCTGATGGCAAGTTTTTATGGAAGTGAAGATTATGCCACTATCTCCTCTTAAGTGGTTAATGACTTCCCATCGATTATAAGATTAACACAAACTCAGGTGTTTGATATGTAAGACATTGTATGCAGCCTTATGCTTATGCTTAATGGTCCTACAAAACTGCACTCCTCACTCTACACAATTGTATTTTCCCTTGCCTTATCCACCACATTTCTCTTAGCCAGGA…	33.375
5	9091473	9095472	gene(SEMA5A-201)	CTAGGGAGGGTTTCCTATCTTTCTACAGGAGTAGGATAATAGAGAAACACATTGGAAATATTCAGAGAAATGCTTGGGTTGAAATCTTTAGTTTTCTTTTCTCGAATGAAATACTAAAGGACCAGGCAAAAACTAACCCCCTCTGAGGAAGGGCACACAGAAGACTATAGTCTATCAGTTGAAAATGAAGTTACGATTTCTTACTGCTTCTCTCAGAGTAAACAGCAGGATGATTAAGCTCCAGCTATAAATGTCAAGCTCCTTCCCTCTCAGGAGCCCAGTGAAGACACACCAGTGTCATCATTCTCCTTGAAAGGAAAGAGGGAACAGTGAACTCCTCCCCAGGCCTCTGTGCCTGGAGCACCAGCTCCTGTGGATCCACAAGTGGGCTGGCAGTTC…	47.2
5	19542986	19546985	gene(CDH18-208)	CAAAAAGTTCCTGATCTCCATCTGAGATCACATCAGCCTGGACTTTATTGTTTATATCACTATAAGCATTTTGGTCAAAGCCATTCAACAAGTTTCTAGGAGGTTCCAAACTTTCCCACATCTTCCTGTCTTCCGAGCACTCCAAGTCTCCAGGATGTTCCAAACTTTCCCACATTTTTTTTATCTTCTTCTGAGCCCTCCAAACTGTTTCAACTTCTGACTGTTACCCGATTCCAAAGTCACTTCCACATTTTTAAGTATCTTTACAGCACTACCCCGCTCTACTGGTATCAATTTACTGTGTTAGTCTGTTCTCACACTGCTGATAAAGACATACCCGAGACTGGGTAATTTATAAAGGAAAAAGGTTTAATGGACTTAGTTTCACATGGCTGGGAA…	33.7
6	103000000	103000000	gene(GRIK2)	TTAGTAATAAGTTTGACCTTGCTTAGGACCTTTTTGCCAACCAAACTCTATGCCTTCTTCCATGCTAGAACACTAGGATAGATTGTAGAAGCAAACAAGATGGTGCAGCAGGAGGTTGTGGGAAGACAAGGTAGGCTTATCTAGAAATACTATGTAGAGACTATCTGGAAGGTTCAAACTATGGAGAAAGTGACTTGTAGCATCATTGTTTAATTCAGAGACTTATCCTATAATTTATACAAAATCGACAACCAGATATTTCTAAATACTACATTTATTTTATAGATGAGTAAACTAACACTACATATCAATATAATATGTATAAAGTGGAAAATGGGTCATATTCTAAATTGCATATTTATCTTTGGTCCTACTTAAGTTATTGCACTGATCCATGAA…	30.6
6	153000000	153000000	gene(ESRI-207)	CATGAGCCACCACACCCAGCCCAGACATCCCTCTTAATTATGTTGAATATGTAATATCGGTGATTTCATTTGAAAATATTTAGTAGTCGAACTAGATCAAGGCAGTTAAGCTTCCTATTTCCATAGATGCAGTGGTATTGTGTCTTTTTTATATGATCTCTCATGCTTCTGGACATCCTTTTTTCTGCTATTCTTCATTCCTTAGCTACACTTGGTGCTTCGTGGTTGTAATGCATTGTCATAGATGCGTTCATTTCTCATTCGATCTTCAGCTCTATTTCTTTCCAGAGAATCTCTACAGGCATCTGTTAGGTTGAAGGACATCTAATGTCTTAATGTGTAGCTTGGTAAACCAGTCAACTTTCTATCTGAGTCTTAAGAGAAAGTGTCCAAGATGAG…	39.1
6	126000000	126000000	gene(NKAIN2-202)	TAATGGATCTATTAATTATTTACATATTACATTTAATTCTACCAGATGCTGAAAAGAGCAAAAGAAACACTGATCGATGAAACTTATATATGGGCCAAGTTGCTGTTGCAGAGTGGAGCTTGCAACTTGAGGCAGAGTACAGTTGTGTTGTAGAAAACAAATACACTAACATTTTGAACCAAACTCAAAATGTGCCTAGAAAATTCTATAACATAGGATCAGGTAGTTTAAGTAAAGTTCCTGTGAAAGGTGGCATATGTTTTCTTGGATAGTTTAGTTTTTATCTTTTAAGTATATTAAAGCTCAAGATAAAGCTTTGTCTACCTTACAACATTGCTCTAATCTACTTATATCAATTCTGCCCTTTGGGGACACCCACACACTGTGTAACTCCAGAGA…	35.1
6	18064421	18068420	gene(KDM1B-203)	AAAAAAACCCACAGAGATTCTCTTGACCCTAGCATTTTTCTGATTTATTAATTTAATCAGCAGTTTGCGTCATTGCTGAATTCAGAACATTGTGCAAGACTGCCAAAGTGATCTTGACTAAAGAAAGATATGCCAGTTTCACCTTGGCATTTCACTGGATTAGAATCCAGAATGAAATGACATAACCTGATTAAGTTATGGCTGTTAATGCAACTATATGAATTATAGCCAGGTGAGTAGGCTGTGCGAGGTAGCCAGCTGAGTAGGCTGTGCAACTTATTTTCCGCCCAGTAGCCTTGAGATAGGTGCTCAGTAAACCAAACTGAACAAAATTGTGGTCAGAGTTTCCTATAAGTAAATTATAAAGAGTGGTGGTGTGGCCCTGTAGTCCCAGCTACT…	42.425
6	38286234	38290233	gene(BTBD9-201)	ATCATTTAGTATTTTATTGTACACAATAAATTAAAACACAATTCGTTTTATCTGTTGATGAACATTTTGGGTTGGTTCCAGTTTTGCATATTAAAAATGAAGCTGCTGTGAACATTTATGTGTAAGTCTTTGTATGGGTATATGCTTTCTTTTCCTAGGGGTTAAATACCTAAGAGTAAAATGGCTGAATCATATGTAGGTATATGTTTAACTTTTTAGGAAACTGCCAAGCTGTTTTCCAATGCGGTTATACCATTTTAGATTCCCACCAACAGAGCAGCAGAGTGTTAGAGTTACAGTTCCTTCACATCCTCTCCAACATTTGGTATGGTCAGTTTTAAAAATTTTAGTCAAACTAGTAGGTATGTAGTGGTATCTTATTTTAGCCTTAATTTGCAT…	39.15
7	113000000	113000000	gene(IMMP2L)	ACTGGTTTCTACAGGAGAATTCTTAATCCAGACTAAAGAAAATAAAGTGAAACATCAGGAAATCGTTTTAGGCTAAATCATCAAGGAGCTAGTTATTCAGATGATTCAGATAGGCCATTTCAGGCATAAAAATTCAGAAACAAAATGCATTAAGACCTTCGGGGGAAAGACAAATATGTATAAGTGAGAAAGGGACTGCATTGAGGTCAGAAAGGTAAGCAACGACTTGGGTGTCATGCTAAGAAATATGATTTTACCCTGAAGGTTATGGGGATAGACTGAAGAATATAAAGCTGGAGAGAGAGATATGACCAGATTTGGCTTTTAAAAAGATCATGTTGGAAACAATATACCAGTAGTCTGTTAGGAGATGACAGTGGAAATTTAAGTGAGAAATGA…	38.125
7	109000000	109000000	gene(COG5-202)	GCGTGGTGGCGGGCGGCTATAGTCCCAGCTACTCGGGAGGCTGAGGCAGGAGAATGGCGTGAACCCAGGAGGCGGAGCTTGCAGTCAATGGAGATGCACCACTGCACTCCAGCCGGGGGGACACAGTGAGACTCTGTCTCAGGAAAAAAAAAGAAAGAAAAGCAGATAATCACTGACAAGTAAATGGCAGTATCACTAAATAAACGTACACACACACTCCCATATAATATTCTGAAATATACTTTTAATCATTATTTAAATTTGAATCATTAAATATTTTAATCACTATTTAAATCATCATGACCATAAGCAAAAGTTTCTCATTGAAATTTTAATGAGGAACTTTTGCTTATGGTCACAATGATATGATAGGGACCAGATTTACCAACCTATCTGAAA…	37.275
7	90403292	90407291	gene(ZNF804B-201)	AAAATATATAGTTACCTGTTTTCTTGCCTTTAACATCAATGTTGAGGCAATGTGCCTCAATATTTTCTTTTTCTACAATTAAGTCTAAATTATTATCACTGCAAATTGACATCTTTGTGCATAACCTGCGCATATGCTGGGCTGATGTTCCAACGACAAGCACCCTTAGGGTCTGAAGGCTAGGGTCTGCTTGAGATCCATGACCATCTGTTCTGATTGGCCTTTGCCCCTGCCACCTTTGTCTTTAAACATTTGGGCTGTCATCCACAGGTGTATGAAAGAAAATATTAACTAAACTTAAATGTCATAAATCTTTGTAAATAAAGATTATAAAATAATATTATTATAAACTAAGACTCAAAAGCAAATACTATATTTTATTTTTCACCATCAGCATGA…	36.575
7	8582794	8586793	gene(NXPH1-201)	CGCCTGTAGTCCCAGCTACTCGGGAGGCTGAGGCAGGAGAATGGCGTGAACCCGGGAGGCGGAGCTTGCAGTGAGCTGAGATCGCGCCACTGCAGTCCGCAGTCCGGCCTGGGCGACAGAGCGAGACTCCGTCTCAAAAAAAAAAAAAAAAAAAAAAGAAAAAAAAGAATAAACACACAAGTGCATACATGCACACCTACATATACTCAAACACCATTTAACACAAATGGAGTCATACTCCACAAGCTACTTGGGGTTTATATGTAGTATATTATTTTTATATTAATATAGATGTTCTTTTCTTAAAAACATTACTCTTTTAAATGACCACACTGTTATGTATATCTATATATCTATATCTCTATCTCTCTGTCTATTTTTTGAGACAGAGTCTCACTC…	37.65
7	21935576	21939575	gene(DNAH11-202)	AAGTACTCTTAATAACCCAGAATAGACCTGTAATATTTTTACTTCAATCTTATTTCTTTTTTTTTTTTAAGACGGAGTCTTGCTCTTGTTTCCCAGACTGGAGTGCAATGGCATGATCTCCATTCACTGCAACTTCTGCCTTCCAGGTTCAAGCAATTCTCCTGCCTCAGCCTCCCGAGTAGCTGGGATTACAGGCACCCGCCACCACGCCCGGCTAATTTTTGTATTTTTAGTAGAGACAAGGTTTCGCCATGTTGGCCAGGCTGGTCTTGAACTCCTGACCTCGTGATCTGCCTGCCTCAGCCTCCCAAAGTGCTGGGATTACAGGCATGACCCACCGCACCCGGCCATATTTCAATCTTATTTCTAACTGGTGATGTATAATATCTCCATCAATTC…	37.6
8	109000000	109000000	gene(ANGPT1)	TGCATCTCATCAAAGTTTTTAACATAATCGCCCACATTTGTAAATTTGCTTTTAGTCTCAAACATTCAGACACCTCTAATTATCACACCAACAACACAAAAAGGCCTGAACTAATTTTACATCTAGAGTTTCCTTAGCATTCAGTCTCATTTAAACTTTTTACTTAACCCAAACAAATCGGTCCATTAACTGCCCAAATTAGTGTTTAGATGTTACCTAAAAATAATAATAATAATGGTTTTACTCAAATATACATATTGGAAGAAAACTGAATTTGTGCAAGCAGGTCTAAATGATACGTGAAAAACTCTATAGTAAACATTTTCGCAGAGAAATTTGCAGTTACCTGGTGATTTCAGGTTGTATATAAAGAAGAATTGAGCAATGTACTTCTTGTAT…	40.35
8	81092284	81096283	gene(ZNF704-201)	TAAATGCTGCTGGGAAAACTGGATATCCACGTGCAGAAACATGAAACTAGACCCCTAGCTCTTGTCATTTACAAACATCCACTCAAAATGGATTAAAAACTTAAATGTAAGATCCTAAACTATAAAACTACTGGAAGAAAACACAAGAAAAACACTCTAGGACATGGGCCCAGGCAAATATTTTTATGGCTAAGACTTCAAAAGCACAAGAAACAAACAAACAAACAAAATAGACAAATGTGACTATATTAAACTAAAAAGCTTCTGCACGGCACAAGAAACAATCAACAGCGTGAAGAGCAACCTGTTGAATGTGAGAAAATATCCACAAACTATTCATCTGACAAGAGACTACTATCCAGAATATACAATGAATTCAAACAACTCAATAGCAAAAAC…	38.7
8	97890385	97894384	gene(CPQ-201)	GTTCAGGCCTATTAAAATTTCCCCTATCCCAATGGCACTTGGGCAACTACTTTTCTTGTATACTTTAGGAAGTATCTAATTCAGACAGGGGACTAAGAAGAGACTCTTCACAGTGCTTGCTGATAGCCCCAAAATGCAGCATGAAACCACCCAAATGCCAAGACAAATTGAGAAAGGTTGACCTTTAAAATATGTAGAGTTCAGTACCTTTGAATTAAATTGCATGTTCAGCTTTGGTTCTAGTTGCTAGAGGCTACTTTTTTCAAGTCCACAATTGGCTCCCCCAACTGCGTTTGAAATTCAGTAAAACCAGCCTTTGCACCTGCCTTTGTTAAAATCTGTACCTAAATTGTTTGGAACAAGAAAGAATAGTAACTAGAAGCAGATTTACTGCAGTCT…	42.875
8	35718102	35722101	gene(UNC5D-202)	TCCGAAATAGTGGTTGGATTAGAGATTCTTTAAAAAACAAAGCTCAAGTCCCACCTCAAATGTCCGGTCTTTGTATAACTTGTTGATAGAATAGTTTGTTTAGTAGTTTGAATAATATTTCCAGCCAATCCAAGGAATTCAAGCACAACAAAATTCACCAATGAAAATCCATACGAAAAATCTGTTTTATGTTAATTAATAAAAGCTCTCTTCCCGAGCAGAGATAAGACAGCTGAAGTGTTTGTTGTAGCTATTATAATGCTTAGATTATATGAGAGCAAACCCAATTCAGACAAGTAATTACCTTGGGTTGGTTGTAAATTAAAACTCTATTTCTTACACCATCTCTCTCTCTCTCTCTCTCTCTCTGTTTCTCTCTCTCTCTCTCTCTCACACACA…	35.225
8	29346641	29350640	gene(KIF13B-206)	TCAGGAACTCTGGCTCGTTCTACTCCACTGTAAGTCAAACCGATGGTAAAAAGCACGACACACACGTCCCCCAGGACTTTCCCAAGATGGTGCTACAGGAGGCCGCTGCTGGGTGGATGGCTCAGCCACCACGAAGTGCCAGGTCCCACCCACGCTGCCCGTCCGCCACCATTCCCAGAGCGTCCCCACTACACGGCCCAGGCGTTTCCCCTCAGGGCAGCAGCAGTGCTGGCCTCTCACCCAGGCCATAGTGACACCAGCGGACCCAAAAACAAACTTCTCAGTGAAACAGGTTTTAAAAAGAAAGCCGCTGTGCTGGGAAGCGGGTTGAGTTAAAGGGCAAGGCAGAGGTGACAGCTCTTCATCCAGGGACAGGTGCCACAGGGTTCCCTCAAAATC…	63.2
9	95826920	95830919	gene(UBQLN1)	AACAACTACACAAGTAAATAAGTGTTCTCTCTACATTTAAAGCTTCCTTTAAAAAACAAAATGTGACCAGGTGCAGCGGCTCACACCTATAATCCCAGCAATTTGGGAGGCCAAGGCAGGCGGATCACCTGAGGTCAGGAGTTCAAGACCAGCCTGACCAAGATGGAGAAACCCTGTCTCTACTAAAAATACAAAATTAGCCGGGCATGGTGGCAGGTGCCTGTAATCCCAGCTACTCGGGAGGCTGAGGCAGAAGAATCACTTGAACCCAGGAGGAAGAGGTTGCGGTGAGCTGAGATCGTGCCATTGTACTCCAGCCTGTGCAACAAGAGCGAAGCTCTATCTCAAAAAAACAAAACAAAACAAAACAAAAGCAACATGAAAAATATAGTTTATAAA…	41.35
9	121000000	121000000	gene(TMEM245-201)	TCGAATATTCTTTTTTACTTTTGAATTGCCTCCTTCACCTGAGAACCCAGGGATGATACATTTTCAAAGAGTTATGTAAGCAATTACAACTCTATATCAAATCTTAGTTCAAAATCAAATTGTACTGGAAATACACTTCAGTTACCTAAATAAGTGGCACTGCAAAGGGCAAAGAAGGGTTTTCTTTGGGATGGCTACAATGAGAGTTACATCTGCTGGGTCTCTGCAATAAAAAATAAATGATATTTGATAATAAGCCAAAATTATCAGGATTTGCTTCCATACTTTTCACTGTAAAATAAAAAGCTAGCAAAAAGCTAGTAAGAAACCAGATGTCTAGTAAAGAACTCTGGACTTGGAGTCAGAAGTTCTGCAACTAAATTCTGGCTCCATCATTTT…	38.075
9	90170893	90174892	gene(GNAQ-201)	GCCAAATCCTGCTTCTGTTTGTTTTTGTAAATAAAATTGTATTTGAACATAGCCATACTCATTTATTAACAAACTGTTTGTGGCAGAGTTGAGTAGTTCTAATAGAAGCCATATAGCCCAAAAGCCAAAAATGTTTACTATCTAACCCTTAAAGTTTGCTGATGATCCTTGGTATAGGTGAAAAAAATTTCCCTCCCATGCAGGGGAGGGACATATAATACCATTTGATCTCTGAAGATGATAAACTGAGAAACATAAATTGAATATGACTACTAAAAGTTATATAGGCTACCAACAGTAAAATTAAAAGCAGAGTACATACCTTTCAAATTATCAGTGTGGAAAGCACAACAAACCCAATACAAATTCCAAAGGAGTGAGAAAGAGAAAAGGAAATAA…	35.55
9	9542821	9546820	gene(PTPRD-203)	TATATTTTGTTTATCAATTCAGTGGGTGATAGGCATTTGGGTTGTTTCTAGCTTTGGGGTATTGAAAATAGTGCTGCAATGAATATTTGTGCTCAAGGTTTTGTTTGAACACCTATTTTTAATTCTCTTGGGAGCAGGATTGCTGGGTGATATAATTCTATATTTAACTTACTGAGAACAGTTCTTTTTAAATAAGATGTGTTCTTTGTTGTATTGATAGTATGGCTGATGAGGTTACAGAAGATTGTAAGTATAGATACATGTAGATATTAATGCCTTGATATAAATCTATTACTGATATATACACACATATATTATATATATATTTAGAAAAAACTTGTTAACATTAAAATGTTTTACCAATATTATTAGTGCTAATAAGCAACCACCATATGACAG…	33.75
9	36281212	36285211	gene(CLTA-205)	ATGCCACCGAATCAGGCTTTAAGACTTTTTAATGACCCTTTCAAATTTCTGAGTCACTCCCAGCATTTTAGGAAGCCAAGTGAGAAGGCTAGCTTGAGGCCAGGAGTTCGAGACCAACCTGGGCAACAGATTCCTGAGTCACCATTGACAAGAAACTTTGAATGAAGTTGATGATACAAAATATTAACATCTTTTTTTTTTTACAACCATTAAAAATTTACCACAGGTGAAACTAAGTCTAACAGTTCATTGAGATTTCTTGCTGTACAGCAAATTTCAAATCTCATCAAACTGCAGTTTGTGATGCATTTCAATTAATAATGAAGCTCTAATTTGTAAAATACTTATGAACTCTTAGTTCTCCTGTGGCTAGCTTGGAGCCACGAAAAGGTCACATTA…	42.575
10	94376653	94380652	gene(CEP55)	CGACGCGAGCGCCGCGCTTCGCTTCAGCTGCTAGCTGGCCCAAGGGAGGCGACCGCGGAGGGTGGCGAGGGGCGGCCAGGACCCGCAGCCCCGGGGCCGGGCCGGTCCGGACCGCCAGGGAGGGCAGGTCAGTGGGCAGATCGCGTCCGCGGGATTCAATCTCTGCCCGCTCTGATAACAGTCCTTTTCCCTGGCGCTCACTTCGTGCCTGGCACCCGGCTGGGCGCCTCAAGACCGTTGTCTCTTCGATCGCTTCTTTGGACTTGGCGGTGGGTATCATCTCCTTACAGATAGGCGCAGAGAGGCCAAGTGACTTGCCCAAGGTCTTTTGTTAGGACGGCTTTTTCCGATTGGCAGGCACTTTCGTTGTGTGTTCCTCAAACATCTTTATTTTAGAAG…	43.475
10	99799962	99803961	gene(HPSE2-203)	TCCAAAGGATTATAAATCATGCTGCTATAAAGACACATGCACACGTATGTTTATTGCGGCACTATTCACAATAGCAAAGACTTGGAACCAACCCAAATGTCCAACAATGATAGACTGGATTAAGAAAATGTGGCACATATACACCACGGAATACTATGCAGCCATAAAAAATGATGAGTTCATGTCCTTTGTAGGGACATGGATGAAATTGGAAATCATCATTCTCAGTAAACTATCGCAAGGACAAAAAACCAAACACCGCATGTTCTCACTCATAGATGGGAATTGAACAATGAGAACACATGGACACAGGATGGGGAACATCACACTCTGGGGACTCTTGTGGGGTGGGGGGAGGGGGGAGGGATAGCATTAGGAGATATACCTAATGCTAAATGA…	38.575
10	98465652	98469651	gene(HOGA1-204)	ACAATCAACATGTAACAGAGTCCCAGGCACAATAAATGAAGGTAGAAGAAAATGTCAAATTCTGCCTGCCCTGCTCCGCCCATCCCCATTCCTTACTGCACAATCCCCTGAGGCAGTGCTCTCTGTAGGACCATCCCACAGATGGGAATCTGGGCCTCAGAGTGACATGGTCACTGCCCAGGGTCATTCGGCTAACACATAGCTGAGCTGAGGTTTGCACCTCGTCTGACTGCATGGCCCATGCTCCATTTTACTCCCTCGCTGACTCTCATTATAAACCCTTTGGAGCTGCTAGGCCACACTATTTCAACGGAGTGTCTGGTCAGCACTAGCTTTGTTGTGGCTGCTATTGAGGCAGTATCGTGTAGACTGTGGACTCTGGTTTCAAATCACAGCTCT…	49.775
10	27568500	27572499	gene(RAB18-207)	ATATAAACTCTTTAACTGCTATTTTAGGGACCTTGCAGTTTGCACATAATTGTTTTATATCATAGCAGTAAATATTTGCAAGAAATCCCACTCATCGACCCCGGGTAAAATGTTATGGTAAGCATGCACAGTTTGCAGTCTACAGTTTTTTTATGTAGCACAAAATAGGTGTACCTTTATAAGTACATTCAATTTTATGATTTACATTTATCATGTAATTTTTAAAAAAATCCATCTATCTAGGATATGTTGATACAAAGTCTGCTTTTGCTATTCTTTTTGCTTAAATACTCCTATCATTTTCTGAATTACTTGGTATTTAGAACTCCTAGCACCACGGGGAAGAATAGAGGTATCATCAAACGTGGCAAATTTTCTTTCAGGAATAATAAAGAGCAT…	35.275
10	26771571	26775570	gene(ABI1-201)	GGATGCTTAGCCTATATTCACTTCCTTTGCAAACTGCTATGGAAAGAGAAAGTAATCCAAAATGTATAAAATGGCCCATGGACAAATCCAAACCACGCAATTTTTGTAAATAAAGGTTTATTGCAATATGGCCACATCTACTTACTCATGTATTGTCTATGTCTGCTTTTACGCTACAATAGCAGGACTGAGTAGTTGTGACAGAGACTGTATAGCCAGCAAAGTTTAAAATATTTACTATCTGGCTTTATACCAAACAAAGTGTGCTCACCCCTAGTTCTTGGGAATATACTTTTTAATCCTCCTCTACTATCAAATATATTACCCAATATATCATTCCAAATTTGTCAACTTATATAAATATGGTCCCATTTTCACAGTTAATTGGCTTCACCAAGT…	34.35
11	63704436	63708435	gene(RTN3)	GCTTTCTTTTTTGTTTAATCAGGCACTGTCACCACTGTATTATTGTCATCATTTTGCTTATTGATTTTGCTTATTGTCTGCCTTCCCCTCTGTGTTGTAAGCTCCATAAAGGCAAGAAATTTTTTCTGTTTTATTCACTGCTTTAAGCCCAGTTTCTAAAACAGTGTCTGACACGTGGTAGGCACTCAATAAATACCTGTTGAATTATTACTAATTCATTTTGTAGACTTTCATCTGTAAGATGACAGATCTGAATCATCTGAAATCTCCATCTCCATAAAACATATAAGCTGGCTGGGTGCAGTGGCTCATGCCTGTAATCCTAGTACTTTGTGAGGCTGAGGCGAGCAGATTGCTTGAGCTCAGGAGTTCGAGACCAGCCTGCGCAACGTGGTGAAA…	41.45
11	101000000	101000000	gene(ARHGAP42-201)	GAGTGAGGTACTTTCAAAAGGTAGAGAGACCTTTGGGTGATCTAGTTACCCCCAGGACATATATGGGGGCATCATCTTTGTATAACAACATGATAGGGATGTGTGCGCCTAAAACTGAGACAATACTAGTATCGGATCTATATTTTGAAACATGTATTAACAGTAAGGAGAGAGCTTAGCAAGATGTCTTGAAATTAATGTGCTCCAAAATATCTTTTAATCATCCCAAATGTTAAAACATTTACTTAACCACTTGTGTTACTTAACCAAGGTAAAGATAATATATTTTATGCCCATATTCACTTAATTTCTGAATTTGAGGCTACTACTAATAATGGTATTTACTGTGATTTGTGAAAAATATAGTTTGTCTGCAATTCTTGCCACCCTACATAAACA…	38.025
11	68764185	68768184	gene(CPT1A-206)	AGTTCAAGACCAGCCTGGGAAACATGGTGAAACCACATTTCTACAAAAAATACAAAAATCAGCCAGGTGTGGTGGCACTCCCCTATAGTCCCAGCTACTCAGGAGGCTGAAGTAGGAGGATCCCCTGAGCCCAGGAGGCTGAAGCTGCAGTGAGCCGAGATCACACCACTGCACTCTAGCCTGGGTGGCAGAGTGAGACCCTGTCTAAAACAAACAAACAAACAAACAACAAAAGAAAACCGCAGTGAACAAATAAACCCCAACTTCCTCTGTTAACAGCGACAGTGGCATGGGTTGCCAGGCTATGTACGACAAGGAAAGCAGAATATAAATAAGGGCAATGTGCCATGCTAGGGAGGAGGTCCCTTGTTCCATCCACAGAGGAAGCCGGGGGTCCCC…	48.625
11	26842333	26846332	gene(SLC5A12-202)	CATTTACATATATATTATATATACGTATATAAGTGTATACACATACACACTCACATATATATATGCCCATCCATACTTGTGTGTGTCCCTGTGTATATACATACACACAAGCATGGCCTTCTCGAGGCATTACTTTGTTTAATAAGCGATAAACGTTTAGTAAGCACAAAGCATTGTTCTTGGTCTTGTGGGGAAAAATGATTAAAAAGACACATTTCCTAACTTTCAGGTATTAACATAGAGAAATTAGGCATATTCACAACAGAAAATAATATAAACTCATAATATTTTTAAAAACTAGATATAACAAAGAATCATTATTTATTTTACCAAAGGATTCTTCTCTTTACAGGTACAGCCAACTATAATCTATTTTAGAGCAGAATTTTAAATGAAATT…	36.575
11	24794608	24798607	gene(LUZP2-206)	TAATTCTCATTTCTCTGAGTAGCTATGTAGTGAATATGATTTAGCCGTGTCCCCATCCAAATCTCAACTTAAATTGTAGTTCCCATAATCCCCATGCATCCTGGGAGGGACCCAGTGGGAGGTAATTGAATCATGGGGGCAGTTTCTCCTATGCTATTCTCGTGCTAGTAAGTTCTTAAGAGATCTGATGGTTTTACATGAGGCTTCCCCCTTCACTTGGCTCTCATTCTTGTCTTTCCTGATGCCTTGTGAAGAAGGACATGTTTGTTTTCTTTACCACCATGATTGTAAGTTCCTGAAGGCTTCCCCAGCCATGTGGAACTGTGAGGATATTAAACCTCTTTTCTTTATAAATTACCCAGTCTTGGGTATGTCTTCATTGCAACATAAAAATGAAGT…	40.875
12	79811422	79815421	gene(PPP1R12A)	TTTTTTAAAAATTTGAACATTTCCTAAGGTATAAGCATCCTTTGGGCTAAATTTTTTTTTTAACAATTATAATGAATAAGTCTCAAATTTCTATCTACTGTTTTGATCTGTTCTATGAAATCTAGCCTAGCAGGTACAAATGTTTACTGAATGCTTCAACTTGGAGGTCCTGTCTTCATCTAAAATATATCATACCTTAAAATAGATTATTTCTCTAGCAAACTCCCTTCATTTCCTTTTCCAACATAGTACACATTCTTCATACCATTAAAGTTATTTTCATAATTTTAGTAAGTTATATAAATGTTCATTCATTTAAAAGCACTTACTCTAAGCACTACCCTAGGTTGAGGTGATAAAAGTGGAAAGAGGCCAGGCGAGGTGGCTCACACCTATAAT…	37.8
12	98738268	98742267	gene(ANKS1B-203)	AGTGCAGTGGCACCATCTTGGCTCACTGCAACCTCTGCCTCCTGGTTCAAGTGATTCTCATGCCTCAGCCTCCCAAGTAGCTGGGATTACAGGTGTGTACCACCACGCCTGGCTAATTTTTGTATTTTTAGTAGAGATGGGGTTTCACCATGCTGGTCTGGCCGGTCTTGAACTCCTGAGCTCAGGAGATCCACCTGCCTCAGCATCCCAAAGTGCTGAGATTACAGGTGTAAGCCACTGCACCTGGCCTTTATTTTTCTGAGACAGAGTCTCATCCTGTCACCCAGGCTAGAGTGCAGTGGTGCGATCTCTGCTCACTGTACTCACTGTAACCTCCGCCTCCCAGGTTCGAGTGATTCTCCTGTCTCAGCCTTAGGTTCAAGCAGTTCTCCTGCCTCA…	44.575
12	63977908	63981907	gene(SRGAP1-201)	CAGATGGCAAGAGAGATGATTGGAGAAATAAGGAGTTGAAATTAAAGGCCATATTGAGGAGTTCAAATTTATCCTAAGAGCAGTGGAAAGCCATTCACAGGTTTAAACACGATAGTGACGTGATCCACTTTCAGTGTGCCTGGAGTGTGGAGAGTGGATTGAAAGATAATAAGACAGAAAGTCTCAGTTTGCAGCTCTTGGAACTAATCCAGATGAGAGATGAGGATGCTCTTCCTTGGTTGTGGCAGTAGAAACAGAGGAGCAGGTGGATTCGAGTGGTGTGTTGGAGATAGAATATGTAGGCCTGGGTAATTGATTGGCTGGGTGGGAGAGAAGAGAGATGTAGAGGGAGCAGTCAGAGGTGACACCCAGGCTTGGGCAGTTGTCAGGGTGATAGGC…	42.4
12	26488121	26492120	gene(ITPR2-202)	CATTGTAGTGGAAAATGTCAACAAATCTCTCTCACTTATTGATATGTCAAGAAAATAAAAATATTATTAAATATAGTATTTAAACAGAATTAATAAGCTTGATTTGCCAGTCATCTATTAAGAATCCTACACCCATTCACATTCTTCTCAAGCCACAATGGACAATTACAAAACCTGGATGTACAATAGGTCAAAAAGCAAACCTCAATGAATTTTGGAGAAATGATATCATAATAACTAAATTATCTGGTCACAAGTTAATTAAGAATTCAATTAACAAAAAAGGTAAATTTTGCCTATGCATGTGGAAATTTATTTATTTATTTTTATTTTATTTTATTTTATTTTATTTGAGACAGAGTCTCACTCTGTTGCCCAAGCTGGAGTGCAGTGGTGCAA…	35.475
12	12494427	12498426	gene(CREBL2-202)	CCTCTCAGTAGGAATGGAGAAGAAGAGAGAAATCAGAGGTTTATAAAGGAATACATTGGCATCACTTTAGTGGGTGAGCATGGAGAATCACAATAGCAGAGGGAAACTTCAATGAGGTGTAACATGAAAAAGTTTGTTAGTTAACCTCCTTAGCATACCCCTTAACTGAGTGCCTAATATCAAAGTGAGTTACATTAAATGAATGACTGTATAGCATAAATACAGCAGTGCATTTAATGCACCTGTCAGTGTTAGAGCTTTTTCAGGAAATTATATGATCAGATTAATGTGTCCTGTCTGAGATGTGGATGGTAATAGGCATGCTTGATTACCTTCTGACAGGTTGCCATGATACAAATCTAGGGACTTGGGTTCTAGTCCTTGCTCTGATGGAAGTCT…	38.2
13	48918476	48922475	gene(KPNA3)	AATCAAGGAAATGCATACAAGTGTCTGCACTACTTGATGCTAATGTTCACTTAAATGTTAGTTTGCACTTTAAAACATGAGAGGAAATAGGAATCATCACAGTAGAGGCCCAATTTTAATCATAATGTGTGCAAATTTTAAAAGGTAACTGTCAGTTAAGTAAGGAAAGTCCAGAAGAAACTAAACTGGAAGGGGTACGGTTCACAATATCAAGAAGATTTGGACTTTTAAGGGTTTCACCGAAGTTTGTGACCTTAATTAGCTTTTACGTTGTTATTCCTACTTTTAGCGAACACCACACAGTTTCAAAAATTTAGACTATAGTGTCCGAACAGGATGCAGTTACCATATGAAGCTTTAACTCAAAATTTGGATAAAGAAAAAAAGGCACAATGAACT…	36.575
13	72935090	72939089	gene(KLF12-201)	TGCACAGCAGTGACTTGCTCTCTGCGAAATATGACACGCAAGGGGTTCCCCGAATTAGGAAACACTAGACTGTAACATATAAAGTCCATTCTGACCCTTAGAGTCTGTGATTTCATTGTATTAATAGCCAAGCTAATCAATTCTGCTTCAGCATAGCATTCAAGGTTCAGATTGTTTTGAATTACAATGCATAAATGATGTCTCCTCTGCTCTCATGGTGTATGTTAGAATCTGTAAGATGCAATCCTATACTGCCATGGAGTTAAATCCTTTAATAGTACCTGATTAAAAATTTTCCTCTCTTTCACTGTTCATCACTTGGGTAAGAGGAGTAGAGGTGTCTGTGTGAAAATGAGGCTAATATGTATTCCAGAAAACTCAAAGAGAATAGGAATAACT…	38.7
13	70853856	70857855	gene(DACH1-201)	CATTTATTCCAGCTAAAATACAAAAGAAAATTCAAATTGTTTGTTTTTAAGTCATTGCGATAGGCTACGTACCAAAATAATTAAAGTAAGCTACAATTTGGTTAGTAGGCAAATATTGTCATGTACTATCAAATATGAAAAATATGTTGATGCTTAATTATGAACCATGTTCTCTTTATCTTATGCCTGTTGATTTCTGCAAAGCCAACTTCTGCTCTGGAAAATTCAAACAGAGATACCATGTTTTAATGTGTTTTGCTTTAAATGTTGTTAAATTGCCTATTTTAAGAATCCCTTCTCATAAAACCAACTATTAAGAACAGCCTTCATGAACAGCCTCCTTTTCTAAAATTTTGAAAACAATCCAGATTGTTTTGTAATAATAGATATAATGTATAA…	36.375
13	66265946	66269945	gene(PCDH9-202)	ATGATACTTGAGCATTTTAATAATGAGAAATAAAAGGAAGAGTGTTTAACTATAACTCCTCTCATTCACCCCAAATATAAACTGAAAACTTAGTTTATACTAATAGATAATCTTCATCTCAACAGATTGTAATTCCACAATTGGCCAGTGGCCCATGCTATTATTCAAACTATTATAATATGTTAAGAATGCAATGCCTTGAGAATATAATTATTATAAATTAAGGTACCCTGCTAGCTATGTGGGCTTCTCCAGCAGTTATAAAAATGTTGCCAAGATTACACTCTAGCAATTAGCCCCTAGCATGGGCTGCTAATGGATTTTACACTCAGTTTTAAGTGATATAGCCTAAGACTCTTTTAGCAAATAACTCTTAAAAGATGTTTTTAGATTGGATTG…	36.1
13	48348174	48352173	gene(FNDC3A-204)	CAAATATCCAGCAAGTGATACAGAATAAATGCAGTAGAAATTATAGGAGAGAGAGATCACTGAGATTGTGGTACCTAGGGAAGAGTTCATGGAGGAACAGTCAAACGGTATCTTCCACAGACTCCTAGCCCCACACTTCCACCAGTGTTTGCACATCTGCAGTTATGTGCTCTGCTTCTCATCCAGCCCACAAACTCTGTTTCCTCATCTGTAACACAAACTTTCCTGCTCCTGTCCAGACCCGGTTCCCCCACTGGGATACTGGAACCCATCCCATTTTGCCTGTGTAAGGACACATTACTCTAGCATTTTTCTTTTCTCTCTTCTGTGTTATCAATATCTTGTTCTCTGCTAGATTATTTTCATTAGTATCTTGAGCCTTTTGTAATTTCACTCCTG…	38.625
14	44448721	44452720	gene(L2HGDH)	ATACAAGCAATTAACAACATCAACAACAACAACAAACCCACAATACTTTCTAGGATTTGAGGCCAGAAAAGTAGAGTTGGTTGGTATCAACACTGTTCTTCCCTTCAGGGCTTCAGGGTTTATTTCCATTCTTAAGCTATTTAATGAGTACAAACTATTTGAAAACATCTCGAGGCAGCTTTTGCTTTCCCAACCATTTCACCCTGTCCTTCTACCTTAAGCCCTGATGAAGAGATTTCAAAAACTCCCTTTGAGTGTGTTAGAAAAGCTTAGAAACTGACTTTACGATTACAACTCAAAAATGTTTACAAGATCTTTAGATAATAGTGTATGCGCAGAAAGATGAGGAAACCTCTGACCAAGAAGTCTAGACACAGATTAAGGGCCCAGGAGGGCAGA…	37.175
14	51014112	51018111	gene(OTX2-210)	GAAACAAAACTACGCGGACTGGCGACTGGCCTGCGGCTGGGAAGACGACGAAGAGGAGGAAAGAAAGAAAAAGGAGACGTGTGGGCACCGCGGAAAACGGCCGGCGCTGGCCTCTCTCCGGCGAACTCGAGTGAAAGTTTCTGGCCTCGGGGAATCAAATAACTCTGCCACCCGCGAGGGAGGGAGGAAGAAACGTGCCAAAAGGGTTGGCCTTGACTATTAATTATCGTTGGGAGAAAGCCCCGGTGTTAGCGCTGAGGTCTGGGTGTCTACCTTACTCTGGGGGGAGGAGTTCCCTCTCCTACTCCCCTCTGTTGCTAATAACTTTTGGTGCCTGTAAAAAGTCCCGAGCTGAGCAGGAGAAATCCTGACCCCGAAGCTCTAGGATGGAGGGGAGAA…	54.825
14	75388204	75392203	gene(GTF2A1-203)	TCAAATTGACATCTCAATCTACTTATCTTTAAGGTACAGAATTTAGCATCTTTTTGTTGTTGTTAAATGGAATTCTCATTAACAATGTAAAGCATTTTCCTTTCTAAATTGTATTTTATTCAATTATCTATAACAATGCCATATACTAGTAAGCAAAGCAAGCAACATTTTTTTTTAAATAACATCTTTAATTAAAGTTTTTGCAAAGTAGAATATTAAACTTAAAATAGGTCTTAGTACATCAAAATACTAAGTTCTCTAATTGTATTCCAAGATGGTCTTTAAAACATAATATCCCATATATCACAGAAGAGCAACCTTGATCTGCAATGAATTTTACAAACATAATAAATATATTTACGCCATTACACATAACAGTATGTACAACAGCAGTTGACA…	31.875
14	87739232	87743231	gene(UNC79-201)	TTCTTGGGATTAAAAAATTAGATTGTTTATTTCCAACATTAATTTTTTTCTAATTATCCATTTAAAATTACCAACTTCCCTCTAAGTTCTATATTTGCTGCATCCCACAAATTTTGATATTTTGGGTCTTTACTAGCATTCATTTAAAAATATTTAAACACTTTAATTGCTCTATCTTTATTGCCTGTGTTATTTAGGAGAGTAGTTTAACTTGCAAATATCTGGGCTCTAGTTACCTTTTTGTTTTGATATCTATGGTAATTCCATTGTAATTAGTGAACATTGCTTCTCTCATTTAACTCTTTAAACGTATCAATTCATTGTATCCAATAGGAAATTACATATTATTCTTGTAATTGTACCTCTGAATGTAGTATGATATTTTTCTCTGCCTCTTTG…	33.525
14	63499373	63503372	gene(GALNT16-206)	CCAAAATTCATCCAAAGGCACTTTTTTTTTTTTTTTTGAGATGAAGTCTCGCTATTGTAGCCCAGGCTGGAGTGCAATGGTGTGATCTCAGCTCACTGCAACCTCTGGCTCCCAGGTTTCAAGTGATTCTCCTGCCTCAGCCTCCGGAGTAGCTGGGATTACAGGTGCCTGCCACCACGCCTGGCTAATTTTTGTATTTTTAGTAGAGATGGGGTTTCACCATGTTAACCAGGCTGGTCTCAAACTCCTGACCTCAGGCAATCTGCCTGCCTCAGCCTTCCAAAGTGCTGGGATTACAGGCATGAGCCACTGCGCCCGGCCAAAGGCACTCTTATTTGTGCATTTTACACACACATAACTCCTACTTAAGAATATGCATGTGAAGGGTTTAAGTGAAAT…	48.3
15	40491872	40495871	gene(STARD9)	AAGAGAAAAAGACAATGATTTATCTGACACAGATAGCAACTACTCATTGGATTCTCTCTCATGTGTCTATGCCAAAGCCCTGATAGAGCCACTGAAGCCAGAGGAGAGGAAATGGGATTTCCCAGAGCCAGAGAACTCTGAAAGTGATGACAGCCAACTATCTGAGGACTCACTGGCTGAGAAGAGGTACCAAAGCCCCAAAAACAGGCTAGGGGGCAATCGTCCCACCAACAACCGTGGCCAACCCAGGACCAGAACTAGAGCTTCTGTGAGGGGCTTCACTGCAGCCTCAGACAGTGACCTACTTGCTCAAACTCATAGGAGCTTCTCCTTGGATAGCCTGATTGATGCAGAGGAAGAACTGGGGGAAGATCAGCAAGAAGAACCTTTCCCTGGTTC…	48.275
15	53463080	53467079	gene(PRTG-201)	AAACAAAACAAAACAAAACAAAACAAAACAAAACAAAACACCTGATTCAATTTTTTAGAACAGTGGTTTCCAAATTTTTAAGTTTCACTATCCATAAGTAATTTTTTCTAACACACATACTCATTATATATATCTTCATTTATTTATAACATACATATGTGTGACCGCCTTAATATATTATGTATGTTATAAAATAAACATACAAAATATTTTTAAAGACCAAGATAAAATATTTTCCTCCAGGAAGCGTGGTCCTGCAGCTCCCCTTCAGTCCTTGGACTGCATAGTTAGTACAAGGCTTAAAATTTCATGTGCGTTAAGTTTTTTTAAGAAACTTTAAACCAAAAACAAAACAAAAACCACAAGTGTAATTACTGCTATGCAGCAAATGTTTTTTTT…	36.525
15	64262031	64266030	gene(MAP2K1-202)	GAATGCTTTTATCTTTGGGGAAGTAGATTGCTGCTCAGGTTGGTAGCTGAGCCAACCGGAGAACTAGGGACCCAGAGTTAATGGTTCTTGTGCAGGAATAAAAGCTTTTGAACTGTTATTTTCATAAAGCATTTGTCTCTTCCATAGAAAACCTTCACAAAAGCACCATTGACTTAGTTAATAATTGGCTTCTAAAAATAAGCACAATTTCAGCAGCTTAAGGCAAGGACTTGGCAACAGTGAATTAGAATTAGAAAGTTGTATGGTTAGTTGCAGGCAACCCTGGGGAATCCTGACTGGTGTATGCCCCTTACATTTTGTAATTCCATCGTTCACACTATACTCTGCTTGAAGCTCTGTGGAGGTTAAAGGGAAGAGAGCCAATGTTTCCTTTTTGTT…	45.85
15	45431326	45435325	gene(SEMA6D-208)	TGAACATTCATTGAGTGCTTATTTCTGTGCTAGTTTATGGACTTTACCTAAATTAACTCATTTATTCCTCCCAATAACCTCTTTTATATAGGTAAAATTATCATCCTTATTTTACAGGTAAGGCAACTGATACAAAATAATGTTTGTTGTCAGTAGTAAAATTTATCTTGATTTGTAAGCCAATGGAATAATTAGTTTTAGAAAAATACTAGGATGCATCATCAAGCAAATAATTAGCAACTGCTTGGAAAATGAGAGTGGTGTTGATACTACCAGCAGTAGTTTGTGAAGAGCAGGTAAGTCAGATCAGTTTCATTTTCTCCCATAATAGAATGGTAGCCATGACAGACATGGGAAAAGGTACGGATGTTATGTATCTTCTTTCATGTACTCAATAAA…	37.85
15	63144100	63148099	gene(IGDCC3-201)	GGCTCACCCAGGCGGCTCCAGGACACAATGGGGCGCGGGTTGCCCGTGGCGACACACTCAAGCACCGCGGTCTGGTGCACTGTCAGGGTGAGGTTCTCAGGCCCCACGAGGATGGCTGGCTCCTTGTAGGCCCCAGAGCCCGAGCCTGGGAGGAAGACGCCACATATCCTCACTTCAGCTGGGGACTTTCCCGCTTCCTCACCCCACCCACAGCCCAGGACACAGCGGGTGGGAAACAAACACCAGCCCAGAAACCAGGTCCTGTGGGCAGAGAGATACCAGGAGACCAGGACGTTCCAGACATCCGTCCCTCTGCTGCGGGCTCTGCAGGGCTGCCAGCAATGGGGAAGTCCTGGAGATCAGCATAGGATGGGATTCCCAGGGGGAAATGAGCCAGAG…	57.225
16	76869124	76873123	gene(HYDIN)	GAACACTTTTACACTGTTGGTGGGACTGTAAACTAGTTCAACCATTGTGGAAGTCAGTGTGGCGATTCCTCAGGGATCTAGAACTAGAAATACCATTTGACCCAGCCATCCCATTACTGGGTATATACCCAAAGGACTATAAATCATGCCGCTATAACGACACATGCACATGTATGTTTATTGCGGCATTATTCACAATAGCAAAGACTTGGAACCAACCCAAATGTCCAACAATGATAGACTGGATTAAGAAAATGTGGCACATATACACCATGGAATACTATGCAGCCATAAAAAATGATGAGTTCATGTCCTTTGTAGGGACATGGATGAAATTGGAAATCATCATTCTCAGTAAACTATCGCAAGAACAAAAAACCAAACAGCACATATTCTCAC…	41.625
16	59703758	59707757	gene(FTO-215)	ACCTATTACCTGTGCTATTCTATAAGCACCTTGAGAGCAGGGACTCTGTCTCACATACTGCTGTGTTCTTGGTGCCTGAAACAAAGTCATAACACAACACATATTGGATGAACAAGTGAAGAAGCAAATGTTTCATGGGTGTACGCTCTCTCTGAGGTGCACCCTTTTATGCTAGTGGTGCTTTGTTTGTGATATTTGTTGAATGCCTTGCTCTTCCTTCTTTTTGGCGTAATCCATTTGAAAAACTCCCTTATTTTAAAAGATTCAATAATTATCCATTACTAACTGCAGAAATCTTATCTTTTTCACCTTCTCTGGAATGTAATTTCTCTGCATTAGACTCTGTCAACATTAGCATCTATATCAAAGACACTTCATGCAACTTTTTAAAGACATAAG…	42.2
16	63275769	63279768	gene(DOK4-201)	CCACTGGGTCTGGCCAAGCCAAGCAGGCCCTCCATGTCCTGAGCATGGGCAGGAGTTAATTATAGGAGTACCAGTCAGGGCCCTGGGGCAACAAGACATGCAGGAGACAATGTGGGATACCAAGGGGAGGTAGATATGGAGCAGGAAGTGGGAGTACCAGCAGAGCCACCCCAAATCAGGCAGATCTACAGACAACAAAGACTCAGACTCAGGGGGAGGCTCAGTGTTGACCCAGTCTAACCCCTTCATTTTATAGATGGAGAAAGAAAAGTTGCCCAGAGAGGGTAAGCTACATGACTAAGGTCACACAGCAGGCCTGGGGCAGAGCCAGGGATGAAGGAGAAGGTCCAGGGTGGTGATGGAGACCAGTCTGTGGGGGGAACATCCTGCTGCCGTCTC…	56.6
16	20275728	20279727	gene(UMOD-202)	GAATACCCCTCCTGAGTCATAGCATTAGTTCCTTCAGTGACCCTAACAAGTGGCGCTGCCACATCCCTGCTTCCCAGACAAGAAGACAGAGATTCATAGTAACAGAGTCACTGAGGGATTGCCCACAATATGTGACATCTCACAAGACTAGACTGTTTTCAGCACCCCGTGCTTCCTCTCTTGAAAACTGAAAACCATATGCCAAGTCACCATCAATGGAATTTCAAATGCCATCCTTGGAAAATGACATTAATTATTTCTTTTTGTTTGTTTGTTTTGGGACAGAGTCTCACTCTGTCACCCAGGCTGGAGTGCAGTGGTGCAATCTCGGCTCACTGCAACCTCTGCTTCCTGGGTTCAAGTGATTCTCCTGCCTCAGCCTCCCGAGTAGCTGGGATT…	48.6
16	20789812	20793811	gene(ERI2-208)	CAGTTGGCCGGCAGGCAGTTTCCCGACCACCAGGAACAGAAACTTTGGCTCCAAGGCAAATGAAACAAACAAACAAAAAAAAGTATTTCCACTTACAACATGAAAATACAGAAACTTCATCAAAGAAAGAAAACTATCAAAGAAGTCTACTTCCAGCAAAACTGAGGTAGCACTGCTTTCTCCGCATTCAATGCTTAAGTGGTTCTCAGTACAATGTGTTCTTAAAAAATGCTCACTTGACTGACAGGTGCAGCATGTTGATGGAAAAACTCAACATGAAATGCAATAGGTCAAAGAAGGAATGAGCAAGAAGTGAGGGAAATCAGGGTTCTGGATAAATTAGCTTAAAAGGGGGTTGTCACCAGACTACAAATGCTCTTGGCTGGCCTTGGCTCTCCA…	46.1
17	40328529	40332528	gene(CDK12)	CTGTCAAGGGCTGGAGTTCTTAATGTTTCCTCCTCCATTTTATTATAAAAAATTTTCCAGCACAGAAAGGTTGTAGTGAACACCCATATATGTAACAGCAAGATTCTACAATAAATATTTGCTGTATCCAGGCTGGGCAACATAGTGAGGCCCCGTTCTCTACAGGAAAAAAAAACAATTAGCTGGTCGCGGTGGTGCACATCTGTAGTCCCCACTGCCTGGGAGGCTGAGGTGGGAGGATTGCTTGAGCCTAGGAAGTCAAGGCTGCAGTGAGCTGTGATCACACCACTGCACTCCAGCCTGAGCAACAGAGTGAGACCCTGTCTCAAAAAAAAAAAAAAATTGGGCCAGGAGTGGCTCACACCTGTAATCTCAGCACTTTGGGAGGCCGAGGTGGGC…	42.925
17	47727704	47731703	gene(WNT9B-203)	TGCCCAGAGCCATGGTGCCCTCTCTTACTGGGCCAGGCACTGCCCCTCACTGAACTCCCCGCTACTGGGAAGAGGTTGGGAGCGGAGAGCACAGGAGGGGCTAGGGGTGTGTGAGAGTGTGTGTGTGAGTGTGTATGTGCGTGAGAATGTGTGTATGTGTGAGAGTGTGCATGAGTGTATGTGCGAGTATAGGTGTGTATGAATGTGGATGTGTGTGTGAGGGAGTGTGAGTGTGTGTGTGTATTTGTGTGTGTAGGGGGATCAGTGAGGGCCAGGAGAGGTAGACTGAGACGTTTGAGATGAAAGCACAAAGGGCGCACTCACCATGCAAATGGCCTTGCAGCGGAAGCCTGTTATCAGGAGCATCTGATGGGGTTTTTCAGGGTGGAAGCCAGCACC…	52.525
17	38492391	38496390	gene(DUSP14-206)	CTCTGATTAGGCCATGACCCCATGTAGCAATTCTGAGTGTCAGGTACCACTGCTCCAGGTATGGATGCCAGTGCTGACCACAAGGCTACAAGGCTGATGCCCGCATCCCAGGAGCTCTGTGGAGCAGGGAGCAATCAGGTGTTATTAATATTAGTGTATGCATTACTGAGATTAGAGGCCCGCTGGGAAGACACTAATCTTGTATTTTGTTCAGTACTTAGTGTTCGATGCTTATTATCCAAAAAGACCAGCATCGTCTCTGAGAAGATGTTAAGAACAAACCAGACTGGGCTCAGTGGTTCAAGCCTGTAATCCCAGCACTTTGGGAGGCTAAGGCAGGTGGATCACCTGAGGTCAGGAGTTCAAGACCAGTCTGAGCAACATGGCAAAACTCTGTTT…	48.3
17	11179292	11183291	gene(SHISA6-204)	AGGGAGAGAAGAGGCGGGAAGGGTGTGAAACAGGGTGTGCTCATCCTATGTGAGGGGTGAAGGGTGGGGGGAAATATGAAAACATGCCCATGCTGGAGAAAGAGAGCTGGTGGAGAAGGGTACAGAGGGGAGGGGTGCAGGAAGGGAGGGACCTGGGCAGGCCTTGGTTCTCCTCAGCCATGACCTTCTCAGTGGCTTTTTTCTATCACTTAGGTGATGAGGTTGAAAGCATGGTTATTAAATTTATAAGTGACACATCACTGGGAGGGATGGTCAGCACCCCTCAGATGATGACAAACTCGGGATTCAACATGTCTTGCATGGCGCAGATACACCAAGTTCCATTTTATTTATTTATTTTTTATTTCGAGATGGAGTTTCACTCTTGTCACCCAGGCT…	52.925
17	8009223	8013222	gene(ALOXE3-202)	GAAGGAGGTGGCCCCAGAGTGGAGGTAATCCTAGAAAAGGGCCTTGGGTTGCCATGCCACACAGAGCAAGCTGCTACTCCACCTGGCTGGGTTCTAACCATGAGAGGAGCCCCTAAGTTCTTCTCCCAAATTAACATCAACTTGAATCACCATTACAACCTTGGACCCAGCTCCACCCAGTCATCACCCAATGCCAACCCTTCACCCCACTCAGCTGCCACTCCAACCCCAAGTCTAATCATAAACCCACCCCAACGCTGACCCACCCAAGCTCTCAACCCAAATTCAGGCCTCAAGTCCATTGCTGAGACCTGATGTCCCCAGGCCTGCCCTTTGTAGCCTCACCTGCCCACTGTTGACAGCAGCGTGCTGGGCAGAGCAATTGAAGATGATTGCAGT…	50.15
18	32427669	32431668	gene(GAREM1)	ACCATCAGTAACAAACACTGTCTTATCTGTAAACCTTAGCCACGACAGCACCCTCCTCATGAGGAAATTCTCAGTTTCCAGTTTGGCAGTATTTCATGAATTAATTCTCATAGTCCTCTGAAAGTTTCTAAGCCAATATTACGGTAAATATAAAAAAGGCAATTGGCTGGGCACCAAGGCTTATGCTTGTAATTCCAACATTTTGGGAGGCCAAGGCAGGAGGATTGTTTGAGGTCAAGAGTTTGAGACCAGCCTGGGCAACATACAGAGACGCTATCTTTAAAAAAAAAAATAGCTGGGCATGGTGGCGTGTGCCTGTGACTGCAGCCACTCAGGAGGCTGAGGTGGGAGGTTCCCTTGAGCCCAGGAGTTAGAGGCCGTGGTGAGCTATGATCACAC…	41.45
18	56830336	56834335	gene(TXNL1-201)	TCACCTTAGAACATTTGAAAAAGTATTATTAGTAATAGTTCTAAGAGTCAAAAATCAGAAACAATTAAATTCTTATCAACAAAAGAATGGGTAAGCTAATTATAGTTATACAATGAAATACTACACAATAATGAAAATAACTGGTATAAAACCTCTTGCAAAAACATGGATGAACCTCACAAATAACATTGAGGAAAGAAAGCAACTACTAGCATATACTATATGACTACATACAGTTCAAATACAGACAAAACCAATCAATGGTATCAGAAATCAAGACAATGGTTACCTTAGTGAGTTACTGATAGAATAAGACTTCTGGAGGCTAGCAATGTTTTGTTTGTCTGGAAGCTGATTAAATAGGTGTGTTCAGTTTGTGAAAATTAATTGAACTATACA…	38.475
18	63101678	63105677	gene(PHLPP1-201)	GTGTGATCTCGGCTCACTGCAACCTCCGCTTCCCAGATTTAAGCAATTTTCCTGCCTCAGCCTCCCAAGTAACTGGGATTACAGGCGCCCATCACCATGACCGGCTAATTTTTTGTATTTTTAGTAGAGACAGGGTTTCACCATGTTGGCCAGGTTGGTCTCAAACTCCTGACCTCAAGTGATCCAACTGCTTCGGCCTCCCAAAGTGCTGGGATTACAGCCATGAGCCACTGCGCCTGGCCTCAACTAATTTAGATGTTGTCAAACTTGCACAGTGAGTTGCATGTGATGTGAGCTGTGTATGGGTTGTGTACTATACATCAGTCTGTCATGAATTACAACTTTAGAAAATAGGTCTCCTTCACCATAGATAATTTAAGCACTGTTTTTATTTATCCT…	41.45
18	9674562	9678561	gene(RALBP1-201)	TAAAGTCTACCCTTCTGACGCTTCCAAGAGTTAACAGTAATTAACCGTTTCTTACATGTTTTCAGAAACTGTGTGTGTGTGTGTGACTTTATAGCCTATTTGGATAAACCATAATTTAATCAGTATTCTATTGATAGCATTTTAGATTATCTTGTTTTTTGTTTTTACAGTACTGCAGTGAATATTTTCTTGCATATATCTTTGCATTTTTGTGAAAGTATATCTGAAGAATAATTTCCTAAAAGCAGAATTCTGGATCAAAGAGAATAGATTTAAAATTTTAATAGCTACGATAAGATTGCTTTTCAAAAAGGATCATGTTATACTTCTACCATTAGTAGGTGTTCTCGTGAGTCTTGTTTCCTCTATCCTTACCATCATAATGGATCTTATATGTGC…	38.975
18	6324445	6328444	gene(L3MBTL4-203)	TCTCCCAGCACGCAGCTTGAGATCTGAGAATGGGCAGACTGCATCCTCAAGTGGGTCCCTGACCCCCGAGTAGCCTAACTGGGAGGCACCCCCCGCTAGGGGCAGACTGACACCTCACACGGCTGGGTACTCCTCTAAGACAAAACTTCCAGAGGAACGATCAGGCAGCAGCATTTGCAGTTCACCAATGTACGCTGTTCTGCAGCCACCGCTGCTGATACCCAGGCAAACAGGGTCTGGAGTGGACCTCCAACAAACTCCAACAGACTTGCAGCTGAGGGTCCTGACCATTAGAAGGAAAACTAACAAAAAGAAAGGACATCCACACCAAAAACCCATCTGTACGTCACCATCATCAAAGACCAAAGGTAGATGAAACCACAAAGATGGGTAAAAAAC…	40.15
19	41425585	41429584	gene(EIF3K)	CCTGGCTTTATGTGATGGTTTACTATGCATGCATACATCTGGCTCAGCTCAGCTCAGGTTTCCCTGCTTTGAACTTGATACAGATGGAGTGCATACAGCACAAACTCTTCTGCATTTGCCATTTGCTACTCAGCACTGGGTTTGTGAGATCCATCCAGTGTTTTTTGTTTTTTTGTTTTGTTTTTGATATGGCTGCAGTTTGTTGTCATGGATGTATAGCTCTCCACTGTGTCACTTGTGTGGCTGTCCTAATGATCTCTTCTGGCTCTTGATGGACATTGTGGGTTCTTCGTGCCCTTTTTTTTTTTTTTTTTTTTTTGGAGACAGGATCTTCTGTTGCCCAGGCTGGAGTACAGTGGCACAGTCATGGCTCACTGCATCCTTAGCCTTCTGGACTCA…	48.275
19	41257583	41261582	gene(RYR1-202)	CTGACTCCCCTGAGAACACCCCAGATCCCCAGTCCTATTGGATCTGACACCTCTTCCCCCCTCAGCTTCTCTAATCCGTGGCAATCGTAGCAACTGTGCCCTCTTCTCCACAAACTTGGACTGGCTGGTCAGCAAGCTGGATCGGCTGGAGGCCTCATCTGGTAGGAGAACCCGGGGGAGTGGGACAGACGCTTGTGGGAGGGGATGGGCATGGCCGCTTCACCTCTCATTCTGGGCACCCTGGCAGGCATCCTGGAGGTCCTGTACTGTGTCCTCATTGAGAGTCCAGAGGTTCTGAACATCATCCAGGAGAATCACATCAAGTCCATCATCTCCCTCCTGGACAAGCATGGGAGGAACCACAAGGTCGGCCCCTCACCCCTGACCTCTCATCCCCTG…	52
19	50667480	50671479	gene(CRX-202)	CTGCCTTGGGCCTTTGCACTCAGTTTCCTCTATCTGGAATGCTTATTTCCAGATAACCACACAGCAGGCCCCATCGCCTTGTTCGAGTCTTTGCTTATCCATCAGTGAGACCCACACTGAACACAGCATTTAAAATTGCATATGATTTACATATGGTATCTCAGAGTCTGTTTATTTAGACTCTGTCTCTCCCAACTAGAATGTCAATTCCACTGATGGACCCTCAGAGTAGTAGAAAATGGTTAATACATGTTTATTAACTGACTGAATAGACGGATGGATGGATGGATGGGTGGGTGGATGCATAGATGAATGTATGTATGTGTGACTGTAGGTGTGCGTGTGCATGTATGACTGGAAGCATGGATGAGTGTATGTATGTGTATATATGAGTGTCTG…	45.025
19	13877838	13881837	gene(CCDC130-202)	CGCTTTTTGGATGCCTCCTATGCCTGGCGGGAGTCTTGTCTGAGCTGGCACCACCACACGGCCCACGACATCTTCGCAGGGAAGCCTGTGGACCCTCTGCCAGGCTCCACAAGAGGTCAGGACAGTGCAGTGTGTTCACAAGGCCAGTTTCTGATCGTCCGCCCCGAGGCTGAGGACCAGTAGGCAGCTCCCAAGATGGTGAGTAGACAGCCTCGTGTGCCCTGGGTTTCTCTCCCAGTCTTTGTAGGACCCTGGAAGCAGCCCCTCCTCCCCTCCCAGAGCTCTAAGATGATGATTTCAATCTCCGGGTCATCATCTTTTGGTGCAGTGGGTCTGAAATGTGGCTTTGCGCTAACATCACCCATGGGCACTTTTTAAATGTTTTTTTGTTTCATTTTC…	49.675
19	10500480	10504479	gene(TYK2-201)	AGGTGGATCACTTGAGGTCAGGAGTTCGAGACCAGCCTGGCCAACATGGTGAAACCCCCGTCTCTACTGAAAATACAAAAATTAGCCAGGTGTGGTGGTGGGCGCCTGTAATCCCAGCTACTCAGGAGGCTGAGGCAGGAGAATCACTTGAACCCGGGAGGCGGAGGTTGCAGTGAGCCGAGATCACACCACTGCACTCCAGCCTGGGTGATAGAGCGAGACTCCGTCTCAAAAAAAAAAAAAAAAAAAAAAGCCGGGCACGGTGGCTCACACCTGTCATCCCAGCACTTTGAGAGGCCGAGGCAGGGGGAACAGCATGCATGTTCAAGACCAGCCTGACCAACATGGTGAAACCCCGTCTCTACTAAAAATACAAAAATTAGCTGGGCGTGGTGGCAG…	52.525
20	38060359	38064358	gene(DLGAP4-204)	AGCTTGTGCCCCTGAACCTCATGGTCCTCAGCTGCCCAGGAAGCTGGGAAGGTTGCAGGGTTGGGAGGGGAGCTTCTTAAGCTGTGTGTGACGCCCTGGACACATGGTGTGGGGAGCTCTGTCTGCTGAGAGCTGGGCACTGGCAGGGACTCACCCACGAGTGCAAGGGGGGAGGCAGGAGGGCCCATCTGGAGGCTACTGGAATGGTAGTAAGAAACACCATGCCGGGCCCATTGGCTCACGCCTGTAATCCCAACACTTTGGGAGGCCAAGGTGGGCAGATCACCTGAGGTCGGGAGTTCAAGACCAGCCTGAGCAACATGGAGAAACCCTGTCTCTACTAAAAAAAAACAAAAAATACAAAATTGGCCAGGTGTGGTGGCGCATGCCTGTAATCCC…	57.65
20	47594353	47598352	gene(ZSWIM3-201)	GGGCAGCTGCTTCAAGACCTATGAGGACTTCAAGGAGTGCTTCAGCGCCTACAAAAGGGAGAACAGGTGCTCCTTCATTCTCAGGGACTGCGTCTCCGTCCGCTTCCACAACCTCAACCATGGCACCTCCATCCGCGAAGACATCCTGTAAGGGCGGGCGGGGCGGGGCGGGCCAAGAGGGTGGGGAGGAGGCTGGACCTCCGGAGGGCTGCCTGGAGGAGGAGGGGTGCATAGGCACGCATTGGGCTGCGTGGCCATTCATTCAACAGGCACTCATTGAGCACCTGCTGTGTGCCTTGTGAAGAGAGCTAAGCCTCCACGGCCATTGGTTTTTGACCACCCACTCCACTTTCACTCCATTCACAGGCTTTTCTGGAATTTATAACTGCAGTTTCTCCC…	45.8
20	39725218	39729217	gene(TTI1-202)	CCTCCTTCTCAGCCTTGAGAAATGTTACCACCTCAGAGAGGCCTTCCCCGATGACCTAGGCTAAATCAGAAGGTAAGCTCTGTCTTAGTCAGCAGGGTTTTGCACCGAGTAGGTACCCAACACGTATCTGCCGCATGGGTGAATTACTATTTTCTATCAAATAGAACGTGCTATTACCTTGACAGCCTTTCTCCAATATGTATGAGTCTGTGTATTGCCTCTCTCCCCACAAAAGACAGGGAGTTCCATGAAGACAGGGATTGTGTCTGCATCATCCCCTCTACACATCCTCTGCCTGACCTGCACTAGTCCTCAATAAGCATTTAGCACATGAATGAGTGTATGTGTCTTATTTCATGCTGTTTTATATTTATAATCAACAACCCTGTGAGGTAGGTA…	44.675
20	16561235	16565234	gene(KIF16B-206)	ACTAAATTCCCCTAAGTATCTAGGTCAGATTCTGGATGTTTGCTCTGTTTTGCTATTCTATCTCTTCATACACCAGTTTTATATGTTTTAACATGTGATAAGACACTTGTCAGAAAACATGAAGGCATGAGTTAGGCTAAAAACTCTTAACAGTAATAGCTATACCACACACCACAGAACAACTACATACTGGCACACCCTGCTTTGCTTTGGGCATACAAGGCAAAAGCTTAAGTGGAAATTTATTAAAATACAGATGGGCCGGGCGTGGTGGCTCACACCTGTAATCCCAGCACATTGGGAAGCCGAGGCAGGTGGATCATGAGGTCAGGAGTTCAAGACCAGCCTGGCCAAGATGGTGAAACCCTGTCTCTACTAAAAATACAAAAATTAGCCAGG…	41.075
20	13276806	13280805	gene(ISM1-201)	GCTGAGGCAGGAAAATTGCTTGAACCAGGGAGCTAGAGGTTGCAATGAGCCAAGACTGTGCTATTGCATTCCTGCCTGGGCAACAAGAGCGAAACTCCATCTCAAAAAAAAAAAAAAAAAAAGGAGATCCCATTAGATGTTCCTAATTCTTAGCCCAAGAAATGAATTGAGGAAATTCTGACCTTCTGGGCACATGGGACATAGGAAAATACAGATTGTTAGTGACTCACATAGGATTCTCATTATGAGGGAAAATACTGTCCTTCTCTTACACATAAGGTAACCCATCCATTGCCCAAATGTTCACTAGGTGCATTCATGGCCCAGAGATAGACAAGAAGCTCAGAATGGCTTCTCAGCCCTTGCGCCCAGAATGCGATCTACAGACCACCAGTATTA…	43.825
21	19904534	19908533	gene(NCAM2)	AGTTATCTTTAGCAGATATTAAAAATTGAAAACTTTGGAGAACTCATTTCAAGTTATGATTCAGTGCATTTTCAACATTGATTTTTGATAGACTGAAGTGCCAGATCAAAATTGTTACCCATTTGAAAGAATATTAGTTGTATATAAAATTAGATTAGAAAGACTTTCTAAATCTCTATCTCTTTATATATGTCCTATTCATTCACAATGGATTATACAAAAAAAAGTGTATTGCAAGTGAAATAATATTGATTTCTGCCCTCAGCTTCAAATAAAGTAAATTGAAATGGGAACAATATCAATATGGTGTCTTGATATATTTATAAATATGTGATTATCATTTATTTTTAAAATAATTTATCAAAAAACAAGTCTTTAGTGTTCAAATACTTCAAATCA…	27.65
21	27888460	27892459	gene(BACH1-203)	TTAAGACAGTTTATAGTTTTTATTGTTATTATTAATAAGATCCTGTTTATATTACATATTCCAAGTAGTTATTGTTGGTGTAGAGCAATGCTATTGATTTTTGTAGTTGGGTTGGCTGCATATCTGGCAACCATGATAAACTCTCATTAGTTTCAATAGTCTATTGAGACTGTTGATTTGTCTGGGTAGATGATCACAACACATAGAAATAATAACATTTTATCTCCATAATCCTTATAAATGCTCTCTTTTTTATAATAATTCCTTCTCTCTAGTGCTAGACTAAATAGTAGCTCTATTAATGAATATCCTTGTTTTGTTCTCCTTCCTATAGAAAATACAATTAAAATTCTTATATGCATAATGTTTGGTGTCTTTAGATTTTAGTATTTAATCTTT…	37.3
21	33540706	33544705	gene(RUNX1-214)	CAGTGAATGGTGCTATTTTCTCCCTTTGATTTGCAGGCCCATCAATTCTGGCTATGAGGAAAACAGGACCAGGTATTGGAAGCTGATTCAGAGCCTACACAGCCTTCTGGAGAATCTTACCCCAGCCCTACAAGATATTGCCACCTAGCTGACACTGTAACTGAGTCTTCAAAATGCCATTCCACTGTTTTACCAAACCAGTTGTTTCAAGATGGAGGGAAACATAAGACCAGTGAATTCCACGAGCATGGGCCCACTGCAGCACTTCATTTGCTGTGAAGTGAGTTCCTTGATCAGAAGCAGTTTTTTTATGGAATACCATGATGGTGGATAGGGCAATTCTTTAAGTCCATGGATGGTAGTTTTGGCCAGAAGCATTGCATGCAGGGAAGACAAATC…	44.775
21	27408495	27412494	gene(USP16-203)	AAATATTATCTCAGTGCAGTTTTATTTTACATTTATTTTAATATAAATTAGATTAAGCATATTTTTATGTTTCAGAGCCATTTGCATTTCATGTTCTTTGAAGTTTTTGCTTATATTCTTTTCTTATTTTTTATTCATGTGTTCCTCTGTTTTTACGGAAACACATCAGAAAATGTTTGGTTCCCATCCTGTTTGCTGCCCTTCATTCTTCTGGTATTACAGAGTAGCCTCACAGGGGCTGTTCTTTCAGTTCTTTCTGTTACAACCAGAAATGCCTTTGGGTTTTTAGGCATTTCAGTAACAGGAATCTTGATGAAATGCCTTCTTTTCCTCTATTTGGAAGTAGGTTGCAAGTGGCAAGAGTGATTTTAAAGGGAAAAGTTCTTTACTCTCTTCTGT…	38.675
21	24282253	24286252	gene(APP-203)	GGAATTGAACAATGAGATCACATGGACACAGGAAGGGGAATATCACACTCTGGGGACTGTGGTGGGGTGGGGGGAGGGGGGAGGGATAGCATTGGGAGATATACCTAATGCTAGATGACGAGTTAGTGGGTGCAGCGCACCAGCATGGCACATGTATACATATGTAACTAAGCTGCACAATGTGCACATGTACCCTAAAACTTAAAGTATAATAAAAAAAAAAAAAGATTTGAATTTGCAAATACAAAAAAAAAAAAAAAAAGAAAAAAAAAAAGGATGAGTTCATGTCCTTTGCAGGGACATGGATGAAGCTGGAAGCCATCATCCTCAGCAAACTAACATAGGAACAGAAAACCAAACACTCATGTTCTCACTCATAAGTGGGAGCTGAACAATGAG…	44.3
22	28350036	28354035	gene(PITPNB)	CTAAACAAAGAGAACAAAACACACCAATGAAATGAGCAAAAGCTTCTGAAATTCAGCAGAGAGGAAGACTGATTTCAACTTGAAAGAAATCTCCCTGGAGGAGGCAAGCTCCGACCTACCTAGATCCTGAAGGACATGTCAACTTTGGACAGAGAAAGGAGTCCCAGAAAGGAGGTGAGAACAAGTAGTGTGTTGGAACAGGAAAGCATAGGGTATGGTCCGTGGCACAGCAGTGTGAGGAGAGGAAGAGAATGCTCAAGTGGCAGCTCGAAGAGTGACTGCCCTGGCAAGGCCTGAGCTAGGGAAGAATCAGTCAGTGATCTGAGAATTGGGATTTCCACTTTAGGCATTAGCTAAGTGATCATGAGAAATACTAGCTTACCTGGGCCTCAGGAGGTT…	44.6
22	34214618	34218617	gene(LARGE1-212)	GCCTGACAACTGAGTCGCTGAAACAGGTGTTCTTTCTTACAGGGAGACAATGCCTGCCTCCCCATAACATTTATGCATTGATCCTGCTTCCATGCTCAGGAGCAAATCACAGTAAGCCTAAGCCGACTCCCTCTTAGTGTCATAATTCCCCTTAATCGGGGAAGATTCTGGTCATTTTCAGTTCACTTACATCAGACGTTAGAATCAGAAGCTTGTAGGTAGAATGTCGGCACCCTGCTAAGTGCACTCGACAACTTCATTTCACGTCGGAAGAAACGAAGGCCTAGCATGAAGAGCAAGTGTGCCCCAGATCATCCAGCTCCTCTGGCTGAGGTGATTTGAGATCCTGAGACAGCTGACCCCCTCCAGGGCTCTCTCAATATATCATGCTGCGGCGTG…	45.725
22	29370087	29374086	gene(ZNRF3-203)	AAGGCCTGCATTAATAATACAATGATAAGACCTGTGCTTTCAGTTTGTGTTTTTTAAAGCGGTGATTAGATTTGTCTGGGTGGAGAGCAAAGATGAAGCTATTGGTCTAGTAGAGACCATTGGTCCCCAGATGAGGGCCTGGTGTCTCCGTTGGGTGTTTTGTTTGTTTGTTTGTTTGTTTTTGAGATGGGGTCTTGCTCTGTTGCCAGGCTGGCGTGTAGTGGCACGATCTCGACTCACTGCAACCTCTGCCTCCTGAGTTAAGCAATTCTTCTGCCTCAGCCTCCTGAGTAGCTGGGATTACACGTGCACGCTGCCACACCCAGCTAATTTTTTTTTTTTGTGTGTATTTTAGTAGAGACAGGGTTTCAGCATGTTGCCCAGGCTGGTCTCGAACTC…	46.55
22	24965968	24969967	gene(UPB1-203)	CATTTTCCTTCAGAAGTTTGAACACATTGTTCCATTGTCTTCTAGTTTTTTGGGCATTGTTGAGTAGTCCACAGCCATTTTAATTTGTGACCCATTGTCTATGACTTGTTTTTCTCTGGAAGACTGTAGGAGTTTCTCTTTTTCACCAGTACTCTACAATTTCATAATGATATTCCATTGTGTATATCTATTTTAATCCACTCTAGGCACTCAGTGGGTTCTTTTAGTCTAGAAACTTGGGTTCTGAAGCTCTAGGAAATGTTCTTGCATTATTTCATTCATTATTTTCCCCTCTTTTTTTCTCTTTCTAGACAGTCCTACTATTAGGATGTTGGAACCCTGGACTAGTTCCCTAATTTTGTTATGTATTTCCTCCTTTTTTTTTTTTTTTTTTTTTTT…	46.775
22	46071862	46075861	gene(FBLN1-202)	GCTTCTGGGGGACTCCTGCGAGGCATGTGGGCTGCTTCTCAGACCTGCGGGTACCCCACCTCCCAGATGTTGTCAATGGGATGTGAGGTTCACGAGCACGTCACGGAGCCTCTCCCCTCATAATGTACGTGCGCATCATGGCAAAATGTGCCTGGCCACTGGTTCCTGACGCTGGAAGGCACGAACCCACTCCCCACACCCACAGCCGGCGTTGCTGTGACTGCAGTGTCTGTGTTCTAAGCCCCACTTTTCACATCCATCCCCGCTGCCCGGCCAGAGAGACGTCCTCAGCCCAGAGCCCCACTTTTCACATCCATCCCCGCTGCCCGGCCAGAGAGACATCCTCAGCCCAGAGCTTCCTATCTCCCTCGCCTGCTCCTACCCTCCAGAATAAAATGT…	54.9
13	6093972	6097971	rdna	CTTCAGTGAAGACAAGCTCACGCCCTAATGCGCTATAGGCATAAGCATCATTTGGATCCACTTCGAGAGTTCTCTGGAAGAATTGAATCGCAATATCGTGTTCCCGTTGCAGACCGAAACAGTTCCCTGCAGCACACCAGGCCTCTGGCTGGCGAATTTTTATCCATGTCTGTGAAGTCTTTGGACAGAACTGAAAGAGCAACCTCTTTCGGAGGATGCCAAAGTGTTGTAGAGTAGATCTCCATGCCTTCGACTCTGTAATTCTCAATCCTCCTAACCTCTGAGAATTGTCTTTCAGCTTGCGTGGACTCTGAAAGTTTACAATAGGCCCTTCCGATTTGGCACAGTACCCAACCGGTATTGCGGTGGTGAGAAGCTAGATGGCTCAAGATGCTGATA…	50.925
13	9309607	9313606	rdna	ACATTTTTTTCAGCCCCACCGCGAGTTTGCGTCCGCGGGACTTTTAAGAGGGAGTCACTGCTGCCGTCAGCCAGTAATGCTTCCTCCTTTTTTGCTTTTAGGTTTTGTCTTGCCTTTTTTTTTTTTTCTTTCTTTCTTTCTTTCTTTTTCTTTCTTTCTTTCTTTCTTTCTCGCTCTCGCTCTCTCCCTCCCTCGCTCGTTTTCTCTCTCTCTCGCTCTTGCCCTCTCGCTCTCTCCCTCGCTCGTTTTCTCTCTCTCTCTCTCTCTCTCTCTGTCTCTCGCTCTCGCCCTCTCTCTCTCTCTGTCTCTCTCTCTCTCTCTCTCTCTCTCTCTGTCGCTCTCGCCCTCTCGCTCTCTCTCTGTCTCTGTCTGTGTCTCCCTCCCTCCCTCCCTCCCTCC…	54.525
13	7007861	7011860	rdna	GGGATAACTGGCTTGTGGCGGCCAAGCGTTCATAGCGACGTCGCTTTTTGATCCTTCGATGTCGGCTCTTCCTATCATTGTGAAGCAGAATTCACCAAGCGTTGGATTGTTCACCCACTAATAGGGAACGTGAGCTGGGTTTAGACCGTCGTGAGACAGGTTAGTTTTACCCTACTGATGATGTGTTGTTGCCATGGTAATCCTGCTCAGTACGAGAGGAACCGCAGGTTCAGACATTTGGTGTATGTGCTTGGCTGAGGAGCCAATGGGGCGAAGCTACCATCTGTGGGATTATGACTGAACGCCTCTAAGTCAGAATCCCGCCCAGGCGGAACGATACGGCAGCGCCGCGGAGCCTCGGTTGGCCTCGGATAGCCGGTCCCCCGCCTGTCCCCGCCG…	64.275
13	6224511	6228510	rdna	TCTGTCTGTCTGTCTGTCTCTTTCTTTCTTTCTGTCTCTGTCTTTGTCCCTCTCTCTCCCTCTCTGCCTGTCTCACTGTGTCTGTCTTCTATCTTACTCTCTTTCTCTCCCCGTCTGTCTCTCTCTCACTCCCTCCCTGTCTGTTTCTCTCTCTCTCTCTTTCTGTCTGTTTCTGTCTCTCTCTGTCTGCCTCTCTCTTTCTCTATCTGTCTCTTTCTCTGTCTGTCTGCCCCTCTCTTTCTTTTTCTGTGTCTCTCTGTCTGTCTCTCTCTCTCTCTGTGCCTATCTTCTGTCTTACTCTCTTTCTCTGCCTGTCTGTCTGTCTCTCTCTGTCTCTCCCTCCCTTTCTGCTTCTCTCTCTCTCTCTCTCTCTCTCCCCCCTCCCTGTCTGTTTCTCTC…	48.825
13	7231575	7235574	rdna	GGAGGTGGGTGGACGGGGGGGCCTGGTGGGGTTGCGCGCACGCGCGCACCGGCCGGGCCCCCGCCCTGAACGCGAACGCTCGAGGTGGCCGCGCGCAGGTGTTTCCTCGTACCGCAGGGCCCCCTCCCTTCCCCAGGCGTCCCTCGGCGCCTCTGCGGGCCCGAGGAGGAGCGGCTGGCGGGTGGGGGGAGTGTGACCCACCCTCGGTGAGAAAAGCCTTCTCTAGCGATCTGAGAGGCGTGCCTTGGGGGTACCGGATCCCCCGGGCCGCCGCCTCTGTCTCTGCCTCCGTTATGGTAGCGCTGCCGTTAGCGACCCGCTCGCAGAGGACCCTCCTCCGCTTCCCCCTCGACGGGGTTGGGGGGGAGAAGCGAGGGTTCCGCCGGCCACCGCGGTGGT…	71
14	2667386	2671385	rdna	CCCACGCCCCACGCCCCACGTCCCGGGCACCCGCGGGACACCGCCGCTTTATCCCCTCCTCTGTCCACAGCCAGCCCCACCCCACCACGCAACCCACGCACACACGCTGGAGGTTCCAAAACCACACGGTGTGACTAGAGCCTGACGGAGCGAGAGCCCATTTCACGAGGTGGGAGGGGTGGGGGTGGGGTGGGTTGGGGGTTGTGGGGTCTGTGGCGAGCCCGATTCTCCCTCTTGGGTGGCTACAGGCTAGAAATGAATATCGCTTCTTGGGCGGAGGGGCTTCCTTAGGCCATCACCGCTTGCGGGACTACCTCTCAAACCCTCCCTTGAGGCCACAAAATAGATTCCACCCCACCCATCGACGTTTCCCCCGGGTGCTGGATGTATCCTGTCAAG…	45.425
14	2534770	2538769	rdna	GTTGTGGGGTCTGTGGCGAGCCCGATTCTCCCTCTTGGGTGGCTACAGGCTAGAAATGAATATCGCTTCTTGGGCGGAGGGGCTTCCTTAGGCCATCACCGCTTGCGGGACTACCTCTCAAACCCTCCCTTGAGGCCACAAAATAGATTCCACCCCACCCATCGACGTTTCCCCCGGGTGCTGGATGTATCCTGTCAAGAGACCTGAGCCTGACACCGTCGAATTAAACACCTTGACTGGCTTTGTGTGTTTGTTTGTTTCTGAGATGGAGTCTTGCTCTGTCCCCCAGGCTGGAGTGCAGTGGCGTGATCTCAGCTCACTGGAACCTCTGCCTCCTGGGTTCAAGTGATTCTCCTGTCTCAGCGCCACCATGGCCGGCTCATTTTTTTTTTTTTTTTT…	44.275
14	2637034	2641033	rdna	CGATCCTCTTCTTCCCCCCGAGCGGCTCACCGGCTTCACGTCCGTTGGTGGCCCCGCCTGGGACCGAACCCGGCACCGCCTCGTGGGGCGCCGCCGCCGGCCACTGATCGGCCCGGCGTCCGCGTCCCCCGGCGCGCGCCTTGGGGACCGGGTCGGTGGCGCCCCGCGTGGGGCCCGGTGGGCTTCCCGGAGGGTTCCGGGGGTCGGCCTGCGGCGCGTGCGGGGGAGGAGACGGTTCCGGGGGACCGGCCGCGACCGCGGCGGCGGTGGTGGGGGGAGCCGCGGGGATCGCCGAGGGCCGGTCGGCCGCCCCGGGTGCCGCGCGGTGCCGCCGGCGGCGGTGAGGCCCCGCGCGTGCGTCCCGGCTGCGGTCGGCCGCGCTCGAGGGGTCCCCGTGGC…	70.125
14	2201346	2205345	rdna	TCGCACGAAAGCCGCCGTGGCGCAATGAAGGTGAAGGCCGGCGCGCTCGCCGGCCGAGGTGGGATCCCGAGGCCTCTCCAGTCCGCCGAGGGCGCACCACCGGCCCGTCTCGCCCGCCGCGCCGGGGAGGTGGAGCACGAGCGCACGTGTTAGGACCCGAAAGATGGTGAACTATGCCTGGGCAGGGCGAAGCCAGAGGAAACTCTGGTGGAGGTCCGTAGCGGTCCTGACGTGCAAATCGGTCGTCCGACCTGGGTATAGGGGCGAAAGACTAATCGAACCATCTAGTAGCTGGTTCCCTCCGAAGTTTCCCTCAGGATAGCTGGCGCTCTCGCAGACCCGACGCACCCCCGCCACGCAGTTTTATCCGGTAAAGCGAATGATTAGAGGTCTTGGGGC…	68.4
14	2199688	2203687	rdna	GAGCTTCCGCGTCGGGGCGGGGCGGCTCCGCCGCCGCGTCCTCGGACCCGTCCCCCCGACCTCCGCGGGGGAGACGGGTCGGGGCGTGCGGCGCCCGTCCCGCCCCCGGCCCGTGCCCCTCCCTCCGGTCGTCCCGCTCCGGCGGGGCGGCGCGGGGGCGCCGTCGGCCGCGCGCTCTCTCTCCCGTCGCCTCTCCCCCTCGCCGGGCCCGTCTCCCGACGGAGCGTCGGGCGGGCGGTCGGGCCGGCGCGATTCCGTCCGTCCGTCCGCCGAGCGGCCCGTCCCCCTCCGAGACGCGACCTCAGATCAGACGTGGCGACCCGCTGAATTTAAGCATATTAGTCAGCGGAGGAGAAGAAACTAACCAGGATTCCCTCAGTAACGGCGAGTGAACAGGGA…	73.525
15	2745345	2749344	rdna	AGACTTTTCTCTCGGTCACGTGTGGCGTCCGTACTTCTCCTATTTCCCCGATAAGCTCCTCGACTTCAACATAAACGGCGTCCTAAGGGTCGATTTAGTGTCATGCCTCTTTCACCGCCACCACCGAAGATGAAAGCAAAGATCGGCTAAATACCGCGTGTTCTCATCTAGAAGTGGGAACTTACAGATGACAGTTCTTGCATGGGCAGAACGAGGGGGACCGGGGACGCGGAAGCCTGCTTGAGGGAGGAGGGGTGGAAGGAGAGACAGCTTCAGGAAGAAAACAAAACACGAATACTGTCGGACACAGCACTGACTACCCGGGTGATGAAATCATCTGCACACTGAACACCCCCGTCACAAGTTTACCTATGTCACAGTCTTGCTCATGTATGCTTG…	49.675
15	3552969	3556968	rdna	AAGCTCGCTTGATCTTGATTTTCAGTACGAATACAGACCGTGAAAGCGGGGCCTCACGATCCTTCTGACCTTTTGGGTTTTAAGCAGGAGGTGTCAGAAAAGTTACCACAGGGATAACTGGCTTGTGGCGGCCAAGCGTTCATAGCGACGTCGCTTTTTGATCCTTCGATGTCGGCTCTTCCTATCATTGTGAAGCAGAATTCACCAAGCGTTGGATTGTTCACCCACTAATAGGGAACGTGAGCTGGGTTTAGACCGTCGTGAGACAGGTTAGTTTTACCCTACTGATGATGTGTTGTTGCCATGGTAATCCTGCTCAGTACGAGAGGAACCGCAGGTTCAGACATTTGGTGTATGTGCTTGGCTGAGGAGCCAATGGGGCGAAGCTACCATCTGTGG…	61.325
15	4198673	4202672	rdna	CGGCCCGGCCAGCCCCGGCTCATTTAAAGGCACCAGCCGCCGTTACCGGGGGATGGGGGAGTCCGAGACAGAATGACTTCTTTATCCTGCTGACTCTGGAAAGCCCGGCGCCTTGTGATCCATTGCAAACCGAGAGTCACCTCGTGTTTAGAACACGGATCCACTCCCAAGTTCAGTGGGGGGATGTGAGGGGTGTGGCAGGTAGGACGAAGGACTCTCTTCCTTCTGATTCGGTCTGCACAGTGGGGCCTAGGGCTGGAGCTCTCTCCGTGCGGACCGCTGACTCCCTCTACCTTGGGTTCCCTCGGCCCCACCCTGGAACGCCGGGCCTTGGCAGATTCTGGCCCTTCCTGGCCCTTCAGTCGCTGTCAGAAACCCCATCTCATGCTCGGATGCCCC…	51.475
15	3282040	3286039	rdna	CTCTTTCTCGATTCCGTGGGTGGTGGTGCATGGCCGTTCTTAGTTGGTGGAGCGATTTGTCTGGTTAATTCCGATAACGAACGAGACTCTGGCATGCTAACTAGTTACGCGACCCCCGAGCGGTCGGCGTCCCCCAACTTCTTAGAGGGACAAGTGGCGTTCAGCCACCCGAGATTGAGCAATAACAGGTCTGTGATGCCCTTAGATGTCCGGGGCTGCACGCGCGCTACACTGACTGGCTCAGCGTGTGCCTACCCTACGCCGGCAGGCGCGGGTAACCCGTTGAACCCCATTCGTGATGGGGATCGGGGATTGCAATTATTCCCCATGAACGAGGAATTCCCAGTAAGTGCGGGTCATAAGCTTGCGTTGATTAAGTCCCTGCCCTTTGTACACACC…	75.025
15	3126469	3130468	rdna	GTCTGTTTCTGTCTCTCTCTGTCTGTCTATGTCTTTCTCTGTCTGTCTCTTTCTCTGTCTGTCTGCCTCTCTCTTTCTTTTTCTGTGTCTCTCTGTCGGTCTCTCTCTCTCTGTCTGTCTGTCTGTCTCTCTCTCTCTCTCTCTGTGCCTATCTTCTGTCTTACTCTCTTTCTCTGCCTGTCTGTCTGTCTCTCCCTCCGTTTCTGTTTCTCTCTCTCTCTCTCTCTCTCTCCCCCTCTCCCTGTCTGTTTCTCTCCGTCTCTCTCTCTTTCTGTCTGTTTCTCACTGTCTCTCTCTGTCCATCTCTCTCTCTCTCTGTCTGTCTCTTTCGTTCTCTCTGTCTGTCTGTCTCTCTCTCTCTCTCTCTCTCTCTCTCTCTCTCTCTCTCTGTCTCTCACT…	50.425
21	3850890	3854889	rdna	TGTCTCACTGTGTCTGTCTTCTGTCTTACTCTCTTTCTCTCCCCGTCTGTCTCTCTCTCTCTCTCTCCCTCCCTGTTTGTTTCTCTCTCTCCCTCCCTGTCTGTTTCTCTCTCTCTCTTTCTGTCTGTTTCTGTCTCTCTCTGTCTGTCTATGTCTTTCTCTGTCTGTCTCTTTCTCTGTCTGTCTGCCTCTCTCTTTCTTTTTCTGTGTCTCTCTGTCGGTCTCTCTCTCTCTGTCTGTCTGTCTGTCTCTCTCTCTCTCTCTCTGTGCCTATCTTCTGTCTTACTCTCTTTCTCTGCCTGTCTGTCTGTCTCTCCCTCCCTTTCTGTTTCTCTCTCTCTCTCTCTCTCTCTCCCCCTCTCCCTGTCTGTTTCTCTCCGTCTCTCTCTCTTTCTGTCT…	50.8
21	5559071	5563070	rdna	GCTGTCGCTGCGCTTCTGGGCCCGCGGCGGGCGTGGGGCTGCCCGGGCCGGTCGACCAGCGCGCCGTAGCTCCCGAGGCCCGAGCCGCGACCCGCGGGGACCCGCCGCGCGTGGCGCGGGAGGCTGGGGACGCCCTTCCCGGCCCGGTCGCGGGTCCGCGCTCATCCTGGCCGTCTGAGGCGGCGGCCGAATTCGTTTCCGAGTCCCCGTGGGGAGCCGGGGACCGTCCCGCCCCCGTCCCCCGGGTGCCGGGGAGCGGTCCCCGGGCCGGGCCGCGGTCCCTCTGCCGCGATCCTTTCTGGCGAGTCCCCGTGCGGAGTCGGAGAGCGCTCCCTGAGCGCGCGTGCGGCCCGAGAGGTCGCGCCTGGCCGGCCTTCGGTCCCTCGTGTGTCCCGGTCG…	78.25
21	4209671	4213670	rdna	CGGTGGCGCTCTCTCGGCTCACTGAAACCTCTGCTTCCCGGGTTCCAGTGATTCTTCTTCGGTAGCTGGGATTACAGGTGCGCACCATGACGGCCGGCTCATCGTTCTATTTTTAGTAGAGACGGGGTTTCTCCGCGTTGGCCACGCTGGTCTCGAACTCCTGACCACAAATGATCCGCCTTCCTGGGCCTCCCAAAGTGCTGGGACGACAGGCCTGAGCCGCCGGGATTTCAGCCTTTAAAAGCGCGGGCCCTGCCACCTTTCGCTGCGGCCCTTACGCTCAGAATGACGTGTCCTCTCTGCCATAGGTTGACTCCTTGAGTCCCCTAGGCCATTGCACTGTAGCCTGGGCAGCAAGAGCCAAACTCCGTCTCCTCACCTCCCCGCGCACATAATAAC…	51.15
21	3281823	3285822	rdna	AAGGATCTGGTATTCTACGATCATGAGTTCACTTCAGAGTTTGTTCAAGACATACGTTTCGTAAGGAAACATCTTAGTTAGAAGTTATTCAGCAGTAGGTACCATCCCTAAGTATTTTTCACCAAATTCGTGACAATAAAGAGCTATCTAACCAGAAAAATTAGCGAGTACCGGCACCATCCATAGGGCTTTGTCTTTACGCTTCATTAGCACTTACCATGCCTTACAATGTCTAGGATTGACCCTGATAGCATTTCGAAAACAAGCTAATGCTTTGTCCAGTTCTTCAGTGAAGACAAGCTCACGCCCTAATGCGCTATAGGCATAAGCATCATTTGGATCCACTTCGAGAGTTCTCTGGAAGAATTGAATCGCAATATCGTGTTCCCGTTGCAGACC…	50.2
21	3377727	3381726	rdna	TCTCCCACTCCCAACCTCAGGTGGTCCGCCTGCCTTAGCCTCCCAAAGTGCTGGGATGACAGGCGTGAGCCACCGCGCCCAGCCTCTCTCTCTCTCTCTCTCTCTCTCTCTCTCTCTCTCTCTCTCTCGCTCGCTTGCTTGCTTGCTTTCGTGCTTTCTTGCTTTCCCGTTTTCTTGCTTTCTTTCTTTCTTTCGTTTCTTTCATGCTTGCTTTCTTGCTTGCTTGCTTGCTTTCGTGCTTTCTTGCTTTCCTGTTTTCTTTTTCTTTCTTTCTTTCTTTCTTTCTTTTGTTTCTTTCTTGCTTGCTTTCTTGCTTGCTTGCTTGCTTTCGTGCTTTCTTGCTTTCCTGTTTTCTTTCTTTCTTTCTTTCTTTTGTTTCTTTCTTGCTTGCTTTCTTGC…	59.7
22	4875240	4879239	rdna	TCCATAGGGCTTTGTCTTTACGCTTCATTAGCACTTACCATGCCTTACAATGTCTAGGATTGACCCTGATAGCATTTCGAAAACAAGCTAATGCTTTGTCCAGTTCTTCAGTGAAGACAAGCTCACGCCCTAATGCGCTATAGGCATAAGCATCATTTGGATCCACTTCGAGAGTTCTCTGGAAGAATTGAATCGCAATATCGTGTTCCCGTTGCAGACCGAAACAGTTCCCTGCAGCACACCAGGCCTCTGGCTGGCGAATTTTTATCCATGTCTGTGAAGTCTTTGGACAGAACTGAAAGAGCAACCTCTTTCGGAGGATGCCAAAGTGTTGTAGAGTAGATCTCCATGCCTTCGACTCTGTAATTCTCAATCCTCCTAACCTCTGAGAATTGTCTT…	50.7
22	5342510	5346509	rdna	TGACCACAAATGATCCACCTTCCTGGGCCTCCCAAAGTGCTGGAAACGACAGGCCTGAGCCGCCGGGATTTCAGCCTTTAAAAGCGCGGGCCCTGCCACCTTTCGCTGCGGCCCTTACGCTCAGAATGACGTGTCCTCTCTGCCGTAGGTTGACTCCTTGAGTCCCCTAGGCCATTGCACTGTAGCCTGGGCAGCAAGAGCCAAACTCCGTCCCCCCACCTCCCCGCGCACATAATAACTAACTAACTAACTAACTAACTAAAATCTCTACACGTCACCCATAAGTGTGTGTTCCCGTGAGGAGTGATTTCTAAGAAATGGTACTGTACACTGAACGCAGTGGCTCACGTCTGTCATCCCGAGGTCAGGAGTTCGAGACCAGCCCGGCCAACGTGGTGA…	50.25
22	5402146	5406145	rdna	TCTTGCTTTCCTGTTTTCTTTCTTTCTTTCTTTCTTTTGTTTCTTTCTTGCTTGCTTTCTTGCTTGCTTGCTTTCGTGCTTTCTTGTTTTCTCGCTTTCTTTCTTTCTTTTGTTTCTTTCCTGCTTGCTTTCTTGCTTGATTGCTTTCGTGCTTTCTTGCTTTCTTGTTTTCTTTCTTTCTTTTGTTTCTTTCTTTCTTGCTTCCTTGTTTTCTTGCTTTCTTGCTTGCTTGCTTTCGTGCTTTCTTGTTTTCTTGCTTTCTTTCTTTTGTTTCTTTCTTGCTTGCTTTCTTGCTTCCTTGTTTTCTTGCTTTCTTGCTTGCTTGCTTTCGTGCTTTCTTGCTTTCTTTTCTTTCTTTCTTTTCTTTTTCTTTCTTTCTTTCTTTCTTGCTTTCTTTTC…	62.15
22	5305756	5309755	rdna	TTTTTTGCAAAAGAAGCTCAAGTACATCTAATCTAATCCCTTACCAAGGCCTGAATTCTTCACTTCTGACATCCCAGATTTGATCTCCCTACAGAATGCTGTACAGAACTGGCGAGTTGATTTCTGGACTTGGATACCTCATAGAAACTACATATGAATAAAGATCCAATCCTAAAATCTGGGGTGGCTTCTCCCTCGACTGTCTCGAAAAATCGTACCTCTGTTCCCCTAGGATGCCGGAAGAGTTTTCTCAATGTGCATCTGCCCGTGTCCTAAGTGATCTGTGACCGAGCCCTGTCCGTCCTGTCTCAAATATGTACGTGCAAACACTTCTCTCCATTTCCACAACTACCCACGGCCCCTTGTGGAACCACTGGCTCTTTGAAAAAAATCCCAGAA…	47
22	5677278	5681277	rdna	AACAAGTACCGTAAGGGAAAGTTGAAAAGAACTTTGAAGAGAGAGTTCAAGAGGGCGTGAAACCGTTAAGAGGTAAACGGGTGGGGTCCGCGCAGTCCGCCCGGAGGATTCAACCCGGCGGCGGGTCCGGCCGTGTCGGCGGCCCGGCGGATCTTTCCCGCCCCCCGTTCCTCCCGACCCCTCCACCCGCCCTCCCTTCCCCCGCCGCCCCTCCTCCTCCTCCCCGGAGGGGGCGGGCTCCGGCGGGTGCGGGGGTGGGCGGGCGGGGCCGGGGGTGGGGTCGGCGGGGGACCGTCCCCCGACCGGCGACCGGCCGCCGCCGGGCGCATTTCCACCGCGGCGGTGCGCCGCGACCGGCTCCGGGACGGCTGGGAAGGCCCGGCGGGGAAGGTGGCTCGG…	71.1
