# Supplementary material for: Comparative analysis of predicted DNA secondary structures infers complex human centromere topology
Source: Am J Hum Genet. 2024 Nov 18;111(12):2707–19. doi: 10.1016/j.ajhg.2024.10.016 (PMC11639080; doi:10.1016/j.ajhg.2024.10.016)
Supplement: Table S5. Sequences and data derived and evaluated in the study for linear DNA of 500 and 1,000 bp [file mmc6.xlsx]

## Sheet: CHM13 500bp sequences
Chromosome	Region	Start	Stop	Sequence	MFE	FETE	ED
1	active	121964847	121965346	CTCAGTAACTTCCTTGTGTTGTGTGTATTCAACTCACAGAGTTGAACGATCCTTTACACAGAGCAGACTTGAAACACTCTTTTTGTGGAATTTGCAAGTGGAGATTTCAGCCGCTTTGAGGTCAATGTTAGAATATGAAATATCTTCCTATAGAAACTAGACAGAATGATTCTCAGAAACTCCTTTGTGATGTGTGCGTTCAACTCACAGAGTTTAACCTTGCTTTTCATAGAGCAGTTAGGAAACACTCTGTGTGTAAAGTCTGCAAGTGGATATTCAGACCTCCTTGAGGCCTTCGTTGGAAACGGGATTTCTTCATATTCTGCTAGACAGAAGAATTCTCAGTAACTTCGTTGTGTTGTTTGTATTCAACTCACAGAGTTGAACGATCCTTTACAC…	-54.8	-70.62	199.83
1	active	123981110	123981609	GCAGTTAGGAAACACTCTGTTTGTAAAGTCTGCAAGTGGATATTCAGACCTCGTTGAGACCTTCGTTGGAAACGGGATTTCTTCATATTCTGCTAGACAGAAGAATTCTCAGTAACTTCCTTGTGTTGTGTTTATTCAACTCACAGAATTGAATGATCCTTTACACAGAGCAGACTTGAAACACTCTTTTTGTGGAATTTGCAAGTGGAGATTTCAGCCGCTTTGTGGTCAATGGTAGAAAAGGAAATATCTTCGTATAAAGACTAGACAGAATGATTCTCAGAAACTCCTTTGTGATGTGTGCGTTCAACTCACAGAGTTTAACCTTTCTGTTCATAGAGCTGTTAGGAAACACTCTGTTTGTAAAGTCTGCAAGTGGATATTCAGACCTCCTTGAGG…	-54.6	-70.51	201.01
1	active	123910159	123910658	TTATGCTAGACAGAAGAATTCTCAGTAACTTCCTTGTGTTGTGTGTATTCAACTGACAGAGTTGAACTTTCATTTAGAGAGAGCAGATTTGAAACACTGTTTTTGTGGAATTTGCAAGTGGAGATTTCAAGCGCTTTGGGGCCAAAGGCAGAAAAGGAAATATCTTCGTATAAAAACTAGACAGAATCATTCTCAGAAACTGCTGCGTGGTGTGTGCGTTCAACTCTCAGAGTTTAACTTTTCTTTTCATTCAGCGGTTTGGAAACACTCTGTTTGTAAAGTCTGCACGTGGAAATTTTGACCACATAGAGGCCTTCGTTGGAAACGGGTTTTTTTCATGTAAGGCTAGACAGAAGAATTCCCAGTAACTTCCTTGTGTTGTGTGCATTCAACTCACAG…	-60.3	-76.23	127.89
1	active	122121096	122121595	ACTCACAGAGTTTAACCTTTCTGTTCATAGAGCAGTTAGGAAACACTCTGTTTGTAAAGTCTGCAAGTGGATATTCAGACCTCTTTGAGGCCTTCGTTGGAAACGGGATTTCTTCATATTCTGCTAGACAGAAGAATTCTCAGTAACTTCCTTGTGTTGTGTGTATTCAACTCACAGAGTTGAACGATCCTTTACACAGAGCAGACTTGAAACACTCTTTTTGTGGAATTTGCAAGTGGAGATTTCAGCCGCTTTGAGGTCAATAGTATAAAAGGAAATATCTTCGTAGAAAAACTAGACAGAATGATTCTCAGAAACTCCTTTGTGATGTGTGTGTTCAACTCACAGAGTTTAACCTTTCTTTTCATAGAGCAGTTAGTAAACACTCTGTTTATAAAG…	-53.5	-69.73	172.68
1	active	125654782	125655281	TTCCAACGAAGGCCTCAAAGGGGTCTGAATATCCACTTGCAGACTTTATAAACAGAGTGTTTACTAACTGCTCTATGAAAAGAAAGGTTAAACTCTGTGAGTTGAACACACACATCACAAAGGAGTTTCTGAGAATCATTCTGTCTAGTTTTTCTACGAAGATATTTCCTTTTCTACTATTGACCTCAAAGCGGCTGAAATCTCCACTTGCAAATTCCACAAAAAGAGTGTTTCAAGTCTGCTCTGTGTAAAGGATCGTTCAACTCTGTGAGTTGAATACACACAACACAAGGAAGTTTCTGAGAAATATTCTGTCTAGCAGAATATGAAGAAATCCCGTTTCCAACGAAGGCCTCAAGGAGGTCTGAATATCCACTTGCAGACTTTACAAACAGAGTG…	-54.8	-69.93	147.76
2	active	93519846	93520345	GCAGTTTTGAAACACTCTTTTTGTAATATCTGCAAGAGGATATTTGGATAGCTTTGAGGATTTCGTTGGAAACGGGATTGTCTTCATATAAACTCTAGACAGAAGCATTCTCAGAAGCTTCATTGGGATGTTTCAATTGAAGTTGCAGTGTTGAACAGTCCCTTTCATAGAGCAGGTTTGAAACACTCTTTTTGTAGTATCTGGATGTGGACATTTGGAGCGCTTTCAGGCCTATGGTTTAAAAGGAAATATCTTCCCCTGAAAACTAGACAGAAGCATTCTCAGAAACTTATTTGTGATGTGTGCCCTCAACTAAGAGTGTTGAAGCATTCTTTTGATAGAGCAGTTTTGAAACACTCTTTTTGTGGAATCTGCAAGTGGATATTTGTCTAGCTTTGA…	-48.4	-66.5	186.93
2	active	94019741	94020240	TTTGAGGATTTCGTTGGAAACGGGATTGTCTTCATATAAACTCTAGACAGAAGCATTCTCAGAAGCTTCATTGGGATGTTTCAATTGAAGTCACAGTGTTGAACAGTCCCTTTCATAGAGCAGGTTTGAAACACTCTTTTTGTAGTATCTGGAAGTGGACATTTGGAGCGCTCTCAGGACTACGGTGAAAAAGGAAATATCTTCCAATAAAAGCCAGATAGAAGCAATGTCAGAAACATTTTCATGATGTATCTACTCAGCTAACAGAGTTGAACCTTTCTTTCGAGAGAGCAGTTTTGAAACACTCTTTTTGTGGAATCTGCAAGTGGATATTTGTCTAGCTTTGAGGATTTCGTTGGAAACGCGATTACATATAAAAAGCAGACAGCAGCATTCCCA…	-45.5	-64.4	172.71
2	active	92448021	92448520	CTTTCAGAGAGCAGGTTTGAAACACTCTTTTTATACTATCTGGATGTGGACATTTGGAGCGCTTTCAGGCCTATGGTGAAAAAGGAAATATCTTCTCCTGAAAACTAGACAGAAGCATTCTCAGAATCTTATTTGTGATGTGCGTCCTCAACTAACAGTGTTGAAGCTTTCTTTTGATAGAGCAGTTTTGAAACACTCTTTTTGTAAAATCTGCAAGAGGATATTTTGATAGCTTTGAGGATTTCGTTGGAAACGGGATTGTCTTCATATAAATTCTAGACAGAAGCATTCTCAGAAGCTTCATTGGGATGTTTCAATTGAAGTCACAGTGTTGAACAGTCCCTTTCATAGAGCAGGTTTGAAACACTCTTTTTGTAGTATCTGGAAGTGGACATTTGG…	-37.5	-58.16	210.98
2	active	93131204	93131703	GTGATAAAGGTAATATCTTCCAATAAAAGCTAGATAGAAGCAATGTCAGAAACTTTTTCATGATGTATCTACTCAGCTAACAGAGTTGAACCTTTCTTTTGAGAGAGCAGTTTTGAAACACTCTTTTTGTGGAATCTGCAAGTGGATATTTGTCTAGCTTTGAGGATTTCGTTGGAAACGGGATTACATATAAAAAGCAGACAGCAGCATTCCCAGTAACTTCTTTGTGATGTTTGCATTCAAGTCACAGAGTTGAACATTCCCTTTCATAGAGCAGGTTTGAAACACTTTTTTTGTAGTATCTGGATGTGGACATTTGGAGCGCTTTCAGGCCTATGGTGAAAAAGGAAATATCTTCCAATAAAAGCTAGATAGAAGCAATGTCAGAAACTTTTTCAT…	-40.5	-59.7	184.82
2	active	94334255	94334754	CCCAGAAACTTCTTTGTGATGTTTGCATTCAAGTCACAGAGTTGAACATTCCCTTTCGTAGAGCAGGTTTGAAACACTCTTTTTGTAGTATCTGGATGTGGACATTTGGAGCGCTCTCAGGCCTATGGTGAAAAAGGAAATATCTTCCCCTGGAAACTACACAGAAGCATTCTCAGAAACTTATTTGTGATGTGCGCCCTCAACTAACAATGTTGAACCTTTCTGTTGATAGAGTAGTTTTGAAACACTCTTCTTGTAAAATCTGCAAGAGGATATTTGGATAGCTTTGAGGATTTCGTTGGAAACGGGATTGTCTTCATATTAACCCTAGACAGTAGCATTCTCAGAAGGTTCATTGGGATGTTTCAATTGAAGTCACAGTGTTGAACAGTCACTTTC…	-46.4	-64.53	171.9
3	active	92319462	92319961	TTACAAAAAGAGTGTTAGAAAACTGCTCTTTCCAAAGTAAGGTTCAACTCTGTGAGTTGAATGCACACATAACAATCAAGAAGTTTCTGAGAATTCTTCTGTCCTGGTTTATATGAAGAAATCCCGTTTCCAACGAAGGCCTCAAAGACGTTTAAATATCCACTTGCAGACTTCACAAACAGAGGGTTTCCAAACTGCTCTATGAAAAAAAAGGTTAAACTCTGTCAGTTGAACGCACACATCACAAAGTAGCTTCTGAGAATGATACTGTCTAGTTTTTATACGAAGATATTTCCTTTCTACCATTGGCGTCAAAGCGCTAGAATTCTCCACTTGCAAATTCCACAAAAAGAGTGTTTCCAATCTGCTCTGTCTAAAGGAAGGTTCAACTCTGTGAGT…	-49.6	-62.64	134.82
3	active	91920724	91921223	TTCAACCCTGTGAGTTGAATACACACACACAGAAAAAAATTCACTGAGAATTCTATTGTCTATCATTACCCGAAGAAATCCCGTTTACTACGAAGGCCTCAAAGAGGTCCAAATATCCAGCTGCAGACATTACAAACTGAGTGTTTCCAAAGTGCTCTATGAAAAGAAGTGTTAAACACTGTGAGTTCAATGCACACATCCCAAAGCAGTTTCTGAGAATGATTCCGTCTATTTTTTCTACGAAGATATTTCCTTTTCTACCGTTGGCCTCAAAGCGCTTGAAATCTCCACTTGCAAATTCCACAAAAAGAGAGTTTCAAATCTGCTCTGTCTAAAGGAAGGTTCAACTCTGTGAGTTGAATACACACCACAAAAAGAAGTTACTGAGAATTCTTCTGT…	-46.2	-60.4	130.26
3	active	92551412	92551911	CTAAATACACCCTTGCAAATTCTACAAAGAGACTGTTTCATAACTGCTCTATAGGAAGAAAGGTTGAACTCTGTGAGTTGAATGCAGAGATCACAACGTGGTTTCTGCGAATGATTCTTTGTAGTTTTTACATGAAGATATTTCGTTGTCAACCGTAGGCTTCAAAGCACTCAAAGTATTCACTTGGAACTTTTACAAAAAGAGTGTTAGAAAACTGCTCTTTCCAAAGTAAGGTTCAACTCTGTGAGTTGAATGCACACATAACAATCAAGAAGTTTCTGAGAATTCTTCTGTCCTGGTTTATATGAAAAAATCCCGTTTCCAACGAAGGCCTCAAAGACGTTTAAATATCCACTTGCAGACTTCACAAACAGAGGGTTTCCAAACTGCTCTATGAAA…	-44.5	-61.92	201.3
3	active	91837265	91837764	ACGAAGGCCTCAAAGACGTTTAAATATCCACTTGCAGACTTCACAAACAGAGTGTTTCCAAACTGCTCTATGAAAAGAAAGGGTAAACACTGTGAGTTGAACGCACACATCACAAAGTAGTTTCTGAGAATGATACTGTCTAGTTTTTATACGAAGATATTTCCTTTTGTACCATTGGCCTCATACTGCTAGAATTTTCCACTTGCAAATTCCACAAAAAGAGTGTTTCCAATCTGCTCTGTCTAAAGGAAGGTTCAACTCTGTGAGTTGAGTACACACACACAAAGAAGCTACTGAGAATTCTTTTGTCAAGAATTATAAGAAGAAATCCCGTTTCCAACCAAGGCCTCAAAGAGTTCCAAATATCCACTTGCACACTGCACAAACTAAGTCTTTCCA…	-36.5	-52.86	181.04
3	active	92067144	92067643	CAACTCTGTGAGTTTAATACACACATCACAAAGCAGTTTCTGAGAATGATACTGTCTAGTTTTTATACGAAGATATTTCCTTTTGTACCATTGGCCTCATACTGCTAGAATTTTCCACTTGCAAATTCCACAAAAAGAGTGTTTCCAATCCGCTCTGTCTAAAGGAAGGTTCAACTCTCTGATTTGAATACATACATCCCAAAAGAAGTTACTGAGAATTCTTCTGTCTAGCATTATGTGAAGAAATCCCGTTTCCAACGAAAGCCTCAAAGAGGCCCAAATATCCAGTTGCAGCATTTACAAACTGACTGTTTCCAAACTCATCTATGAAAAGAAAGGTTAAACTCTGTGAGTTGAATGCACATATCACAAAGTAGTTCCTGAGAATGATTCTGTCTA…	-37.6	-54.62	170.58
5	active	48000614	48001113	GGTTTTTTTCATATAAGGCTAGACAGAAGAATTCCCAGTAACTTCCTTGTGTTGTGTGTGTTCAACTCACAGAGTTGAACTTTCATTTACACAGAGCAGATTTGAAACACTCTTTTTGTGGAATTTGCAGGTGGAGATTTCAAGCGCTTTGAGGCCAAAGGCAGAAAAGGAAATATCTTCGTATAAAAACTAGACAGAATCATTCTCAGAAACTGCTCTGCGATGTGTGCGTTCAACTCTCAGAGTTTAACTTTTCTTTTCATTCAGCAGTTTGGAAACACTCTGTTTGTAAAGTCTGCACGTGGATAATTTGACCACTTAGAGGCCTTCGTTGGAAACGGGTTTTTTTCCTGTAAGGCTAGACAGAAGAATTCTCAGTAACTTCCTTGTGTTGTGTGT…	-59.9	-74.63	139.26
5	active	47298806	47299305	TGCTCTGCGATGTGTGCGTTCAACTCTCAGAGTTTAACTTTGCTTTTCATTCAGCAGTTTGGAAACACTCTGTTTGTAAAGTCTGCACGTGGATAATTTGACCACTTAGAGGCCTTCGTTGGAAACGGGTTTTTTTCATGTAAGGCTAGACAGAAGAATTCTCAGTAACTTCCTTGTGTTGTGTGTATTCAACTCACACAGTTGAACGATCCTTTACACAGAGCAGACTTGTAACACTCTTTTTGTGGAATTTGCAAGTGGAGATTTCAGCCGCTTTGAAGTCAAAGGTAGAAAAGGAAATATCTTCCTATAAAAACTAGACAGAATGATTCTCAGAAACTCCTTTGTGATGTGTGCGTTCAACTCACAGAGTTTAACCTTTCTTTTCATAGAGCAGTT…	-54.4	-69.06	159.05
5	active	49024671	49025170	TGAAACACTCTTTTTGTGCAATTGGCAAGTGGAGATTTCAAGCGCTTTAAGGTCAATGGCAGAAAAGGAAATATCTTCGTTTCAAAACTAGACAGAATCATTCCCACAAACTGCGTTGTGATGTGTTCGTTCAACTCACAGAGTTTAACCTTTCTTTTCATAGAGCAGTTAGGAAACACTCTGTTTGTAAATTCTGTAAGTGGATATTCTGACATCTTGTGGCCTTCGTTGGAAACGGGATTTCTTCATATTCTGCTAGACAGAAGAATTCTCAGAATCTTCCTTGTGTTGTGTGTATTCAACTCACACAGTTGAACGATGGTTTACACAGAGCAGATTTGAAACACTCTTTTTGTGGAATTTGCAAGTGGAGATTTCAGCCGCGTTGAGGTCAATGGT…	-55	-71.57	184.07
5	active	48111422	48111921	CTTGTGTTGTGTGTATTCAACTCACAGAGTTGAACGATCCTTTACACAGAGCAGACTTGAAACACTCTTTTTGTGGAATTTGCAAGTGGAGATTTCAGCCGCGTTGAGGTCAATGGTAGAAAAGGAAATATCTTCGTATAAAAACTAGACAGAATGATTCTCAGAAACTCCTTTGAGATGTGTGTGTTCAACTCACAGAGTTTAACCTTTCTTTTCATAGAGCAGTTAGGAATCACTCTGTTTGTAAAGTCTGCAAGTGGATATTCAGACCTCTTTGAGGCCTTCGTTGGAAACGGGTTTTTTTCATATAAGGCTAGACAGAAGAATTCCCAGTAACTTCCTTGTGTTGTGTGTGTTCAACTCACAGAGTTGAACTTTCATTTACACAGAGCAGATTTG…	-58.7	-74.36	129.65
5	active	48256752	48257251	TCGTTGGAAACGGGTTTTTTTCATATAAGGCTAGACAGAAGAATTCCCAGTAACTTCCTTGTGTTGTGTGTGTTCAACTCACAGAGTTGAACTTTCATTTACACAGAGCAGATTTGAAACACTCTTTTTGTGGAATATGCAAGTGGAGATTTCAAGCGCTTTGAGGCCAAAGGCAGAAAAGGAAATATCTTCGTATAAAAACTAGACAGAATCATTCTCAGAGACTGCTCTGTGATGTGTGCGTTCAACTCTCAGAGTTTAACTTTTCTTTTCATTCAGCAGTTTGGAAACACTCTGTTTGTAAAGTCTGCACGTGGATAATTTGACCACTTAGAGGCCTTCGTTGGAAACGGGTTTTTTTCATGTAAGGCTAGACAGAAGAGTTCTCAGTAACTTCCT…	-59.2	-73.18	163.95
6	active	59037305	59037804	GCCTTCGTTGGAAACGGGTTTTCATCTTATAAACCCAGACAGAAGAATTCTCAGAGTCTTCTTTGTGATGTGTGCTTTCAACTCACCGAGATAAAGATTTCTCTTGATAGAGCAATTTGGAAACACTCTTTTTGTAGAATTTGCAAGGGTACATTGAGAGCGCTTTCAGGCCTATGGTAGAAAAGGGAATATCTTTCCATAAAAGGTAGACAGAAGCAATCTCAGAAACTACTTTGTGATGTGTGCATTCAACTCACCGAGTGCAACGTTCCTCTTGACCGAGCAGTTTGGAAACATTGTTTCTGTAGAATCTGCAAGTGGATATTTGGACCTCTTTGAGGCCTTCGTTGGAAACGGGATTTCTTCCTGTAACCCCAGACAGAAGAATTCTCAGAGACT…	-53.2	-67.53	198.63
6	active	59861495	59861994	GAGGCCTTCGTTGGAAACGGGATTTCTTCCTATAACCCTAGACAGAAGAATTTTCAGAAACCTCATTGTGATGTGTGCGTTCATCTCACAGAGTGGAGTCTTCCGTTTGATAGAGAAGTTTTGAAACCCTGTTCTTGTAGGATTTCCAAGTGGATATTTAGACCACTTTGAAGCCTATGATAGAAAAGGAAACATCTTCATGGAAAACATAGATAGAATCATCCTCAGAAACAACTTTGTGATGTGTGCGTTGAACTCACCGTCTTTAACCTTTCTTTTGGTAGAGAAGTTTTGAAACACTCTCTTTGTAAAGTCTACAAGTGGATATTTTGAGCCCTTGGAGGCATTCTTTGGAAAAGGGAATGTCTTCACATAAAAGGCAGACGGAAGTGTTCTCAG…	-55.4	-69.82	181.98
6	active	58404632	58405131	TAAAAGGTAGACAGAAGCAATCTCAGAAACTACTTTGTGATGTGTGCATTCAACTCACCGAGTGCAACGTTCCTCTTGACCGAGCAGTTTGGAAACATTGTTTCTGTAGAATCTGCAAGTGGATATTTGGACCTCTTTGAGGCCTTCGTTGGAAACGGGATTTCTTCCTGTAAACCCAGACAGAAGAATTCTCAGAGACTTCTTTGTGATGTGTGAATTCAACTCACAGTGTGGATCCTTCCTTTTGATAGAGCAGTTTTGAAACCCTGTTTTTGTAGTATTTCCAAGCGGATATTTGGAACGCCTTGAAGCGTATGGTAGAAAAGGAAATATCTTCCCATAAAACCTAGACAGAACCAATCTCAGAAACGACTTTGTGATGTCTGCATTCAACTCACA…	-54.8	-68.86	168.84
6	active	59950285	59950784	GAACATTCCTCTTGAGAGAGCAGTTTGGAAACACTCTTTCTGTAGAATCAGCTTGTTTGTATTTGGACCTCCTTGAGGCCTTCGTTGGAAACGGGTTTTCATCTTATAAACCCAGACAGAAGAATTCTCAGAGTCTTCTTTGTGATGTGTGCTTTCAACTCACCGAGATAAAGATTTCTCTTGATAGAGCAATTTGGAAACACTCTTTTTGTAGAATTTGCAAGGGTACATTGAGAGCGCTTTCAGGCCTATGGTAGAAAAGGGAATATCTTTCCATAAAAGGTAGACAGAAGCAATCTCAGAAACTACTTTGTGATGTGTGCATTCAACTCACCGAGTGCAACGTTCCTCTTGACCGAGCAGTTTGGAAACATTGTTTCTGTAGAATCTGCAAGTGGA…	-50.5	-64.92	190.73
6	active	58833578	58834077	TTTTGTAGTATTTCCAAGCGGATATTTGGAACGCCTTGAAGCGTATGGTAGAAAAGGAAATATCTTCCCATAAAACCTAGACAGAACCAATCTCAGAAACGACTTTGTGATGTCTGCATTCAAGTCACAGAGTTGAACATTTCTCTTGATAGAGCAGTTTTGAAACCCTCTTTCTGAAGGATCTGCAAGTGGATATTTGGAACTCCTTTGGGTCTTCGTTGGAAACGGGATTTCTTCGTATAAATCTAGACAGAAGAATTCTCCGAAACTTCTTTGGTTGTGTGCATTCAAGTCACAGAGTGGAACCTTCCTTTGGATAGAGCAGTTTGAAACGCCGTGGTTGTAGTATTTCCAAGCGGATATTAGAGCGCCTTGAGGCCTATGGTAGAAAAGGAAATA…	-51.6	-66.86	178.39
7	active	61736120	61736619	TTTGGAAACACTCTGTTTGTAAAGTCTGCAAGTGGATATATGGACCGCATTGAGGCCTTCGTTGGAAACGGGATTTCTTCATTTCATGCTAGACAGAAGAATTCTCAGTAACTTCTTTGTGCTGTGTGTATTCAACTCACAGAGTGGAACGTCCCTTTACACAGAGCAGATTTGAAACACTCTTTTTGTGGAGTTTGCAAGTGGAGATTTCAAGCGATTTGATGCCAACAGTAGAAAAGGAAATATCTTCAAATAAAAACTAGACAGAATCATTCTCAGAAACTACTTTGTGATGTGTGCCTTCAACTCACAGAGTTTAACCTTTCTTTTCTTAGAGCAGTTTAGAAACACTCTGCTTGTTATGTCTGCAAGTGGATATTTGGACCTCTTTGAGGCCTT…	-50.2	-67.79	181.64
7	active	62103186	62103685	TCACAGAGTTTAACCTTTCTTTTCTTAGAGCAGTTTAGAAACACTCTGCTTGTTATGTCTGCAAGTGGATATTTGGACCTCTTTGAGGCCTTCGTTGCAAACGGGGTTTCTTCCTTTCATGCTAGACTAAGAAGAGTTCTCAGTAACTTTTTTGTGTTGTGTGTATTCAACTCACAGAGTTGAACCTTGCTTTAGAGAGAGCAGATTTGAAACACTCTTGCTGTGGCATTTTCAGGTGGAGATTTCAAGCGATTTGAGGACAATTGCAGAAAAGGAAATATCTTCGTATAATAACCAGACAGAATCATTCTCAGAAAGTGCTTTGTGATGTGTGCGTTCAACTCACAGAGTTTAACCTTTCTTTTCATAGAGGAGTTTGGAAACACACTGTTTGTAAAG…	-50.6	-67.44	167.65
7	active	62763502	62764001	CTTCGTATAATAACCAGACAGAATCATTCTCAGAAAGTGCTTTGTGATGTGTGCGTTCAACTCACAGAGTTTAACCTTTCTTTTCATAGAGGAGTTTGGAAACACACTGTTTGTAAAGTCTGCAAGTGGATATATGGACCTGTTTGAGGCCTTCGTTGGAAACGGGATTTCTTCATTGAATGCTAGACGGAAGAATTCTCAGTAAATTCTTTGTGTTGTGTGCATTCAACTCACAGAGTGGAACGTCCCTTTAGACAGAGCAGATTTGAAACACTCTTTTTGCGGAATTTGCAAGTGGAGATTTCTAGCCATTTGATGCCAACAGTAGAAAGGGAAATATCTTCAAATAAAAACCAGACAGAATCATTCTCAGAAAATTCTTTGTGATGTGTGCGTTCA…	-46.8	-65.18	179.64
7	active	63027352	63027851	TCAGTAACTTCTTTGTGCTGTGTGTATTCAACTCACAGAGTGGAACGTCCCTTTGCACAGAGCAGATTTGAAACACTCTTTTTGTGGAGTTTGCAAGTGGAGATTTCAAGCGATTTGATGCCAACAGTAGAAAAGGAAATATCTTCAAATAAAAACTAGACAGAATCATTCTCAGAAACTACTTTGTGATGTGTGCCTTCAACTCACAGAGTTTAACCTTTCTTTTCTTAGAGCAGTTTAGAAACACTCTGCTTGTTATGTCTGCAAGTGGATATTTGGACCTCTTTGAGGCCTTCGTTGCAAACGGGGTTTCTTCCTTTCATGCTAGACTAAGAAGAGTTCTCAGTAACTTTTTTGTGTTGTGTGTATTCAACTCACAGAGTTGAACCTTGCTTTAGA…	-47.6	-67.51	187.41
7	active	61703223	61703722	ATTCAACTCACAGAGTGGAACGTCCCTTTGCACAGAGCAGATTTGAAACACTCTTTTTGTGGAGTTTGCAAGTGGAGATTTCAAGCGATTTGATGCCAACAGTAGAAAAGGAAATATCTTCAAATAAAAACTAGACAGAATCATTCTCAGAAACTACTTTGTGATGTGTGCCTTCAACTCACAGAGTTTAACCTTTCTTTTCTTAGAGCAGTTTAGAAACACTCTGCTTGTTACGTCTGCAAGTGGATATTTGGACCTCTTTGAGGCCTTCGTTGCAAACGGGGTTTCTTCCTTTCATGCTAGACTAAGAAGAGTTCTCAGTAACTTTTTTGTGTTGTGTGTATTCAACTCACAGAGTTGAACCTTGCTTTAGAGAGAGCAGATTTGAAACACTCTTGC…	-46.3	-65.11	199.99
8	active	44457121	44457620	TACAGAAACTAGACAGAAGCATTCTGAGAATCACGTTTGTGATGTGGGTACTCAACTAACAGTGTTGATCCATTCTTTTGATACAGCAGTTTTGAACCACACTTTTTGTAGAATCTGCAAGAGGATATTTGGATAGCTGTGAGGATTTCGTTGGAAACGGGAAAGTCTTCAAAGAAAATCTAGACAGAAGCATTCTCAGAAACACCTTCGTGATGTTTGCAATCAAGTCACAGAGTTGAACCTTCCGTTTCATAGAGCAGGTTGGAAACACTCTTATTGTAGTATCTGGAAGTGGACATTTGGAGCGCTTTCAGGCCTATGGTGAAAAAGGAAATATCTTCCCATAAAAACGACATAGAAGCTATCTCAGGAACTTGTTTATGATGCATCTAATCAACT…	-44.8	-61.83	169.39
8	active	45090101	45090600	ATAGATTTGAGGATTTCGTTGGAAACGGGATTATATATAAAAAGTAGCAGCATTCTCAGAAACTTCTTTGTGATGTTTGCATCCAGCTCTCAGAGTTGAACATTCCCTTTCATAGAGTAGGTTTGAAACCCTCTTTTTATAGTGTCTGGAAGCGGGCATTTGGAGCGCTTTCAGGCCTATGCTGAAAAAGGAAATATCTACCTATAGAAACTAGACAGAAGCATTCTGAGAATCACGTTTGTGATGTGGGTACTCAACTAACAGTGTTGATCCATTCTTTTGATACAGCAGTTTTGAACCACACTTTTTGTAGAATCTGCAAGTGGATATTTGGATAGCTGTGAGGATTTCGTTGGAAACGGGAATGTCTTCATAGAAAATTTAGACAGAAGCATTCTC…	-54	-68.73	151.92
8	active	45691030	45691529	TGTGGTGTCTGCATTCAAGTCACAGAATTGAACTTCCCCTCACATAGAGCAGTTGTGCAGCACTCTATTTGTAGTATCTGGAAGTGGACATTTGGAGGGCTTTGTAGCCTATCTGGAAAAAGGAAATATCTTCCCATGAATGCGAGATAGAAGTAATCTCAGAAACGTGTTTATGCTGTATCTACTCAACTAACTGTGCTGAACATTTCTATTGATAGAGCAGTTTTGAGACACTCTTCTTTTGGAATCTGCAAGTGGATATTTGGATAGATTTGAGGATTTCGTTGGAAACGGGATTATATATAAAAAGTAGACAGCAGCATTCTCAGAAACTTCTTTGTGATGTTTGCATCCAGCTCTCAGAGTTGAACATTCCCTTTCATAGAGTAGGTTTGAAAC…	-52.1	-67.67	174.88
8	active	45638847	45639346	GATAGAAGTAATCTCAGAAACATGTTTATGCTGTATCTACTCAACTAACTGTGCTGAACATTTCTATTGATAGAGCAGTTTTGAGACACTCTTCTTTTGGAATCTGCAAGTGGATATTTGGATAGATTTGAGGATTTCGTTGGAAACGGGATGATATATAAAAAGTAGACAGCAGCATTCTCAGAAACTTCTTTGTGATGTTTGCATCCAGCTCTCAGAGTTGAACATTCCCTTTCATAGAGTAGGTTTGAAACCCTCTTTTTATAGTGTCTGGAAGCGGGCATTTGGAGCGCTTTCAGGCCTATGCTGAAAAAGGAAATATCTACCTATAGAAACTAGACAGAAGCATTCTGAGAATCACGTTTCTGATGTGGGTACTCAACTAACAGTGTTGATCCA…	-54	-70.1	154.2
8	active	45557573	45558072	AGCCTATCTGGAAAAAGGAAATATCTTCCCATGAATGCGAGATAGAAGTAATCTCAGAAACATGTTTATGCTGTATCTACTCAACTAACTGTGCTGAGCATTTCTATTGATAGAGCAGTTTTGAGACACTCTTCTTTTGGAATCTGCAAGTGGATATTTGGATAGATTTGAGGATTTCGTTGGAAACGGGATTATATATAAAAAGTAGACAGCAGCATTCTCAGAAACTTCTTTGTGATGTTTGCATCCAGCTCTCAGAGTTGAACATTCCCTTTCATAGAGTAGGTTTGAAACCCTCTTTTTATAGTGTCTCGAAGCGGGCATTTGGAGCGCTTTCAGGCCTATGCTTAAAATAGGAAATATCTACCTACAGAAACTAGACAGAAGCATTCTGAGAAT…	-47	-63.13	194.96
9	active	45561290	45561789	TATCTTCTCCTAAAAACCAGACAGAAGCATTCTCAGAAACTTCCTTGTGATGTGTGTACTCAAGTAACAGAGTTGAACCTTCCTTTTGACAGAGCAGTTTTGAAGCACTCTTTTTGTAGAATCTGCAAGTGGATATTTTGATACCTTTGAGGATTTCATTGGACACGGGATATCTTCATATAAAATCTAGACAGAAGCATTCTCAGAAACTTCTTTGTGCTGTATGTCCTCAATTAACAGAGTTGAACCTTTGTGTGGATATAGCATTTTGGAAACATTCCTTTAGTAGAATCTGCAAGTTGATATTTAGATAGCTAGGAAGATTTCCTTAGAAACGGGAATATCTTCATATAAAATCTAGACGGAAGCATTCTCAGAAAGTGCTTTGTGATGTTTGCA…	-37.5	-57.19	209.97
9	active	46746732	46747231	TGAGGCCTATGTTGAAAAAGGTAATATCTTCCCATAAAAACTAGACAGAAGCATTCTCAGAAACTTGTTTGTGATGTGTGTATTCAACTAACAGAGATGAACCTTTCTTTTTACAGAGGAGTTTTGAAACACTCTTTTTGTGGAATCTGAAAGTGGATATTTGGATAGATTTGAGGATTTCGTTGGAAACGGGATTACATATAAAACCTAGAGAGAAGCATTCTCAGGAACTTCTTTTTGATGTTTGCCTTCAAGTCACAGGACTGAACATTCCCTTTCATAGAGCAGGTTTGAAACACTCTTTCTGTAGTATCTGCAAGCTGACGTTTCAAGCGCTTTCAGGCCTATGGTGAGAAAGGAAATATCTTCAAGTAAAAACTAGACAGAAGCATTCTCAGA…	-37.1	-57.38	222.99
9	active	46254065	46254564	TTCTCAGAAACTTGTTTGTGATGTGTGTATTCAACTAACAGAGATGAACCTTTCTTTTTACAGAGCAGTTTTGAAACACTCTTTTTGTGGAATCTGAAAGTGGATATTTGGATAGCTTTGCGGATTTCGTTGGAAACGGGATTACATATAAAATCTAGGGAGAAGCATTCTCAGGAACTTCTTTGTGATGTTTGCATTCAAGTCACAGAACTGAACATTCCCTTTCATAGAGCAGGTTTGAAACACTCTTTCTGTAGTATCTGCAAGCGGACGTTTTAAGCGCTTTCAGGCCTGTGGTGAGAAAGGAAATATCTTCAAATAAAAACTAGACAGAAGCATTCTCAGAAACTTATTTGCGATGTGTGTCCTCAACTAACAGAGTTGAACCTTTCTTTTGAT…	-45.6	-61.43	198.12
9	active	45898889	45899388	AGTCACAGAACTGAACATTCCCTTTCATAGAGCAGGTTTGAAACACTCTTTCTGTAGTATCTGCAAGCGGACGTTTTAAACGCTTTCAGGCCTGTGGTGAGAAAGGAAATATCTTCAAATAAAAACTAGACAGAAGCTTTCTCAGAAACTTATTTGCGATGTGTGTCCTCAACTAACAGAGTTGAACCTTTCTTTTGATACAACATTTTGGAAACACTCTTTTTGTAGAATCTGCAAGTGGATATTTGGATAGCTTTGAAGGTTTCGTTGGAAACGGGAATATCTTCATATGAAATCAAGACAGAAGCATTCTCAGAAACTTCTCTGTGATGTTTGCATTCAACTCATAGAGTTGAACACTTCCCTTCATACAGCAGGTTTGAAACACTCTTTTTGTAA…	-51.3	-65.04	187.67
9	active	45162344	45162843	GTTTCGTTGGAAACGGGAATATCTTCATATGAAATCAAGACAGAAGCATTCTCAGAAACTTCTCTGTGATGTTTGCATTCAACTCATAGAGTTGAACACTTCCCTTCATACAGCAGGTTTGAAACACTCTTTTTCTAATATTTGGAAGTGGACATTTGCAGCGCTTTGAGGCCTATGTTGAAAAAGGAAATATCTTCTCCTAAAAAGCAGACAGAAGCATTCTCAGAAACTTCCTTGTGATGTGTGTACTCAAGTAACAGAGTTGAACCTTCCTTTTGACAGAGCAGTTTTGAAGCACTCTTTTTGTAGAATCTGCAAGTGGATATTTTGATACCTTTGAGGATTTCGTTGGACACGGGATATCTTCATATAAAATCTAGACAGAAGCATTCTCAGAAA…	-43.1	-62.81	188.36
10	active	39972506	39973005	GTGTTGTGTGTATTCAAGTCACAGAGTTGAACCTTCCTTTAGACAGAGCAGTTTTGAAAAATTCTTTCTGTGGAGTTTGCAAGTGGAGATTTCAAGCGATTTGAGGCTAATCTTTGAAATGGAAATATCTTCGTGTAAAAACTACACAGAATCATTCTCAGAAACTGCTTTGTCATCTGTGCGTTCAGTTCACAGAGTTTCACCTTTCTCTTCATAGAGCAGTTTGGAAAGACTCTGTCTGTAAAGTCTGCAAGTGATTAGTTAGACCCCTTTGAGGCCTTCGTTGGAAGCGGGATTTCTCATTTACTGCTAGACAGAAGAATTCTCAGTAAATCCTTTGTGTTGTGTGTATTCAACTCACAGAGTGGAACCTTCCTTTATTCAGAGCAGTTTTGAAAA…	-57.6	-72.65	139.8
10	active	40018767	40019266	GATGCCAATCTTAGACATGGAAATGTCTTCATATTAAAAGTACACAGAGTCATTCGTAGAAACTAGTTTGTGATGTGTGCCTTCAACTCACAGAGTTTAACCTTTCTTTTCATAGAGCAGTTGGGAAACACTCTATTTGTAAAGTCTGCAAGTGGATATTTGGACCTCTTTGAGGCCTTCGTTGGAAACGGGATTTCTTCATATAACGCTAGACAGAAGAATTCTCAGTAACTTCTTTGTGTTGTGTGTATTCAACTCACAGAGTTGAACCTTTCTTTAGAGGGAGCAGAGGTGAAACACTCTTTTTGTGGAATTTGCTAGTGTAGATTTCAAACGCTTCGAAGACAGTGATAGAAAAGGATATATCTTCGTATTAAAAGTAGACAAAATCATTCTCAG…	-48.1	-66.92	152.34
10	active	41245215	41245714	CTCAGTAAATCCTTTGTGTTGTGTGTATTCAACTCACAGAGTGGAACCTTCCTTTATTCAGAGCAGTTTTGAAACACTCTTTTTGTGGAATTTGCAAGTGGAGATTTCAAGCGATTTGACGCCAATCTTAGACATGGAAATATCTTCATATTAAAAGTACACAGAGTCATTCGTAGAAACTAGTTTGTGATGTGTGCCTTCAACTCACAGAGTTTAACCTTTCTTTTCATAGAGCAGTTGGGAAACACTCTATTTGTAAAGTCTGCAAGTGGATATTTGGACCTCTTTGAGGCCTTCGTTGGAAACGGGATTTCTTCATATAACGCTAGACAGAAGAATTCTCAGTAACTTCTTTGTGTTGTGTGTATTCAACTCACAGAGTTGAACCTTTCTTTAGAG…	-47.1	-62.94	165.94
10	active	41348978	41349477	AAAGTCTGCAAGTGGATATTTGGACCTCTTTGAGGCCTTCGTTGGAAACGGGATTTCTTCATATAACGCTAGACAGAAGAATTCTCAGTAACTTCTTTGTGTTGTGTGTATTCAACTCACAGAGTTGAACCTTTCTTTAGAGAGAGCAGAGGTGAAACAGTCTTTTTGTGGAATTTGCTAGTGTAGATTTCAAACGCTTCGAAGTCAGTGATAGAAAAGGATATATCTTCGTATTAAAAGTAGACAAAATCATTCTCAGAAAACTCTTTGTGATGTGTGTGTTCAACTCACAGAGTTTAACCTTTCTTTAACCGAGCAGTTTGGAAATACACTCTTTGTAAGTCTGCAGGTGGATATTTGGCCCTCTTTGAGCCCTTCTTTCGAAACGGGATTTCCTCT…	-41.2	-61.79	176.5
10	active	40105977	40106476	CTTCGAAGACAGTGATAGAAAAGGATATATCTTCGTATTAAAAGTAGACAAAATCATTCTCAGAAAACTCTTTGTGATGTGTGTGTTCAACTCACAGAGTTTAACCTTTCTTTAATCGAGCAGTTTGGAAATACACTCTTTTTAAGTCTGCAGGTGGATATTTGGCCCTCTTTGAGCCCTTCGTTGGAAACGGGATTTCCTCATATAATGCTAGACAGAAGAATTCTCAGTAACTTCTTTGTGTTGTTTGTATTCAACACACAGATTTGAACCTTCCTTTAGAGAGAGCAGATTTGAAACACTCTGTTTTTGGAATTTGCAAGTGCAGATTTCAAGCGCTTCTAGGCCTATGGCAGAAAAGGAAATATCTTCGTATAAAAACTACACAGAATCATTCTC…	-49.6	-65.27	172.63
11	active	53909179	53909678	AGTGGACATTTGGAGGGCTTTTAGGCCTGTGGTGGAAAAGGAAAATCTTCACATAAAAAGTAGATGGAAGCATTCTCAGAAACTACTTTGCGATGATTGCATTCGACTCACAGAGTTGAACATTCCTATAGATAGAGCAGGTTGTAAACAATCTTTTTGTAGAATCTGCGATTGGAGATTTGGACTGCTTTGAGGCCTACTGTAGTAAAGGAAATAACTTCATCTAAAAACCAAACGGAAGCATTCACAGAAAATTCTTAGTGATCATTGGATTGAACTAACAGAGCTGAACATTCCTTTAGATGGAGCAGTTTCCAAACACACTTTCTGTAGAATCTGCAAGTGGATATTTGGACCTCTCTGAGGATTTCGTTGGAAAAGGGATAAACTTCCCAGAAC…	-48.9	-66.16	199.52
11	active	53828047	53828546	AACCTTGCTTTCATAGTTCAGCTTTCAAACACTCTTTTTGTAGAATCTGCAAGTGGATATTTGGACCACTTTGTGGCCTTCCTTCGAAACGGGTATATCTTCACATCAAACCTAGACAGAAGCATTCTCAGAATGTTTCCTGTGATGACTGCATTCAACTCACAGAGGTGAACAATCCTGCTGATGGAGCAGTTTTGAAACTCTCTTTCTTTGGATTCTGCAAGTGGATATGTGGACCTCTGTGAAGATTTCGTTGGAAACGGGTTCATCTTCAGAGAAATAGTAAACAGGAGCATTCTCAGAAACTGCTTTGTGATGTTTGTGTTGCACTTCAAGAATTGAACTTTCCTCTTGACAGAGCAGCTCTGAAACCCTCTTTTTCTAGAATTTGCAAGTGGA…	-57.9	-73.54	164.47
11	active	53025719	53026218	GAATCTGCGATTGGAGATTTGGACTGCTTTGAGGCTTACTGTAGTAAAGGAAATAACTTCATCTAAAAACCAAACGGAAGCATTCACAGACAATTCTTAGTGATCATTGGATTGAGCTAACAGAGCTGAACATTCCTTTAGATGGAGCAGTTTCCAAACCCACTTTCTGTAGAATCTGCAAGTGGATATTTGTACTTCTCTGAGGATTTCGTTGGAAACGGGATAAACTTCCCAGAACTACACGGAAGCATTGTGAGAAACTTCTTTGTGATGTTTGCATTCAACTCACAGAGTTGAACCTTGCTTTCATAGTTCAGCTTTCAAACACTCTTTTTGTAGAATCTGCAAGTGGATATTTGGACCACTTTGTGGCCTTCCTTCGAAACGGGTATATCTTCA…	-57.4	-72.75	143.08
11	active	53709964	53710463	GTTCAGCTTTCAAACACTCTTTTTGTAGAATCTGCAAGTGGATATTTGGACCACTTTGTGGCCTTCCTTCGAAACGGGTATATCTTCACATCAAACCTAGACAGAAGCATTCTCAGAATGTTTCCTGTGATGACTGCATTCAACTCACAGAGGTGAACAATCCTGCTGATGGAGCAGTTTTGAAACTCTCTTTCTTTGGATTCTGCAAGTGGATATGTGGACCTCTGTGAAGATTTCGTTGGAAACGGGTTCATCTTCACAGAAAAACTAAACAGGAGCATTCTCAGAAACTGCTTTGTGATGTTTGTGTTCCACTTCAGGAATTGAACTTTCCTCTTGACAGAGCAGCTCTGAAACCCTCTTTTCTAGAATCTGCAAGTGGACATTTGGAGGGCTTTG…	-63.3	-78.77	199.92
11	active	51489481	51489980	TCAAACGGAAGCATTCACAGACAATTCTTAGTGATCATTGGATTGAACTAACAGAGCTGAACATTCCCTTAGATGGCGCAGTTTCCAAACACACTTTCTGTAGAATCTGCAAGTGGATATTTGGACCTCTCTGAGGATTTCGTTGGAAACGGGATAAACTTCCCAGAACTACACGGAAGCATTCTGAGAAACTTCTTTGTGATGTTTGCATTCAACTCACAGAGTTGAACCTTGCTTTCATAGTTCAGCTTTCAAACACTCTTTTTGTAGAATCTGCAAGTGGATATTTGGACCAGTTTGTGGCCTTCCTTCGAAACGGGTATATCTTCACATCAAACCTAGACAGAAGCATTCTCAGAATGTTTCCTGTGATGACTGCATTCAACTCACAGAGGTGAA…	-66.8	-81.13	143.56
12	active	35516900	35517399	GTTTCCTTTTCTACCTTTGGTCTCAAAGCGATTGAAATCTCCACATGGAAACTCCACAAAAAGAGTGTTTCAAATCTGCTCTTTCTGAAGGAAGGTTCAACTCTGTGAGTTGAATACACACACCACAAATAAGTTACTGAGAATTCTTCTGTGTAACATTATATGAGGAAATCCCGTTTCCAACGAAGGCCTCAAAGAGGTCCAAATATCCACTTGCAGACTTTACAAAGACAGTGTCTCCAAACTCCTCCATCAAAAGAAAGGTTATACTCTGTGAATTGAACGCACACATCACAAAGTAGTTTCTGAGAATGATTCTGTCTAGTTTTTATACGAAGATATTTCCTTTTCTACATTTGGCCTAAAAGCGCTTGAAATCTCCACCTGCAAATATCACAA…	-47.3	-63.44	155.44
12	active	37145054	37145553	GAGGAAATCCCGTTTCCAACGAAGGCCTCAAAGAGGTCCAAATATCCACTTGCAGACTTTACAAAGACAGTGTCTCCAAACTCCTCCATCAAAAGAAAGGTTATACTCTGTGAATTGAACGCACACATCACAAAGTAGTTTCTGAGAATGATTCTGTCTAGTTTTTCTACGAAGATATGTCCTTTTCCACATTTGGCCTAAAAGCGCTTGAAATCTCCACCTGCAAATATCACAAAAAGAGGGTTTCACATCTGCTCTGTCTAAAGGACAGTTCACCTCTGTGAGTTGAATAGAGGCAACACAAAGAAGTTACTGAGTATTCTTATTTCTAGCGTTATATGAAGAAATCCCATTTCCAACGAAGGCCTCAAACAGGTCCAAATATCTGCTTGCAGACTT…	-46.6	-60.08	135.13
12	active	35139464	35139963	GCCTCAAAGAGGTCCAAATATCCACTTGCAGACATTACAAACAGAGTGTTTCCAAACTGCTCCATTAAAAGAAAGGTTAAACTCTGTGAGCTGAACACACACATCAAAAAGAGGTTTCTGTGAATGATTCTGTCTAGATTTTATAAGAAGATGTTTCCTTTTCTACCGTAGGCCTCAAAGCGCTTGAAATCTCCAGCTGCAAATTCCACAAAAAGGGTGTTTAACATCTGCTCTTCTAAAGGAAAGTTCAACTCTATGAGTTGAATACACACAGCACAAAGAAGTTACTGAGACTTCTCCTATCAAATATTATATGAAGAAATCCCGTTTCCAACGAAGGCCTCAAAGAGGTCCAAATATCTGCTTGCAGACTTTACAGACAGAGTGTTTCCAAACTGC…	-46.4	-62.53	137.35
12	active	35653187	35653686	TCTGTGAGTTGAATAGAGGCAACACAAAGAACTTACTCAGTATTCTTCTTTCTAGCGTTCTATGAAGAAATCTCGTTTCCAACGAAGGCCCCAAAGAGGTCCAAATATCTGCTTGCAGACTTTACAGACAGAGTGTTTCCAAACTACTCTATGAAAAGAAAGCTTAAACTCCTTGAGTTGAACGCACACATCACAAAGTAGTTTCTGAGAATGATTCTGTCTAGTTTTTATACGAAGATGTTTCCTTTTCTACATTTGGTCTCAAAGCGATTGAAATCTCCAACTGGAAACTGCACAAATAGGGTGTTTCAAATCTGCTCTGTCTAAAGGAAGGTTCAACTCTGTGAGTTGAATACACACACCACACATAAGTTACTGAGAATTCTTCTGTCGAACATT…	-50.4	-65.35	124.5
12	active	36105075	36105574	TGGCCTAAAAGCGCTTGAAATCTCCACCTGCAAATATCACAAAAAGAGGGTTTCACATCTGCTCTGTCTAAAGGACAGTTCACCTCTGTGAGTTGAATAGAGGCAACACAAAGAACTTACTCAGTATTCTTCTTTCTAGCATTCTATGAAGAAATCCCGTTTCCAACGAAGGCCCCAAAGAGGTCCAAATATCTGCTTGCAGACTTTACAGACAGAGTTTTTCCAAACTGCTCCATCAAAAGAAAGGTTAAACTCCTTGAGTTGAACACACACATCACAAAGTAGTTTCTGTGAATGATTCTGTCTAGTTTTTATAAGAAGATGTTTCCTTTTCTACCTTTGGTCTCAAAGCGATTGAAATCTCCACATGGAAACTCCACAAAAAGAGTGTTTCAAATC…	-50.5	-65.76	160.07
13	active	16038629	16039128	TTCCAACGTGCTCTAAGAAAGCGAATGTTCAACTCTGTGACTTGAATGCAGATATCACAAAGTAGTTTCTGAGAGGGCTTCTGTCTAGATTTTAGATGATGATATTCCCGTTTCCAACGAAATCATTAGAGCTATCCAAATATCCACTTACAGTTTCTACAAAAAGAGTGTTTCCAAACTGCTGCATCAAAAGAGAGGTTCCACTCTGTTAGCTGAGTACACACATCACAAACTTGTTTCTCAGAATCCTTCTGTCTCGTTTTTCTGGGAAGATATTTACTTTTTCACCGTAGGCATCAAAGCGCTCCAAATGTCCACATCCAGATACTCCAGAAAGAGTGTTTCAAACCTGCTCTATGAAAGGGAATCTTCAACTCTATGAGTTGAATGCAGACATCA…	-42.7	-57.81	164.07
13	active	15618215	15618714	AAAGGGAATCTTCAACTCTATGAGTTGAATGCAGACATCAGAAAGAAATTTCTGAGAATGCTGCTGTCTACCTTTTATTTGAATTCCCGCTTCCAACGAAATCCTCCAAGCTATCCAAATATCCACCTGCATTTTCCACAAAAAGAGCGTTTCAAAACTGCTCTATCAATAGAAATGTTCAACTCCTTTGGCTGGGTACACACATCACAAACAAGTTTCTGAGAATGCTTCTGTCTAGTTTTTATGGGAAGACATTCCCTTTTTCACCAAAGGCATCAAAGCGCTCCAAATGTCCACTTCCAGACACTACAAAAAGAGTGTTTCCAACGTGCTCTAAGAAAGCGAATGTTCAACTCTGTGACTTGAATGCAGATATCACAAAGTAGTTTCTGAGAGGGC…	-43.4	-60.07	146.27
13	active	15835539	15836038	AATGTCCACATCCAGATACTCCAGAAAGAGTGTTTCAAACCTGCTCTATGAAAGGGAATCTTCAACTCTATGAGTTGAATGCAGACATCAGAAAGAAATTTCTGAGAATGCTGCTGTCTACCTTTTATTTGAATTCCCGCTTCCAACGAAATCCTCCAAGCTATCCAAATATCCACTTGCAGATTCCACAAAAAGAGTGTTTCAAAACTGCTCTCTATCAATGGCAAAGTTCAACTCTGTTAGTTGAGGACACATATCACCAACAAGTTTCTGAGAATGCTTCTGTCTATTTTTTATGGGAAGATATTTCCTTTTTCACCGTAGGCGTCAAGGCGATCGAAATGTCCACTTCCACAAACTACAAAAAGAGTGTTTCAAACCTGCTCTATGAAAGGCCAT…	-43.4	-58.7	152.41
13	active	16467852	16468351	TCTAGTTTTTATACGAATTCCCGCTTCCAACGAAATCCTCAAAGCAATCCAAATATCCACTTGCAGAATCCACAAAAAGAGTGTTTCAAAACTGCTCTATCAATAGAAAGGTTCAACTCTTTTAGTTGAGTACACACATCACAAACAAGTTTCTGAGAATGCTTCTGTCTGGCTTTTATTGGAAGACGTTTCCTTTTCACCAAAGGCATCAAAGCGCTCCAAATGTCCACTTCCAGATTCTTCCAAAAGAGTGTTTGAAACGTGCTCAAAGTAAGGGAATGTTCAACTCTGTGACTTGAATGCAGATATCACCAAGTAGTTTCTAATAGTGCTTCTGTCTAGATTTTAGATGATGATATTCCCGTTTCCAACGAAATCGTTAGAGCTATCCAAATATCC…	-41.5	-58.17	184.19
13	active	15832168	15832667	GTGTTTCAAACCTGCTCTATGAAAGGCCATGTTCATCTCTATGAGTCGAATGGAAATATCCGAAAGAAATTTCTGGGAATGCTGCTGTCTAGTTTTTATACGAATTCCCGCTTCCAACGAAATCCTCAAAGCAATCCAAATATCCACTTGCAGAATCCACAAAAAGAGTGTTTCAAAACTGCTCTATCAATAGAAAGGTTCAACTCTTTTAGTTGAGTACACACATCACAAACAAGTTTCTGAGAATGCTTCTGTCTGGCTTTTATTGGAAGACGTTTCCTTTTCACCAAAGGCATCAAAGCGCTCCAAATGTCCACTTCCAGATTCTTCCAAAAGAGTGTTTGAAACGTGCTCAAAGTAAGGGAATGTTCAACTCTGTGACTTGAATGCAGATATCAC…	-43	-58.72	136.13
14	active	11536386	11536885	AGATATTCCCGTTTCCAACGAAATGCTGAAATCTATCCAAATATCCCCTCGCAGATTCTACAAAAAGAGTGTTTCAAAACTGCTCTGTGAAAAGAAAGGTTCAACTCTGTTAGTTGAGTACACACATCACAAACAAGTTTCACAGAATGCTTCTTTCTAGCTTGTAGGGGAAGATATTCCCTTTATCACCATGGGCCTCCAACCGTCCGAAACATCCACTTCCATATACTACAAAAAGAGCGTTTCAAACCTGCTCTATGAAAGGCAATGTTCAACTCTGTGACTTGAATGCAGACATCACAGAGCAGTTTCTGAGAATGCTTCTGTCTAGATTTTATAGGAAGATATTCCCGTTTCCAACGAAATCTTCACAGCTATCCAAATATCCACTTGCAGATT…	-53.7	-67.65	150.24
14	active	10647142	10647641	GTGTTTTTCAGAACTGCTCTATCAAAAGAAAGATCCACCTCTGTTAGCTGAGTTCACACATCACAAACAAGTTTATGAGAATGCTTCTGTCTAGTTTTTATTTGAAGATATTTCCTTTCTCACCATAGAGCTGAAAGCTGTCCTAATGTTCACTTCCAGATACTACAGAAAGAGTGTTTCAAAACTGCTGTACGAAAGGGAATGTTCAACTCTGTGACTTGAATGCACACATCACAAAGAAGTTTCTGAGGATGCTGCTGTCTACTTTTTATACGTAATCCCGTTTCCAACGAAATCCTCCAAGCTATCCAAATATCCACTTGCAGATTCCACAGAAAGGCTGTTTCAAAACTGCTCTGTCAATAGAAAGGTTCAACTCTGTTAGCTGCGTGCATATAT…	-33.1	-51.48	196.25
14	active	10495673	10496172	AAAGACGTTTCTGAGAATGCTTCTGTCTAGATTTGATATGAAGATATTCCCGTTTCCAACGAAATCTTCAAATCTATCCAAATGTCCACTTGCAGATTCAACAAAAAGTGTTTTTCAGAACTGCTCTATCAAAAGAAAGATCCACCTCTGTTAGCTGAGTTCACACATCACAAACAAGTTTATGAGAATGCTTCTGTCTAGTTTTTATTTGAAGATATTTCCTTTCTCACCATAGAGCTGAAAGCTGTCCTAATGTTCACTTCCAGATACTACAGAAAGAGTGTTTCAAAACTGCTGTACGAAAGGGAATGTTCAACTCTGTGACTTGAATGCACACATCACAAAGAAGTTTCTGAGGATGCTGCTGTCTACTTTTTATACGTAATCCCGTTTCCAACG…	-36.3	-55.19	170.69
14	active	10612203	10612702	CAAACCTACTCTGTGAAAGGGAATATTCAACTCTGTGACTCGAATGCACATATCACAAAGAAGTTTCTGAGAATGCTTCTGTCGAGATTTTATATGAAGATATTCCCGTTTCCAACGAAATGCTGAAATCTATCCAAATATCCCCTCGCAGATTCTACAAAAAGAGTGTTTCAAAACTGCTCTGTAAAAAGAAAGGTTCAACTCTGTTAGTTGAGTACACACATCACAAATAAGTTTCACACAATGCTTCTTTCTAGCTTGTAGGGGAAGATATTCCCTTTATCACCATGGGCCTCAAACCGTCTGAAACGTCCACTTCCATATACTACAAAAAGAGCATTTCAAACCTGCTCTATGAAAGGCAATGTTCAACTCTGTGACTTGAATGCAGACATCACA…	-51.3	-65.58	185.58
14	active	12618930	12619429	GCAGATTCCACAGAAAGACTGTTTCAAAACTGCTCTGTCAATAGAAAGGTTCAACTCTGTTAGCTGCGTGCATATATCCCAAAGAAGATTCTGAGATTGCTTCTGTCTAGTTTTTATGGGAAGATATTTCCCTTTTCACCGTAGGCATCAAGGCGCTCCAAATGTCCACTTCCAGATACTACAAAAAGAGTGTTTCAAACCTACTCTGTGAAAGGGAATATTCAACTCTGTGACTTGAATGCACATATCACAAAGAAGTTTCTGAGAATGCTTCTGTCGAGATTTTATATGAAGATATTCCCGTTTCCAACGAAATCCTGAAATCTATCCAAATATCCCCTCGCAGATTCTACAGAAAGAGTGTTTCAAAACTGCTCTGTAAAAAGAAAGGTTCAACTC…	-45	-62.07	166.98
15	active	17621054	17621553	TTTCAAAGCTGCTCTGTAAAAAGAAAGGTTCAACTCTGTTAGTTGAATACACACGTCACAAACAAGTTTCTGAGAATGCTTCTGTCTAGTTTTTATGGGAAGATATTTCCTTTTTCACCGTAGGCCTCAAAGCGCTCCAAATGTCCACTTCCACATACTACAAAAAGAGTGTTTCAAAGCTGCTCTATGACAGGGAATGTTGAAACCTATGAGTTGAATGCAAACATTACAAAGAGGTTTCTGAGAAAGCTTCTGTCTAGATTTTATATGTAGATATTCCCGTTTCCAACGAAATCCTCAAAGCTATCCAAATATCAACTTGCAGATTCTACAAAAGGAATGTTTCCAAAATGCTGTATCCAAACAAAGGTTCAACTCTGTGAATTGAGGGCATACATC…	-36.8	-53.21	194.49
15	active	17298688	17299187	GTTTCTGAGAATGCTTCTGTCTAGTTTTTATTTGAAGATGTTTCCTTTTTCACCATAGGCCTGAAAGCGCTCGAAATGTCCACTTCCAGATAGTACAGAAAGAGTGTTTCAAACCTGCTCTATGAACGGGAATGTTCAGCTCTGTGAGTTGAATGCAAACATCACAAAGCAGGTTCTGAGAATGCTTCCGTCTAGATTTTAAATGAGGATATTCCCGTTTCCAACGAAATCCTCGAAGCTATCCAAATATCCACTTGCAGATTCCACAAAAAGAGTGTTTCAAAACTGCTCTGTCAAAAGATAGGTTCAACTCTGTTAGTTGAGTACACACATGGCAAACAAGATTGCGAGAATGCTTTCGTCTAGTTTTTTTGGGAAGATATTTCCTTCTTCACCATA…	-51.7	-67.32	162.09
15	active	16929741	16930240	GATTCTGAGAATGCTTCTGTCTAGATTTTATATGAAAATATTCCCGTTTCCAACGAAATCCTCAAAGCTATCCAAATATCCACTTGCAAATGCCACAAAAAGAGTGTTTCCAAACTGCTCTGTGAAAAGGAAGGTTCAACTCTGTTAGTTGAGTACACACATCACAAAGAGGTTTCTGAGAATGCTGCTGACTAGTTTTTATTTGAAGATATTTCCCTTTTCACCTTAGGCCTAAGAGTGCTCGAAATGTCCATTTCCACATACTCCACAAAGTGTGTTTCAAACGTGCTGTATGAAAGGGAATGTTCAACTCTATGAGTTGAATGCAAACATCACAAAGAAGACTCTGAGAATGCTTTTGTCTAGATTTTATATGAAGATATTCCCGTGTCCAACGAA…	-46.1	-62.11	188.57
15	active	16683845	16684344	TTTCACCGCAGGCCTCAAAGCGCTCCAAATGTCCACTTCCACATACTACAAAAAGAGTGTTTCAAACCTGCTGTATGAAAGGGAATGTTCAACTCAATGAGTTGAATGCACACATTACAAAGAAGTTTCTGAGAATGCTTCTGTCTAGACTTTATATGAAGGTTTTCCCGCTTCCAACGAAATTTTCAATGCTCTCAAAATATCCACTTGTAGATTCTACAAAAAGAGTGTTTCCAAACTGCTGTATCAAAACAAAGGTTCAACTCTGTTAGTTGAGCACACACATCACAAATAAGTTTCTGAGAATGCTTCTGTCTAGTTCTTATTTGAAGACATTTCCTTTCTGACCTTAGGCCTGAAAGCGCTCGCAATATCCACTTCCAGATACTACAGAAACAG…	-44.1	-59.96	138.84
15	active	16886467	16886966	CTAGTTTTTATGGGAAGATATTTCCTTTTTCACCGTAGGCCTCAAAGCGCTCCAAATGTCCACTTCCACATACTACAAAAAGAGTGTTTCAAACCTGCTCTATGATAGGGAATGTTGAAACCTATGAGTTGAATGCAAGCATTACAAAGAGGTTTCTGAGAATGCTTCTGTCTAGATTTTATATGTAGATATTCCCGTTTCCAACGAAATCCTCAAAGCTATCCAAATATCAACTTGCAGATTCTACAAAAGGAATGTTTCCAAAATGCTGTATCCAAACAAAGGTTCAACTCTGTGAATTGAGGGCATACATCACAAAGAAGATTCTGAGAATGCTTCTGTCTAGATTTTATATGAAAATATTCCCGTTTCCAACGAAATCCTCAAAGCTATCCAAAT…	-38.8	-55.28	190.58
16	active	36201814	36202313	ATTATGATAGACAGAAGATTTCTCAGTAACTTCTTTGTGTTGTGTGTATGCAACTCACAGAGTTCAACCTTCCTTTAGACAGAGCAGATTTGAAACACTCTTTTTGTGGAATTTGCAAGTGGAGATTTCAAGCGCTTCGATGCCAATGGTAGAAAAGGAAATATCTTCGTATAAAAACAAGACAAACTCGTTCCCAGACACTGCGTAGTGATGTGTGTGTTTAACTCACTGAGTTTAACCTTTCTTTTCATACAGCATTCTGGAAACCCTCTGTTTGTAAAGTCTGCAAGTGGATATTTGGACCTCTTAGATGCCTTCGTTGGAAACGGGATTTCTTCGTATAATGCTAGAGGGAAGAATTCTTAGTAACTTCTTTGTGTTGTGTGTATTCAACTGACA…	-48.5	-64.43	180.6
16	active	36251754	36252253	GCTAGACAGAAGAAATCTCAGTAACTTCCTTGTGTTGTGTGTATTCAACTGACAGAGTTGAACCTTCCTTTAGACAGAGCAGATTCGAAACACTCTTTTTCTGCAATTTGCAAGTGGAGACTTCAAGCGCTTTGAGGCCAAAGGCAGAAAAGGAAATATCTTCGTAGAAAAACCCGACAGAATCATTCTCAGAAACTGCTCTGTGATGTGTGCGTTCAACTCACAGAGTTTAACTTTTCTTTTCATTCAACAGTTTGGAAACACTCTGTTTGTAAAGTCTGCAAGTGGATATCTTGGCCTCTTAGAGGCCTTCGTTGGAAACGGGTTTTTTCATTTAAGGTTAGACAGAGGAATTCCCAGTAACTTCCTTGTGTTGTGTGCATTCAACTCACAGAGTTG…	-61.3	-77.33	171.5
16	active	37504337	37504836	AGGCCTTCGTTGGAAACGGGATTTCTTCATATTATGCTAGACAGATGAATTCTCAGTAACTTCCTTGTGTTGTGTGTATTCAACTCACAGAGTTAAACGATCCTCTACACAGAGCAGATTTGAAACACTGTTTTTCTGGAATTTGCAAGTGGAGATTTCAGCCGCTTTGAGGTCAATGGTAGAAAAGGAAATATCTTCGTATAAAAACTAGACAGAATGATTCTCAGAAACTCCTTTGTGATGTGTGCGTTCAACTCACAGAGTTTAACCTTTCTTTTCACAGAGCAGTTAGGAAACACTCTGTTTGTGAAGCCTGCCAGTGGATATTCGGACCTCTTTGAGGCCTTCGTTGGAAACGGGATTTCTTCATATTATGCTAGACAGAAGATTTCTCAGTAA…	-44.9	-63.21	174.05
16	active	37295764	37296263	TGCTAGAGGGAAGAATTCTTAGTAACTTCTTTGTGTTGTGTGTATTCAACTGACAGAGTTGAACCTTCCTTTAGACAGAGCAGATTTGAAAGTCTCTTTTTGTGGAATTTGCAAGTGGAGATTTCAAGCGCTTTGAGGCCAAAAGCAGAAAAGGAAATATTTTCCTATAAAAACTCGACAGAATCTTTCTCAGAAACTGCTCTGGGATGTGTGCGTTCAACTCACAGAGTTTAACTTTTCTTTTCATTCAGCAGTTTGGAAACACTCTGTTTGGAAAGTCTGCACGTGGATATTTTGACCTCTTTGAGGCCTTCGTTGGAAACGGGTTTTTTTCATGTAAGTCTAGACAGAAGAAATCTCAGTAACTTCCTTGTGTTGTGTGTATTCAACTGACAGAGT…	-57	-73.44	186.27
16	active	36117529	36118028	AGACCTCTTTGAAGCCTTCGTTGGAAACGGGATTTCTTCATATTATGCTAGACAGATGAATTCTCAGTAACTTCCTTGTGTTGTGTGTATTCAACTCACAGAGTTGAACGATCCTTTACACAGAGCAGATTTGAAACACTGTTTTTCTGGAATTTGCAAGTGGAGATTTCAGCCGCTTTGAGGTCAATGGTAGAAAAGGAAATATCTTCGTATAAAAACTAGACAGAATGATTCTCAGAAACTCCTTTGTGATGTGTGCGTTCAACTCACAGAGTTTAACCTTTCCTTTCACAGAGCAGTTAGGAAACACTCTGTTTGTGAAGCCTGCCAGTGGATATTCGACCTCTTTGAGGCCTTCGTTGGAAACGGTATTTCTTCATATTTTGCTAGACAGAAGAT…	-50.6	-65.89	174.62
17	active	25552094	25552593	CATTCAACTCACAGAGTTGAAGGTTCCTTTTCAAAGAGCAGTTTCCAATCACTCTTTCTGTGGAATCTGCAAGTGGATATTTGGACCTATTTTGAAGATTTCGTTGGAAACGGGAGAATCTTCACAGGAAAGCTAAACAGAAGCATTCTCAGAAACTTCTTTGTGATGCTTGCATTCAACTCACAGAGTTGAACTTTCCTTTCGAGAGAGAAGCTTTGAAACACTCTTTTTCCAGAATCTGCAAGTGGACATTTGGAGGGCTTTGAGGCCTGTGGTGGAAAAGGAATTATCTTCCCGTAAAAGCTAGATAGAAGCATTCTCAGAAACTACTTTGTGATGATTGCATTCAAGTCACAGAGTTGAACATTCCCTTTGACAGAGCAGTTTGGAAACTCTCTT…	-68.4	-81.47	125.4
17	active	24708776	24709275	AACACTCTTTTTCCAGAATCTGCAAGTGGACATTTGGAGGGCTTTGAGGCCTGTGGTGGAAAAGGAATTATCTTCCCGTAAAAGCTAGATAGAAGCATTCTCAGAAACTACTTTGTGATGATTGCATTCAAGTCACAGAGTTGAACATTCCCTTTGACAGAGCAGTTTGGAAACTCTCTTTGTGTAGAATCTGCAAGTGGAGATATGGACCGCTTTGAGGCCTATGGTAGTAAAGGAAATAGCTTCATATAAAAGCTAGACAGTAGCATTCACAGAAAACTCTTGGTGACGACTGAGTTTAACTCACAGAGCTGAACATTCCTTTGGATGGAGCAGTTTCGAAACACACTATTTGTAGAATGTGCAAGTGGATATTTAGGCCTCTCTGAGGATTTCGTT…	-49.5	-64.98	187.15
17	active	27483645	27484144	TGATGTCTGCATTCAACTCACAGTGTGGAACCTTTCTTTGATAGTTCAGGTTTGAAACACTCTTTTTGTAGAAACTGCAAGGGGATAATTGCACTTCTTTGAGGCCTACCGTAGTAAAGGAAATAACTTCCTATAAAAAGAAGACAGAAGCTTTCTCAGAAAATTCTTTGGGATGATTGAGTTGAACTCACAGAGCTGAACATTCCTTGCGATGGAGCAGTTTAGAAACACACTTTCTGCAGAATCTGCAAGTGCATATTTGGACCTCTCTGAGGAATTCGTTGGAAACGGGATAATTTCAGCTGACTAAACAGAAGCAGTCTCAGAATCTTCTTTGTGATGTTTGCATTCAAATCCCAGAGTTGAACTTTCCTTTCAAAGTTCACGTTTGAAACACTC…	-54.8	-72.04	138.49
17	active	26762018	26762517	GAGTTGAACATTCCCTTTGACAGAGCAGTTTGGAAACTCTCTTTGTGTAGAATCTGCAAGTGGAGATATGGACCGCTTTGAGGCCTATTTTAGTAAAGGAAATAGCTTCATATAAAAGCTAGACAGTAGCATTCACAGAAAACTCTTGGTGACGACTGAGTTTAACTCACAGAGCTGAACATTCCTTTGGATGGAGCAGTTTCGAAACACACTATTTGTAGAATGTGCAAGTGGATATTTGGGCCTCTCTGAGGATTTCGCTGGAAACGGGATAAACCGCACAGAACTAAACAGAAGCATTCTCTGAACCTTCTTCGTGATGTTTGCATTCAACTCACAGTGTTGAACCTTTCTTTGATAGTTCAGGTTGGAAACGGTCTTTCTGTAGAAACTGCAAGT…	-44.5	-62.76	204.44
17	active	26040289	26040788	TTCAACTCACAGAGTTGAAGGTTCCTTTTCAAAGAGCAGTTTCCAATCACTCTTTGTGTGGAATCTGCAAGTGGATATTTGGACCTATTTTGAAGATTTCGTTGGAAACGGGAGAATCTTCACAGGAAAGCTAAACAGAAGCATTCTCAGAAACTTCTTTGTGATGCTTGCATTCAACTCACAGAGTTGAACTTTCCTTTCGAGAGAGAAGCTTTGAAACACTCTTTTTCCAGAATCTGCAAGTGGACATTTGGAGGGCTTTGAGGCCTGTGGTGGAAAAGGAATTATCTTCCCGTAAAAGCTAGATAGAAGCATTCTCAGAAACTACTTTGTGATGATTGCATTCAAGTCACAGAGTTGAACATTCCCTTTGACAGAGCAGTTTGGAAACTCTCTTTG…	-66.1	-80.15	141.77
18	active	20478100	20478599	TCAGGCCTATGTTGAAAAAGGAAATATCTTCCCATAACAACTAGACACAAGCATTCTCAGAAACTTGTTTGTGATGTGTGCCCTCTACTGACAGAGTTGAACGTTTCTGTTCATAGAGCAGTTTTGAAACACTCTTTTTGTAGAATCCGCAAGAGGATATTTGCATACCTTTGAGGATTTCGTGGGAAACGGGATTGTCTTCAGGTAAAATCTAGACAGAAGCATTCTCAGAAACTTCTTTGGGATGTTTGCATTCAAGTCACAGAGTAGAACATTCCCTTTGGTAGAGCAGGTTTGAAACACTCTTTTTGTAGTATCTGGAAGTGGACATTTGGAGCGCTTTCAGGCCCATGTTGGAAAGGGAAATATCTTCCCGTAACAACTAGGCAGAAGCATTCT…	-49.5	-66.82	198.39
18	active	19810857	19811356	GTTGAACCTTTCTTTTCATAGAGCAGTTTTGAAACACTCTTTTTGTAGAATCTGCAAGAGGATATTTGCATAGCTTTGAGGATTTCGTGGGAAACGGGATTGTCTTCAGGTAAAATCTAGACAGAAGCATTCTCAGAAACTTCTTTGGGATGTTTGCATTCAAGTCACAGAGTAGAACATTCCCTTTGGTAGAGCAGGTTTGAAACACTCTTTTTGTAGTATCTGGAAGTGGACATTTGGAGCGCTTTCAGGCCCATGATGGAAAGGGAAATATCTTCCCGTAACAACTAGGCAGAAGCATTCTCAGAAACTTATTTGAGATGTGTGTACTCAACTAAGAGAATTGAACCACCGTTTTGAAGGAGCAGTTTTGAAACACTCTTTTTCTGGAATCTGCAA…	-44.4	-62.85	179.38
18	active	17090357	17090856	TCAGATCAAATCTAGACAGAAGCATTCTCAGAAACTTCTTTGGGATGTTTGCATTCAAGTCACAGAGTAGAACATTCCCTTTGGTAGAGCAGGTTTGAAACACTCTTTTTTTAGTATATGGAAGTGGACATTTGGAGCGCTTTCAGGCCTACGTTGGAAAAGGAAATATCTTCCCATAACAACTAGACAGAAGCATTCTCAGAAACTAGTTTCTGATGTGTGTCCTCAACTAACACAGTTGAACATTTCTTTAGACAGAACAGTTTTGAAACTCTCTTTTTGTGGAATCTGCAAGTGGCTATTTGGCTAGATTTGAGGATTTCGTTGGAAACGGGATTACATATAAAAAGCAGACAGCAGCATTCTCAGAAAGTTCTTTGTGATGATTGCATTCAAGTC…	-48.5	-63.07	186.44
18	active	16542765	16543264	TTTGGTAGAGCAGGTTTGAAACACTCTTTTTTTAGTATATGGAAGTGGACATTTGGAGCGCTTTCAGGCCTACGTTGGAAAAGGAAATATCTTCCCATAACAACTAGACAGAAGCATTCTCAGAAACTAGTTTCTGATGTGTGTCCTCAACTAACACAGTTGAACATTTCTTTAGACAGAACAGTTTTGAAACTCTCTTTTTGTGGAATCTGCAAGTGGCTATTTGGCTAGATTTGAGGATTTCGTTGGAAACGGGATTACATATAAAAAGCAGACAGCAGCATTCTCAGAAAGTTCTTTGTGATGATTGCATTCAAGTCACAGAATTGAACATTCCCTTTCACAGAGCAGGTTTGAAACACTCTTTTTGTAGTGTGTGTAAGTGGACATTTGGAGTAC…	-39.4	-58.38	205.08
18	active	19040837	19041336	TACTGACAGAGTTGAACCTTTCTTTTCATAGAGCAGTTTTGAAACACTCTTTTTGTAGAATCTGCAAGAGGATATTTGCATAGCTTTGAGGATTTCGTGGGAAACGGGATTGTCTTCAGGTAAAATCTAGACAGAAGCATTCTCAGAAACTTCTTTGGGATGTTTGCATTCAAGTCACAGAGTAGAACATTCCCTTTGGTAGAGCAGGTTTGAAACACTCTTTTTGTAGTATCTGGAAGTGGACATTTGGAGCGCTTTCAGGCCCATGTTGGAAAGGGAAATATCTTCCCGTAACAACTAGGCAGAAGCATTCTCAGAAACTTATTTGAGATGTGTGTACTCAACTAAGAGAATTGAACCACCGTTTTGAAGGAGCAGTTTTGAAACACTCTTTTTCTG…	-46.5	-63.54	200.8
19	active	28852452	28852951	GGAATTTGCAAGTGGAGATTTCAGCCGCTTTGAGGTCAATGGTAGAAAAGGAAATATCTTCCTATAGAAACTAGACAGAATGATTCTCAGAAACTCCTTTGTGATGTGTGCGTTCAACTCACAGAGTTTAACCTTTCTTTTCATAGAGCAGTTAGGAAACACTCTTTTTGTAAAGTCTGCAAGTGGATATTCAGACCTCCTTGAGGCCTTCGTTGGAAACGGGATTTCTTCATATTCTGCTAGACAGAAGAATTCTCAGTAACTTCCTTGTGTTGTGTGTATTCAACTCACAGAGTTGAACGATCCTTTACACAGAGCAGACTTGAAACACTCTTTTTGTGGAATTTGCAAGTGGAGATTCCAGCCGCTTTGAGGTCAATGGTAGAATAGGAAATATCT…	-52.5	-67.84	177.95
19	active	27623393	27623892	TGAGGTCAATGGTAGAATAGGAAATATCTTCCTATAGAAAGTAGACAGAATGATTCTCAGAAACTCCTTTGTGATGTGTGCGTTCAACTCACAGAGTTTAACCTTTCTTTTCATAGAGCAGTTAGGAAACACTCTGTTTGTAAAGTCTGCAAGTGGATATTCAGACCTCCTTGAGGCCTTCGTTGGAAACAGGATTTCTTCATATTCTGCTAGACAGAAGAATTCTCAGTAACTTCCTTGTGTTGTGTGTATTCAACTCACAGAGTTGAACGATCCTTTACACAGAGCAGACTTCAAACACTCTTTTTGTGGAATTTGCAAGTGGAGATTTCAGCCGCTTTGAGTTCAATGGTAGAATAGGAAATATCTTCCTATAGAAACTAGACAGAATGATTCTCA…	-55.8	-70.81	177.52
19	active	26027791	26028290	TGCTAGAAAGAAGAATTCTCAGTAACTTCCTTGTGTTGTGTGTATTCAACTCACTGAGTTGAATGATCCTTTACACAGAACAGTCTTGAAACACTCTTTTTGTGGAATTTGCAAGTGGAGATTTCAGCCGCTTTGATGTCAATGGTAGAATAGGAAATATCTTCCTATAGAAACTAGACAGAATGATTCTCAGAAACTCCTTTGTGATGTGTGCGTTCAACTCACAGAGTTCAACCTTTCTTTTCATAGAGCAGTTAGGAAACACTCTGTTTGTAAAGTCTGCAAGTGGATATTCAGACATCTTTGAGGCTTTCGTTGGAAACGGGATTTCTTCATATTCTGCTAGACAGAAGAATTCTCAGAAACTTCGTTGTGTTGTGTGTTTTCAACTCACAGAGT…	-58.9	-72.86	161.91
19	active	28378621	28379120	TCCTATAGAAAGTAGACAGAATGATTCTCAGAAACTCCTTTGTGATGTGTGCGTTCAACTCACAGAGTTTAACCTTTCTTTTCATAGAGCAGTTAGGAAACACTCTGTTTGTAAAGTCTGCAAGTGGATATTCAGACCTCCTTGAGGCCTTCGTTGGAAACGGGATTTCTTCATATTATGCTAGACAGAAGAATTCTCAGTAACTTCCTTGTGTTGTGTGTATTCAACTCACAGAGTTGAACGATCCTTTACACAGAGCAGACTTGAAACACTCTTTTTGTGGAATTTGCAAGTGGAGATTTCAGCCGCTGTGAGTTCAATGGTAGAATAGGAAATATCTTCCTATAGAAACTAGACAGAATGATTCTCAGAAACTCCTTTGTGATGTGTGCGTTCAAC…	-57	-71.03	178.31
19	active	26072976	26073475	GTGGATATTCAGACCTCCTTGAGGCCTTCGTTGGAAACGGGATTTCTTCATATTATGCTAGACACAAGAATTCTCAGTAACTTCCTTGTGTTGTGTGTATTCAACTCACAGAGTTGAACGATCCTTTACACAGAGCAGACTTGAAACACTCTTTTTGTGGAATTTGCAAGTGGAGATTTCAGCCGCTTTGAGGTCAATGGTAGAATAGGAAATATCTTCCTATAGAAACTAGACAGAATGATTCTCAGAAACTCCTTTGTGATGTGTGCGTTCAACTCACAGAGTTTAACCTTTCTTTTCATAGAGCAGTTAGGAAACACTCTGTTTGTAAAGTCTGCAAGTGGATACTCAGACCTCCTTGAGGCCTTCGTTGGAAACAGGATTTCTTCATATTATGCT…	-58.6	-73.37	165.69
20	active	28630457	28630956	ACTCTTTTTGTAGAATCTGCAAGAGGATATTTGGATAGCTTGGAGGATTTCGTTGGAAACGGGTATGTCTTCAGATAAACTCTAGACAGAAGCATTCTCAGAAACTTCTTTGGGATGTTGCATTCAAGTCACAGAGTAGAACATTCCCATTCATAGAGCAGATTTGAAACACTCTTTTTGTAGTATCTGGAAGTGGACATTTGGAGCGCTTTCAGGCCTATGTTGAAAAAGGAAATATCTTCCCATAAAAACTAGACGGAAGCATTCTCAGAAACTTATTTGTGATGTGTTTGCTCAACTAACAGGATTGAACCATCGTTTTGAAGGAGCAGTTTTGAAACACTGTTTTCGTGGAATCTGCAAGTGGATATTTGGCTAGCTTTGAGGATTTCGTTGGAA…	-46.5	-62.65	162.11
20	active	27327269	27327768	GCATTCTCAGAAACTTCTTTGTGATGTTTGCATTGAAGTCACAGAGTTGAACATTCCCTTTGAGAGAGCAGGTTTGAAACACGCCTTTTGTCATATCTGGAAGTGTCCATTCGGAGCGCATTCAGGCTTGTGTTGAAAAAGGAAATATCCTCCCAGAAAAACTAGACAGAAGCATTCTCAGAAACTTCTCTGTGATGTATGTACTCAACTAACAGAACTAAACCATCGTTTTGAAGGAGCAGTTTTGAAACACTCTTTTTGCGGAATCTGCAAGTGGATATTTGGCTAGCTGGGAGGATTTCGTTGGAAACGGGATTACATACAAAAAGCAGACAGCAGCATTCTCAGAAACTTCTTTGTGATGTTTGCATTCAAGTCACAGAGTTGAACATTCCCTTT…	-45	-65.47	177.44
20	active	28853920	28854419	TTGAAACACTCTTTTTGTAGTATCTGGATGTGGACATTTGGATCGCTTTCAGGCCTATGGTGAAAAAGGAAATATCTTCCCATGAAAACTAGACAGAAGCATTCTCAGAAACTTATTTGTGATGTGTGCCCTCAACTGACAGTGTTGAACCTTTGTTTTGATAGAGCAGTTCTGAAACACACTTTTTGTAAAATCTGCAAGAGGATATTTGGATAGCTTTGAGGATTTCGTTGGAAACGGGAATGTCTTCATGTAAACTCTGGACAGAAGCATTCTCAGAAACTGCTTTGGGATGTTTCAATTGAAGTCCCAGTGTTGAACATTCCCTTTCATAGAGCAGGTTTGAAACACTCTTTTTGTACTATCTGGAAGTGGACATTTGGAGCGCTTTCAGGTCTA…	-49.1	-64.5	132.77
20	active	27359374	27359873	TAAAAACTAGACAGAAGCATTCTCAGAAATTTATTTGTGATGTGTGCCCTCAACTAACAGAGTTGAACCTTTCTTTTGATAGAGCAGTTTTGAAACACTCTTTTTGTAAAATCTGCAAGAGGATATTTGGATAGCTTTGAGGATTTCATTGCAAACGGGAATGGCTTCATATAAACTCTAGACAGAAGCATTCTCAGAAACTTCGTTGGGATGTTTCGATTGAAGTCCCAGTGTTGAACATTCCCTTTTATAGAGCAGGTTGGAAACACTCTTTCTGCATTCCCTGGAAGTGGACATTTGGAGCGCTTTCAGGACGACGGTGAAAATGGAAATATCTTCCAATAAAATCTAGATAGAAGCAACGTCAGAAACTTTTATGTGATGGATCTACTCAGCTAA…	-48.3	-62.35	170.96
20	active	28979429	28979928	GAAGCATTCTCAGAAATTTATTTGTGATGTGTGCCCTCAACTAACAGAGTTGAACCTTTCTTTTGATAGAGCAGTTTTGAAACACTCTTTTTGTAAAATCTGCAAGAGGATATTTGGATAGCTTTGAGGATTTCGTTGCAAACGGGAATGGCTTCATATAAACTCTAGACAGAAGCATTCTCAGAAACTTCTTTGGGATGTTTCGATTGAAGTCCCAGTGTTGAACATTCCCTTTTATAGAGCAGGTTGGAAACACTCTTTCTGCATTCCCTGGAAGTGGACATTTGGAGCGCTTTCAGGACGACGGTGAAAATGGAAATATCTTCCAATAAAATCTAGATAGAAGCAACGTCAGAAACTTTTATGTGATGGATCTACTCAGCTAACAGAGTTGAACCT…	-47.1	-62.93	168.73
21	active	11123955	11124454	ACTTGTTTCTGAGAATCCTTCTGTCTCGTTTTTATGGGAAGATATTTACTTTTCCACCGTAGGCATCAAAGCGCTCCAAATGTCCACATCCAGATACTCCAGAACGAGTGTTTCAAACCTGCTCTATGAAAGGGAATCTTCAACTCTATGAGTTGAATGCAGACATCAGAAAGAAATTTCTGAGAATGCTGCTGTCTACCTTTTATTTGAATTCCCGCTTCCAACGAAATCCTCCAAGCTATCCAAATATCCACCTGCATTTTCCACAAAAAGAGTGTTTCAAAACTGCTCTATCAATAGAAATGTTCAACTCCTTTGGCTGGGTACACACATCACAAACAAGTTTCTGAGAATGCTTCTGTCTAGTTTTTATGGGAAGACATTCCCTTTTTCACCAAA…	-42.9	-57.63	172.89
21	active	11282784	11283283	AAAGAGTGTTTCAAACCTGCTCTATGAAAGGCCATGTTCATCTCTATGAGTTGAATGGAAATATCCGAAAGAAATTTCTGGGAATGCTGCTGTCTAGTGTTTATACGAATTTCCGCTTCCAACGAAATCCTCAAAGCAATCCAAATATCCACTTGCAGAATCCACAAAAAGAGTGTTTCAAAACTGCTCTATCAATAGAAAGGTTCAACTCTTTTAGTTGAGTACACACATCACGAACAAGTTTCTGAGAATGCTTCTGTCTGGCTTTTATTGGAAGACGTTTCCTTTTCACCAAAGGCATCAAAGCGCTCCAAATGTCCACTTCCAGATTCTTCCAAAAGAGTGTTTCAAACGTGCTCAAAGTAAGGGAATGTTCAACTCTGTGACTTGAATGCAGAT…	-39.9	-57.03	201.85
21	active	11243574	11244073	CTATGAGTTGAATGGAAATATCCGAAAGAAATTTCTGGGAATGCTGCTGTCTAGTGTTTATACGAATTCCCGCTTCCAACGAAATCCTCAAAGCAATCCAAATATCCACTTGCAGAATCCACAAAAAGAGTGTTTCAAAACTGCTCTATCAATAGAAAGGTTCAACTCTTTTAGTTGAGTACACACATCACGAACAAGTTTCTGAGAATGCTTCTGTCTGGCTTTTATTGGAAGACGTTTCCTTTTCACCAAAGGCATCAAAGCGCTCCAAATGTCCACTTCCAGATTCTTCCAAAAGAGTGTTTCAAACGTGCTCAAAGTAAGGGAATGTTCAACTCTGTGACTTGAATGCAGATATCACCAAGTAGTTTCTAATAGTGCTTCTGTCTACATTTTAGA…	-35.7	-54.61	201.85
21	active	11137900	11138399	GGGAATGCTGCTGTCTAGTGTTTATACGAATTCCCGCTTCCAACGAAATCCTCAAAGCAATCCAAATATCCACTTGCAGAATCCACAAAAAGAGTGTTTCAAAACTGCTCTATCAATAGAAAGGTTCAACTCTTTTAGTTGAGTACACACATCACGAACAAGTTTCTGAGAATGCTTCTGTCTGGCTTTTATTGGAAGACGTTTCCTTTTCAACAAAGGCATCAAAGCGCTCCAAATGTCCACTTCCAGATTCTTCCAAAAGAGTGTTTCAAACGTGCTCAAAGTAAGGGAATGTTCAACTCTGTGACTTGAATGCAGATATCACCAAGTAGTTTCTAATAGTGCTTCTGCCTACATTTTAGATGATGATATTCCCTTTTCCAACGAAATCGTTAGAGC…	-40.8	-57.41	164.41
21	active	11139538	11140037	TCTCTATCAATGGCAAAGTTCAACTCTGTTAGTTGAGGACACATATCACCAACAAGTTTCTGAGAATGCTTCTGTCTATTTTTTATGGGAAGATATTTCCTTTTTCACCGTAGGCGTCAAGGCGATCGAAATGTCCACTTCCACAAACTACAAAAAGAGTGTTTCAAACCTGCTCTATGAAAGGCCATGTTCATCTCTATGAGTTGAATGGAAATATCCGAAAGAAATTTCTGGGAATGCTGCTGTCTAGTGTTTATACGAATTCCCGCTTCCAACGAAATCCTCAAAGCAATCCAAATATCCACTTGCAGAATCCACAAAAAGAGTGTTTCAAAACTGCTCTATCAATAGAAAGGTTCAACTCTTTTAGTTGAGTACACACATCACGAACAAGTTTCT…	-40.7	-57.53	179.31
22	active	14651078	14651577	AGGTTCAACTCTGTTAGTTGAGTACACACATCACAAACAAGTTTCACAGAATGCTTCTTTCTAGCTTGTAGGGGAAGATATTCCCTTTATCACCATGGGCCTCCAACCGTCCGAAACGTCCACTTCCATATACTACAAAAAGAGCGTTTCAAACCTGCTCTATGAAAGGCAATGTTCAACTCTGTGACTTGAATGCAGACATCACAGAGCAGTTTCTGAGAATGCTTCTGTCTAGATTTTATAGGAAGATATTCCCGTTTCCAACGAAATCTTCACAGCTATCCAAATATCCACTTGCAGATTCTACAAAAAGAGTGTATCAAAACTGCTCTGTCAAAAGGAAGGTTCTTCTCTGTTAGGTGAGTGCATACGTCATAAAGGAGTTTCTGAGAATGTTTC…	-54.1	-67.39	151.59
22	active	13725226	13725725	GATGCTGCTGTCTACTTTTCATACGTAATCCCGTTTCCAACGAAATCCTCCAAGCTATCCAAATATCCACTTGCAGATTCCACAGAAAGACTGTTTCAAAACTGCTCTGTCAATAGAAAGGTTCAACTCTGTTAGCTGCGTGCATATATCCCAAAGAAGATTCTGAGATTCCTTCTGTCTAGTTTTTATGGGAAGATATTTCCCTTTTCACCGTAGGCGTCAAGGCGCTCCAAATGTCCACTTCCAGATACTACAAAAAGAGTGTTTCAAACCTACTCTGTGAAAGGGAATATTCAACTCTGTGACTTGAATGCACATATCACAAAGAAGTTTCTGAGAATGCTTCTGTCGAGATTTTATATGAAGATATTCCCGTTTCCAACGAAATCCTGAAATCTA…	-38.9	-56.16	147.71
22	active	15153882	15154381	AAGAAAGATCCACCTCTGTTAGCTGAGTTCACACATCACAAACAAGTTTATGAGAATGCTTCTGTCTAGTTTTTATTTGAAGATATTTCCTTTCTCACCATAGACCTGAAAGCTGTCCTAATGTTCACTTCCAGATACTACAGAAAGAGTGCTTCAAAACTGCTGTAAGAAAGGGAATGTTCAACTCTGTGACTTGAATGCACACATCACAAAGAAGTTTCTGAGGATGCTGCTGTCTTCTTTTTATACGTAATCCCGTTTCCAACGAAATCCTCCAAGCTATCCAAATATCCACTTGCAGATTCCACAGAAAGACTGTTTCAAAACTGCTCTGTCAATAGAAAGGTTCAACTCTGTTAGCTGCGTGCATATATCCCAAAGAAGATTCTGAGATTGCTT…	-30.1	-48.81	185.16
22	active	13605388	13605887	AATGTTTCTGTCTAGTGGTTATGGGAAGATATTTGCTTTTTCACCGTAGGCCTCAGAGCGCTCCAAATATCCACTTGCACATACTACAAAAAGAGTGCCTCAAAGCTGCTCTCTGAAACGGAATGTTCAACTCTATGAGTTGAATGCAAACATCACAAAGACGTTTCTGAGAATGCTTCTGTCTAGATTTGATATGAAGATATTCCCGTTTCCAACGAAATCTTCAAATCTATCCAAATGTCCACTTGCAGATTCAACAAAAAGTGTTTTTCAGAACTGCTGTATCAAAAGAAAGATCCACGTCTGTTAGCTGAGTTCACACATCACAAACAAGTTTATGAGAATGCTTCTGTCTAGTTTTTATTTGAAGATATTTCCTTTCTCACCATAGACCTGAAA…	-45.8	-62.17	145.17
22	active	13838543	13839042	CAATAGAAAGGTTCAACTCTGTTAGCTGCGTGCATATATCCCGAAGAAGATTCTGAGATTCCTTCTGTCTAGTTTTTATGGGAAGATATTTCCCTTTTCACCGTAGGCGTCAAGGCGCTCCAAATGTCCACTTCCAGATACTACAAAAAGAGTGTTTCAAACCTACTCTGTGAAAGGGAATATTCAACTCTGTGACTTGAATGCACATATCACAAAGAAGTTTCTGAGAATGCTTCTGTCGAGATTTTATATGAAGATATTCCCGTTTCCAACGAAATCCTGAAATCTATCCAAATATCCCCTCGCAGATTCTACAAAAAGAGTGTTTCAAAACTGTTCTGTAAAAAGAAAGGTTCAACTCTGTTAGTTGAGTACACACATCACAAACAAGTATCACAG…	-45.5	-62	142.84
1	divergent	126803312	126803811	TGGAAAAGGAAATATCTTCACATAAAAACTAGACAGAAGCATTCTCAGAAACTTCTTTGTGATGTATGCATTCAACTCACAGAGTTGAATCTTCCTTTTGAGAGAGCAGTTTTGAAACAGTCTTTATGTAGTATCTCCAAGTGGATATTTGGAGCGATTTGAGGCCTATGGTAGAAAAGGAAATATATTCACATAAAAACTTGACAGAAGCATTCTCAGGAACTTCTTTGTGATGTGTGCATTCAACTAACAGAGTTGAAAGTTTCTTGTGATAGAGCAGTATTGAAACACTCCTTTTCTAGAATCTGCTAGTGGATATTTGGAGATTGTTGAGGCCTTCTTTGGAAACGGGAATATCATCTCATAAAAAGTAGACAGAAGCATTCTCAGAAAGTTCTT…	-51.4	-67.8	153.2
1	divergent	126707795	126708294	TTCTACAGAAAGATTTTCAAAACTGCTGTCTCAAGAGGAAGGCTCAACTCTGTTAGTTTAATGCATACGTCACAAAGGAGTTTCTGAGAATGCTTCTGCCTAGTGTTTATGTGAAGATATATCCTTTTCCATCATAGGCCTCAAAGCGCTACAAATGAACTCTTGCAGATTCTAGAAAGAGTGTTTCAAAACTGCTCTTTCTAAAGAAGTGTTCAACTCTCTGAGTTGAATTCACACATCACAATGTAGTTTCTGAGAATGCTTCTCTGTAGTTTTTAATTGAAGATGTCTTATTTCCAACGAAATCCTCAAACAGCTCCAAGTATCCTGAAGCAGATTCTACAACAGTAGTGTTTCATTACTGCTATATGAAAAGAAATGTTGAACTCTGTGAGTTGA…	-57.5	-70.09	121.07
1	divergent	126740089	126740588	AATGTTCAAGGAAGGAAGGTTCAAGGAAGGAAGGAAGATTCAGAAGTAAGGTTCAACTCCTCAGAAGTTTAACTCCTCAGAAGACGGTTCAAAACTGCTCTCTCAGAAGGAAGGTTCAACTGGGCAGCAGCATTATCAGAAACTTCTTTGTGATATGTGCATTGAACTCATGAAGTTGAACCTTTCTTTTGAGAGAGAAGTTTTGAAACAGTCTTTTTGCAGAATCTGCAAGTGGATATTTGAGCGATTTGAAGATTATGTTGGAAAAGGAATTATCTTCACAGAAAAACTGGATAGAAGCATTCTCAAGAACTTGTTTCTGATGTATGAATTCAACTCACAGAGTTGAACATTTCTTTTGATAGAGCAGTACTTAAACACTACTTTTGTAGAATCTGC…	-72.6	-86.94	146.55
1	divergent	126734490	126734989	TGTTCAACACTCTGAGTTGAATTCACACATCAAAAAGCAGTTTACGAGAATGCTTCTCAGTAGTTTTGATTTGAAGATATTTCGTTTCCAAGGAAAACCTCAAAGAGCTCCAAATATCCACAAGCAGATTCTCCATTAGTAGTGTTTCAGTACTGCTCAATCAAAAGAAATGTTCAACTCTGTGAGTTGAATGCACGCATCTGAAAAAAGTTCCTGAGAGTGATTCCTTCTAGTTTTTCTTTGAAGACATTTTCATTTCCCACATAGGCTTCAAATCACTCCAAATATCCACTTGCAGATTCTGCAAAAAGACTGTTTCAAAACTGCTCTCTCAAAAGGAAGTTTCAACTCTGTGATATGAATGCATACATCACAAAGATGTCTCTGAGAATGCTTCTG…	-53.6	-67.2	139.01
1	divergent	126811320	126811819	TAAAAACTAGACAGAAGCATTCTCAGAAACTGCTTTGCGATGTTTCATTCAACTCACAGAGTTGAACATTCCCTTCGATAGAGCGGTTTTGAAACACTCTTTTTGTAGAATCTGCATGTGTTCATTTGGAGCACTTGGAGGCCTATGGTGGAAAAGGAAATATCTTCACATAAAAACTAGACAAAAGCATTCTCAGAAACCTTTGTGATGTGTTCATTCAACTCACAGAGTTGAACCTTCCTTTTGATAGGGCAGTTTTGAGACACTCTTTTTGAAGGATCGGCAAGTGGATATTTGTAACGATTTGAGGCCTCTCAGTGAAAAGGAAATATCTTCACATAAAAATTTGACAGAAGTGTTTTCACAAAATTCTTTTGATGTGTGCATTCAACTCACAGA…	-59	-74.34	164.95
2	divergent	92298586	92299085	GAACTGGACATGTGGAGCCAGTGGTGGCCTGTGGTGAAAAAGGAAATATCTTCCATTAAAAACTACGCGGAAGGATTCTCAGAAACTAGTTTGTGATGTGTTTACTGAACTACCAAAGTTGAACCTTTCTTTTGATAGAGCAGATTCATGCTGCTATAAAGACACATGCACACGTATGTTTATTGCGGCATTATTCACAATAGCAAAGACTTGGAACCAACCCAAATATCCAACAATGATAGACTGGATTAAGAAAATGTGGCACATATACACCATGGAATACTATGCAGCCATAAAAAATGATGAGTTCATGTCCTTTGTAGGGACATGGATGAAATTGGAAACCATCATTCTCAGTAAACTATCGCAAGAACAAAAAACCAAACACCGCATATTCTC…	-61.11	-74.2	133.76
2	divergent	95024753	95025252	CTGAGGAATGCTTCTCTCTAGTTTTTATGTGAAGATATTCCCGTTTCCGACGGAAGCCTCAAAGCTATCCAAATATCCACTTGCAGATTATACAAAAAAGGGTTTCAAACTGCTCTGTCAAAACAAAGATTCAACTCTGTGTGTTGAGTACACACATCACAAAGAAGTTTCTGAGAATGCTTCTATCTAGTTTTAATGTGAACATCTTTCCTTATTCACAATGGGTCCCAAAACGCTGCAAATGTCCACTTGCAGATTCTACAAAAAGCGTTTTTCAAAACTGCTCTATGAAAAGGAATGTTCAACTCTGTGAGTTAAACCAAACATCACAAAGAAGTTTCTGAGAATGATTCTGTCTAGTTTTTATGTGAAGATAAACTCATTTCCTGGGAAGGCTTC…	-47.6	-62.18	147.1
2	divergent	95033224	95033723	TCAACAATGTTAGTTGAATGCAGTCATCACAAAGAAGTTTCTGAGAATGCTTCTTTCTAGTTTTTATGTGAAGATATTCCCGTTTGCAACGAAAGCCTGAAACATGTCCAAATATCCATTTTGTAGTTTCTACAAAGAGAGTGTTTCAAAACTGTTTCAAAAGTGTTTCAAAGTGTTAAAAGAAAGGTTTAACTCTGTGAGTTGAGTACACACATCACAAGGAAGTTTCTGAGAGTGATTCTGTCTAGTTTTTATGTGAAGATATTTCCTTTTCCACCATAGGCCTCAAAGTGCTCCAAATGTCCACTTGCAGATTCTACAAAAAGAGTGTTTCAAAACTGCTCTCTGAAAAGTAACGTTCAACTCTGTGTGTTGAATGCAAATATCAAAAAGATGTTT…	-44.8	-61.48	158.32
2	divergent	95024411	95024910	CTGAGAATGCTTCTGTCTGGTTTTTATGTGAAGATATTCCCGTTTCCAACCAAAGCCTCAAAGCTGTCCAAATATCCATTTGCAGATTCTACAAGGAGAGTGTTTAAAAACTGCCCTATAAAAAGAAAGGTTCTACTCTGTGAGTGGAGTACACACATCACAAAGAAGTTTCTGAGAATGCTTCTGTCTAGTTTTTATGTGAAAATATTTCGTTTTCCAAAATAGGCCTCAAAGCGCTCCAAATGTCCACTTGCAGATTCTACAAAAAGAGTGTTTCAAAACTGCTCTATGAAAAGGAATGTTCAACTCTGTGAGTTGAAGGCAAACTTCACAAAGAAGTTTCTGAGGAATGCTTCTCTCTAGTTTTTATGTGAAGATATTCCCGTTTCCGACGGAAGC…	-48.7	-63.94	179.07
2	divergent	95024877	95025376	AAAGATTCAACTCTGTGTGTTGAGTACACACATCACAAAGAAGTTTCTGAGAATGCTTCTATCTAGTTTTAATGTGAACATCTTTCCTTATTCACAATGGGTCCCAAAACGCTGCAAATGTCCACTTGCAGATTCTACAAAAAGCGTTTTTCAAAACTGCTCTATGAAAAGGAATGTTCAACTCTGTGAGTTAAACCAAACATCACAAAGAAGTTTCTGAGAATGATTCTGTCTAGTTTTTATGTGAAGATAAACTCATTTCCTGGGAAGGCTTCAAAGCTGTCCAAATATCCACTTGCAAATTCTACAAAAAGAGTGTTTCAAAACTGCTCTATCAAAGGAAAGTTCCAACAGCACACATCACAAAGATGTTTCTGAGAATGCTTCTGTCTACAATTT…	-54.2	-69.72	147.46
3	divergent	90685438	90685937	ATATGAAGATATTTCCTTTTCTACTGTAGGCCTCAAAGCCCTCTAAATACACACTTGCAAATGCTACAAAAAGAGCGTTTCAGAACTACTCTATTAAGAGGAAGGTTAAACTCGGCGTATAGAATGCACACATCACAAAGCAGTTTCTGAGAATGAATCTGGCTAGTTTTTCCATGAAGATATTTCCTTTCCTACCACAGGCCCAAAACCGCTCTAAATATCCACTTGGAATTTCTACAAAAAGATTATTTCAAAACTGCTCTATCAAAAGGAAGGTTCAACTCTGTGAGTAGAATGCACACATCACAAAGAAGTTTCTGATAATTCCTCTGTCAAGTTTTATATGAAGAAATCACGTTTCCAATGAAGGCCTCCAAAAAGCCCAAATATTCACTTGCA…	-36.8	-54.07	147.99
3	divergent	90613208	90613707	AAGTTTCTGAGAATTCTTCTGTCTAGTTTTATATGAAGAAATCACGTTTCAAACGAAGGCCACAGAGGGATCCAAATATCCACTTGCAGATTCTACGAAAAGAGTGTTTCAAAACTGCTCTATCAAGAGGAATGTTCAACTCTGTGAGTTGAATGCAAATATCACAAAGTAGTTTCTGACAAAGCTTCTGTCTAGTTTTTATGTGAAGATATATCTTTTTCTGCCGTAGGCCTCAAAGAGCTCTAAATATACACTTGCAAATTCCACAAAAAGATTTTTTCAAAACTGCTCTATCAAAAGAAAGGTTAAACTGTGTAACCCGAATGCACACATCACAAAGTAGTTTCAGAGAATGATGCTGTCTAGATTTTCTATGAAGATATTTCCTTTTCTACCATA…	-41	-57.4	174.27
3	divergent	91736583	91737082	ATATAAAGAAATCCCGTTTCCAATGAAGGCCTCAGAGAGGTCCGAATATCCAGTTGCAGAATTTACAGAGTGTTTCCAAACTGCACTATGAAAAGAAAGCTTAAACTCTGTGAGTTGAATGCACACATCACAAAGCAGATTCTGAGAATCATTCAGTCTACTTTTTCTACGAAGATATATCTTTTCTACCATTGGCCTCAAAGCGCTTGAAATCTCCAACTGAACATTCCGCAAAAAGAGTGTTTCCAATCTGCTCTGAATAAAGGAAGGTGCAACTCTGTGAGTGGAATACACACAATACAAAGTAGTTACTGAGAATTCTTCTGTCTAGCATTATATGAAGAAATCCCGTTTCCAACAAAGGTCTCAAAGAGGTCTAAATATTCACTTGCAGACTTT…	-44.3	-58.72	182.4
3	divergent	91716395	91716894	ATGCAAACATCTCAAAGTAGTTTCTTAGAATGCTTCTTTGTAGTTTTTCAAAGAAGATATTTCCTTTTCTTCCTTAGGCCCCAAAGCGCTCTAAATATCCACGTGCAAATACTACAAAAAGAGTGTTGGAAAACTGCTCTATGAACAGGAAGGTTCATATCTGTGAGTTGAGTGCAGACATCACAAACAAGTTTCTGAGAATACTTCTGTCTCCTTTTTATGTGAAGATATTCCCGATTCCAAAGAAGGCCTCAAAGCACTCCAAGTATCCACTTTCAGACTTTACAAATAGAGTGTTTCAAAACAGCTCTATCAAAAGAAAGGCTAAACTCTGTGAGTTGAACGCACACATCACAAAGCAGTTTCTGAGAATGATTCTGTCTAATTTTTCTATGAAGA…	-47.7	-61.95	183.22
3	divergent	96418528	96419027	TGTCTGCTTTTTATCTGAAGATATGCCTGTTTCCAAAGAAAACCTCTAATCCCTCCAATTATTCAGGTGCAGACTTTACAAACAGAGTTTTTCAAAACTGCTCTATCAAAAGAAAATTTAAACTCTGTGAGTTGAACGCACACATCACAAAGTAGTTTCTGGGAATCATTCTGTCTAGATTTTATATGAATATATATCTTTTTCTACCATAGGATTCAAAGCGGTCCAAAAATCCACTTGGAAATTCTACAAAAAGAGTGTTTCAAATCTACTCTGCCAAAAGGAAGTTTCAACTCTGAGACTTCAATGCACACATCACAAAGAAGTTTCTGAGAATTCTTCTGTCCAGTTTTATATGAAGAATTCCTGTCTCCAATAAAGGCCTCAAAGAGGTCCAAA…	-41.1	-56.89	162.43
5	divergent	46819634	46820133	AACTCACAGAGTTTAACCTTTCTTTTCATAGAGCAGTTTGGAAACACTCTGTTTGTAAAGTCTGCAAGTGGATATTCGGACGTCTTTGAGGCCTTCGTTGGAATGGGGTTTTCTTCATAAAATGCTAGAAAGAACAATTCTCAGTAACTTTTTTGTGTTGTGTGTATTCAACTCACAGAGTTGAACCTTCCTTTAGACAGAGCAAATTTGAAACACTATTTTTGTGGAATTTGCAAGTGGAGATTTCAAGCGCTTTGAGGCCAATGGTTGAAAAGAATAAACTTCGTATAAAAACTAGAAAGAATCATTCTCAGAAACTACTTTGTGATGTGTGTGTTCAACTCAGGGAGTTTAACCTTTCACTTCATACAGCAGTTTGAAAACACTCTGTTTATAAAG…	-50.7	-65.5	175.93
5	divergent	50470892	50471391	AAGTTTCAACTCCGTGACTTGAATGCACACATCACAAAGAAGTTTCTGAGAATGCTTCTGTCTATTTTTATGTGAAGATAATCCCGTTTCCAACGAAATCCTCAATGATGTCCTAATATCCACTTGTAAATTAGACAGGAAGAGTGTTTCCAAATTGCTGTATCAAAGGAAAAGTTTACCTCTGTGAGTTGAGAACACACATCACAAACTAGTTTCTGAGAATGCTTCTGTCTACCTTTTATGTGAAGATATTTCTTTTTTTACCATACGTATCAAATCGCACAAAATATCCACTTGCAGATTCTACAAAAAGAGAGTTTCAAAACTGCTCTATGAAAGGAAATGTTCAACTCTGTGAGTTGAATGGAAGCATCACAAGGAAGTTTCCGAGAATGCTTC…	-46.5	-63.02	176.21
5	divergent	50607763	50608262	GCAGATACTCTAAAAGAGTGTTTCAAAACTACTCTATCAAAAGGAAGGTTCAACTCTGTGAGTTGAATGCACACATCAAAAAGGAGTTTCTGAGAATGCTTCTGTCAAGTTTTTATGTGGAGATATTCCCGTTTCCAACGAAGGCCTCTAACCACTAGAAATATCCACTTGCAGATTCTACAAAAAGAGTGTTTCAAAACTGCTCTATCAAAAGCAAGTTTCAACTCTGTGGGTTGAATGCACACATCATAAGGAAGTTTCTGACAATGCTTCTGCCTAGTTTTTATATGAAGATATTTCCTTTTCCACCATAGTCCTCAAAGTGCTCTAAATGTCCACTTGAAGATTCTACAATAAGAGTTTTTCAAAACTGCTCTATCAAAAGATATGTTAAACTCT…	-46.7	-64.33	191.64
5	divergent	50622416	50622915	GAGATAATCATGTGGTTTTTTTCTTTGGCTCTGTTTATATGCCGGATTACATTTATTGATTTGCATATATTGAACCAGCCTTGCATCCCAGGGATGAAGCCCGCTTGATCATGGTATATAAGCTTTTTGATGTGCTGCTGGATACGTTTTGCCAGTATTTTATTGAGGATTTTTGCATCAATGTTCATCAAGGATATTGGTCTAAAATTCTCTTTGTTCATTGTGTCTCTGCCTGGGTTTGGTATCAGGATGATGCTGGCCTCATAAAATGAGTTAGGGAGGAATCCCTCTTTTTCTATTGATTGGAATAGTTTCAGAAAGAAGAATACCAGCTCCTCCTTGTACCTCTGGTAGAATTCGGCTGTGAATCCATCTGGTCCTGGACTCTTTTTGGTTGGT…	-42.7	-60.79	152.3
5	divergent	50616215	50616714	CCATTCAGTATGATGTTGGCTGTGGGGATAGGCATGGGCAAGGACTTCATATCTAAAACACCAAAAGCAATAGCAACAAAAGACAAAATTGACAAATGGGATATAATTGAACTAAAGAGCTTCTGCACAGCAAAAGAAACTACCATCAGAGTGAACAGGCAACCTACAAAATGGGGGAAAATTTTCGCAACCTACTCATCTGACAGAGTGCTAATATCCAGAATCTACAATGAACTCAAACAAATTTACAAGAAAAAAACAAACAACCCCATCAAAAAGTGGGTGAAGGACATGAACAGACACTTCTCAAAAGAAGACATTTATGCAGCCATAAAACACATGAAAAAATGCTCATCATCACTGGCCATAAGAGAAATGCAAATCAAAACCACCATGAGA…	-30.1	-45.99	140.26
6	divergent	61408626	61409125	CCTATGGTAGAAAAGGAAATATCTTCATAGAAAAACTAGACAGAAGCATTCTCAGAAACTACTTTGCGATGTTTGCATTCAACTCACAGAGTTCAACATTCCTCTTGATGGAGCAGTTTTGAAACACTCTTTTTGTAGAATCTGCAAGTGAATATTTGAACCTTTTTGAGGCATTCATTGGAAACAGGATTTCTTCATATAAAATTAGACAGAAGAATTCTAAGAAACTTCTTTGTGATGTGTGCATTGAACTCACAGAGTTGAAACTTCTTTTTGATAGATCAGTTTTGAAACACTCTTTTTTGTAGAATTTCCAAGTGTACATTTAGAGCACTTGGAGGCCTTTGGTAGAAAAGGAAATATATTCTCATAAAAACTAGACAGAAGCATTCTCAGAAA…	-47.6	-65.82	167.38
6	divergent	61113037	61113536	AAACACTCTTTTTGTGGAAATGGCAAGTGTATATTTAGAGCGCTATAAGACCTATGGTAAAAAAGGAAATATCTTCACCTAAATACAAGAAAGAACAATTTTCAGGAACTAATTTGTGACGTTTCCATTCAACTCACAGAGTTGAACATTCCTATTGATAGAACAGTTTTGAAACACGCTTTTTGTAGAATCTGCAAGTGGTTATTTGGCCCTCTTTGAGGCCTTCGTTGTAAAAGGGAATTCTTCATATAAACTAGACAGAAGAATTCTCAGAAACTACTTTGTGATGTGTGCGTTCAACTCACAGAGTTTAACCTTTCTTTTGATAGAGCAGTTTTGAAACACTCTTTTTGTAGAATTTGAAAGTGTATATTTAGAGCGCTTTGAGTCCTATGGTAG…	-46.9	-63.56	169.21
6	divergent	61312841	61313340	AAACTTTACAGAAGAATTCTCAGCAACTTCTTTGTGATGTGGGCATTCAACTCACAGGGTTGAACTTTCCTTTCAATAGAGCAGTTTTGAAATACTTTTTTGTAGAATTTCCAAGTGGATATTTAGAGTGGTTCGAGGCCTATGGTATAAAAGGAAATATCTTCATAGAAAAACTAGACAGAATCATTCTCAGAACTACTTTGTAATGTGTGCGTTCAGCTTACAGAGTTCAACCTTTCTTATAATAGGGCAGTTTTGAAACACTCTTTTTGTGGAATTTACTAGTGCATGTTTAGAGCGCTTTGAGGTCTACTGTAGAAATAGAAATAACTTCACATAAAAACTAGACAGAAGCATTTTCAGAAACTACTTTGTGATATTGGCATTCAACTCACAGAG…	-43.2	-60.69	163.73
6	divergent	62528969	62529468	TATGGTAGAAAAGGAAATATCTTCATATAAAAACTATACAGAATCATTCTCAGGAACTACTTTGTGATGTGTGCGTTCAACTCACATAGTTTAAACTCTCTTTTGATAGAGCAGTTTTGAAACGCTGTTTTTGTGGAATTTGCAAGAGTGTAATTAGGCGGCTTTGACGCCTATGGTAGAAAAGGAAGTATCTTCACATAAAAACTAGACAGATGCATTCTCAGATACTACTTTGTGATGTTTGCATTCAACTCACAGAGTTCAACATTCCTTTTGATAGAGCAGTTTTGAAACACTATTTTTGTATAATCTGCAAGTGGATATTTGGATCTCTTAGAGGCCTTCGTTGGAAACGGGAATTTCTTCACATAAAAACTAGACAGAAGAATTATCAGAAAC…	-47.5	-65.69	145.19
6	divergent	62533311	62533810	CTTTCTTTTGATAGAGCAGTTTTGAAACACTCTTTTTGTAGAATTTCCAAGAGAATATTAAGAGCACTTGGAGGCCTATGATAGAAATGTAAGTATCTTCATATAAAAACAAGGCAGAATCATTCTCAGAAACTACTCTGTGATGTGTGCGTTTAACTCACGTGGTTAACCTTCCTTTTGATAGACTAGTTTTGAAACACTCTTTCTGTAGAATTTGCAAGTGTATATATAGAGCGCTTTGAGGCCTACGGTAGAAAAGGGAATATTTTCATACAAAAACTAGACGGAAGCATTCTCAGAACCTACTTTGTGATGTTTGCATTCAACTCACAGAGTTGAATATTGCTCTTGATAGAGCAGTTCTGAAACACTCTTTTTGCAGAATTTGCAAGTGAATAT…	-49	-64.97	190.93
7	divergent	58268147	58268646	GCTGGACTGAAACTCTCCTTTTGTAGAATCTGCTTGAGGATATTTGGAGCTCTTTGAGGCCCCCATTGGAAACGGGATATCTTCAAATAAAAACTAGGCAGAAGCATTCTCAGAAACTGCTTTTTGATGTGTGCATGCAACTCACAGAGTGGAACATATCTTTTGATTGGGCAGTTCTGAAACACACTTTTTGTAGAATCTACAAGTGTTCATTTGGAGCGATTTGAAACCTATGGTGGAAAAGAAAATATCTTCACATAAAAACTAGAGAGAATCTTTCTCAGAAACTGCTTTGTGATGTGTGCATTCAACTGAAAGAGTTGAAACTTTCTTTTGATAGAGCAGTTTTGAAACACTCTTTTTGTAGAATCTGCAAGTGTTCATTTGGAGTGCTTTGAG…	-52	-70.19	166.82
7	divergent	59829527	59830026	ACAAGTTTCTGAGAATGCTTCTGTCTAGTTTTTATGTGAAGATATTTCCTTTTTCACCATAGGCCTCAAAGCGCTACAAATATCCACTTCCAGATACTTCAAAAAGAGTGTTTCAAAACTGCTCTATGGAAGGGAATGTTCAATTCTGTGATTTGAATGCAAACATCACAAAGAAGTTTCTGAGAATGCTTCTGTCTAGTTTTTATGTGAAGGTATTCCCGTTTCCAAAGAAATCCTCAAAGCTATCCAAATATGCACTTGCAGACCCTACAAAAAGAGTGTTTCAAAACTGCTCTATGAAAGGGAATGTTCAACTCTGTGAGTTGAATGCAAACATCACAAAGAAGTTTCTGAGAATGCTTCTGTCTAGTTTTTATGTGAAGGTATTCCCGTTTCCAA…	-43.1	-59.96	174.29
7	divergent	60411444	60411943	AGTTCAACTTTCCTTTTGAAAGAGCGGTTTTGAAACATCCTTTTTGCAGAATCTGCAAGTGGTTATATGGACCTCTTTGAGGCCTTCGTTGGAAAAGGGAATTCTTCATATGATGCTAGACAGAATAATTCTCAGGAAATTCTTTGTTTGTGTGTATTCAGCTACAAGAGTTGAAACTTCCTTTAGACAGAGCAGATTTGAAACACACTTTTTGTGGAATTTTCAGGTGGAGATTTCAAGCGCTTTGAGGCCAATGGTAGAAAAGGTAATATCTTATTTAAAACCTAGACAGAATCATTCTCAGAGACTAATTTGTGATGTGTGCATTCAACTCACAGAGTTTAACCTTTCTTTTCATAGAGCAGTTTGGAAACACTCTGTTTGTAAGTCTGCAAGTGG…	-44.3	-63.96	181.16
7	divergent	63716499	63716998	TGTGACCGAGCAGTTTTCTAACAGTCTTTTTGTAGAATATGCAAGTGGATATTTAAAGCGCTTTGAGGCCTCAGTAGAAAAAGAAATATCTTCATATAAAAACTAGGCAAAATCGTTCTCAGAAACTACTTGTGATGTGGGCATTCAACTCACAGAGTTTAACCTTTCTTTTGATAGAGCAGTTTTGAAACACTCTGTTTGTAAAGTCTGCAAGTGGATATTTGGACCTCTTTGAGGCCTTCGTTGGAAACGGGATTTCTTCATATAAAACTAGAAGGAAGAATTCTCAGAAACTACTTTGTGATGTGTGTATTCAACTCACAGAGTTGAACATTCCTTTCGATAGGTCAGTTTTGAAACACTCTCTTTGTAGAATATGCAAGTTGATATTTAAAGCAC…	-44	-61.89	190.61
7	divergent	63715099	63715598	CCTTTGTGATGTGGGTATTCAACTCACAGAGTTGAACATTCCTTTTGATATATCAGTTTTAAAACACTCTTTTTGTAGAATATGCAAGTTGATATTTAAAGCGCTTTGAAGCCTATAGTAGAAAAGGAAATATCTTAATACAAAACTAGACGGAACCATTATCAGACACTACTTTGTGATGTTTGGGTTCAAATCACAGAGTTTAACTTTTCTTTTTATAGAGCAGTTTTGAAACACTTTGTGAATTCTGCAGGTGGATATTAGGACCTCTTTGAGGCCTTCGTTGGAAGCGGGACTTCTTCATATAAAACTAGACAGAAGAATTCTCAGAAACTTCTTTGGAATGTGTGCATTCAACCCACAGAGATGAACCTTCCTTTGGATAGAACAGTTTGGAAA…	-46.2	-63.63	157.98
8	divergent	44226192	44226691	CAAGTGGATAATTGGAGGTCTTTGAGGTCTTTATTGGAAACGGGAATATCTTCACATATAAAGTAGACATAAGTATTCTCTGAAACTTCTTTGTAATGTCTGCACTCAACTCACAGAGATAAACCTTCCCTCTGATAGAGCAGTTTTGAAATAGTCTTTTTGTAGAATTTGCAAGTAGATATTTAGAGTGTTTTGTGGCCTATGGTAGAAAAGGAAATATATTCATAGAAAAACTACACAGAAGCATTCTCAGAAACTGCTTTGTGATGTTTGCATTCAACTCAAAGACTTGAACATTCCTTTTGATAGAGCAGTTTTGAAACACTCTTTTTGTAGGATCTGCAAGTGGATATTTGGACCTCTATGAGGCCTTCGTTGGAAACGAAAAATTCTTCACTT…	-50.9	-66.27	141.89
8	divergent	46348320	46348819	CAACTCACAGTGCTGAAACTTCCTTTTGATAGAGCAGTTTTGAACCACTATTTTTGTAGAATTTCCAAGTGCATAGTTAGAGCACTTTGAGGCCTATGGTAGAAAAGGAAATATCTTCATAGAAAAACTACACAGAAGCATTCTCAGAAACTACTTTGTGATGTTTGCATTCAACTCAAAGAGTTGAAGATTCCTTTCGATAGGGCAGTTTTGTAACACTCTTTTTGTAGAATCTGCAAGTGGATATTTGGACCTTTTTGAGGACTTCGTTGGAAATGGGATTTCTTCATATAAAAACTATACAGAAGAATTCTCAGAAACTTCTTTGTGATGTGTGCATTCAACTCACAGATATGAAACTTCCTTTCGATAGAGCAGTATTGGAACACTCTTTTTGTA…	-43.2	-60.23	170.54
8	divergent	44214355	44214854	AAGATTTTAGAGCAAATGAATAAATGTAATCCACCATATAAAGAGAACCACACAAAAACCACATGATTATCTCAATAGATGCAGAAAAAGCCTTTGAAAAAATTCAACAACCCTTCATGCTAAAAACTCTCAATAAATTCGGTATTGACGGGACGTATTTCAAAATAATAAGAGCTGTCTATGAGAAACCCACAGCCAATATCATACTGAATGGGCAAAAACTGGAAGCATTCCCTTTGAAAACTGTCACAAGACAAGGATGCCCTCTCTCACCACTCCTATTCAACATAGTGTTGGAAGTTCTGGCCAGGGCAATGAGGCAGGAGAAGGAAATAAAGAGTATTCAATTAGGAAAAGAGGAAATCAAATTGTCCCTGTTTGCAGACGACACGATTGTAT…	-36.9	-52.27	132.24
8	divergent	44227695	44228194	CAGTTTTGAAACAATCTTTTTGTAGAATTTCCAAGTGGATATCTTGTGCACTTTGAGGCCTTTGGTCTAAAAGGAAATATCTTCATATAAAAACTTGACAGAATCATTCTCAGAAAGTACTTTGTGATGTGTGAGTTCAACTCTCAGAGTTTAACATTTCTTTTCATGGTGCAGTTTTGAAACACTCTTTTTGTAGAATTTGCAAGTGTATATTTAGAGCGCTTTGAGGCCTATAGTAGAAAAGGAAATTTCTTCACATAAAAACTAGACAGAAGCACCCTCAGAAACTGCGTTGTGGTGTTTGCATTCAACTAAGAGAGTTGAACATTCCCCTTGATAGAGCCGTTTTGAAACACTCTTTTTGTAGTATCTGCAAGTGGATATTTGGAACTCTTTGAG…	-47.9	-64.6	197.66
8	divergent	46329080	46329579	GAAACTACTGTGTGATGTTTGCATTCAACTCACAGAGTTGAACATTCCTCTTGATGGAGCAGTTTTGAAACACTCTTTTTGTGGAATCTGCAAGTGGATATTTGAAGCTCTTTGAGGCCTTCATTGGAAACGGGCTTTCTTCTTATGAAAGCTAGACAGAATTCTCAGAAACATCTTTGTGTTCTATGCATTCAATTCACAGAGTTGAATCTTCCTTCCAATAGAGCAGTTTTGAAACACTCTTTTTGAGGAATTTCCAAGTGGATATTTAGAGTGGTTTGAGGACTTTGGTAGAAAAGAAATTATCTACATATAAACACTAGACAGAATAATTCTCAGAAACTACTCTGTGATGTGTGCGTTCAAATCACAGAGTTTAACCTTCTTTTCAATAGAACA…	-55.1	-69.68	181.3
9	divergent	42421537	42422036	CAGAAATCATCCATCTTCTGCGTCGCTCAAGCTGGGAGCTGTAGACCAGAGCTGTTCCTATTCGGCCATCTACACACACATCACAAAGAAGTTTCTGAGAATGCTTCTGTCTAGTTTCTATGTGAGGATATTTCCTTTTTCACCATAGGCCTCCAAGTGCTGCAAGTGTCCACTACCAGATACAACAAAAAGAGTGTTTCAAAGCTTCTCTATGAAAAGGAATGTTCAACTCTGTGAGTTGAATGCAAACATCACAAAGTAGTTTCTGAGAATGCTTCTGTCTGGTTTTTATGTGAAGATAATCCAGTTTCCAATGAAATCCTCAAAGCTATCCAAATATCCACTTCCAGATTCTACGAAAAGAGTGTTTCAAAACTGCTCTATCAATAGAAGAGTACA…	-42.5	-58.21	201.58
9	divergent	42724463	42724962	GTGAAGATATTCCCGTTTCCAATGAAAGCTTCCAAGCTATCCAAATATCCACTTGTAGATACTACAAAAAGACTGTTTCAAACTGGTGTATCAAAAGAAATGTTAAACTCTGTGAGTTGAGTACACACATCACAAAGAGGTTTCTGAGAATGCTTCTGTCTTGTTTTTATGTGAAGATGTTCCTGTTTCCAACAAAATCCTCAAAGCTATCCATATATCCACTTGCAGATTCTACAAAAAGTGTGTTTCAAAACTGCTCTATCAAAAGAAAAGTTCAACTCTGTGAGTTGAGTACACACATCACAAAGAAGTTTCTGATAATTCTTCTGTCTAGTTTTTATGGAAGATATTTCCTTTCTCACCATAGGCCTCAAAGCGCTCCAAGTTTCCACTTCCATA…	-40.27	-58.4	188.58
9	divergent	44774371	44774870	AGAGCAGGTTTGAAACACACTTTTTGTAGTATGTGGAACTGGACATTTGGAGCGCTTTGTGGCCTATGGTGAAAAACAAAACATCTTCCCATAAAAACTACACAGAAGCATTCTCAGGAACAAGTTTGTGATGTGTGTACTCAACTAATAGAGTTGAATCTTTCTTTTCATAGAGCAGTTTTGAAACACTCTTTTTGTAGAATCTGCAAGTCGATATTTGGATAGCTTTGAGGATTTCGTTGGAAACGGGAGTATCTTCATATAAAATCTAGACAGAAGCATTCTCAGAAACATCTTTGGGATGTATGCGTTCAAGTCACAGAATTGAACATTCCCTTCCACAGAGCAGGTTTGAAACACTTTTTGTAGTATCTGGAAGAGGACATTTGGATCGCTTTG…	-41.1	-59.25	180.63
9	divergent	44940640	44941139	AGACAGAAGCATTCTCAGAAACGAGTTTGTGATGTGTATACTCAACTAACAGAGTTGAACCTTTCTTTTGATAGAGCAATTTTGAAACACTCTTTTTGTAGAATCTGCAAGTGGATAATTGGATAGCTTTGAGGATTTCGTTGGAAACGGGAATATCTTCATATAAAATTTAGACAAGCATTCTCAGAATGTGATGATTGCATTCAAGTCACAGAGTTGAACGTTCCCTCTCATAGAGCAGGTTAGAAACACTGATATTGTAGTATCTGGAACTGGACATTTGTAGCGCTTTGTAGCCTGTATTGAAAAAGGAAATATCTTCCCATAAAAACTAGACAGAAGCATTCTCAGAAACTAGTTTGTGATGTCTGTACTCAACTAACAGAGATGAACCTTTCT…	-36.9	-55.4	190
9	divergent	47583133	47583632	TGAGGACTATGGTGAAAAAGGAACTATCTTCTCATAAAAACTAGAAAGAATCATTCTCAGAAACTTGTTTGTTATGTATGTACCCAACTAACAGAGTTGAACCTTTGTTTTGATAGAGCAGTTTTAAAGCAGTCTTTTTGTAGAACCTGCAAGTGGATATTTGGATAGCTTTGAGGATTTCTTTCGAAACGGGCATGTCAATATAAAAAGTAGACAGAAGCCTTCTCAGAAACTTCTTTGTAATGTTTGTATTCAACTCACAGAATTGAACATTCCCTTTCATAGAGGAGGTTTGAAACAGTCTTTTTTATTATGTGGAAGTTGACATTTGGAGCACTTTGAGGCCTATGTTGAAAAAGGAAATATCTTCTCATAAAAACTAGACAGAAGCATTCTCAG…	-41.4	-58.66	183.2
10	divergent	39620788	39621287	ATTTGAAACACTCTTTTTGTAGAATTTCCAAGTGGATATTTAGAGCGCTTTGAATTCTATGGTAGAAAAGGAAATATCTTCATATAAAAACTAGACAGAATCATTCCCAGAAACTACCTTGTGATGTGTGCCTTTGACTCACAGAGTTTAACCTTTCTTTGATAGAGCAGTTTTGAAACATTCTGTTTGTAAAGTCTGCATCTGGATATTTTGAGTGCTTTGAGGTTTTCTTTGGAAACGGGAATATCTTCACATGAAAAGTAGACAGAAGTATTCTCAGAAACTTATTTGTGATGTCTGTACTCAACTCACAGAGGTGAGCGTTCCCTTTGATAGAGCAGGTTTGAAACACTCTTTTTGTAGTGTTTGCAACTCGATATTTAGAGCGCCTTGAGGCCT…	-42.7	-60.01	181.92
10	divergent	42058485	42058984	CTTCTGTCTAGTTTTATATGAAGAATCCCGTTTCCAATGAAGGCTTCAAAGAGGTCCAAATATCCACTTGTAGATTCTACAAAAAGAGGGTTTCAAAACTGCTCTATCAAAAGAAAAGTTAAACTCTGTGAAGTGAACACACACATCACAAAGTGGTTTCTGAGAATGATTCTGTCTAGTTTTTATATGAAGATAATTCGTTCTCTACAATAGGCTTCAAAGCAGTCTAAATATGCACTTGGAAATTCAACAAAAAGAGTGTTTCAAAACAGCTGTAACGAAAGGAGGGTTCAAAACTGTGAGTTCAATGCACACATCACAAAGAAGTTTCTCAGAATTCTTCTGTCTAGTTTGATATGAAGAAATCCCGTTTCCAGCGAAGGCCTCAAAGAGGTCCAA…	-43.9	-59.99	163.07
10	divergent	43199993	43200492	CCTTCGTTGGAAACGGGAATTTTTCATATAAAACAAGACAGAAGTATTCTGAGAAACTTCTTTGGGATGTGTGCATTCAACTCACAGAGTTGAACCTTACTTTCGAAAAAGCAGTTTTGAAACACCCTTTTTGTAGAACTTCCAAGTGTATACTTAGAGTGCTTTGAAGCCTATGGTAGAAAACGAAATATCTTCGTATAAAAACTAGACAGAATCACTCTCAGAAACCACGTTGTGATGTGTGCGTTCAACTCACAGAGTTTAACCTTTCTTTTGATAGAGCAGTTATGAAACACTTTTTTTGTAGAATTTGCAAGGGTGTATATAGAGGGCTTTGTGGCCTATGGTAGAAAAGGAAATATCTTACCATAAAAACTAGACAGAAGCGTTCTCAGAAAC…	-44.8	-63.7	158.61
10	divergent	39617855	39618354	TGACAGAGTTGAACACCGCTCTTGATAGAGCATTTTTGAAACACTCTTTTTGTAGAATCCATAAGTGGATATTTGGAACTCTTTGAGGCCTTCGTTGGAAATGGGATTTCTTCAAATAAAACTAGACAGAAGAATTCTCAGAAACTTCTTTGTGATGTGTGAGTTCAACTCACAGAGTAGAATCTTCCTTTTGATACAGCAGATTTGGAAACACTCTTTTTGAAGAATTTCCAAGTGGATATTTAGAGTGCTTTGAATCCTATGGTAGAAAGGGAAATATCTTCATATAAAAACTAGACAGAATCACTCCCAGAAACTACTTTGTGATGTGTGCGTTCAACTCACAGAGTCTAACCTTTTTTTTGATAGAGCAGTTTTGAAACACTCTGTTTGTAAAGT…	-46.6	-65.13	187.08
10	divergent	42054585	42055084	GAATTCTTCTGTCTAGTTTTATATGAAGAAACCCCGTTTCCAATGAAGGCCTCAAAGAAGTCCAAATATCCACTTGCAGACTTTACACACACAGTGTTTCAAAACTGCTCTATCAAAAGAAAGGCTAAACTCTGTGAGATGAATGCACACATCACAAAGTAATTTATGAGAATAATTCTGTCTAGTTTTTATACGAAGATATTTCCTTTTCTAACACTGGCCTCAAAGTGCTTTAAATCTCAACTTGCAAATTCAACAAAAAGAGTGTTTAAAATCTTCTCTATCTAAATGAAGCTTCAACTCTGTGAGTTGAATACACACAACACAAACAAGTTACTGAGAATTTTTCTGTCTAGTTTTATATGAACAAATCTCATTTCCAATGAAGGCCTCAAAGAG…	-38.3	-54.95	179.87
11	divergent	51020601	51021100	TTGGAACAACAGCTTTGAAACACTCTTTTTGTAGAATCTGCAAGGGGATATTTGGACCTCTTTGAAGATTTCGTTGGAAACGGGATAATCTTCACATAAAAGCTAAACAAAAGCATTCTCAGAAACTGCTTAGTGTTGTTTGTATTCGACTCACAGAGTTGAACATTCCTTTTGATTGAGCAGTTTTGAAACACTCTTTTTCGAGAATCTGCAAGTGGACATTTGGAGGGCTTTGAGGCCTCTGGTGGAAAAGCAAATATCTTCATATAACAACTAGACAGAAGCATTCTCAGAAACTACTCTGTGATGATTGCATTCAACTAACTGGGTGGAACACTCCTGTTGATAGAGCAGTTTTGAAACTCTCTTTTTGTAGAATCTACAACTGGATATTTGGAC…	-55.7	-70.98	194.77
11	divergent	54447195	54447694	GATGATTGCATTCGACTCACAGACTTGAAACATCCAATGGATAGAGCGGTTAGTAAACACTCTTTTTCTAGAATCTGTGATTGCTGATTTGGACTGCATTGGGGCCTACGGTACTAAAGGAAATAACTTCATCTAAAAACCAAACGGAAGCATTCACAGAAAATTCTTTGTGATGATTGGATTGAACACAGAGAGCTGAACATTCCTTTCGATGGAGCAGTTTGCAAACACAATTTCTGTAGAATCTGCAAGTGGATATTTGGACCTCTCTGAGGATTTCATTGGAAATGGTATAAACTTCCCAGAACTACACGGAAGCATTGTCAGAAACATCTTTGTGATGTTTGCATTGAACTCACAGAGTTGAACCTTGCTTTCATAGTTCAGCTTTCAAACACT…	-54.5	-68.56	158.79
11	divergent	54479787	54480286	ATTGCTTTCCATAGAGCATTTTTGAAACTTTCTTTTGTAGTATCTGCTAGGGGACATTTGGAGAGCTTTGAGGCCTGTGGTGGAAAAGGAAAAATCTTGACATAAGAATTAGAGAGAAGCATTCTCAGAAACTACGTTGAGATGATTGCATTTGACTCATAGAGCTGAACATTCCTTTAAGAAGAGCAGTTTGAAACACTATTCTGCAGAATCTTCAAGTGTATATTTGGACCTCTTTGAAGATTTCTATGGAAAAGGGAATACCTTCACATAAAAACTAAACAGAAGCACTCTCAGAAACTTCTTTGTGAAGTTTGTATTCAACTCACAGAGTTTAACACAGCTTTTCATAGAGCAGTTTTGAAACATTCTTTTCTTAGAATCTGCAATTGGACATTT…	-45.4	-61.95	150.31
11	divergent	54445645	54446144	TTCACAGACAATTCTTAGTGATCATTGGATTGAACTAAGAGAGCTGAACACTCCTTTAGATGGCGCAGTTTCCAAACACACTTTCTGTAGAATCTGCAACTGGATATTTTGTCCTCTCTGAGGATTTCGTTGGAAACGGGATAAAATTCCCAGAACTACACGGAAGCATTCTGAGAAACTTCTTTGTCACGTTTGCATTCAACTCACAGAGTTGAACCTTGCTTTCATAGTTCAGCTTTCAAACACTCTTTTTGTAGAATCTGCATGTGGATATTTGGACCACTTTGTGGCCTTCCTTCGAAACGGTTATATCTTCACATCAAACCTAGACAGAAGCATTCTCAGAATGTTTCCTGTGATGACTGCATTCAACTCACAGAGTTGAACAATCCTGTTGAT…	-72.3	-84.86	97.83
11	divergent	54480519	54481018	GACATTTGGAGGGCTTTGTGGCCAGTGGTGGAAAAGGAAATATCTATACATGAAAACTAGATGGAAGCATTCTCAGAAACTACTTTGTGATGATTGCATTGAACTCACAGAGTTGAACATTCCTTTTGACAGAGAGTTTTGAAACACTCGTTTTGTAGAATCTGCAAGTGGATATTTGGACCGATTTGAGGCCTATGGTAGTAAAGGAAATAACTTCATATGAAAACTAGGCAGATGCATTCCCAGAAACTTCTTTGTGATGATTGAGCTCACCTCACAGAGCTGAACATTACTTTTGATGGAGCAGTTTCGAAACAAACTTTCTGTAGGATCTGCATTTGGATATGTGGACCTCTTTGAGGATTTCTTTGGAAATGGGATATATTTCACAGAACTAAA…	-47.5	-62.98	182.77
12	divergent	34577245	34577744	GGGTGAATTCAACTCACAGAGTTTAACCTTTCCTTTGATAGAGCAGATTTGAAAACCTCCGCTTCTAAAGTCTGCAAGTGGATATTTGGACCTCTTTGGGACATTCGTTGGAAACGGGATTTCTTCATATAAAACTAAACAGAAGAATTCAAAGAAACTTCTTTATGATGTGGGCATTCAACTCACAGAGTTGAAACTTCCTTTCAATAGAGCAGTTTTGAAACAATCATTTTTTTAGAATTTCCAAGTGGATAATTAAAGCACTTTTAGACCTATAGTAGAAAAGAAAATATCTTCGTATAAAAAACAGATAGAATCCTTCTCAGAAATTACTTTGTGATGTGTGCGTTCAAATCACAGTGTTTAACATTTCTTTTTATCCAGCTGACTTGAAACACT…	-39.7	-58.54	190.69
12	divergent	37309252	37309751	CACACATCACAAAGGACTTTCTGAGAATACTTCTGCCTAGTTTTTTTTCTGAGCATAGCCCGTTTCCAACGAATTCCTCAGAAAGTTTCATATATGCACAAGCAGATTCTACAAAAGAAGTGTTTAAAAAATGCTCTATCAAAGAATGGTTCCACTATGTGAATTGCACACAGACATCACAAAGGAGTTTCTGAGTATGCTTCTGTCTAGTTTTTATGTGAAGATATTCCCTTTTCCACCACAGGCCTCAAAGCTATCCAAATGAATACTTGCAGATTTGACCAAAAGAGTGTTTCAAAACAGCTCTGTCAAAACAAAGATTCAAATCCGTTAGCTGAATGCACACATCACAAAGAAGTTCCTAAGTATGCTTCTGTCTAGTTTTTATGTTAAGATATA…	-38	-53.5	132.77
12	divergent	34565960	34566459	AGAACCATTCTCAGAAACTTCTTTGTGATGTGTGTATTCAACTCTGTGAGTTCCTTTTGATAGAGCAGCTTTGAAACACTCTTTTTGTAGAATTTCCAAGTTAATATTGAGAGCGCTTGGAGGCCTATATTAGAAAAGGAGATATCTTCATATAAAAACTAGACAGAATCATTCTCAGAAAATAATTTGTGATGTGTGCATTCAACTCACAGAGTTTAACCTTTCTCTTGATTGTGATGTGTGAGTTCAACTCACAGAGCTTAAACTTTCTTTTGATAGAGCACTTTTGAAACACTCTGTTTGTAAAGTCTTCAAGTGGATATTTGGAGCACTTTGAGGCCTTCTTTGGAAATGGGAATATCTTCACGTAAAAAGTAGACAGAAGTATTCTCCGAAACT…	-45	-63.58	192.72
12	divergent	37206893	37207392	GTGAGTTGAGTACACGCAACACAAAAAGTTACTGAGAATTCTTCTGTCTAGCTTTATATGAAGAAATCCCATTTCCAACGAAGGCCTCAAAGCAGTCAAAATATCCGCTTGCAGACTTTACAAACCGAGTGTTTATAAACTGCTCTATGAAAAGAAAGGTTATACCCTGTGAGGTGAACGTACACATCACAAAGTAATTTCTCAGAATGATTCTGTCTTGTTTTTATACGACGATATTTCCTTTTGTACCATGGACCACAAAGCGCATGAAATCTCCACCACCAAATTCCACAAAAGGAGTGTATCAAATCTGCTTTGTGTAAAGGAAGTTTCAATTCTGTGAGAAGAATACACTCAACACAACAGTAGTTACTGAGAATTCTTCTGTCTTGCATTATA…	-45.8	-60.16	144.92
12	divergent	37210451	37210950	AATACACGCAACACAAAGAAGTTACTCAGAATTCTTCCATCTTGCATTATATGAAGAAATCCCGTTTCCAATGAAAGCTTCAAAGAAGTCCAAATAGCCACTTTCAGATTTTACAAGCATAGTGTTTCCAAACTGCTCTATGAAAAGAAAGTTGAAACTGTCTGAGTTGAACGCACACATCACAAAGTAGTTTCTGAGAATGATTCTCTCTACCTTTTCGACGAAGATATATCCTGTTCTACCATTGGCTTCAAAGCGCTTGAATTCTCCATCTTCACATTCCACAAAATGAGTGTTTCAAATCCGCTCTGTCTAAAGGAACTTTCAAGTCTGTGAGTTGAATACGCACAACACAAAGAAGTTATTGAGAATTCTTCTGTCTAGCTTTGTATGAAGAAA…	-44.8	-58.97	159.78
13	divergent	17514251	17514750	TGCTCAAATCTGTGAGATAAATGCATACATCACAAAGAAGTCTTTGAGAATGCTTCTGTCTAGTTTTTATGTTAAGATATTTCCTATTTCACCATACGTCTCAACGCACACAAAATGTACACTTGCAGATGCTACAAAGAGAGTGTTTCAAAACTTGTAGATCAAAACAAGTGTTCAACTTTGTGAGTTGAGGACACACATCTGAAAGAAGTTTCTGAGAATGCTTCTGTCTAGTTTTTATGTGAAGATATTCCCGTTTCCAGCGAAAGCCCCAAAACTATCCAAATATCCACTTGCACATTCTACAAAAAGAGTGTTTCAAATCTGCTCTATCAAAATAAAGGTTCAACTCTGTGAGTTGACTACACACATCACAAAGAAGTTTCTAAGAATGCTTCT…	-46.1	-61.94	159.39
13	divergent	17515913	17516412	CTGTCAAAAGAAAGGTTTAACTCTGTGTGTTGAGAGCTCACATCACAAAGAAGTTTCTGAGAATGCTTCCATCTATTTTTTATGTTAAGATATTTCCTTTTTCACCATAGGCCTCAAAGCACACCAAATGTCCACTTGCATATTGTGCAAAGAGTGTTTCAAAACTGTGCTATCAAAAGAAGCGTTCAACACTGTGAGTTGAACGCACACATCACAAAGAAGTTTCTGAGCATGCTTCTGTATAGTTTTTATGTGAAGATATTCCCGTATCCGAAGAAGGCCTCCAGGCGGTCTAAATATTTGCACATTCTACTAAAAGAGTGTTTAAAAGCTGCTGTATGATAAAGTATGTTCGAATTTGTGAGTTGAATGCACACATCACAAAGAAGTTTCTGAGAA…	-49.7	-65.76	158.62
13	divergent	17510297	17510796	ACAAAAAGAGTGTTTCAAAACTCCTCTATGAACAGCAAGGTTCAACTCTGTTAGTTGGGACACACATCACAAAGAGTTTTCTGAGAATGCTTCTATGTAGATTTTATATGAAGATATTCCCGTTTCCAACGAAATCCACAAAGCCATCCAACATCCCCTTGCCGATTCTACAAAAAGAGTGTTTCAAAACTGCTCTGTAAAAAGAAAGGTTCAACTCTGTTAATTGAGTACACACATCCCAAACAGGTTTCTGAGAATGCTTCTGTCCAGTTTTTAATGGAAGATATTTCCTTTTTCACCATAGGCGTCAAAGCGCTCCAAATGTCCAATTCCACATACTACAAAAAAGAGTGTTTCAAACCTGCTCTATGAAAGGGAATGTTTATCTCTACGAATTGA…	-39.2	-55.93	175.24
13	divergent	17512219	17512718	GAGTACACACATCACAAAGAAGTCTCTGATAATTCTTCTGACTAGTTTTTATGTGAAGATATTTCCTTTTTCACCATAGGCCTCAAATCGCTCCAAATGTCCACTTCCAGATACTACAAAAAGTGTGTTTCAAAACTGCTCTATGTAAGGGAATTTTCAAATCTGTGAGTTGAATGCAAACATCACAAAGAAGTTTCTGAGAATGCTTCTGTCTAGTTTTTATGTGAAGGCATTCCCGTTTCCTACGAAATCCTCAAAGCTATCCAAATATCCTCTTGCAGATTCTACAAAAAGCGTGTTTCAAAACTGCTCTATCAAAAGAAAAGTTCAACTCTGTGAGTTGAGTACACACCTCACAAAGAAGTTTCTGAGAATTTTTATGTCTATTTTTTATGGGAA…	-34.9	-53.35	174.63
13	divergent	17508860	17509359	TGTGTCTAATTTTTATTGGAAGATGTCTCCTTTTTCACCATAGGCCTGAAAGCGCTCAAAATGTCCCCTTCCAGATAGTACAGAAAGAGTGTTTCAAACCTGCTCTATGAAAGGAAATTTTCAATTCTGTGACTTAAAAGCAAACATCACAAAGAAGCTTCTGAGAATTCTGCTGTCTTCTTTTTTATGTCATACCGTTTCTAACGAAATCCTCAAAGCTATCCAATTATCCACTTGCACATTCCACAAAAGGAGTGTTTGAAAACTGATCTATAAATAGAAAAGTTCAACTCTGTTGGTTGAGTACATACATCACAAAGAAGTTTGTTAGAATGCTTCTGTCTAGTTTTTATGGGAAGACATTTCCTTTTTCACCAAAGGCGTCAAAGCGCTCTTAAT…	-45.1	-60.91	140.47
14	divergent	10075710	10076209	ACATTTTCTTAATCCAGTCTATCATTGTTGGACATTTGGGTTGGTTCCAAGTCTTTGCTCTTGTGAATAATGCCGCAATAAACATACGTCTACGTGTGTCTTTATAGCAGCATGATTTATAGTCCTTTGGGTATATACCCAGTAATGGGATGGCTGGGTCAAATGGTATTTCCAGTTCTAGATCCCTGAGGAATTGCCACACTGACTTCCACAATGGTTGAACTAGTTTACAGTCCCACCAACAGTGTAAAAGTGTTCCTATTTCTCCACATCCTCTCCAGCACCTGTTGTTTCCTGACTTTTTAATGATTGCCATTCTAACTGGTGTGAGATGGTATCTCATTGTGGTTTTGATTTGCATTTCTCTGATGGCCAGTGATGATGAGCATTTTTTCATGC…	-45.7	-61.63	142.63
14	divergent	12739668	12740167	CAAAAAGAGTGTTTCAAAACTGCTCTATGAAAAGGAATGTTCAACTCTGTGAGTTGAATGCAAACATTACAAAGAAGTTTCTGAGAATGCTTCTGTCTTGTTTTTATATAAAGATACTGCCGTTTCCAGCGAAGGCCTCAAAGCTGTCCAAATATCCACTTGCGAATCCCACAAAAACAGTGTTTCCAATCTGCTCTATAAAAAGAAAGCTTCAACACAGCGAGTTGAATGCACACTTCACAAAGAAGTTTCGGAGAATGCATCTGTCTAGTTTCTATGTGAAGATATTCGCGTTTCCAATGAAAGCATCAAAGCTTCCCAAATATCCATTTGTAAATTCTCCAAGAAGAGTGTTTCAAAACTGCTCTATCAAAAGAAAGGTTTAACTCTGTGAGCTGA…	-44.1	-59.78	201.41
14	divergent	10074502	10075001	CATAGGCCTCAAAGCACTCCAAATGTCCACTTGCAGATACTACAAAAAGAGTGTCTCAAACCCGCTCTATGAAAGGGAATGTTCAAATCCGTGACTTGAATACAAACATCACAAAGGAGTTTCTGAGAATGATTCTGTGTACTTTTTACATGAAAATATTCCCGTTTCCAACGAAATCCTCAAAGCTATCCAAATATCCTCTTGCAGATTCTACAAAAAGAGTGTTTCAAAACTCTGCTATCAAAAGAAAGTTTAAACTCTGTTAGTTGAGTACACACATTACAAACAAGTTTCTGAAAATGTTTCTTTCTAGTTTTTATGGGAAGATATTTCCTTTTTTACTATAGGCCTCAAAGCGCTCCAAATGTCCACTTCCAGATACTACAAAAAGAGTGCTTC…	-37.1	-52.81	195.04
14	divergent	12723615	12724114	CAAATATCCACTAGGAGATTCTACAAAAAGAGTGTTTCAAAACTGCTGTATGAAAAGAAATGTTTATCTCTGTTAGTTGAGTGGGCACATCTCAAACAAGTTTCTGAGAGTGCTTCTGTCTAGTTTTTAAGGGATGATATTTCCTTTTTCACCATAGGCCTCCAAGCGCTCCAAATGTCCACTTCCACAAACTACAAAAAGAGTGTTTCAAACCTGCTCTATGAAAAGGGAATATTCAACTCTGTGACTTGAATGCAAACATCACAAAGAAGTTTCTGAGAATGCTTCTGTCTAGATTTTATATGAAGAGATTCCCGTTTCCAATGAAATCCTCAAAGCTATCCAAATATCCACTTGCAGATTCTATTAAAAGAGAGTTTCAAACCTGCTGTTTGAAAA…	-45.8	-62.67	186.8
14	divergent	12709310	12709809	GTTCAACTCTCTGACATGAATGCAGATATCACAAAGCAGTTGCTGAGAATGCATCTGTCTTGATTTTATAGGAAGATATTCACGTTTCCAATGAAATCCTCAAAGCTCTCAAAATATCCACTTGCAGATTCTGTAAAAAGAGTGTTTCAAAACTGCTCTGTGAAAAGGAAGGATCAACCCTGTTAGTTGAGTACCACATCACAAAAAAGTTTCTGAGAATGCTTCTGTCTAGTTTTTATGGGAAGATATTTCCTTTTTCACCATAGGCTTCAAAGCGCTCGAAATGTCCACTTCCAGATACTACAAAAAGAGTGTTTCAAACCTGCTCTAAAAAAGGGAATGTTCAACTCTGTGACTTGAATGGAGACATCACAAAGCAGTTCCTGATAATGCTTCTGT…	-37.4	-53.71	196.68
15	divergent	16675600	16676099	ATCTGTTAGTTACGTACATACATCACAAACAAGTTTCTGAGAATCCTTCTGCTAGTTTTTATGGGAAGATATTTCCTTTTTCAGCATAGGCCTCAAACAGCTCGAAATGTCCACTTCCAGATACTACAAAAAGGGTGTTTCAAACATGCTCTATGAAAGGGAAGGTTCAACTCTGAGACTTGAATGCAGACATCACAAAGCAGTTTCTGAGAATGCTTCTGTCAAGATGTTACATGAAGAGAGTCCCGTTTCCAATGAAATCCTCAAGCTATCAAAATATCCACTTGCAGATTATACAAACAGAGTATTTCAAAACTGCTCTGTCAAAAGAAAGCTTCAACTCTGTTATTTGAGTACACACATCACAAACAAGCTTCTGAGAATGCTTCTATCTAGCTT…	-38.1	-55.71	162.51
15	divergent	16677495	16677994	AGACATCACAAATCACTTTCTGAGAATGCTTCCATCTAGATTTTATATGAAGGTATCCCCGTTACCAACAAAATCCTCAAAACTATCCAAATATCCACTTGCAGATACGACAAAAAGAGTGTTTCAAAACTGCTCTGTCAAAAGGAAAGTTCAACTCTGTTAGTTGAGTACACACATCACAAACAAGTTTCTGAGAATGTTTCTGTCTAGTTTTATGGGAAGACATTTCCTTTTTCACCATAGGCCTCAGAGCGCTTGAAATGTCCATTTCCACATACTACACAAAGAATGTTTCAAACCTGCTCTATGAAAGGGAATGTTCAAATCTATGAGTTGAATGCAAACATCACAAAGAAGTTTCTGAGAATGTTTCTGTCTAGATTTTATATGAAGATATTC…	-40.4	-56.72	152.09
15	divergent	16673442	16673941	GGAGGCATCATACTACCTGACTTCAAACTATACTACAAGGCTACAGTTACCAAAACAGCATGGTACTGGTACCAAAACAGAGATATAGATCAATGGAACAGAATAGAGCCCTCAGAAATAACGCTGCTTACCTACAACTATCTGATCTTTGACAAACCTGAGAAAAACAAGCAATGGGGAAAGGATTCCCTATTTAATAAATGGTGCTGGGAAAACTGGCTAGCCATATGTAGAAAGCTGAAACTGGATCCCTTCCTTACACCTTATACAAAAATCAATTCAAGATGGATTAAAGATTTAAACGTTAGACCTAAAACCATAAAAACCCTAGAAGAAAACCTAGGCATTACCATTCAGGACATAGGCGTGGGCAAGGACTTCATGTCCAAAACACCAAAA…	-30.4	-46.07	132.09
15	divergent	16673564	16674063	GCTGCTTACCTACAACTATCTGATCTTTGACAAACCTGAGAAAAACAAGCAATGGGGAAAGGATTCCCTATTTAATAAATGGTGCTGGGAAAACTGGCTAGCCATATGTAGAAAGCTGAAACTGGATCCCTTCCTTACACCTTATACAAAAATCAATTCAAGATGGATTAAAGATTTAAACGTTAGACCTAAAACCATAAAAACCCTAGAAGAAAACCTAGGCATTACCATTCAGGACATAGGCGTGGGCAAGGACTTCATGTCCAAAACACCAAAAGCAATGGCAACAAAAGCCAAAATTGACAAATGGGAACTAATCAAACTAAAGAGCTTCTGCACAGCAAAAGAAACTACCATCAGAGTGAACAGGCAACCTACAACATGGGAGAAAATTTTCGC…	-28.1	-42.92	123.87
15	divergent	16669106	16669605	CGGACGCACCTGGAAAATCGGGTCACTCCCACCCGAATATTGCGCTTTTCAGACCGGCTTAAGAAACGGCGCACCACGAGACTATATCCCACACCTGGCTCAGAGGGTCCTACGCCCACGGAATCTCGCTGATTGCTAGCACAGCAGTCTGAGATCAAACTGCAAGGCGGCAACGAGGCTGGGGGAGGGGCCCCCGCCATTGCCCAGGCTTGCTTAGGTAAACAAAGGAGCCAGGAAGCTCGAACTGGGTGGAGCCCACCACAGCTCAAGGAGGCCTGCCTGCCTCTGTAGGCTCCACCTCTGGTGGCAGGGCACAGACAAACAAAAAGACAGCAGTAACCTCTGCAGACTTAAATGTCCCTGTCTGACAGCTTTGAAGAGAGCAGTGGTTCTCCCAGC…	-93.19	-102.64	118.92
16	divergent	35812547	35813046	CCTTTGAGACCTATGGTGAAAAAGGAAATATCTTCACATAAAAACTAGACAGAAGCATTCTCAGAAACTTCTTTGTGATGTGTGTACTCAACTTACAGAGTTGATTCTTTCTTTTCATACAGCAGTTTGGAAACACTCTTCGTATAGAATTTACAAGTGTATATTAGGACTTCATTATGCATTTCGTTGGAAACGGGAATATCTACACATAAAACTAGACAGAAGCATTCTCAGAAACTTCTTTGTGATGTGTGCATTCAACTCACAGAGTTGAAACTTTCTTTTGATAGGGCAGATTGGAAACCCTCTTTTTGTATAATTTGCAAGTGGATATTTTGAAAGCTTTGAGTTCTTCGCTAGAACAATGTATATATTCACACAAAAACTAGACGGAAGCAT…	-41.8	-58.8	189.41
16	divergent	37859527	37860026	AAAATCTCTTCCCTTAACAACTAGACAAAAGAATTCTCAGAAACTTTTTTTTGATATGTGTAGTCAACTAACAGAGTTGAACCTTTCTTTTGATAGAGCAGTTTTGAAACACTCTTGTTATAGAATCTGGAAGTGTATATTTGGATTGCTTTGAGGATATCGTTGAAAAGTGATTTTTTCCATATTAAAAGTAGAAGCATTCTCAGAAACTTCTTTGTGATATATGCATTCAAGTCCCAGACGTGAACATTCCCTTTCATAGAGCAGGTTTGAAACACTCTTTTTATAGTATCTGGAAGTGGACATTTGTAGCACTTCGAGGCCTATGGTTTTAAATAAAATTTCTTCCCATAAAAACTAGACTGAAGCATTCTCAGAAACTTCTTTCTGACTTGTGTA…	-41.6	-58.73	156.19
16	divergent	39398222	39398721	TAGAGCAGGTTTGAAACACTCTTTTTATAGAATCTGGAAGTGGACATTTGGAGCTCATTGAGGACTATGGTGAAAAAGGAAATATCTTCCCAAAAAACTAGACAGAAGCCTTCTAAGAAACTTGCTTGTGATGAGTGTACTAAACTAACAGAGCTGAACCTTTGTTTTGATAGAGCGGTTTGGAACACTCTTTTTGTAGAATCTGCAAGTGGATATTTGGATAGCTCTGAGGATTTCGTTGGACAGGGGAATATCTTCATATAAAAAGTAGGCAGAAACATTCTCAGAAACTTCTTTGTGATGTTTGCATTCAAGTCACAGTGTTGAACATTCGCTTTCATAGAGCAGGTATGAAACGCACTTTTTATAGTATCTGGAAGTGGACATTGGGAGCGCTTT…	-43.2	-60.78	160.92
16	divergent	39504206	39504705	GAACATTCCCTTTCATAGAGCAGGTTTGAAACACTCTTTTTGTAGTACCTGGAAGTGGAAATTTGGAGCACTTTGAGGCCTAAGGTGAAAAAGGAAATCTCATCCCATAATAACTAGACAGAAGCATTCTCAGAAACTTGTTTCTGACGTGTGTTCTCAACTAACAGACTTGAACCTTTCTTTTGATAAAGCAGTTTTGAAAAACTCTTTTTGTAGAATCTTGAAGGGGATAATTGGATAGCTTAGAGGATTTCATTGGAAACGAGAATATCTTCTAAAAAATCTGTACAGAAGCATTCTGAGAAACATCTTTGTAATGTTTGCATTCAAGTCACAGAATTGAACATTCCCTTTAACAGAGCAGGTTTGAAACACTCTTTTTGTAGTATCTGCAAGTGG…	-42.7	-59.29	188.42
16	divergent	35796993	35797492	TGTAGTATCTGGAAGTGGACATTTGGAGTGCTTTGAGGCCTATGGTGAAAAAGGAAATATCTTCACATAAAAACTAGACAGAAGCATTCTCAGAAACTACTTTTTGATGTGTGTACTCAAGTCACACTGTTGAACCTTTCTTTTGATAGAGCAGTTTTGAGACACTCTTTTTGTAGAATCTGCAAGTGGATATTTGGATAGCATTGAGGCTTTCGTTGGAAACGGGAATATCTTCACATAAAAACTAGACAGAAGCATTCTCAGAAACTTCTTTGTGATGCCTGCATTGAAATCACAGATTTGAACATTCCTTTTAATAGAGCACCTCTGAAACTCACTTTTTGTAGAATCTGTAAGTGGAAACTTGGAGAGATTTTAGAACTATGGTGAAAAAGGAAA…	-41.3	-58.39	187.54
17	divergent	27571667	27572166	GGACATTCGCAGCATTTTGAGGTCCGTGCAAGTAAAGGAACTATCTTCATATAAAAACTAGTCAGAAGCTTTCTCAGAACCATCTTTGTGATGTGGGTATGCAGCTCACAATGTTGTACCTTTCCTCTGATAGAGCAGTTTTGAAACTCTCTTTTTGTAGAATCTGCAAGTAGACATTAGGAGCGCTTTGAGTCCTGTGGTGTAAAAAGAAATATCTACACATTAAAAGTAGAGAGAAGCATTGTCAGAAACTTCTTCGTGATGATTGAGTTCAAGACACAGAGTTGAAGAGTCACAGTGTTTGCAGTTTGCAAACACTTTCTGTAGAATCTGCAAGTGGATATTGGGAGCTCTTTGAAGATTTCGTTGGAAATGGGATAATCGTCACTAAAAACTAAA…	-46.5	-64.12	202.85
17	divergent	27573562	27574061	AAAAGAAAATATCTACACATTAAAACTAGAGAGAAGCATTGTCAGAAACTTCTTCGTGATGATTGAGTTCAACTCTCAGAGTTGAAGAGTCCTTTTTAAACAGCAGTTTGGAAACACTCTTCTGTAGAATCTGCAAGTGGATATTTGGAGCTCTTTGAATATTTCATTGGAAACGGGATAATCTTCACTAAAAACAAAACAGAAGCATTGTCAGTAGCTTCTTTGAGATGTTTGCCTTCAACTCACAGAGTTCAACATTCCTTTTGATAGAGCAGTTTTGAAACACTCTTTTTCTAGAATCTGCAAGTGGACATTGGCTGTGCCTTGAGGACTCTGCTGGAAATGGAAATATCTTCACCTAAAATCTAGAGAGAAGCATTCTCAGAAACTTCGTAGTGA…	-47.4	-64.88	195.3
17	divergent	27572567	27573066	AGAGGGAAGCACTGTCAGAAACTTCTTCGTGATGATTGCATTCAACTCACAGAGTTGAAGATTCCTTTCAAAACAGCAGTTTGGAAACACTCTTTTTCTAGGATCTGAAAGTGGACATTTGGAGGGCTTCGAGGCCTGCGGTGGAAAACGAAATATCTTCATATAAATACTACATAAAAGCATTCTCAGAAACTACTTTGTAATGATGTCATTCAACTCAGGGAGCTGAACAATTCTTTTGATAGAGCAGTTTTGAAACCCTCTTTTTGTAGAGTCTGCAAATGTAAATATGGACCGCTTTGAATCCTTTGGTAGGAAAGGAAATAACTTCATATAAAAAAAAAGCCAGAAGCATTCTCAGAAACTTCTTTGTCATGATTGACTTCAAAACACAGAGTT…	-50.1	-64.41	176.47
17	divergent	27575466	27575965	CAGAAACTTCTTTGTGATATTTGACTTCAACTCACAGCATTCAACATTCCTTCTGATAGAGCAGTTTTGAAACACTCTTTTTCTAGAATCTGCAAGTGGATTGTTGGTGTGCCTGTGGTGGAAAAGGAAATATCTTCACCTAAAACCTAGAGAGAAGCATTCTCAGAAACTTCGTAGTGATGTTTACATTCGATGAATAGAGCTGTACGTTCCCTTAACAAGAGCAGTTTTGAAACACTCTTTTTGTAGAATCTGCAAGTGGATATTTGGACACCTTTGAAGATTTCGTTGGAAACTGGAATATCTTCACTTAAAAACTGAACAGAAGCATTCTCAGAAACTTCTTTGTGATGCTTGTATTCAACTCACAGATTTTAACATTGCTTTTCATAGAGCAGT…	-45.1	-62.86	172.86
17	divergent	27573005	27573504	TCGTAGAATCTGCAAGTGGATATTTGGAACTCCTTGAGGATTTCTTTGGAAACGGGTTAAAATTCACAGAACAAAACAGAAGCATTCTCAGAAAGTTCTTTGTGATGTTGGCCTTCAACTCACAGAGTGGAACATTCCTTTTGATAGGGCAGTTTTGAAACACTCTTTTTCTAGTATCTGCAAGTGGACATTTGGTGTGCTTTGAGGCCTGTGTTGGGAAAGGAAATAACTTCACTTAACATCTAGAGAGAAGCATTCTCAGAAACCTCTTTGGGAGATTTGCATTCAACTCACAGAGTTAAAACTTCCTTTGATAGTTCAGATTTGAAACACTCTTTTTGTAGAATCTGCAACTGGACATTGGCAGCAATTTGAGGTCAGTGCTAGTAAAGGAACTAT…	-50.4	-66.93	204.67
18	divergent	15608545	15609044	GGAGCATTCTAAGAAACATATTTGTGATGTGTACACTAAACTCACAGAGTTGAACTTTTCATCTGATAGAGCAGTTTTGAAACACTCTTTTTGTGAATCCTGCAAGTGGACATTCAGAGAGCTTTGAGGCATTCTTTGGAAACGGGAATAACTTCACATAAAAACTAGAAAGAAGCATTCTCAGAAACTTCTTTGTGAGGTTTGCATTCAACTCACAGAGTTGAACTTTTCTTTTGATAAAGCAGTTTTGAAACACTCTCTTTGTAGAATCTGCTAATGGATATTTGGACAGCTTTGAGGTTTTCGTTGGAAACGGGAATATCTTCACATAAAAACTAGACAGAAGCATTCTCAGAAACTTCTTTGCGATATTTGCATTCAACTCATAGAGTTGAACAT…	-52.8	-68.13	188.59
18	divergent	21121721	21122220	GAGCAGTTTTGAAACACTCTTTTTGTAGGATCTGCAAGTGGATATTTGGATAGCTTAGAGGATTTCCTGGGAAATGGGAATATATTCATATGAAATCTAGACAGAAGCATTCTCAGAAACTTCTTTGTGATCTTTTCATTCAACTCGTAGAGTTGAACATTCCCTTTCATAGAGCCAGTTTGAAACACTCTTCTTGTAGTATCGGGAAGTGGACATTTGGAGCGCTCTGACGCCTATGGTGAAAATGGAAATATCTTCCCATAAAAACTAGACAGAAGGATTCTCAGAAACATGTTTGTGATGTATGTACTCAGCTAAGAGAGTGGAACCTTTCTTTTTACAGAGCAGCTTTGATACACTATTTTTGTAGAATCTGCAATTTGATATTTTGATTGCTTT…	-48.2	-62.69	145.39
18	divergent	15620602	15621101	TAAATATATTCCCTTAAAAACTAGACAGAAGCATTCTCATAATCTTGTTTGTGATGCGTGTACTCAACTAAGAGAGTAGAACCTTTCTTTTGATAGAGCAGTTTTGAAACACTCTTTTTGTAGTATCTGCAAGTGGATAATTGGATAGCTTTGAAGATTTCGTTGGAAACCGGAATATCTTCATATAAAATCTAGACAGAAGCATTGTCAGAAGCATCTCGGTGATGTTTGCTTTCAAATCAAAGAGTTGAACATTCGCTTTCATAGAGCAGGTTTGAAACACTGATTTTGTAGTATCTGGAACTGGACATCAGAGCGCCTTGTGGCCTATGGTGAAAAAGGAAATATCTTCCCATAAAAACTACACAGAAGCATTCTTAGAAACTTGTTTGTGATGTG…	-41.8	-61.4	188.77
18	divergent	15620747	15621246	TAGCTTTGAAGATTTCGTTGGAAACCGGAATATCTTCATATAAAATCTAGACAGAAGCATTGTCAGAAGCATCTCGGTGATGTTTGCTTTCAAATCAAAGAGTTGAACATTCGCTTTCATAGAGCAGGTTTGAAACACTGATTTTGTAGTATCTGGAACTGGACATCAGAGCGCCTTGTGGCCTATGGTGAAAAAGGAAATATCTTCCCATAAAAACTACACAGAAGCATTCTTAGAAACTTGTTTGTGATGTGTGCACTCAACTAACAGAGTTGAACCTTTCTTTTCATAGAGCAGTTTTGAAAAACTCTTTTTCTAGAATCTGTGAATATTTGGATAGGTTTGAGGATTTCGTTGGAAACGGGAATATCTTCATATACAATCTAGACGGAAGCATTC…	-49.1	-67.51	180.14
18	divergent	15635490	15635989	GTTGGAAACGGGAATATCTTCATATAAAATCTAGACAGAAGCATTCTCAGAAACTTCTTTGTGATGTGTGTCCTAAACTAACAGAGTTCAACCTTTCTTTTGATACTGCAGTTTGGAAACACTCTTTCTGTAGAATCTGCATGTGGATATTTGGATAGCTTGGAGGATTTCGTTGGAAACGGGAATATCTTCATCTAACCTCTAGACAGAAGCACTCTCAGAAACTACTTTGTGATATCTACATTCAGGTCACAGAGTTGAACATTCCCTTTCTTAGAGCAGGTTTGAAAGACTCTTTTTGTAGTATCTGGAAGTGGACATTTGGAGCACTTTGACACCTTTGGTGAAAAAGGAAATGTCTTTCCATAAAAACTAGACAGAAGCATTCTCAGAAACTTC…	-47.5	-63.86	174.47
19	divergent	25275366	25275865	CAGCAAAAGAAACTACCATTAGAGTGAACAGGCAACCACAAAATGGGAGAAAATTTTCACAACCTACTCATCTGACAAAGGGCTAATATCCAGAATCTACAATGAACTCAAACAAATTTACAACAAAAAAACAAACAACCCCATCAAAAAGTGGGTGAAGCACTTGAACAGACACTTCTCAAAAGAAGACATTTATGCAGCCATAAAACACATGAAAAAATGCTCATCATCACTGGCCATCAGAGAAATGCAAATCAAAACCACAATGAGATACCATCTCACACCAGTTAGAATGGCAATCATTAAAAAGTCAGGAAACAACAGGTGTTGGAGAGGATGTGGAGAAATAGGAACACTTTTACACTGTTGGTGGGACTGTCAACTAGTTCAACCATTGTG…	-37.4	-51.84	115.65
19	divergent	25621735	25622234	TGTGCACTCAGGTCACAGAGTAGAACCATTCTTTTGATAGAGCAGTTTTAAAACAGTCTTTTTGTAGGATCTGCAAGTGCTGATTTGGAGCGCTTTGAAGCCTATGTTGGAAAAGTAAATATCTTCACATAAAAATTAGACAGAAGCATTCTCAGGAACTTCAATGAGATGTGTGCATTCAACCAACGGAGTTGAATCTGTCTTTTGATAGAGCAGTATTGAAAAACTCATTTCGTAGAATCTGCTTGTGGATATTTGGAGCTCTTTTAGGAATTCGTTGTAAGCGGGATATCTTCTCACACTAATTAGACAAAAGCATTCTCAGAAACTGCTTTGTGATGTGTGCATTCAACTAACCGAGTTGTACCTTCCTTTTGAGATAGCCATTTTGAAACAATA…	-49.4	-66.02	130.72
19	divergent	25804462	25804961	TCTTTGATGCCTTCGTTGGAAACGGGATTTCTTCATATAATGCTACACAGAAGAATTCACAGTAACTTCTTTGTGTTATGTGTATTCAACTCACAGAGGTGAAAGTTCGTTTAGACACAGCAGATTTCATACACACTTTTTGTGTAATTTGCAACTGGAGATTTCAAGCGCTTTAATGTCAATGGTAGAAAAAGAAATATCTTCGTTTAAAAACTAGAGAGAATCATTACCAGAAACTGCTTTGTGATGTGTGCGTTAAACTCACAGAGTTTAACCTTTCTTTCCACAGAGCAGTTTGGAAACACTCTGTTTATAAAGTCTGCAAGTGGATATTTGGACTTCTTTGAGGCCTTCATTGGAAACGGGATTTCTTCATATAATGCTAGACAGAAGAATTCT…	-52.8	-69.6	167.86
19	divergent	25649540	25650039	TGGTGGAAAAAGGAATATCTTCCCATAAAAACTAGACAGAAGCATTCTCAGGAACTCCTTGTGATGTGTGTGTTTAATTCACAGAGTTGAACAATTCTGTTGTTATAGCAGTTTTGAAACACTGCTTTTATAGAATCTGCTTGTGGATATTTGGAGCTCTTTGAGGAATTCTTTGTAAACGGGATATCTTCACTTACAAATTAGACAGAAGAATTGTCACAAACTGCTTTGTGATGCTTGCATTCATCTCACTGAGTTGAATATTCCTTTTCATAGAGCAGTTTTGAAACCCTCTTTTTGTAGAATCTGTAAGTGGAAACTTGGAGCTCTTTGAGGCCTATGGTGAAAAAGGAAATATCTTCACATAAAAACTAGACAGAAGAATTCTCAGAAACATCT…	-51.5	-68.08	170.25
19	divergent	25659198	25659697	CCAGCACCTGTTGTTTCCTGACTTTTTAATGATTGACATTCTAACTGGTGTGAGATGATATCTCATAGTGGTTTTGATTTGCATTCCTCTGATGGCCAGTGATGATGAGCATTTCTTCATGTGTTTTTTGGCTGCATAAATGTCTTCTTTTGAGAAGTGTCTGTTCATGTCCTTCGCCCACTTTTTGATGGGGTTGTTTGTTTTTTTCTTGTAAATTTGTTTGAGTTCATTGTAGATTCTGGATATTAGCCCTGTGTCAGATGAGTAGGTTGCGAAAATTTTCTCCCATGTTGTAGGTTGCCTGTTCACTCTGATGGTAGTTTCTTTTGCTGTGCAGAAGCTCTTTAGTTTAATTAGATCCCATTTGTCAATTTTGGCTTTTGTTGCCATTGCTTTTGG…	-30.4	-49.44	139.3
20	divergent	26327742	26328241	GGATATTTGGACAGCTTTGAATCTTTCGGTGGAAAAGGGAATATCTTCACATGAAAACTAGACAGAAGAATTCTCAAAAACTTCTTTGTGATGTTTGCCTTCAACTCACAGAGTTGAACATTCCTTTTCTTAGAGCAGTTTTCAAACACTCTTTTTGTAGAATCTGCAAGTGGACATTTGGAGCGCTTTCAGTCCTATTGTGAAAAAGGAATTATCTTCATATAAAAACTAGACAGAAGAATTCTCAGAAACTTCTTTGTGATGTGTGTACTCAACTCACAGAGTTAAACCTTTCTTTTGATAGAGCAGTTTTGAAACACTCTGCTTGTAGAATATGTAAGTGGATATTTCGACAGCTTTGAGGCTTTCGTTGGAAACGGGAAAATCTTCACATAGAAA…	-47.6	-64.52	205.18
20	divergent	26354824	26355323	TGAAGATATCGTTGGAAACGGGAATATCTTCACATACAATTAGACAGAAGCAGTCTCAGAAACTTCTTTGTGATGTGTGCATTCATCTCACAGAGTGGAAACTTTCTTTCAATAGAGCAGATTGGAAACAATCTTTTTGTAGTATTTGCAAGTGGATATTTGCATATTTGCACAGCTTTGTGACCTTTGCTGAAACGAGTATATCTTCACATAAAAGCTAGACAGAAGCATTCTCTGAAACTTCATTGTGATGCTTGCATTCAACTCACATTGTTGAACATTCCTTTTCATAGAGCAGTTTTTAAACACTCTCTTTCTTGAATCAGTAAGTGGAAAATAGGAGCGCTTTGAGGCCTATGGTGAAAAAGGAAACATCTTCTCATAAAAACTAGAGAGAAG…	-54.9	-69.55	173.19
20	divergent	30630808	30631307	TTGAGGCCTATGGTGAAAAAGGAAATATCTTCTCAGAAAAATTAGGCAGAAGTACTCTCAGAAACTTCTTTGTGATGTGTACATCCAACTCACAGAGTTGAACCTTCCTTTTGATAGAGCAGTTTTAAAACAGTCTTTTTGTAGAATCTGCAAGTGGATATTTGTGGAGATGTGAGGCCTATGGCGGAAAAGGAAATATCTTCACATAAAAACTAGACAGAAGCATTCTAAGAAACTTCTTTGTGATGTGTGCATTCAACTCACTGAGTTGAACCTTTCTTTTGATAGAGTAGTCTTGAAACACTCCTTTTGAATAATCTGCTAGTGGATATTTGGAGCTCTTTGAGACTTTCGTTGGAAACGGGGATTTTTTCACATAAGAACCAGACAGACACATTC…	-46.1	-63.62	199.84
20	divergent	26330822	26331321	TCGATAATTGGACAGCTTTGAGGCTTTCGTTGGAAGCGGGTATATATTCACATAGAAACTAGACAGAAGCATTCTCAGAAACTACTTTGTGATGTGTGCATTCAACTCACAGAGTTGAAATTTTCTTTTGATAGACCAGATTTGAAACACACTTTTTGTAGAATTTGCTAGTGGATATTTGGACAGCTTTGAGGCCTTCGCAGGAAGCGGGAATATCTTCATATAAAAACTAGACAGAATTATTCTCAGAAACTTCTTTGTGATGCGTATACTCAACTTACAGAGCTGAAACTTTCTTTTGATAGAGCAGTTCTGAAACATTCTTGTTGTAGAATCTGCAAGTGGATATTTGGACAGCTTTGAATCTTTCCTTGGAAACGGGAATATCTTCACATAAAA…	-44.6	-61.33	144.86
20	divergent	26368523	26369022	TAACAGGGTGGAACCATTCTTTTGACAGAGCAGTTTTGAGACACTCTTTTTGTAGAATCTGCAAGAGGCTGTTTGGCTACCTTTGAGGATCTCATTGGAAATGGGAATACATATAAAATTACACAGCAGCATTGTCAGAAACTTCTTTGTGATGTTTGCATTCAAGTCATAGATTTGAACATTTCCTTTCATAGAGCAAGTTTGAAACACTCTTTTGGTAGTATTTGGAAGTGGACATTTGGAGTGCTCTGAAGCCTTTGGTGAAAAAGGAAATATCTTCCATCAAAACTAGATAGAAGCAATCTCAGAAACTTATTTATGATGTATCTACTCAACTAACAGAGTTGAACCTTTCTTTTGATAGAGCAGTTTTGAAACACTGTTTTTATGGAATCTGCA…	-46.9	-64.61	144.83
21	divergent	11306629	11307128	GTTTCTGAGAATGCTTCTGTCTTTTTTTTATTGGAAGATATTTCCTTTTTCACAATAGGCGACAAAGTGCTCGAAATATCCACTTGCACATACTACAAAAAGTGTGTTTCAAACCTGCTCTATGAAAGGAAATGTTCAACTCTATGAGTTGAAAGCAAACATCAAAAAGAAATTTCTGAGAATGCTGCTGTCTACTTTTTATATGAATTCCCGTTTCCAATGAAATCCTCAAAGCAATCCAAGTATCCCCTTGTAGATTCCACAAAAAGAGTGTTTCAAAACTCCTCTATGAACAGCAAGGTTCAACTCTGTTAGTTGGGACACACATCACAAAGAGTTTTCTGAGAATGCTTCTATGTAGATTTTATATGAAGATATTCCCGTTTCCAACGAAATCCA…	-44.2	-59.37	144.82
21	divergent	11309882	11310381	TTTATATGAAGATATTCCCGTTTCCAACGAAATCCTCAAAGCTATCCAAATATCCACTTGCACACTTGACAAAAAGAGTGTTTCAAAATTGCAGTATCAAAAGAAAAGTTCAAATCTGTGAATTGAGTACACACATCAGACAGAAGTATCTGAGAATTCTTCTGTCTAGTTTTTATTGGAAGATATTTCCTTTTTCATCATATGCATCAAAGAGCTCCATGTTTCCACTTACAGATCCTTCAAAAAGAGTGTTTCAAAACTGCTCTATGAAAAGGAATGTTCAACTCTGTGAGTTAAATAAAAGCATCAAAAAAAAGTTTCTGAGAATGCTTCTGTCTAGTTTTTATGTGAAGATATTTCCATTTTCTCTATAAGCCTCAAAGCTGTCCAAATGTCCAC…	-38.9	-55.76	170.08
21	divergent	11310065	11310564	TATTTCCTTTTTCATCATATGCATCAAAGAGCTCCATGTTTCCACTTACAGATCCTTCAAAAAGAGTGTTTCAAAACTGCTCTATGAAAAGGAATGTTCAACTCTGTGAGTTAAATAAAAGCATCAAAAAAAAGTTTCTGAGAATGCTTCTGTCTAGTTTTTATGTGAAGATATTTCCATTTTCTCTATAAGCCTCAAAGCTGTCCAAATGTCCACTTGCAGATACTACAAAAAGAGTGTTTCAAAAGTGCTCAATGAAAAGGAATGTTCAGCTCTGTGAGTTAAATGCAAACATCACAAATAAGTTTCTGAGAATGCTTCTGTCTAGTTTTTATGGGAAGATAATTCCGTGTCCAGCGAAGGCTTCAAAGCTTTCAAAATATCCACTTGCAAATTCTA…	-43.6	-61.1	133.4
21	divergent	11309459	11309958	TCCTCTATCAAAAGAAAATTTCAACTCTGTGAGTTGAATGCACACATCACAAAAAAGTTTCTGAGAATGCTTCTGTCTAGTTTTTTGTGAAGATAATCCCGTTTCCAAAGAAATCCTCAATGCTGTCTTAATATCCACTTGTAAATTCTACAAGAAGAGTGTTTCAAAACTGCTGTATCAAAAGAAAGGTTTAACTCTGTGAGTTGAGTACACACATCACAAAGTAGTTTCTGAGAATGCTTCTGTCTACTTTTTATGTGAAGATATTTCCTTTTTCACCATAGGTCTCAAATCTCTCCAAATATCCACTTGCATATTCCTCAAAAAGAGTGTTTCAAAACTGCTCTATGAAAAGGAACGTTCAACTCTGTGAAATGAATGCAAGCATCACAAATAAGT…	-42.7	-57.96	125.27
21	divergent	11309544	11310043	TGTGAAGATAATCCCGTTTCCAAAGAAATCCTCAATGCTGTCTTAATATCCACTTGTAAATTCTACAAGAAGAGTGTTTCAAAACTGCTGTATCAAAAGAAAGGTTTAACTCTGTGAGTTGAGTACACACATCACAAAGTAGTTTCTGAGAATGCTTCTGTCTACTTTTTATGTGAAGATATTTCCTTTTTCACCATAGGTCTCAAATCTCTCCAAATATCCACTTGCATATTCCTCAAAAAGAGTGTTTCAAAACTGCTCTATGAAAAGGAACGTTCAACTCTGTGAAATGAATGCAAGCATCACAAATAAGTCTCTGAGAATGCTTCTCTCTAGTTTTTATATGAAGATATTCCCGTTTCCAACGAAATCCTCAAAGCTATCCAAATATCCACTTGC…	-37.2	-55.03	147.9
22	divergent	12772366	12772865	CGTGACTTGAATACAAACATCACAAAGGAGTTTCTGAGAATGATTCTGTGTACTTTTTACATGAAAATATTCCCGTTTCCAACGAAATCCTCAAAGCTATCCAAATATCCTCTTGCAGATTCTACAAAAAGAGTGTTTCAAAACTCTGCTATCAAAAGAAAGTTTAAACTCTGTTAGTTGAGTACACACATTACAAACAAGTTTCTGAAAATGTTTCTTTCTAGTTTTTATGGGAAGATATTTCCTTTTTTACTATAGGCCTCAAAGCGCTCCAAATGTCCACTTCCAGATACTACAAAAAGAGTGCTTCAAACCTGCTCTATGAAAGCGAATGCTCAACTCTGTGACTTGAATGCAAACATCACAAAGAAGTATCTGAGAATGCTTCTGTCTACTTTT…	-36	-53.21	190.67
22	divergent	15740980	15741479	CTCTATGAAAAGGTATGTTCAACTCTATGAGTTGAATGCAAACATCACATAGAAGTTTCTGAGAATGCTTCTGTCTAGTTTTTATGTGAAGATATTACCGTTTCCAATGAAGGCCACAAAGCTCTCCAAATGTCCACTTGCAGGTTCTACAAAAAGAGTGTTTCAAACTGCTCTATGAAAAGGACTGTTCAACTCTGTGAGTTGAATGCACACATCACAAAGAAATTCCTGAGAATGCTTCTGTCTAGTTTTTATGTGAAGATATTTCCTTTTTCACCATAGGCCTCAAAGCACTCCAGATGTCCACTTGCAGATACAATAAAAAGAGTGTTTGAAATCTCCTCTATGAAAAGGAATGTTCAACAATGTTAGTTGAATGCAGTCATCACAAAGAAGTTT…	-48.1	-65.36	157.43
22	divergent	16541779	16542278	TTCATCTCACAGAGCTGAACATTCCTTTTCGTAGAACAGTTTTGAAACACTCTTTTTGTAGAATCTGCAAGTGGACATTTGAACCGATTTCAGACCCATGGTGAAAAAGGAAATATCTTCACATGAAAAGTAGACAGAAGCATTCTCAGAAACTAATTTGTGATGTGAGTACTCAACTCAAAGAGTTAAACCTTACCCTTGATACAGCAGTTTTGAAACACTCTTGTTGCAGAATTTACATGTGCATATTAGGACAGCATTGAGGATTTCTTTGGAAACAGGAACATCTTCACATAAAACTAGACAGAAGCATTCTTAGAAATTTCTTTTTGATGTGTGCATTCAACTCACAGAGTTGAAACTTTATTTTGATAGAGCAGATTGGAAACCATCTTTTTG…	-37.5	-55.33	199.17
22	divergent	16533322	16533821	TGCACAATCAAAAGAAAAGTTCAACTGTGTGAGTTGAGCACACCCATAACAAACAAGTTTCTGAGAATTCTTCTGTCTAGTTTTTAGGGGAAGATATTTCCATTTTCACCATAGGCCTCAAAGCGCTCCAAATGTCCAGTTCCAGAAACTACAAAAAGTGTGTTTCAAACCTTCTGTATGAAATGTAATGTTCAACTCTGTGACTTGAATGCAGACATCACTAGGAAGTTTCGGAGAATCCTTCTCTTTAGATTTTATGTGAAGATATTCCCGTTTCTAACGAAATCGTGAAATCTATCCCAATATGCACTTGCAGGGTCTACACAGAAAGAGTGTTTCCAAACAGTTCTATCAAAGAAATTTTCAACTCCGTTAGTTGAGTTCACACATCAGAAACTA…	-48.8	-63.76	170.57
22	divergent	15730916	15731415	GCTCTATCGAAAGTAAGTTTCAACTCTGTGAGATGAATGCACACATCACAAAGATGTTTCTGAGAATGCTTCTGTCCAGTTTTTATGTGAAGATACCCCCGTTTCCCATGAAAGCGTCAAAGCTGTCCAAATATCCATTTGCAAATTCTACAAAAAGAGTGTTTCCAATCTGCTCTATTTAAAGAAAGTTTCAACACTGTGAGTTGAATGAACATATCCCAAAGAAGTTTCTAAGAATGTTTCTATCTAGTTTTTATGTGAAGATATTCCTGTTACCAACCAAAGCTTCAAAGCTGTCCAAATATCCACTTGTAAATGCTTCAAAAATAGTGATTCAAAACTATTCTAGCAAAGGAAAGATTCATCTCTGTGAGTTGAGTACACGCATCACAAAGAAGT…	-35.4	-52.77	171.89
1	centric_transition	144503757	144504256	TAGGAAGAGAGCAAAGCTCACTGACCCACCCCATGCCTGTGCTTCAGACTCGACTCCAGAGTGATTGAAATCTACATTGATATATAGGTTCAGCCCACGGTGATGGCAAATCTCAGCCCAACAAGGGGCACAAGGCCCAAAGATTATGGGGTCTACCTGGGCCATGAACTGGAGCTTTATCACCTTCACAGTGTAGTACTCACTGCCTATGTCAACAGCCATGCAGACTTGCTGTTCCTCTAATGAGTGAAATGTGCTGCTGTAAGACTGGTACGAGGCCAACATTTCAGGAGGAATTGAGAGAGTCGAATAACCTTCATCCCAGGACTCCTGGGGGACTTCCTCCTCTTCAGACTCCTGCAGATTCCTGATGAGCCAGGCAGGACAGGGATGATAGAA…	-63.1	-75.3	195.51
1	centric_transition	144362693	144363192	TTAAAATGTACTATAATGTTACATCATAATTTGTCTGTACTAGTAGTATTTGCTAGAGTGTTTAGGGGAATACTTGCTTGTTAACTTTTTAGTAAATATAACACTCCATGTTCAAATACATTTGGGAAATGCTGAGCATTTCACACTTTTAGAGACTCAAAACAGGCAGCACATTTTTAAAAAATAAAAATAAAACCAAATAGCATTGCATTTGGAGAATGGTACAAAAAAAGAGAATTTGATAAACCAGAGTTATCAGAACTCAGTGGATACTATGTGTTAGACATTATTATAAGCCATTAAACATTTTACAAGCTTGATACCTGAGTTAAAAATTAATAACCCAAAGACACATTGGAAGAGAAAAGTTGACATATTTTTATTATATTAATGACCTAA…	-36.9	-53.68	180.07
1	centric_transition	144200057	144200556	TCACCCAGACTAGGGTGCAGAGGCATGATCACGGCTCACTGCAGCCTTGGCCTCTAGAGCTCAAGTGATCCTCCCACCTCAGCCTCCTGAGTAGCTGGGATTATAGGAGTGCATCACCATGCCCAGCTAACTTATTTGTATTTTTGGTAGAGACAGAGTCTTAATATGTTGCTTCAGCTGGTCTCAAACTCCTGGACTCAAGTGATCCTCCCACCATGGCCTCCCAAAGTGCTGGGATTGCAGGTGTTAGCCACCATGCTTGGACTTGGAATTTCTTATATATCAAATAATTCAATTAAAAGTAAGATGATAAACTAAATCTGGGAGCAGGTATTGCAACCTATAATCGTCAACAATGAGTAAACAGAATATAAAAGGAACATCTACACATCAATTATT…	-80.8	-90.27	123.43
1	centric_transition	144871438	144871937	ACTGTCACCCACGTTGTACAACAGATCTCTTGAACTTTTAACTAAAATTTTGTATCCTTCAACATCTCTCTAATCCACCCCCTCTGCCCCACAGCTCCTAGTAACTACCATTCTATTCTCTGCTTCTATGAATTCATTGTGTTTTCTTTTTTTTAGAATGCTTCGTGTTGTTTTAAAAATATGTCCAAAAATTATTTGATAATCTTCCCTTCAGTGTGGGCTGGACTTAGTGACTCACTTAACAATAGAATATGGCAGAATTGATAATCTGTGACTTCCAAGACAAGGTAAAAAAAAGTGGGGGAAATGGCCGGGTGTGGTGGCTCTTGCCTATAATCCCAGAACTTTGGGAGGCTGAGGTGGGTGGATCACTTGAGGTCAGGAGTTCGAGACCAGCCT…	-44.52	-62.21	143.56
1	centric_transition	146402731	146403230	CCCACGCTCACGTCCACCGGCCCAGGCCCAAAGGAAATGGCTGTGAGAGCAAGATGTAAAGATAGTTACAAATACCAGCTAGGGCCAGTGACAGTTGCAGAAATGAGGACTTGTAATAGTTAGGAGTATTTCTTCATTATTTTGAGATGAATACATTTGGTTATATGTTAACCAATACTTTTCTTGAGAATTCTCGTCTTCCATCATCCTCGCTATCATATTCATTAATAATTAACTTTTAGAAATCTCAATATTTAGGTTACAGGATAGCAAATATGGAATGTGATCTAGCTAAAAAAGGAGTGAACATCATTCAAAGACAAATAAAAGACTTTATCCTGTTGGGGAAAGGGTTGGCATATTTTCACTGAATGAGAAAAAGTATGATTTTCCTATTGT…	-64.9	-80.09	159.33
2	centric_transition	98768790	98769289	TCTGCTCTGGAGAGAGGTAGCAATTTGAGGGATAGTTGAGGGTAACCTGATGGATAAGATTTTAGACTTCACAGAGCAGGGGCGGTAAGTGTACCCTTGAAGCATGATTCCTAGAAGTCTCTCAGAACCTGCTATCACAGAACCTATACATCCACACAAGCGCTGGCCTCAGATTTAAAGATGATTTTGTCTGTGGCCTCCCAGAAAGGCTTTTCCCAATGTCACTGCTGTCGCCCAGGCCAATTTTTTAATCTCTCTTGGGAATCTCTCCTGAGTCTTTGAGCCAATCTTTGAAAATGATCATGTGCAGTGAATCTTGATTCTTTCACAAGGGATTTGAATGGTGGCATTTTCTATTTGAAAATAGCAAAAACTCTCTTTCTACTTTATTGTTTTGTT…	-50.5	-66.31	156.45
2	centric_transition	98775624	98776123	AAGTGGGGGTCGGAGGTGCCTCATTATACCCTCCAGCATTAACATCAACACAGACCTTAAGCCTGATAAGAAACATTTACAATCTATTCTCTCTGAAGCCTGCTACCTGGAGGCTTCATCAGCATGATAAAACTTTGGTCTCAACAACCTCTTATGGTAACCCAGACATTCCCTTCCCTTGATAATAAGTCTTTCAACCAATTGCCAATCAGAAAAATTTCAAATCTACCTATAACCTGGTAGCCCCCACTTTGAATTGTCCTGCCTTTCTGGAACGAACCATTCTATATCTTAAAGGTATTTAATTGATGTCTCATGTCTCCCTAAAATGTATAAAATCAAGCTGAACCCTGACCACCTTAGGCACATGTCCTCAGGATCTCCTGAGGGCTGTGTCAC…	-45.59	-61.63	138.29
2	centric_transition	98485884	98486383	CATTTAAGATTAGGATTAGGGACCTGAATTCAAGTTTAAATTCAGTCTTGCCTGGTGCTACCAATGCAAATAGCTCAACTGAAGTGACAGTCAAATCATCTGATACGGTCACACATGGCTAAACTTGCATATGTGCAGGCAATGACAACCCCCTCGCAGTATACTTCTCTGTCTGACTGCTGGTAAGTGTCATTTGACATGAATGTAAGATGCTTCCCAAAGGCAGGAATGTAAAAATGTGAAAAAATGGCGTATGATATTTCAGCTGGGGCTGAAGAATGGTCCAGCAGGCTGGCAAGGACAGTGAGCATGGAGCAGACAGATGCAGGCAGACAGAGCTGCAGCAGCATGGGGCTTACCTGCCTTCCCTGGAGCAGCATCAACTTTTGAAAGGCTGAA…	-65	-79.8	113.81
2	centric_transition	98424594	98425093	CTTCCACTCTTCAAATCTTAATTCTTTGAATGTCTTGATCTTAAAAGTATTTTGAGAAACTAAAGAGAACACAATAAATAAAAGGTATAAACTACTTGAGGCCAGGAATCACCCCTTCTTCATCTCTTAGGTTCCAACGACCAATCCAGTGTCTGACACAGTGGCCCTCAATAAATGTTTGTTGAGCTGACTACATGGATTACCTTCAGACTAAGGAGTTGGTCTGGTCCAACTGAAAATAGCTTCAAGTTGGCTCACCTGGGATTACACAAGTAGTCCAGAGTCAAACATAACATGAATATGCAACAAGAGCTAGCACTAATCCAGCACTTACTACATACCAAGCCCTACAGATGATTCAATACTCACACCAACCCTAGAAGACAGGTATTCCTATTA…	-40.8	-55.15	142.14
2	centric_transition	98957534	98958033	CGGTGATACAGGGGAACAGAATCGCATGTCAGCAGTTATCCCAGAAATGCCAGGTTTGCTTCAGATTTTGATTTCCTCCCTGTTTCCTCCCCTCAAACAGTGGTGGTGGATCATCAAACAGTATTTTTAGAACTGCTTTGCAGCTTCCCTGTAGAAACCTTTCCTCACTACATGGTTTAATCCTCTCATCTAGCCTTGTTTAAGATCTGCAGAATGCTATATTTGTTTAACTTTATTTGAGATTTCAAGGCTTTTCTGAATGTTGCTCCAAGTAATCTGATGAATGCAGAACTCCAAAATTTATGCCTTAAAAGGCTTAACTACTGATATGTTTGGAGGCTTACTTATTTTCTCCCTTTATTCTAAACCACACAGGGCAGGGCAGCTAAAAAATCCCCT…	-40.9	-59.1	171.51
3	centric_transition	96668388	96668887	CACAGCCAAAGGGACATCCTCTTTCTCCTATTTCCTCACCACATGCCTTAAGTGGGAAATGATTAAAATATGTAGACAGTATCTATTTTATTTTTATTATTTTTGGAGACAGGATCTCGCTCTATCACCCAGGCTGGAGTGCAGTGGCATAATCATGCTCACTGCAGCCTCAACCTCCTGGGCTCAAGTGATCTTCCCACCTTAGACCCCTGAGTAGCTGGGCCTACAAGTGTGTACCAACACATCCGGCTAATTTTTTTTTTTAATTTCTTTTGTAAAGACGGGGTCCCACTATGCTGCCCAGGCTGGTCTTGAACTCCTGGCTTCACGCGATCCTTCCTCCTCAGCCTCCCAAAGTGCTGGGATTACAGGCATGAGCGGCTATGACCGGGTGACAGT…	-67.3	-80.89	103.72
3	centric_transition	96530296	96530795	AAGAATTCTCCTTAGCAATTAGAGGCAAGCAGAAAAGAAGGGACAAGTGGGTACACATTAAATTTTTTTGTTCCCATCCCATGTAAATGCTTAGTTTCAAAACAATTTACTGTCATTATGTTTTATTTTGTTCTGAAACTCCAAGCTCTTTAAAAGACAATTCGAATTCTTATGATGTATCAGGATCATTCTTTTTTAGGATCCCTTGGGCTCTTGAATCAGTAGGGAACTGAATAAAAATCTCCACAGTTATGTGAAACCACAGAGATCTCAAGAGTTCTCTAAGGTTGGATGTGCCAAATTCTTTGGTACTTCCCCAGCCCCTTAGAAGAAATGCTGGGACAGGGACACAGTGTAATGCCAGGTGCTCAGGGGTCTGTGGCCCCTTCATTGCTACTC…	-59.1	-73.4	162.75
3	centric_transition	99145626	99146125	CTCAGATAATAGCATCTTGTTAGAAATGTGGATGTCAAAGAGAAAACCTATACCCAGACTTAGTGTTGGTAATTCAAAGTAAAGCAAGTAAAAAAGGCATACTTGTAATTAACATTCAATTCTATTTATTGTTTATAAAAGAATACATATCAAGATAACAATTTTTCTGAAATCTATAGTAAAGATAGATAGCTAATTATAATTGATATAGAAATACAATTTTAAAGTACTAATCAACCCAACTGTAGAAAATATAGTGAAGGACATATTCTATGTTAGTGCAGTAACTACTTATTTCAACACTTTCCAAAAGACTATGCTTGCATTCCAGGAGGCAGAACTGATCTCACAATATGTATTTTAACTACACCAAGGGCCTTTAAAATTTGTAGCTAGAGT…	-29.5	-47.69	176.99
3	centric_transition	100244475	100244974	TGTGAAGGTATCATTGTAAACAGTAAGAGCCAAAAAAAGAAGAGAATATAAATGCACTTTTATGCATACATAATGTTTTCTTTTATACTGCTAAATAAAATTGAATAAAGCCATCTAAAGGATGAAATCTTATTGACTTTCAAAGAATAAAAAATCTCTCCCAAATCATTCATGATATGATTTGTTCTAGATAAAGAGTGTGATAAATCCAAATTGGGAAGGGCTGTAGATAAACCCATATTACAGGCATGAATTCGCATCCAGGAATTCAGGAGAGTAAGAACCAACCTGCCAGGCTGCAGGATAAGGCAATCAATCATCACTGAGAAATCTTCACCAAGTTTCTAATGGTCTTATGTAGGGCTGGATAAAAACCGGTAAAAATCTTCATCACTGAAA…	-38.9	-54.81	139.5
3	centric_transition	96881483	96881982	CATCCTTATCCTAACTAATTAATCGGAGAAGCATATAAATTCTTATGTAGCATTATCTATAATATTGAGAAATATTATAATATTTGGAGGCAAACTAAATATATGTTATTTAGGGATTGGTTAACAAATATTTAAAACATGCTCATTATTTGAATATTTTGAAGACATTAAAAATAATGCTGTAGACACTCATACATTTATGTGGAAAAATAATTGTTATATATTATTAAGAGAAGGAAATATATAACAAAACTATATTATCCATGTTAAACATATTTTTCAAATTTAATTTGAATAAATATATGTATATGAATGTTCTCAGTTGACGTCTCTCACTGGGTAATGTGGTTGCTTTATATATATATATATTTCTTGCTATTTGCTACATTTTGTTATTGT…	-43.1	-62.95	176.68
5	centric_transition	54207230	54207729	ATTTATTCAACAAATATTTATTAAGTACCTGTTCTGTGTTACCTATTGTTCTTAGACTACCAGTTTAGTAGGAAACAATACAAGGTTGCTGCTGTCCTAAAACCAACATGGGCATGGTATGAAGAGAGACTAGAAATAAACATTCACTTTGGGAGGCCGAGGCAGGCAGATCACTTGAGGCCAGGAGTTTGAGACCAGCCTGGCCAACATTGCAAAATCCTGTCTCTACTGAAAATACAAAAAATTAGCCGGGTGTGGTGGCACATGCCTGTAATCCCAACTACTCAGGAGGCTGAGGCAGGAGGATTGCTTCCACCCGGGAGGCGGAGGTTGCAATGAGCCAAGATGGCACCACTGCACTCCAACATGGGAGACAGAGCGAGACTGTCTCAAAAAAAA…	-83.4	-98.24	147.02
5	centric_transition	52000051	52000550	ATCTTGGAGGACTACTGCCCATCTCTTGGCTAAAGTCAGGGACATCACCCAAATTAGACTTCCTGAATCTTAATCTTGACGAAAGTGTCACAAAAATGAAAATCTTTCAGAATTCAGTGGAGCCCGAAAGATAGTGGTGAGATTTGGGGCAAGTTACTTAACTTCTCTATGTCTCAATTTCCTTATGGTAATAATACTAATAATACCTATCATATTGCATTGTGGTGTGGATTACGGATGCTAATACATGTAACACTTAGAACAGGGCCAGGTACAGAAAAAGTGCTAAATAAGTGTTATCAATAAGTAATATAGCTATTCGAGTTTTGAAGCTGCCATATTCTTGTCCATTATGTGGCCTGACTGTACAGTTTTTCCTTCAGCTTTCTGGGTTACTCC…	-41.2	-59.19	156.06
5	centric_transition	51538630	51539129	TCTTTAATTCATTTCGATTAGATTTTTGTGTATGGCAAGAGATAGGGATCTAGTTTTATTTTTCTGCATATAGATATCCAGTTTTCTCAGCAACATTTATTGAAGAGACTGTCGTTACCTTAATGTATGTCCTTGGCACCTTTGTCAAAAATAAGTTGACTGTTAATGCATGGATTTATTTCTGGGTTCCCTATTCCATCCAAATATTGGCGGTGTTTTTGGCTCCTGTGTTGTAGATTTTAAGAGGAATCATATTAAAATGTGTGGCTTCCTTTTTCTTTTAGAAGTTTGGTAGTTTAAAAGAATAAAGAGAGAAGTTATAAAAAGAAATATTTTCACAGCTTCTCCAGAGAAAGAATACCCGTTGGTAACAAAACACGCAGTACATCTTCAGAAATG…	-38.2	-56.36	152.55
5	centric_transition	53679393	53679892	TGAATCTACACTGGACTGAACCATCACAATTCTACATACATTTGTGAGGTAATGTTAATAAGAGATCGGGGACTATGCCTTATATCTTGGTTTACCCATGAAGCTGAGTTGAATTGTCTCTGAAAATATTTGTTGGTGGGTTAGGTTTTTTTTATTTAGCCATAGCATAAATGTGGGTCAGTCAATCAACATGTATTTATGTAATACATTTTATGTGTCTGGCATTATGCTAAATTCCATGGGAAATATTTATACATAAAACAAATATAAAAGCTTTAACCTAGTCAAGGACATACATGAAATGTTTAGGAATAGAGAATAGTGCCAACAACCAGTGCAGAATAGACTATAAATTCAATGGGAATTCAAAACAGGAGGAGATGATTCTTGGTTCTTGAC…	-47	-64.26	162.65
5	centric_transition	51510684	51511183	TTAAATGACAGTGTAATTTAATGACACCTTCTGTTTCCTCATCTTTACCCACTCCATACATCCGGAAATCTCCATCAACCTTGTGTTGGTTACACCACATTCCAGAGATCCCCCAAATTCCTGACCCCTTGTAACTCTGTTGTTCTTCTGTAATCTGTGTTTCAGCTCAGATCTATGTTCTGTGTATCCACTGCCTACTAGACATCACAAACTGGACAGTTTAAGAATCTTCAAACTCAGCATATTAAAAATGAAACTCGTCATCTACTCACCTTTCAAGTTTCTCATGCCAGTGCCTGACTCCATTAGTTACCCATATTACGCATGTGAAAAACCTGGTGGCACCTAAGATGTCTTCATCTCCCACAGCCCCTACTTACAATTAATGACCACGTTCTT…	-30.2	-46.86	132.72
6	centric_transition	65853297	65853796	ATAGAAATCCTGAATAGATCAATAACAAGTAATGACACTGAATTAGCAATAAAAAATCTCCCAACCAAAAGTTCCCAAGACTGGTCAAATTCACAGATGAATTCTATCAAATCTACAAAGAAAAACTGGTACCAAGCCTCCAGAAACTCTTCAAGAAATTCGAAGAGAAGGGAATCCTCCATAACCCATTTTACAAACCCAGTATTTTGATGTCAAGGCCGGAAAGGGACACAACACTAACAAACAAAAGTAAACTACATACCCATATCTCTGATAGATATAGATGCAAAAATCCCCCATATCTCTGATAAATATAGGTGTAAAAATCCCCACCAAAAAACTAGTAAATTGAATCCAACAGCACATCAAAAAGATAATATACCATAATCAAGTGGGTTT…	-27.8	-43.11	128.84
6	centric_transition	62843943	62844442	TTAATTGAGTAGCCTAATAAAACCACGTCACAATTTAAAAAAATAACATGCAAAAGAGAAATTTAATTTAATTTAATTATTATTGGGCTAATTCATGTATTTTTAATCTTACTGAGGGATCTATAAATATTGATGATACATTATATTTTCCTTCAAATACACTTCTTGGTTTAAAGTTAGATGTCAAGCATTGCCCCCCTATATAATTCTTAATTTATAAGTTACCTCAAGGTCAGTAATTCATTTTAACTATATAAAAGTGTATCAAGACAATGGCTGAATATCAAAAACCAAATCATATAAGGGCTGAGGGTAGGGGATAGATGCCAAAGGGTTAGGATGGAAGGAACGACAGAAGGGCCTAAAATTAGATGTTCTCTGAATGTGGTTATTATTATC…	-29.81	-46.85	177.34
6	centric_transition	63484649	63485148	AGATCCTTGGTCCTCTGAAAACATCCAGAAATAAAGCCAACTGACTATACCCATATTACACCACAGTTAAATGAACACCATTCCTCGCATATGAGAAAGAGCCAGTACAACTGTGGCAATGAAAAATTTCGGTGTCCTCTTACCTTCAAATGAGTCCACTAACTTCTCAGTACTGCTTCTTAAACAGTCAGAAATGACCAAACTGAGAGACATAGAATTCATAATCTGGATGGTAGGGAAAACCATCGAGGCTCAGGAGAAAGTTGAAATCCCAAATCTAGGAAAATTGTTCAAGAGCTGAAAGATGAAATACTCATCTTAAGAAAGAACCAAGCTGATCTTCCAGAGCTAAAAAAGTCATCACAAGAATGTCAGAATGCAATCGGAAGTATTTACAAC…	-38	-51.92	161.57
6	centric_transition	63307601	63308100	CTACTTCATCATCCTCCCACAGTCCCTTCTTAAATTCATGGTATATTTTGAACATAAGACTACTAAGTTTGCCTGGCACATTGGATAGAATGTGCAGGAGAAAGAGAGGAGTGACGGGGGTGTCCATGGTTTTTGACATGACCAAGTAAAAGGATCAGGTGCCGTCACCAGCTGAGACAGTGTAGATGACAGGTAGAGTAGAAACGGGGTAAGAAGAATACTGGTTGAATCTGAGATATCTAGATATCCATATGTTGATGTCAAGTGGGCAGTTTCAAGTAAGTAAGTCTTGGAGAGAGGTCTTGGCTGGATCAGAAACTTATGTAAGGGCATGGCACAAGTGACGTCACAAATTTGTAGACAGAGAAGAGCACCATAGATAATCCCTAGGGAACTTAA…	-46.9	-62.27	139.47
6	centric_transition	63544052	63544551	AGAGCTTACTCTATTTGCATTCATGTTATTATTGATAAGTAAGGACTTACTCATGCCATTTTGTTATTTGTTTCATGATTGCTTTTTGGTCTTCTCTTCCTTCTTGTTATCTTGAGGCTTGCATATAATATCTTATAACCCATTATTTTAAACTGATATCAACTTAACACTGATTGCATAAACAAACAATGAATGACAACACTAACACAATTTCTACGGTTTAACTTTGTCCTCCACTTTATAACTCTTTGTTGTTTCTGTTTATATCTAATTGTATTTGCTATATCTTGAAAAGTTGTTGAGTTATTGTTTTTGTTCAATTCTTTTAATCTTTCTACTTAAGATATGAGTAGTTTATACACTACAATTACAGTATTATAATATTATCTTTTTCTGTGT…	-24.9	-39.99	156.9
7	centric_transition	67265006	67265505	ACTCAGCTAACTTTTTTATTTTTTGCAGACACAGGGTCTCCCTATGTTGCCCAGGCTGGTCTCTACCACCCAGGCTCAAGTGATCCTCCTGCCTACGCTTCCCAAAGTGCTGGCATTACTGGTATGAGCCACACGCTTGGCCCCATTCATTTTAACAAAAAAATAAACAATATGAGAGTGTACGCCATACATTATTGTTTCATGAGCCTTTCATTTCAGTTACACAGACATATTATGTTACGTCAATAAAAAAAAAAAACTCAAAAGGAGCCAGGTGAGGTGGCTCACACCTGCAATCCCAGCACTTTGGGAGTACAAGGCAGGAGGATCACTTGAGCTCAGTATCACCTTGAGACCAGCCTAGGCTGTAGTGAGACCCTCTGTCTACAAAAACTTAAA…	-107	-118.83	81.84
7	centric_transition	67368214	67368713	GCTCCCCAAGTCCATCTCCCACATCACCGTCAGAGATCACATCTAAAACCATGAATGTGATCCCATTTCCCTGCATAAACCGTTTATTTAGTACAGCCTCATCACTTGTGAAGTCCGCTTTGTACTGAGAGCGTAGGCTTTGGAATAGGAGGAGGCAGCCAGAGTAGAGGGGCCTACGATGGGATAAGGGGCCCGGGAAATGATCCAGGGAGATACCCGGGCCACCACTGGGCACGCTGTGGCCGCTGCCTTCTTATTACAGGGCAGAGAGCATCGGTACCTGACAAGTGTTAAGCAGGCCGTCTAATTGCCAGTTTAAAAAAAAAAAAGAAGAAGAAACTTTAGAGAATTAACAAAATGAGAATAAAGCAGTTTCCAAAGTCAGTTTTAGAAATACTT…	-55.9	-71.06	178.05
7	centric_transition	68053148	68053647	ACTGCAGGGAGAGGCCTGATATGATGTGGGGATTCTGGGATGAACAGCCCACCTCTGCCTTAAGAGGTCACAATGTGCTTGGGGGGTGTTGGTGGATGGTAGCCAAGCTGACTGCTGGGGGCGGGGTCTGGTGGGCACTCAGGTCAGGCATCGAACCTGGTGTTGGTATGTATGTATGCATGTATGTATATATGTATATGTATATATGCATCCATGTATTTTTTTTTTTTGGGGACAGAATCTTGCTCTGTTGCCCAGGCAGGAGTGCAGTGGCACGATCTTGGCTCACTGCAACCTCCGATTCTGGGGATCAAGCGATTCTCCTGCCTCAACCTCCTGAGTGGCTGGGACTACAGGCATGCGCCATCATACCCAGCTAATTATTTTTGTATTTTTAGT…	-75.99	-90.15	179.75
7	centric_transition	66754001	66754500	CAAGAATCAAAACATATACCAAAACCTATGGTATGCAACAAAAGCAGTTCTAAGAGATAAGTATACAGCAATAAATGGCTACATCAAAAAAGAAGAACAATCTGGTTTTTAATTTTTTTTAGGGACAGTTTCGCTGTTGTCCAGGCTGGAGTCCCCAGGAGTTTGAGGTTGCTGTGAGCTATGACTGTGCAATCGTGGAACCGCACTCCAGCCTAGGCAACAGAGCAAGACCCTGACTTAAAGAAAATAAAAAAAGAATAAAATCTTGTAATTTGCCACATCGATTAACCTGGAGGACATCATGTAAAGTGAAATAAGCCAGACATGGAAAGACAAATACTGCATGATCTAAGACTTAAACATAAGACCTAAAACCATAAAAACCCTAGAAGAAAACCT…	-44	-59.01	116.37
7	centric_transition	67314516	67315015	GCCTGGGCAACAGAGCGAGACTTTGTGTCAAAAAGAAAAAAAAAAAAAAAAGGAAGGGGGTGCAGGCAATGGAGGCAGATCAGGGCATGGAGAAACCTGCCTCAGCGCCATCTTCCTCCCTGGCACCCAGATGCCATTCCGCCAGGCCCACGAGGCCTCCGGGAAAGCTGTGTTCATGGCCGAGACCAAGGGGGTCGCCCTCAACCAGCTGTCACTGCAGGAGCTGCAGACCATCAGGTACGGCCCATCCCCTTCCCCATGCTGCCTCCTAGGAAGTGAGCCTGGGTGCCTGGAGCCCAGGGTGGCCTGGCGCCCTGGCCCACCTCTTCCTCTCTCCCCAGCCCCCTGTTCTCGGGCGACGTGATCTGCGTGTGGGACTACGGGCACAGTGTGGAGCAG…	-97.7	-108.4	153.73
8	centric_transition	50482717	50483216	CACAACAGTCCCCAGAGTGTAATGTTCCCCTTCCTGTGTCCATGTGTTCTCATTGTTCAATTCCCACCTATGAGTGAGAACATGCGGTGTTTGGTTTTTTGTCCTTGCGATAGTTTACTGAGAATGAAGATTTCCAATTTCATCCATGTCCCTACAAAGGACACGAACTCATCATTTTTTATGGCTGCATAGTATTCCATGGTGTATATGTGCCACATTTTCTTAATCCAGTCTATCATTGTTGGATATTTGGGTTGGTTCCAAGTCTTTGCTATTGTGAATAGTGCCGCAATAAACATACGTGTGCATGTGTCTTTATAGCAGCATGATTTATAATCCTTTGGGTATATAACCAGTAATGGAATGGCTGGGTCAAATGGTATTTCTAGTTCTAGATCC…	-38.8	-57.12	168.14
8	centric_transition	49366974	49367473	AATATTTTTCCCCCTGTTTTTTTTCTCTTAACAATTTGGACAAATCACTTAATTGCTCCAGCATTTGATTCCTCACTGGAATATACAAATGTTGAAATACTTGGACTGCACAATCTCTTGCAAATCTGTATAATTTATTCCAGGTTATCTTGTGTATTCTCATTAACGGCTGGCCTAAAAAACAAAGAAATCACATAGCATACCACTCTTTCATAGCTACTTAAACTTGTATTCTTTGCTGAAGTTGTTCTTTCATGGTCCAAAGGGCATTAATATTAAAATGAAGGTCTTTATCTAACAATTGTGCTGAGAAACATTGATAAAAATAATTAACATCTTTGCAGTTTAATGTGAAATACTTCCTTGACTCAGCCAAGCCTGTATTAGGGGAAATAGTAA…	-37.6	-53.32	158.77
8	centric_transition	49197178	49197677	CCTGCCGCTGGGATGTCTGCAGGGGTGCATCTGGGAAGAGGGGGTTGTTATTGGTATGTGCTCTGCTCACTCGGGGAGGGCTGGGCTCGGGCCCCGGAGCCACCCAGTCCTGAGTGTTGCTTTCCGCCTCAGCATAAGAGCCGCTTTTCTTACTGTGTGGGGAAGAGCCAGTCTAAGGAATATTCCTGCATTTGTACAGTGCCTGCCACCTGCAGTGTGCGTCCCAATTCGTGTTATTCTTCCATTTCGATGCTAACTCTGGGAGAGAGGAGGCACTGGTGTTAGTGGAGGCACTTTCCAGGTGCAGAATCTTCTGCACAGAGGGAGGCAACAAAGGCCGGCAGCTGGGAGGCTGGGCCCAGGTCAGGCCAGGATCTTGGTCCAGACCCCACTTGTCAC…	-96.37	-110.22	163.32
8	centric_transition	49583920	49584419	ACTGAAGTATTTAGCATTCATGCATTTTCAGAATTGTTAGGGATTAATTATAGTGACATAAAATTTCTGGGAGTTTTATGAGTAAGAAGCAAATTGAAACTTCATTGTTTACTTCCCTTTGTATTTTTCACACACTTTGTCCTTTATGAATCATTATCACAAACTGACTGACATATACATTCATCTTACGTTATTGAGAATTTTGCTAATCTTTTACATACTTTTATAATGTCACTGTTGTAAGAGCATTCTATGTGGAGATTTTGTTTTGAAATTTATCTCTTATTTATTCTGCAGGTGTCTGCTGAACATCTAATTTGTGCCAGGACCATAGTTGAGACTGAGGGGAACAGACACTCTCAGAATCCACTTATGACAGCTCCAAATATCTATGCTCAC…	-36.3	-52.29	179.08
8	centric_transition	48989759	48990258	ATAGTCACAAACTTGAAACAGTGCAGATGTCTTTCAAGACTGAATGACTTAACAAACTGGGGCAAGTCCACACCATGGGACACAAGTCATAATTAAAAGGAACTAACTGTTCACACACACAACCATCTGGATGAATCTCCCAGGAATAATGATGCTGAGTGAAGAAAGGCAATCCCAAAAGTGAGATCTGTTTGACATCTTGAAGTGACGAAATTATAGAAACAGAAATTAGATTAGTGGTTGGCTGGGATTAGGGAGATAGTGGGTGTGACAGGTAAATAGATGCGTGGCTACATAATGTCAAAACGTGGTGTCCTAATATCAGAAATGTCTGTGTCTCTACTGTACCATGTCTGTATCATGCTGTGCTATTGTACTATAGTTCTGCAAGGTGTCACA…	-44.5	-60.38	159.93
9	centric_transition	81474629	81475128	TGGTTCTCTGCCACATGACTGTCTCTAAGAATTTCTATGTTATTTTTGGAATGGAAAAACCAGACACAGTATGGCTTCTTTGAAAAGACAAGGTGATTGCTCTCCAGATGGTTTTCAGAAAATAAACACTCTAATGCTTCTGTTCAACAGGCATTTAAAATTCAAGAAGAATGAGGGCATGAGGAAAGAACTGTTTGGACACAGTTAATTCTCTGTATGTGCCTTATATTAGTGGTTGTAGTGGAATTTGGAGCAGAATATAATCAAACACATTAGCACTTATGTGGAAGGAGCAAACAATGAGATGGGCGATATGGCCCACTTTGAGATCTTTTGTTTAAAACAACAACAAAAAAAGAGCCACCTGGCTACTTTTTTAGCTCTGGAATTTTCCCCAGG…	-49.3	-66.15	206.61
9	centric_transition	81296279	81296778	TTTCCTGGTGAGGAACCTGTTATTCTAGTTGCTGATAGGGTGACATTCTGGGTACTTTCAAGTGTTCACGTGTCTTGCCACTTTAAGGTCACGGGTGCATTACCTGTCGACCTTTTGAAATGCAGGATCTCAGGCCCCACCCAGATCTGCTGAATCAGGATCACCCAAGGGATCCGTTTGCACATTAACGTCTGAGAAGTACTGGCCTAGGTATGTTGGAGTGAAGTTTTCTGTCCAGTGTCAAGGAGTGCTTTACATTTCCATCCGGTTATGTATTTGAATCTTTGTTTTGCCCACCAGGACGCTAGTTGGTGTGTGATTTTGGTTTTTACTTCTCTGATGGCTAATGATGTTGAATATTTATTTTTTCATGTGCTTATTAGACCATTTTTTTTTTTT…	-51.7	-68.19	147.71
9	centric_transition	81448918	81449417	AGGCATGCACCACCACACCTAGCTAATTTTTTTTGTATTTTTAGTAGAGACGCGGTTTCACCATGTTGGCCAGGCTGGTCTCGAACTCCTGACCTCAAGTGATCCGCCCGCCTTGCCTCCCAAAAAGCTGGGATTACAGGAGTGAGCCACCGCGCCCTCCCCCATTGCACTTCATTTTCAATGTGGGAGTGGAATTAAGGTTGAAAACATAGTACCCAGTGATGCTAGAAGACCAGGGCCATTCTGATTCCTGATTCTTCATGTATGAACAGTTTATTTATTTTGGATCTTGTGATGCTCTTAGGCACTTTATTTATGTCTGATGTTTTAATATTTCCCAGAGATATATATGTGAGTGAGCACTTTTTTATTCATTGCACTTGGGCATGTTGTGGGTCT…	-42.9	-58.86	140.3
9	centric_transition	81436134	81436633	ATGTCACTGGGCCTTAGGCAGGTGTTGAGCATTGAGGTAACAGGCAAAGGGGTCGACAAACAATGCCTCACACTAGGAGCAGGAGAGAGAAACTCCAGGGACGGCAGCCCAAAGCCCTTGCCCAGGGAGAAGCTCCTTTTAAAAGAAAGTCATCAACCTACAAACCAGTCATAGGTCCTTTCCTGTAATATGCACTTATTGAGTGCCTGGCTACCAGGGTCATGAAAATTAACAAAATGAGGTCCTAGGAATGTCAGTGTCATGAGGAACAAATAAGTGAATCCGCATAAAGGGCTTAGACCAGGGTCTGGCATATAGTACTCAATGAGCGTTAGCTGTTATTATTACTGTTATCATGGTGGCTTGATTGATGGATTATTTTCTGATTATTAATTATAG…	-40.39	-58.28	169.4
9	centric_transition	81664122	81664621	AGACAACGTGCCCAGTGGCCCAGGTCACTCTCCATCCCCGAAGTCCGAGAGTATCATCAGCACACTGCTTGAAAAGCTCTGCCTTAACTTATGAAAGGGTCTTTACAGCAAATTCTTTTGACAATGGCAGTCCCTTGGGGATAAAGTTAAACTCCTCCTTCTGAGCAGTCCACCATGGACCTGCTCTTTCTTCAGGACAACACCTCCTCTTTTCCATTTCCACAGCCTGCCCTAGTCCCAGCTTTTTCTGACATAGCCCCCTGCACCATCTCTGTGCTAGCTCTCACACACCTTCCCTTTTACGCCACTTTGGTTTCATCGTCCATCGGTCACTTCGGGATCTGCAAATCTGCCTCATCTCAGCCAGACAACAAAACAAATGCAGCCCAGGAGTTCAGA…	-50.1	-64.07	155.72
10	centric_transition	45781170	45781669	TGTACAGGGCCTCATTCTTTTCTGCAGTATCTGTAGTGAGACATCCAGGTATAAGCACTCTGAATATTTCTGTTGGCACACAGATGATTCCAGTATTTAGGTTAAATAAATCATTATTTAGCAACATGCATGTTAACTTTTTATGGTAAGGAAATGTTTTTCTGTATATGCATAAAAATACATCTAAAAGGATGTATTTTAGTATATTAAAATCTGGATGGGGAGGTAGTATTTTCTTAATGTTTATGCCTGTTTCTTTTTTTTAAATACTTTTTTATTTTTTTCAAAGTAATACATGCACTGAGTTTAAAAAGCCAAGAAACAGTGAGTCTTAAAAAGACAAAGAAAAACAACAGTAACACAAAGCAGTCCCATTTCACCCATTCCACCCCCAGTTCT…	-43.87	-59.54	128.27
10	centric_transition	45824489	45824988	ACAATATTTTACATATTTATGGGATACATGAGAGTATTTGTTACATGCATAGAACGTATAATCATCAAGTCAGTGTACTTGGGTTATCCATCGCCTTAGGTATTTATCATTTCTATATGTTGGGAACATTTCAATTCCTCTTTGCTAGCAACATTGAAATATACATCGCTGCTAATTACAGTCACCCTACTCTGCTGTCAAACATTAGAACGTATATATATATTTATATATATATATATTCTGTCTAGCTATATATGTGACCTATTCACCAACTTCTCTTGATTTTCTCCTCTACTTTACTTCTACTTTTCTATATATCTTGTATATTTTTTGTTTCTGTGTTCCCCTTTTACTGCTATCTTTTGTATAAATAAATATTTTCTAGTGCAAAAATTTAGT…	-29.53	-45.57	153.67
10	centric_transition	44844231	44844730	TACATGTTGACTGCCTGGCCCACATTTTGAGTTTAGTAGCTTTTTAATCTCAATACCCCAACTAACAAATGAAATGAAAGATTGTTGCCCATGCCGCTACCCCACACTCACAGACACATGTTTGGAATTTGAAGTGGAAAACAGGGTGTCTGACTGTGATACTGATGTTGGAGTGGCCCCCACTTCTCAGCACCCAGCCTTGCCTGGCAGCATGGTTGACAATCCCCCAGGTGGTTTTTATGGCAAGTTATAAATCAGAGGGTGTGGGTGCGACTCAGGCACATCTGGGTCCTCATTCTGGGAGTTCTTTGGAGTAGGATGGGGAAGGACATTGTCATTCTCTCTTTGTGTTGATGCTCTTAGTAAGCAAACAAAACACAGAATGTAGCCGAGGCTGCC…	-68	-83.28	154.44
10	centric_transition	43455814	43456313	CACGGTCTGGAGGGTGGATAAGAGGCCTGCAGCATGGCTGCCTCGGCACAGCACTGGGGTATCTGGACAGTGGCATACACCCTACTCCTCCTCTTCATCCTCCTCCTTCATGGGACAGGCCAACATGGTCCTCGGCATCCTGATCCCTGGCTCACTCATGATGCAACTGTCCCCTCTTCTCCTTCCTCCAGGATGTAATGAGTTTGTTTTCAGGTTCCCTCTCCCAGCCAGGGAGTCTCAGCCAAGCTCACCTGCACACTGAGCAGTAAGCATAGGACCTACACCACTGCATGGTAGCATGGACAGGGAAGCCCCTTGGTGTGTGATGTGGCTTAAGAGTGATGGAAACCATGGCAAGAGGGACGGGATCCCTGATCACTACTCAGGCTCCAGGTCTGA…	-70.6	-82.95	180.97
10	centric_transition	45909561	45910060	CATTGAGAATTGTTATATCTTCCTGGTAAATTGATTCCTTCCTAATTATGAAATATTCCTTTTTCTCTAGTGACTTTTCCTGCCTTAAAGCCTACTTTGCCATTAATTTCTATATCAGTTTCCCTTTTTCACTGTTTTCTTAATACCTTTTCCCACAATTTTGCTTTTAAACTTTGTGTCCTTAACAAGTTGTTTACTTGTAATAGCATATAGGTGAATTAGTCTTCTACTTTTCTAATTCAGTTTGTCTATTTATTGACACAATTACATTATTTATATTTAACATAGTTACAGAGATAAATGTGTTTATATATACCGTCTTTTTTCTTTATATGGATTAACTTTTTTCTATTTGATATATTTCTTTTCCTTTCTTCTCTTTTTTTGGGGGAGAAGGAT…	-44	-57.32	97.59
11	centric_transition	58340284	58340783	CCATGTGGAACTCGTGCTGGCCCCCAAGGACCATGTGCAGCTCCAGTTCCCTCCTGTGCCTCTCCCTCCACACCTCCCTGCAAGCTGAGGGAGCCAGCTCTGGCCTCGACCAGCCCAGGAAGGGGCTCCCACAGTGCAGCGGCCGGCTGAAGGGCTCCTCAAGCACGGCCAGAGTGGGCACCAAGGCCGAGGAGGTGCCGAGAGCGAGCAAGGGCTGTGAGGGCTGCCAGCACACTGTCACCTCTCAGTTGGGGCATGACACTAATCTTCAGATCAGTTCATGAGCACATTCAAGGTGTTTTAAGTATTTTTACTGTATTTGTATTTAAATCCTTGGGAAGGATCTATTCTTTGGTAACTACTTTTCTCTATCATTTTCCTACCCCCTAAATACAATAA…	-66.6	-81.09	151.94
11	centric_transition	58287830	58288329	TGTATGTATTCTATATATACTAGCTCTATCTCTAAGAGGACCTAGAAGAAGTTAAACTCCAAGAGCTGCAGACACACCCTGCAGTGTGTTGTTGATTAAGCCAATAAACAAATGAATGGAAGAGATAAATTTTGCTACAAAAGAACTAGATGTAGCTTAGTTTCACAACACCTAGAGTGTGAGCTGGACTTAGTGACTTCTTTCTAAAGAACAGAATATAGAAAAGTTTAAAAAACTAATCTACAATGGAGAAACTTAGTAAATTTTTTCTAGCACGTATGATCATGTTAACATTAGTGATTAAGTCAAGTTGATAGAATATACTCTTGATGTGATGTCATGAGAATAAAATTTTATCTCAGAGGTATTTCTCCCCAAAACCCATTGCCCCAGGCAAAT…	-48.4	-63.03	181.98
11	centric_transition	56163141	56163640	TCAAAAAGTGGGCAAAGGACTTGAACAGACACTTCTCAAAAGAAGGCATTTATGCAGCCAAAAGACACATGAAGAAAGGCTCATCATCACTGGCTATCAGAGAAATGCAAATCAAAACCACAATGAGATACCATCTCACACCAGTTAGAATGGCGATCATTAAAAAGTCAGGAAACAACAGGTGCTGGAGAGGATGTGCAGAAATAGGAACACTTTTACACTGTTGGTGGGACTGTAAACTAGTTCAACCATTGTGGAAGTCAGTGTGGCAATTCCTCAGGGATCTAGAACTAGAAATACCATTTGACTCAGCCATCCCATTACTGGGTATATACCCAAAGGATTATAAATCATGTTGCTATAAAGACACATGCACACGTATGTTTATTGCGGCACTAT…	-45.5	-60.16	157.83
11	centric_transition	56648716	56649215	GTTTGCTAGATATATTTCTCTCAACCCATTTCTCTAGTAACATTTGTAGTTCTGTATGAAGAGAATCTTGAAGAGAGTGGGTGGAGTGATACTGTACTATACATAAATTACATTTAAAATTGGTGTTTAAGTTATTATTATTGTATTTATTATAAAATATATGTAAAATATAGTAAATACTGTGTACTTTGTAATTTCATCATTGCATATCATTCTTCTGTACACATTTTCCCCATAACTTTGTATCTATTCTCCTTTTCCATTACACTTCTCTTAGTATATTCTTAGGCCTATATATAATATCATGAGATATGAATTTATAATGCTTTCATAATGTTTCAATGCATAGAAGCACTCGAGAAAAAAGACTTTATTCTTTTTGAACTATATTTAAAAGAG…	-38.24	-54.06	138.74
11	centric_transition	56141128	56141627	GTGCTGCTTTATACAAAATTTTGGTCGACAGCCTTCATTAGATTGCCTATCAGGCAAATAAAATTTAGTTATGTGAGGAGGTGCCAATTTTATAAAAAATATAATTTGAATCCAACTGTTTTTTTATAAACCAGTGAGTTTCTATAGTTTACTGTCTCATGACCAAATACTAAAATAAAGACTATAAAATCACTGTGTGTATATATGTGTTTAGGTACACTTATTGATATGTAAATATATTGTTGTATGTTGTACCTATATGGTAAAACCTAGTGCAGTTGGCCAGACATTCATTATGAAATTTTATTTAAATTGGCTTAAATAAATGAGCACTCATATAAAATTATATGATATAGTAATTAACCAAATGCCTTTTAGTTCATGTGACATAGGTATATC…	-44.8	-62.73	162.28
12	centric_transition	39634879	39635378	TTATCTTCTCAATTAAGTCAGTTTGTATTACCATATCACATTACTGTATTTAACGTTCACTTTGATTTAAGCTTAACATTTATTCATTAATTTTTATTGGATGGACTCTTTTTCTTATACTTTTTTATTCTGAGGAAATTATAGCTTAGATCTAGAAATAAAAACACGTTTTCAGAGACTGTTAACATGTTTTATTTGAGACAAAATCTTGAGGACATTTTAAACACATTTTTTAAGTATTACAAAACTTCTGTATTAGTTGATTCTTGCATTGCTATAAAGAAATACCTAAGACTGGGTAATTTATAAAGAAAAGAGGTTTGGTTGGCTCATGGTTCTGCAGGCTGTACAGGAAGCATGATGCTGGCATCTGATTGGTTTCGGGCAGGCCTCAGGAAA…	-32.7	-53.47	170.32
12	centric_transition	39883136	39883635	ATAAACTGTGAAGGAAAGCTATGACCTTATCTACATTTCTCAAAGTTCATTCTGGTTGCTCTGTGGAACATGGCTTATGAAGGATGAGCATGGATGCAGGAAGACCAGTTGGAAGGCCAGCTATTGCAGTAAGTGATGAGAGGCAACAGTGACTTGGGCAGATGGCAGCAGTGAAATGAAGATAAATATAGGAAGGATGCATGCTAAATAATAGAGCAGAGGTTCCCATACTTTCTTGCTTCATGGTGCCCTTGGTGTCTCAGTAATTTTTTTCATAGCACACATAGGTCTAAATTACCTAGCAGTTCCACTTTATAAGGTACATACTACTTAACAGTAGTAGTACATCTATGTCATTATTTCGTCTGAAAATTTAAAATATCCTGTGGTCTCCTGTGA…	-47.9	-63.97	177.85
12	centric_transition	39448970	39449469	GGTCATATAGGGGGAAAAAAAGCTACCAGGAAGCACCTGAGGTGGAATGCTGGGCCTATTACTTGATTTTGTCTTTCTGATGCTTACATGGTGTCTTACCATCTTCATAGAAATAGAACAAAGTCGTGTTTAGAACCTTCTATAATAAATTGTCCTCCTCCCACCTTGCCCCTTTACTTCAGTGTTCTACTGATACTACATACTAAATGCAAAGATTACGTGTTGTGACAGGCCCTGAAGTTCAAGTTGAGAAAGGGCCAGCTTGTGGAGCTGCAATGAAGGCAGAGAAAGGCAGTCTGTATGAGACCTGAGTCACAGGTCCTTCCTTTTTTCCAACACACTCACCCCCATTGCTTTCTCAAGTTCCAGACCTATATGTCCAAGTGCTTATCAACATCT…	-46.4	-60.78	155.13
12	centric_transition	38704184	38704683	GCAGGTGGATATATATTAAAAAAACACATTAAATAAAATTAAAATATTGTATAAAGATTGAAGTTTTTAGTTAAGTCATATTACCTGGAAAAATGTTGAACACATAATGAGTGCTCAATAACAATTTCTTCATAAATTAATTAATATAATTTCTATTGAGTCATAAATAAATGAAGATGTACAGAAGTTAAAAATTGATTACCACTTCAGGTATACTAGATACATATATAATTAAATCAGTCTTTCTTGAGAGCAAGAATTATAGATTAAAGTGAAATGGGACAAAAAATTCACAAGCTAGAGTTGAGAAAAATCATGACCTACATTTTTAGCAGCTGGAAGACTAGATATGTCAATGAATCACATATAGATTATGAAATTCCATTTATCAACATTTTA…	-38.8	-53.14	171.77
12	centric_transition	40188481	40188980	TTACTTCTTTCTCCCTATATATCTTTAATAAATTTTCTATAATATATGTTCTGGAGTATGCCATAATCGTTACATTTTGAAAACACATAGTATTACTTCTTGAGTATTTGCTAGATGCCAGGCTTCACAAGTAAAATGCTTCACGTGCTTTTAAACACCTGAATCTGAAAACACCCCTTGAGATAGGGATTTTATCTCAGTTTTCTAAGTGACAAACACTGAAGTGCAGAGAAGTTGCTTTGGCCACTAAGAGGTAGAAACAGGGTCTGATTCTCCATGTCAGGTTCCTTCCCTGAGAAAACTTTGGCCTGGTAGATAATGGACCTGAAAACAAAAAATCTTGAAATGATGCAACAGTTGTGGGCATTGCTGTGCTGGACACTGGCTATTATATAAGGT…	-45.5	-61.82	203.22
13	centric_transition	22297630	22298129	TTCCTGACATTTGTCTGCCCCGTCAACCCTAATACCAGATTTGTGTGAACAAATACAATTTCCACCAAACCTTCCCATTTGTTTTCCCTCTACCATAAACACCAACACTCATCCTGCTTCTCGGCCTCTCCTATATTGAAGTATGGAAATACAAAGTTTCCTTCTCGTTAATGGTGAGAGTGACAGTGTCTATAGGTAAGACAAAAAAAAAATCACCAGAATTTACTGCATGATTCTACGCGAGAAACTGAGCTAAATATTTTTTCCTTTTTTTTTGAGAAGGAGTCTCGCTGTGTCACCCAGGCTGGAGTGCAGTGGCGTGATCTCGGCTCACTCCAACCTCCATCTCCTGGGTTCAAGTGATTCTCCCTGCCTCAGCATCCTGAATAGCTGGGATTA…	-53.4	-68.11	162.53
13	centric_transition	22447529	22448028	GAACTGAATGACAATTAAGAAAACAATAACATTAAATTTGGGAGGATGTAGCTGAGGCAGTGCTTAGACGGAAATTTATGGCATTAAATGCCTATATTAAAAAAGAAGAAAATTGGCCGGGTGCGGTGGCTCACGCCTGTAATCCCAGCACTTTGGGAGGCCGAGGCAGGCGGATCACGAGGTCAGGAGATCGAGACCATCCTAACACGGTGAAACCCTGTCTCTACTAAAAATACAAAAAATTAACCGGGCGTGGTGGCGGGTGCCTGTAGTCCCAGCTACTTGGGAGGCTGAGGCAGGAGAATGGCATGAACCCAGGAGTCAGAACTTGCAATGAGCCAAGATCACACCACTGCACTCCAGCCTGGGTGACGGAGCGAGACTCCATCTCAAAAAAAA…	-52.62	-66.71	132.37
13	centric_transition	20741685	20742184	TTTTCCTGCTTTACCTAGGGAAATTCTATCCATTCTTCACATATCCTCTGTGAAATCTCTGATTATTCCAGCCCTCATAGATCTCTCTGCTGAAATGTTATCAGACTTTAGTCTATTACTGAAACTCTTACACTATATCATGAATTCTATTAATGTAATAATAGTATGTTTTATTCACCATTATATCCCCAAGGCCTAACACAGTACCTGTTAACATAGGGTAAATCAAATAAAAATGTAAAGAAATGTATGGATTATAACTCATTATTTCATTATGTAAGAGTTTGTACTGATTGATGTATTTACGAGTCTATTTGACTAACATCTGTGCCAGGCACTGTGCTAGGTTGGGAATATGATGTCAAGTAAGACAGACCCTGATGCGGTTAACAGAGGAAC…	-64.4	-82.29	161.74
13	centric_transition	21991873	21992372	ACGTTATATTCTAACCTTCAGTAATACACCCTCTCCCAAGTCCTGACATTTTTCTTTTTCTTTGATCTTTGCTCCCTGATTCTCAGAGGTTCCTGGATGGGCAGGTCATTCCGTGTGTACTCACCAATCCAGGCCCACACCCCAGTGCCCCGAGACTCAAATTACACCAGCAACTCTCAGCCACTTCAAAGAACCTAGTCTGTCCATATATGGCTCTTAAGTTTTTAGGTTTCAGCCCTGCCTGAAATAAGTGAAGTAATATCATTGTCCTCAATTTCCTCATATGGTGCTTAGATTGCAAGATCATTTCCAGCTCAAAGTTTCTAAAAGAGTTGAATTGAAAATATTTCTCAGAAGGATGAGGAGGAGTGGCCCAATCCCTTCCCTCACCTCATCCCT…	-41.9	-59.56	164.42
13	centric_transition	20685778	20686277	CAGGAGGCAGAGCTTGCAGTGAGCCGAGATCGTGCCACTGCACTCCAGCCTGGGCAACAGAGTGAGACTCCGTCTCAAAAAAAAAAAAAAAAAAAAAAGATAGCGAGGGAAAGGCATCGCTGTCAGAAGGAAATGGCATGTGTAACAAGCTTAGGGGTAGGGGTATGTGAAACGCACATGGTGTACATGAGGAAAGGCCAGGAGCTTTATGTCGCTGGAGCACAAAACAGTATTCATGGAATGCTGTGGAAAGTGGGGCAGACAAATCAGTGCCAGGTGAGGCTGAAAAAGTGAAGCCTGTGAAGGCATGAGAAACCATCTTAATTTTTGGATTTTTGTGCCCCTAATCTTGACCCATAAGGGCATCTGGAAAGACAGGTGAGGAGTCAGCATTTTTGT…	-60.9	-75.91	136.11
14	centric_transition	16579393	16579892	GCCAGAGGCACAGCTCTGCTGTTCCAATTTGCAGTTTTCTCTAACATCAAAAATAAAATGTGATTTGCATTTGAAATTTTACAGAATTCCTCATTTTAGGTCAAGACTGGCCTTACCCATAGGTTAGTGACTTATGTGGTAGGATTTAACACACACACACACATACACACACAAATATTATCCATAAAAAGAATTATATTCCCACCAACCTGCTGTGGCATTCATCAGTGACCCTTTGAAGTTCAGCCATTGAAGGGGCAGGTTAAAATGCAAATTTGTTTCTTGGAGAGGTAGCACATAGAGCTATTATCAACTGTTAATGCTCCGGTATTGCTGGAATGTCAGACTAAGAAGTTTGGGTTAAAAATTAACATATCAGTAAGTGAAGACTGGCTTTAT…	-48.67	-63.96	162.06
14	centric_transition	13896800	13897299	ATGCAATGAACAACTTGACATTGTTTGATGTTCTTAATTCTTTACAGCCATCTCTATTGGTGGTCTTAATAGATCAGATCAATCAGAAATGATCATATTATGAAATGTAAATCACTTCACATGACTTATCTGGAAAATGTGCTTGTACTTACTTGCACCATCTCAAGTTCCAAGAGCCAAAAACATACACATGCTCATGGAGGAGAATTTCCTTTCTGATTTTAGAACAGTCTGAAAGGGTGTGAAAAAATGAAAAAGAAGGGGGAGCTTACAAATAACAAAAATGTATATCCAAATGAAAGTTAGAATGTCTATGGAACTAGTAGTAGTAACAACAGTAGACAAAAGATAGGATGTAGATGTTAAGAAGATGTCTACAAGGGAAGCACAAGACTCCAA…	-44.4	-58.78	149.58
14	centric_transition	16287071	16287570	AATGTTGATAATGAGGAAAATAGAAAATAGTTAAACAATGCAGTACGCTGAATTCTGGCCCCCAAAGATGTCCATGTCAAAAACCCCAGAGTCTATGAATATGCTGCTTCACATGGTATATTAGTTTTCTAGGGCTGCAGTAACAAAGTACCGTGGACTGGGTGGCTTAGGACAACAGAAATTTACTGTCTCCTGGTTCTAGTGGCCAAAAGTCTGGAACCAAGGTGTTGCAGAGCCATGCTCCTTCTGGGGCGCTAGGGAAGATTTGTTTCAGACCTCGTTCCGAGTATCTGATGGTCACAAGCATCCCTTAGCTTAGAGATGGTCATGTCCTCCCTGTGTCTCCTCCCATCATCTTTCCTCTGTTTGTGTCTCTGTCTCTTCACGTGACATTCTTTT…	-50.7	-64.46	156.19
14	centric_transition	17169141	17169640	GTTCATGCCATTCTCCAGCCTCTGCCTCCCGAGTAGCTGGGACCACAGGCACTCACCACCACGCCCGGCTAATTTTTTTGTATTTTTTAGTAGAGACAGGGTTTCACCGTGTTAGCCAGGATGGTCTTGATCTTCTGACCTCATGATCCACCCACCTCGGTCTCCCAAAGTGCTGGGATTACAGGTGTGAGCCACTGCGCCCGGCTTTTTTTTTTTTTTTTCTTTGAGACGGAGTCTCGCTCTGTCGCCCAGGCTGGAGTGCAGTGGCATGATCTCGGCTCACCGCAAGCTTCACCTCCCAGGTTCACGCCATTCTCCTGCCTCAGCCTCCCGAGTAGCTGGGATTACAGGCTCCCACTACCACGCCTGACTAATTTTTTGTGTTTTTAGTAGAGATAG…	-66.4	-78.06	140.96
14	centric_transition	15692844	15693343	ATCTCAGTGTCACCTTACCTTAGGTAGAGTAGGTTGCTGTATCTGGTCTACTAGAAAAGCTCCCCTGCTTAAGAGCTTACATTTGCCACATAAGCCAAAGATGATGTAATCAGCAGTTCACATTTTTCAGTTACCACATACCTCTCTTATGTATGCTCTTTAAAAATATAATACATTAAGCTGTTAGTGTTTGCAAATATTAGCTTTTCAATTCTTGGTGCAAATCAGACTACTTAGGGAACTAGAATTTGGGGAGAAATGGTAAGTGGAAAGTAACACATAATAATTTGCAATTTGTGAAGGAAATGGGGAGATGGTTGGAATATTTTACCCCTCTCCCCAAATTTTCCTGGGAATTTCCTATAGCTGTAGGACAAGGCATTTCTATTTCCTATTTCA…	-46.7	-62.05	194.3
15	centric_transition	22586338	22586837	CTGTGGGAGTCTGGATGAGGGCCATCCACTGAAAGTTAGTGAATCAAAGATTTAAGATTGATCTAAATGCAAATAGATCTGTGTCAAACGACTATACGCATAATTGCCTTATTTTATACTTATTGAAAAAATCCTCGTAAAATTATAAAGGCATAAGATTTACTTGTTATGAAAATGAAGGCAATAATGAACGTAATTCATAAGTGAATTTGCAAATGTCTTGAAATTCCAATTCTGATTTTTCCAAATTAGATTTTGATTCAGAGTCATCGATGTCTTCACACCACCCTCTGTGGCATGAACAGAGATGGTAATGAAGCATTTCTTAGAAAACAAGGCTGGACCACTGTCTGTGTGATTTCCACCTTTCTTGCTGACACCATTCTGCATGTTTTGATG…	-60.1	-75.32	152.73
15	centric_transition	22551739	22552238	TTTTTATTCCTTCGTTAGGGAAATGTTTGTTTAGGTCCTTTGCCTATGTTTTTAATACTGAGTCTTGTTCTGTTGTCCAGGCTGGAGTGCCGTGGCACAATTATGGTTCACCAGCCTCAACCTCCTGGGATCAAGCAATCGTCTCACCTCAGCCTCCTGAGTAGCTGGACTGCAGGTGAGTACCACTATGCCTGGCTAATTTTTGTATTTGTTGTAGAGATGGGGTCTTGCTATGTTGCTCAGGCAGGTCTTGAATTCTTGGGCTCAAGCGATCCTCCTTCCCAGGCCTCTCGAAGTGCTAGGATAATAAGGGTGAGTCACTACACCTGGCCCTTTGCTCAGTTTTTTTTTTTTTTTTTTTTCTTTTGGAGACAGAGTCTAGCTCTGTCGCCTAGGCTG…	-68.3	-81.55	97.78
15	centric_transition	22653350	22653849	TTTAATTAAGAATTGTGTACGGAGTTGGTTCCTTCCGGTGGGTTTGTGGGTTTGTGGTCTCACTGACTTCAAGAATGAAGCCACAAACCTTCTGAACCTTCGTGGTGACTGTTACAACTCTTAAAGGTGGCACAGACCCAAGGAGTGAGCCGCAGCAAGATTTATTGTGAAGATCGAAAGAACAAAATTTCCACAGCATAGAAGCAGACTGAGCAGGTTGCCACTGGTGGCTGGGGTGGAGTGGCCAGCTTTTATTCCTTATTTGTCCCCACCCATATCCTGCTGATTGGTCCATTTTACAGAGTGCTGACTGGTCCATTTTACAGGGTGCTGATTGGTCCATTTTACAAACCTCTAGCTACAGAGCATCGATTGGTGCATTTTTACAGAGCACTGATT…	-59.9	-75.66	179.44
15	centric_transition	22584264	22584763	CCCATGCCCACTTTTCCTGTCATTTAACGCAAGGGTTAAATATCAAAGTGAATCCCATTATGCTAATTGATTTACAAATACGGATGTATAGGAGTGTGATACCCTGAGCGCAATCATACTTCGGATATAACTGTAAAACGACTTCAGCTGACTTTGCAGTGTTGCAGTGTCACATTAAACCCTAAGTTGTTTGTGTTTCCCTACACATCACTCTCCAGGAGCATTATAGTTCAGAAGATTAGAGTAATTTCTTAGACTAAAGCCTTGATGGGTTATTATTACATAAAACGTTTTCCACTCTGATGGAGAAGTCAGGTGCATTCGCTCATGTCTCCGTGGCAGGGCCGGGACTCCTGGTCCCCCGCGATTCTGAGCGGTGCCTCACAGCCTAGGTCCTCC…	-69.5	-83.14	154.7
15	centric_transition	22529565	22530064	AGTTACGCCACTGCACTCCAGCCTGGGCGACAGAGCAAGACTCTGTCTCAACACACCCACACACAAAAGTAAAGGCAATGAAACATTTTTTAATAAAAGAGGCTGCGTCATTGTGTGATTTCCACTTTTCCTGCTGACACCCATTATGCAAATTCTGATGCACATGATCTTACAAGAAGATGACAATGTAAAAGTTCAGGACAAATTCATCTATATACAATGAAAATGAACAATGAAAATGAAAACCAAGTAATGACTGCCACCAGGATAACAACTACTGTGATAAAATTTGAAAGAAAAAAATAGCAAAAATGGTGAAATACAGCAGCTAGCAAAAATTTGGAAATGTTTATCAAGGAAGTCATATTAATAGAGATGAATCTTGGAGAACAAGACAAT…	-49.4	-61.74	144.3
16	centric_transition	57091208	57091707	TAGTACTTGTTTCAAAATTAGAGTTAATCTCTTCAGACCCTGCCACTGCTTTATTGACCAAGTTTATGTATTATAATATTCTAAATCCTTTGTTGTCATTTCAACAATGTTTTTGGCATCATCACCAGGAGTAGATGCCATCTCAAGAAGCCACTTTCTTCACTCATACATAAGAAATAAGTTCTCATTCATTCGAGTTTGATCATGAGATTGCAATTATTCAGTCACACATTTTTGGGTTCTATTTCTAATTCTAGTTTTCCTTTCTTTTCTTTTCTTTTCTTTTCTTTTCTTTTTTTTTTTTGAAGCAGAGTCTCACTCTGTGGCCCAGGCTGGAGTGCAATGGTGCGATCTTGACTGACTGCAACCTCTGTCTCCCAGGTTCAAGCCATTCTCCTG…	-50.8	-64.35	117.43
16	centric_transition	55785350	55785849	ATGATTTCACCGTTGTGGTGAAATCATGAACATCAGAGAGTGCACTTACACAAATCTAGATGGTATGGCCTACTACGCACCTAGGCTATATGGTGTAGCCTATTGCTCCTAGACTAAAAATCTGTACAGCGTGTTACTGTACTGAATACCATAGACAACTGTAGCACAATGGCATTCATGTATCTAAACATAGAAAAGGGATAGTAAAAATACCAGTATAAAGATAAAAAGTGGGCTGAGCATGGTGGCCCATGCCTGTAATCCCAGCACTTTGGGAGGCTGAGGTGGGTGAATCACTTGAGGTCAGGAGTTCGAGACCAGCCTGGCCAACATGGTGAAACCCCATCTCTACTAAAAATACAAAAATTGGCCGGCTGTAGTGATGCACACCTGTAGTCC…	-71.91	-84.4	141.53
16	centric_transition	53470272	53470771	GACCAAGTTAAACAGGGCCTTGTTTTTATGAAAGTCCATTCATATATACAGAAGATATCAGGATGTAGCACTTTTCTCCACGGAGTTATTAATGGAATGGTGTAATTAATCATATCAGAGTACAGGACAGGTTGCCTTACAATCGTACATCTCTTAGCAGTGTTTCCAGTAACGATCTAAGAGGAGACAAGTTTAAATAACGTGATCATTGCACTCAAAAGATCACTCTAGTAAACCATCCTTCTCTTCCTCCATCACTATAGCCACAAATATTATTCATTGAATATCTGTTATATGCTAAGCAATGAATAATAGAAGAAGAATAAAAATTCTTCACATATATTATCTGTTTTAATCCCTACAACAACTTTGAAGTAGGCACTAGAACCACCATTTTAC…	-48.2	-61.64	127.21
16	centric_transition	57162190	57162689	GCCAGTCTCACAGATACAAGCCATGATCTCTGCTTTCAGGAGCTTTCGAGAGAGAGGGTATTGGCCTGTGCCTAGAGCACTCTGATCTCAACTTGACAGGTGCCTCCACAGACATATACCAAGTTCTGTGTCAACACAGAGATCCACATGATGAAATCAGAGGTCTTTTCTGAAGAGGCAGCATAGAGAATGGCATTCCAGGGAGATGGAAGAGCACCTATACATATAAACACGTAAAGAATGTTTCTGACCAGGTACAGAGGCTCACACCTGTAATCCCATCACTTTGGAAATCTGAGGCAGGAGGATCACTTGAGTCCAGGAGTTTGAGAACAGCCTGAAAAACATGTCGAGAACCTGCCTCTACAAAGAAATGCAAAACATTAGCCAGACTTGGAG…	-60.8	-74.08	175.94
16	centric_transition	56129358	56129857	AACCTCATTTCTACAAAAAATACAAAAATTAGCCGGACATGGTGTCACGCACCTGTACTTTCAGCCACTTGGAAGGCTGAGGCAGGAGAATTGCTTGAGCTCCCAAGGTGGAGGCTGTAGTGAGCCAAGATTGTGCCACTGCACACTCCAGCCTGGGCGACAGAGTGACACCCTGTCTCAAAATCAAACCAAACCAAACAAAAGCTCCCATAAAACTACAAGGCTACAATAACCAAAACAGCATGATACTGATAAAAATAAACAAAATAACTCACAGACCAATGGAACAGAATAGAGAACCCAGAAATAAAGCCACATACATACAACCGACTGATCTTTGACAAAGTCGACAAAAATAAACAAAGTAGAAAGACCACTCAATAAATGGCGCTAAGAAAA…	-38	-50.15	83.23
17	centric_transition	31612009	31612508	TACTCACCCCTAGGCCACAGGGCAAGCAAAGTGGCAAGCCGCAAATTGAATTGTGGGGCTGGAGGGGGATGTTTCATTGATGTCACAAATGAGCATGGACCCCATATCTGCAGCAGGGATGGTTCAGGGCCAGTCAAGGAGATGATCGGGGCCCACGGACCCTCAAACGCGTCAGGAAGCCAGGTTGGTCCCTGAGTGTGTGTGATGGGGTGTGTGTTTGTTGGGGGGACTGCCGCCGCCCGCCCCATTAGCACCGTCATTATCCCAGATTTACGTATGTATAATTTTTCTTCCTCCCCCTCCCCAAACCGCTCCAACATCTCTCCTGGCTGCAAACCCGCCTCCCCCAGAAACAGCCACGGAGCCGCCTGCCACCGGGCCATTAGCACGCAGGGAAGG…	-93.43	-107.29	153.93
17	centric_transition	31603546	31604045	GTGGTGGTGCGCACCTGTAGTCCCAGCTACTCAGGAGGCTGAGGCAGGAGAATGGCGTGAACCTGGGAGGCAGAGGTTGCAGTGAGCCAAGATTACCTAGTGACAGAGCAAGACTGTCTCAAAAAAAAAAAAGAGAGAAAAGGAAGGAAGGAAGGAGGGAGGGAGGGAAGGAGAAAGAAAGAGGAAGGAAGGAAGGAAGGAAGGAAGGAAGGAAGGAAGGAAGGAAGGAAGGGCTGGGCGCAGTGGCTCACGCCTGTAATCCCAGCACTTTGGGAGGCCGAGGCGAGCAGATCATGAGGTCAGGAGATCGAGACCATCCTGGCTAACACGGTGAAACCCCGTCTCTACTAAAAATGCAAAAAATTAGCCGGGCGCGATGGCAGGCGCCTGTAGTGCCAG…	-84.53	-97.69	136.16
17	centric_transition	32383908	32384407	CTCAGCCTTCCTCTCTCCACACCCCCATCCCGCTCCTGGGACCCGTCCTTACCAAGGGATGAAAACCAACATCAGCTCCTACCCACTACTCTAGCCTCATCTCTCACCATGGTGCATCTCACACCTAAAACTGGCGATACCAAACCGCTCCCCGTTTCCTGAGAAAGCCATGTTCTCTCTTGCCTCTGAGTGTTATCTTTCTCCTAGGATGTCCTCCCTCCCGCTTCCTTGTCAGGAGCTAACGTCTACTCACCTTTTTAAGACTTACTTGCCGGGAGTGGTGGCTCATGCCTGTAATCCCAGCACTTTGGGAGGCTGAGGTGGGAGGATTACTTGAGCCCAGGAGTTTGAGACCAGCCTGGACAATATAGTGAGACTGCTTCTCTTAAAAAAAAAATT…	-62.3	-74.49	129.82
17	centric_transition	30149731	30150230	GGGTGGGCAGGACCTTCCTCAGTACCTGGCACCTGGTAGGGGTGCTCAGTGATAAATAGAAGCTATTATTATTGCTCTTAGCAGCTCCTCTCCTGCTGCCCCAAACCCCTTCTCTTCACTCTTCAGGAAGAAAATACTAGAAACCCCCAGTCTGAGTATTTAAACTCCTCACCACCACCATTTAGGAAGCAGAAGTTCCTGCAGGGCTGGAAGTTTATGTATGCCTCCTTGGTCAGGCAGCAGGCACCTGGGAGATGGAGGCACTTGGGAGATGGAGGCTTCTGGGCATTTTCTTTCCCTTTTTTTTTTTTTTTTTTTTTGAGATAGGATCTCACTCTGTTGCCCAGGCTGGAGTGCAGTGGTGCGATCACAGCTCACTGCAGCCTCAACCTCCCTGGA…	-69.11	-83.97	166.22
17	centric_transition	31884739	31885238	AGTGTTAAGGGATGAAGAATCTTTACCCTCCAAGTTAGAGGAAGAATTTTTTCCCAGTCTTCAATGTAAAGCACTGAAAAATGTGGCTTTTTCAACATTTTTGCTGAAATGGTACAAAAGGCCGGAAGAGAAAGCGCTACTGCAGTTAGGAAAGGTCACCAAACCCCAGCAGCTGCTGCGAGTTGGTCTCTCGGACAGGGCCTCATCATTGGTTGAAAAAAGTTGATCTGTTTTTCAGTCCTACGCCAGTTCAGTCTAGAATAGTCCAAAAATAGAATGGGCTCCCTATGTTCTTTTTTATTTATTTCCCAAAGTGGATATTTTAAAATCATAAAGGTAACTAATTTTTAGGTAAAACTTTTGGGTAATACAAAAAAGGAAATGAAGTATAAAGAAAGT…	-47.6	-63.87	182.43
18	centric_transition	25095503	25096002	AATCTTCTCGACCCAGTTCCAAGATGACCGAATGGGAACAGCTCCAGTCTACAGCTCCCAGCGTGAGCGACGCAGAAGACGGGTGATTTCTGCATGTCCAACTGAGGTACCAGGTTCATCTCACTGGAGCTTGTTGGACAGTGGGTGCAGCCCACGGAGTGTGAGCTAAAGTAGGGGAGGGCATCACCTCACCCGGGAAGGCCAAGGGGTCAGGGAATTCCCTTTCCTAGAAAAAGGAAGCCATGACAGACAGTACCTGGAAAATCAGGACACTCCCACCCTAATACTGCACTTTTCCAACGGTCTTAGCAAATGGCATACCAGGAGATTATATCCCACGCCTGGCTCAGAGGGTCCCACGCCCATGAAGCCTTGCTCACTGCTAGCACAGCAATCTGA…	-87.39	-99.42	112.78
18	centric_transition	21452131	21452630	ACATGCGTGTGTCACCACACTGGGCTCATCTTTGTATGTTTAGTAGAGACAGGGTTTCACTATGTTGGCCAGGCTGGTCTCAAACTCCTGGCCTCGTGATCTGCCTGCCTCGGCCGCTTTTTTTTTTTTTTTTTTTTTGAGACGGAGCACCCAGGCTGGACTGCAGTGGCATGATCTTGGCTCACTGCAACCTCTGCCTCCCGGGTTCAAGCGATTCTCCTGCCTCAGCCTCCTGAGTAGCTGGGATTACAGGTGCATGCCACCACAGCCAGCTAATTTTTGTATTTTTAGTAGACACTGGGTTTCACCATATTGGCCAGGGTGGTCTCGAACTCCTGACCTCAGGTGATCTACCTGCCTCGGTCTCCCAAAGTGCTGGGATTACAGGCATGAGCCACT…	-65.7	-80.77	138.41
18	centric_transition	25891707	25892206	ATAGAGCTGATAAGGCAAGACTCTTACCCTCAAGTCACCCCCTAGAGAAAAGGCACTCATTTCATTCACCCTGTGAGAGCTCAGGAGAGAAGATAATGGGTCCAGTTCACCAGGGCAGAAAATCCAGAGCTGCAACATGGGCACTACATAATAACTTTCTCAAAAAAACTCTTCTCAACTGTGTAGGAAGGAGAAACATGGAATGTCCACCTAAAAGTACAAGGCAAGCATACAAAGGGGATGGAAAAAACGACTGCAATTCATAAGGAATAAAATGACAGAGTTTTAAAGCTCATGAGAGCAAATTAGGTTGTTTAATCAAGAGTTACCTGCACATATTTATTTGATTGTGGTGTACTCAAATAAATTACAACCCTTTGTTAGAAAAACTGTAAGAGC…	-45.9	-60.5	164.42
18	centric_transition	24505633	24506132	CGTAATTATTCAGACTGAAACTCATCATCATTCCATAGTTCTAATTCTTCCGAACTCAATTCCCATTCTTTTAGACACAAGATGGAAATAAAAGGTACAGCCAGAAAATTGATGACCCCTCAAAACACCTATTTCATTTCAATTACCTATGCTGATATTCCTCTAGGGATAAGGCACTGGTGTCACTTCAGAAGACTTCTCCATTCATTAATGATGCTTTACCTTATCTCTTAGCAACCAAGCTACAGATTACAAGTGGTTTTAAAGGAAACCTACCAACCAGGAAAGGTATCACTATGGTTGCATTATTTAAACTCTGAAATGTGCAGTGAAGTCATAAAGGGCATCAAGTCAAGCTATGCATGCTCCCCATCCTCGCAGCAACTTTCAAACAAAATG…	-44.4	-58.24	164.33
18	centric_transition	21965840	21966339	TCAATCTATTTATGAACACTTAGGTTGATTTCATGTCTTGGCTATTGTGGATAGTGCTGCAGTAAACATGGGAGTACAAATCTCTCTTTGACATACTGATATTCTTTCTTCTGGGTATATATACACCCAGCAATGGGATTACTGGATCATATGGTAGTTCTGTTTTTAGTTTTTTGAGGAACCTCCATACTGTTTCTCATAGTGGCTGTACTAATTTAAAGTCCCACCAACAGTCTACAGGTGTTCCCCTTTTCGTGTGTTCTTGTCAGCATCCGAAAAGCCATTTTCTTTTTTTCTCTTTTTAAAAATTTAAATTAAAAACTTTTTTTATAGTAGAGATAGGGTCTTGCCATATTGCCCAGGCTGGCGCTGAACCCCTGGCCTCAAGTGATCCTCCCA…	-47.4	-64.37	183.24
19	centric_transition	30909092	30909591	TACGCTAGCAGTGGATTCATCAGGAACAACAGGAGCCTCATCACAGAGCCGGGTGAACATGTGGCATCTGCTCTGCTCACAGCGATGGCAGAAGAGCCTTAGCAGCCTGTGTCCAAGCCCAGCTACAAAAGTGAGGGCATCCCAGGCCCCTGTGATCCCTTTGCCACCTCTGACGCTCACACTGATGAGGCCCAACTCACCCGCCAACAACTGATTCTGGGTTTCCTTTTTCTTTCTTTTTCCTTTTAGCAGTGATTTGGAGTTACCTATATATTTCTACTGTCACACCCTCCATGTAACTTTAGAACCAACCTTAGTCATAAAGCATTTTGCACAGTACTGGCATATAGGGGCAGCCACAATGAACATGACTATGGCTGGAAGGTGTGGTATGTTGAT…	-57.89	-71.22	155.29
19	centric_transition	34149305	34149804	CATCAATTACGCATCAATTACAGGGAAACTTTTTGACTTTGGGACAGTGGTGCCTATAGAAATCATTAAGAAAGAATTAACTCATTCTAATACAAAACACTAATTATTTATTGTTTATAAAGTAATTTTAAATAACGCAAAGGCTCATGCAGTTGGGCCATCATGATTTTCCAGTCATTAACTTAACCAGAATTTGCATTTTGGGACTCTAGCCAGTGACTTACATGCAGTCCTTAAGTTATTTTTCAAACACCCTGTCCTATCTTAATCTATTCATCATTAATCACATTTGGTCACTTTACATAGAGAACACTATTCAGATGAAAGATAAAAGAAATACATTAATAAAACTAAAGCAAGTTGGAATACTTCAAAACATAAGGTAGGGGATGAATATGG…	-36.2	-52.47	167.75
19	centric_transition	33697654	33698153	GTGCTCCCAATTAGCCATTCCCAACTAGAAGTCAAAGAGTAAGAGAGCCTATGGATGAAGTCCACATTGGTCAGCTTCCTGGAGTACAGAGCAGGGTGGAGGAAGATAGAAAGTAGATTTGGAGGGGGGCAAACAGAGAATCTATCCCCGTGATGAAGACAATGATGATGGTGGTGGTAACAGTGATAATTGTGGTGGTGGTGATGGTGCTGGTAAGAATGATGATGGTGGTAGTGGTGACAGTGGTGTTTGTGATGGTGGCAATGATGATGGTGGTGGTAAGAGTGATAATTGTGGTGGTGGTGATGGTGGTGGTAACAATGATGATGGTAGGTGGTGGTGGTGGTGATGGTGGTGGTGATGGTGGGGGTGATGATAATGGTGGTGATGGTGGTGGTA…	-77.08	-95.74	119.33
19	centric_transition	31145160	31145659	AAAGCCTCTTCCTTCTTTAACCCGGTGTCTGAAGGGTTTTGTCTGTGGCTCGTCCTGCTACAGAACCAATTCTTCTCAAGTCAGATCCACACTTTTATGAACACTGAAGTTCTGAAGTTTCCCAACAACAAAATGTTTGGAAAATGCACTTTGTACAGTGTCTGATACAACACGCAAAATCTTATCATCTTCACCATCATCAGCTAATGTTATTACTTAGAAAATCTGGCCGAGTATTAATAAAGGTGGGGTGTTTACTGTGGGAAAGTGAAGGCTGTCTTGAAATGGCTTTTTTCTCAATAGAAGAAATAAAAAAGGGTGGCTGAGAGTGGTGGCTCATGCCTGTAATCCCAGTACTTTGGGAAGCCAAAGAGGGTGGACCCCTTGAGCTCAGGGGTT…	-59	-75.35	147.89
19	centric_transition	33203602	33204101	CTTGCCCTCTCATTCAATTATTCAGCTGTATTTAATTTTCCTCCGAGTGACTCACGCGCCGTGCCTCCGGCTGCCCTCTAGGTGGCGCGAAAGACCACCTTTATGGCTGCGAGGCAGGGTTGAAAGCCGGGTCTCGGGGAATTTTCTCAGCCTGGCCTTGGCTGGAGAAGAGGATAATGAATTTCTGCATTTGAACAATAGTTTCTGCCTAATATCAAATGATGTGAAAGGGTGGAAAAGAATTGGGTCAAATTGTATGTGATTTGACCATGAGCTCTAAGTAATCTCCTTTCTAATAAAGGAATTTGAAAGACCTTCCAGGCTTAATATCCTCCCAAATAATTTGTTTGGAGTTCAAGGAGTGTTATGGTGTTAGAGCTGTTTCTATGATTGCGGATA…	-60.9	-75.28	147.42
20	centric_transition	37481819	37482318	GTAGTCCCAGCTACTTGGGAGGCTTAGATGGGAGGATCTCTTGAACCCAGGAGATGGAGGTTGCAGTGAGCCAATATCACACCACAGCACTCCAGTCTGAGCAACAAAGCAAGGCTCCATCTCAAAAAATACATCAATAAATAAAATTTTTAAATAATAAAAATAATTTAAAAATTAAAGTTAGCCAGGCATAATGGCATGCATCTGTAGTTCCAGCCACTTGGGAGGCTGAGGTGGGAGGATCACTTGGTCAGGAAAGGTCGAGGCTGCAGTGAGTTATGATCGTGCCACTGCACTCCAGCCAGGGCTAAAAAGCCAGACTTTGTCTCTTAAATAAATATATAAAATAAAAAGAGAAGTTTTGGAAATTATCGTGATGATCTTGTGTGGGAAATATTC…	-56.1	-70.94	151.19
20	centric_transition	37666807	37667306	GCTTTCTAGATATTGAACCAATGATGATAATGTTAATTAATACCTGAAATCTTACATTAAATATTTAAAGGGGTCCTGCATGGTGGTTCATGCCTGTAATCCTAGCACTTTCAAAGTGGCCAAGGCAGGTGGATCACCTGAGGTCAGGAGTTCGAGGCCAGCCTGGCCAACATGATGAAACCCCATCTCTACTAAAAATAACAAAAATTAGCCAGGCGTGGTGGTGTGTGCCTGTAATACCATCTCCTCAGGAGGCTGAGGCAGGAGAATCGCCTGTACCCGGGAGGCGGAGGTTGCAGTGAGTCGAGATCATTGCCATTGTACTCCAGCCCAGGCAACAAGAGCGAAACTCTGTCTCAAAAGAAAAAAAAAGGCCAGGCCCAGTGGCTCATGCCTGTA…	-77.9	-92.54	172.55
20	centric_transition	37711590	37712089	ATGAGACTCCATCTCAAAAAAATAAAATAAATAAAAACAAATAAAAGCTATTATCTGGCTGGGTACAGTGGCTCACGCCTGTAATCTCAACACTTTGGGAGGCCGAGGCGGGTGGATCACTTGAGGCCAGGGGTTTGAGACCAGCCTGGCCAACATGGTAAAACCCCATCTCTACTAAAAATACAAAAACTAGCCAGGCGTGGTGGTGTGCACCTATAGTCCCAGCTACTCAGGAGGCTGAGGCAGGAGAATCACTTAAACCTGGGAGGTGAAGGTTGCAGTGAGCTGAGATCATGCCACTGCTCTCCAGCCTGGGTGACAGAGTCTCAAAAAAAATTAATTTAAAAAAAAAGCTATTATCTCATTCATCATAGAAGTTATACCATTGAACAAATGAAG…	-54.7	-71.13	168.35
20	centric_transition	37399877	37400376	AAGAATTATTTCATTTCTCCATTTAAAAAAATTCAAGAATCTTATACTATCTGAGTCTAAACAGTTCCCAAATTCAAACAGCAAGTGCTCAAATACCATGTCTGAACAGTGAAGAATGCCACATTATCTAAATCTATTTAGATTCTGGACTTGGAAAGCAGGAGGTTGGATAATGAGGGACACCTGTACACATGTAAGTGTTGATCAGAGCTTCTGATCAATGAGTTCATTGGTTTTTTGTTTTTAAAATTTTTGTGAGTACACAGGAGGTATATATATTATGGAGTTCATGAGATTTTTTTTGTTTTTGAGAGGGAGTCTCGCCTGTCGCCCAGGCAGTGGTGTGATCTCGGCTCACTGCAACCTCTGGCTCCTGGGTTCAAACGATTCTCCTGCCTC…	-52.1	-68.64	163.92
20	centric_transition	37666668	37667167	GCTACCTGCAGGGGGTGGTTCTTGTCAAAGGTGCAGGGTTCCCAGATGGTCTCTCCCCAAATGCCAGAGCTTTAGGGGGTAGCTTAGGGAAGAACAAACATCTTTCTGTAGAGAAATACTTGTTCTCACAAGCAAGACAGCTTTCTAGATATTGAACCAATGATGATAATGTTAATTAATACCTGAAATCTTACATTAAATATTTAAAGGGGTCCTGCATGGTGGTTCATGCCTGTAATCCTAGCACTTTCAAAGTGGCCAAGGCAGGTGGATCACCTGAGGTCAGGAGTTCGAGGCCAGCCTGGCCAACATGATGAAACCCCATCTCTACTAAAAATAACAAAAATTAGCCAGGCGTGGTGGTGTGTGCCTGTAATACCATCTCCTCAGGAGGCTGAG…	-77.8	-93.15	180.57
21	centric_transition	14316471	14316970	TTAGCCAGGATGGTCTCGATCTCCTGACCTCGTGATCCACCCGCCTCGGCCTCCCAAAGTGCTGGGATTACAGGCGTGAGCCACCGCACACGGCCCCATGTGATTCTTACATGTAACAAGTTGTTGAGTATTTTGGACTCTTGTTAATAGTTACTCACTGAAATACATGAGCTGTTTTTAACTAAGCTCGAAAAGGTAATCCATTATATTTAATATGCGAAGATTGATTGTGGTGGAACATATTATGAGATTTTGTTTTGTTTTGTTTTTGAAAAAGAAATATTGAATAGAACCATAGATTTTTTACTCTGCTTTTAAAAGGTATGATTTTTGACTAAAAACAAATGTTCTCAACATATTCCCTTCCCTTCCCTATGATGGTGAATGTGTTGGCCAGTT…	-50.9	-67.57	167.31
21	centric_transition	13637625	13638124	TCCCTAGTGGGGCAGTCATCTGAAGGTGCTCAGAGTGGGTGGGAACCAGAAATTTGAGGCTAATTGCTCCCTAGCAGTTTCTCAAGTCCTCTCCCTAATTCCTTCAAATTATTCTGCGTAATTCCAATTCCTGAGTCTTTTATAACTTTTAGGGGCCAACTATGTATATCCATCTGCAAGAGCTTATTCTCCTCCACTCTTCTAAACTATTTATTATTCTTACATTGACTTTAGTCTTCAAATTCTGTGGCCTGGGACTATAGATATCTATTAATTTTTAATGAATATATTCAATTTTTTTGTTTATTTGTTTTTATTCTATTTTCCTGAATTTTAGGGGGTTGGATTTTGAGAGGAGAGGAGTGGAAATATCTTGATTCCATCAATTTAGAAATCACA…	-35.1	-52.97	185.13
21	centric_transition	14667419	14667918	AAAAATTCTCTATATCTGAGTTATCAAATAGCTGTGTATTATGTACATCCTGCATATAGTTTGCAAAACCTCCACTCCTAACATGTGTTAGATTTAAATATTCCTTTAAATTACATTTTAGATTAATTATTGAGTTTTGCCCTCCTCACTTCAAAATTTGTTTAAAAAAGGAAAACTAAACTTGGCCTTGCCTAATGGAGCATTTATCCTTAAACGTGAAAAAAGAGTCTGAAATGTTTCAGTGACTTAGTGTCCCGATAGTGCTCTGAATATAGTATATGCTCAATAAATACCTCTCTAATAAATGAATACAACTATGGTTGCACCAATGAAACAATTTTCAGAATAATCCAGTCTCATGAAAATCAGGAAATAGTCCCTTCTATTTATTCATATATC…	-38.6	-54.51	148.76
21	centric_transition	13295347	13295846	CAGGGTTTCACCATGTTGCCCAGGCTGATCTTGAACTCCTGAGCTCAGGTAATCCACCTGCCTCTAGCACCAAAGTACTAGAATTACAGGCTTGAGCCACCGCTCCTGGCCCATGATTCCCATTTTTTAGGCAACAAAACTAAGGCTCAAAGTGGTTAAGTCACTTATTCAAGTTCATACAACCAATAAGTAGAAAGTCAAGCTTTCTACTCAGAAGGCAGCCTCCAGGGTCTATACTCATGCCCACTATAATCTAAAAATCTCTCAGTATGAGAAACTTCTTCTAACCAAGATTGTGAAGTGACAGAAACATACTTCATACTTTTTTCCTCTTGGTAGTGGACCAGAATTAAGACTGGGCTTTTCCTGTAATGGGCACCATTTCAGTGCCACAGTAAC…	-58.8	-71.86	172
21	centric_transition	16016372	16016871	TGTCATAAACCTTCCAGTATGCTTGGGAAGATAGAAAAGGATGTTTATGGTGTGGCGTGGTGGCTCACGCCTCTAATCCCAGCACTTTGGAAGGCCGAGGCGGGCAGATCATCAGGTCAAGAGATCGAGACCATCCTGGCTAACATGGTGAAACCCCGTCTCTACTAAAAATAAAAAAATTAACCAGGCGTGGTGGCGGGCACCTGTAATCCTAGCTACTTAGGAGGCTGAGGCAGGAGAATTGCTTGAACCCAGGAGGCGGAGGTTGCAGTGAGTCACGATCGCACCACTGCACTCCAGCCTGGCGACAGAGTGAGACTTCACCTCAAATAAATAAATAAATAAACAAATAAAGGTTGTTTCTAAAAGGTATATTGGCCAGGCATGGTGACTCATACC…	-95.9	-106.97	124.94
22	centric_transition	20042234	20042733	GTCATTATGCATTTGTCCGAATTCTCACGAAGTGCAGCATCCGGAATGAACCCTAGTGTGCACTGTGGACTCTGGGGGATAGGCTGTGTTTACCTAGGTTCATGGACTTAACAAGTGCACCCCTCTGTGGGGTGCTGACGGGGGAGGCTGTGCCTGTTGGAGCGGAACATATGGCACATCTCTGTAACTTCTGCTCAGTTTTGCTATGAACCTAAAACACCTCTAAAAGCTAAAGTCTATTAAAACATTTTAAAAAGTAGATTTCAGGCTCAGTGAGGTGGGAGAGGGCGGTGGGGGTGTTCCCAGGCACAGAGGGAGCAGGCACACCCTGCCCTCGCACCCTGGGAGAAGCTGGGCTGGCTGAACTTGGGGAGGCCTGGCCCTGGGACCTGCAGGTAG…	-95.6	-109.6	192.72
22	centric_transition	20302909	20303408	AGCTTGCAGTGAGCTGAGATCGCACCACTGCACTCCAGCCTGGGCGACAGAGCAAGACTCCATCTCAAAAAACAAAACAAAACAAAACAACAACAACAAAAAAGAAGGCAAAATAAAGACGTTTTCAGACATACAAAAGCTGAGAGAATTCATTACCCCCAGAGCCATATTACAAGAAATGCTAAAGGATGCCCTTAAGGTAGAAGAAAAATACCAGATGGAAATGTGGATCCTCACAAAGGAATGAAGAGCACAGAAATACAATGGGTGAGTATGTGAGATTTTCTCACACGATTTAAGTATATTTTAAACAAAAATAATAATGATGTATCATGGATTTATAACATGTAACAGTAAACACATGATATAATAACATAGAATGAAGGTTAGGAGGGGTGG…	-42.6	-55.92	108.32
22	centric_transition	20237060	20237559	TTTCTTTTTTTATTGAGATAGGGTCTCGCTCCATCACTCAGCCTGGACACAGCTCGCTGCAGCCTCAATTCCTGGGCTCAAGTGATCCTACCCCCTCGGCCTCCCGAGCAGCTGGGACAACAGGTGTGTGCCACCACATTGGCACTTTTTTCTTTTTCTGTAGAGACAGGGTCTCCCTATGTTGCCCAGGCTGGTCCCAAACCCCTGGGCTCAAGCAATCCTCCCACCTTGGCCTCCCAAAGTACTGGGATTATAGGTGTGAGCCACCACACCCGGCTTCAATGTATATATTTTTAAATGATTTTAGGCCATGTGTGGTGGCTTATGCATGTAATCCCAGCACTTTGGGAGGCTAGGGTGGGAGGATTGATTGAACCCAGGAATTCGAGACTAGACTGG…	-131.9	-141.28	80.39
22	centric_transition	20187946	20188445	AGCACGCCCCTCTTTCTCACATAAATACAACTTGTAACAGGTTTTTGGCAGATTGGCAAGAAAAGTGTATGTAGCTCCTAATTGGTTATTTAAATGCAATGAACAAATAAATGCCTGTTCCTATCTCATTATTTCTGTACTGGATCTGCCTGAAGACAGAACGACTCTCCTTGGGCAGGGGCCAAGCCCAACTGTGCGTGGGGGCCGTCCTGCCCAGTACCAGCCCCAAAGACTGCCCGGGCACAGCGAATGGGGAGGACTCGGCAGTGGGCATGGACAGTAGCCCCCACGTGTGCGCCCCCTATTCCATGGTATGTCCTCCCCATGCCCCGCCCTCGGGCCACCATGCCCCACTCACCAGGTGGGACAGTCGCCACTCAAAGGCTCTTCTCTGATTTC…	-68	-82.77	146.31
22	centric_transition	20315014	20315513	ACCCCAGGCCAAGCTTCTGTTTCTTTTACTATTGTTAAACAGGGTCACAATGAATTATATCTTGATTTTTTAGCTAAATTACAAGATGCTGTTGAAAAATCTGTCTCTGATGAGCACACTCAAGGTATTCTTCTTCATATGTTAGCTTTTCAAAATGCGAACCATGAGTGTAAAATGGCCGTGCATTCCATCCTACGTCAAAATTTACCTGATCATGAGGTGTTGCCTGCATATATTAAAGCTTGTGAAGGCGTTGGATCGGAGACCCACAGAGCTATTCTGTGGGCACCGGCCATGAAGCACGGCAACCAAACTGGCTCGACTGATTCTTTTCTTGGAGCCTGCTATAATTGTGGCCAACTTGGTCATACCCAAAAAAACTACACTGTTAAAAACTTA…	-62.8	-77.51	147.3

## Sheet: CHM13 500bp sequences MFE pivot
Chromosome	Active region	Divergent region	Centric transition region
1	-55.6	-58.82	-58.044
2	-43.66	-51.282	-48.558
3	-42.88	-42.18	-47.58
5	-57.44	-43.34	-48
6	-53.1	-46.84	-33.482
7	-48.3	-45.92	-76.118
8	-50.38	-46.8	-50.714
9	-42.92	-40.434	-46.878
10	-48.72	-43.26	-51.2
11	-58.86	-55.08	-48.708
12	-48.24	-42.66	-42.26
13	-42.8	-43	-54.644
14	-43.88	-42.02	-51.374
15	-43.5	-46.038	-61.44
16	-52.46	-42.12	-53.942
17	-56.66	-47.9	-71.394
18	-45.66	-47.88	-58.158
19	-56.56	-44.3	-58.214
20	-47.2	-48.02	-63.72
21	-40	-41.32	-55.86
22	-42.88	-41.16	-80.18
Average	-48.6524	-45.7321	-55.2604

## Sheet: CHM13 1000bp sequences
chr	region	start	stop	Sequence	MFE	FETE	ED
1	active	125203273	125204272	CTCCACTTGCAAATTCCACAAAAACAGTGTTTCAAATCTGCTCTCTCTAAATGAAAGTTCAACTCTGTCAGTTGAATACACACAACACAAGGAAGTTACTGAGAATTCTTCTGTCTAGCATAATATGAAGAAATCCCGTTTCCAACGAAGGCCTCAAAGGGGTCTGAATATCCACTTGCAGACTTTATAAACAGAGTGTTTACTAACTGCTCTATGAAAAGAAAGGTTAAACTCTGTGAGTTGAACACACACATCACAAAGGAGTTTCTGAGAATCATTCTGTCTAGTCTTTATACGAAGATATTTCCTTTTCTACTATTGACCTCAAATCGGCTGAAATCTCCACTTGCAAATTCCACAAAAAGAGTGTTTCAAGTCTGCTCTGTGTAAAGGATCGTT…	-98.8	-129.73	329.97
1	active	122911049	122912048	GCGTTCAACTCACAGAGTTTAACTTTTCTTCTCATAGAGCAGTTAGGAAACACTCTGTTTGTAAAGTCTGCAAGTGGATATTCAGACCTCTTTGAGGCCTTCGTTGGAAACGGGATTTCTTCATATTATGCTAGACAGAATAATTCTCAGTAACTTCCTTGTGTTGTGTGTATTCAACTCACAGAGTTGAAGGATCCTTTACAGAGAGCAGGCTTGAAACACTCTTTTTGTCGAATTTGCAAGTGGAGATTTCAGCCGCTTTGAGGTCAATGGTAGAATAGGAAATATCTTCTTATAGAAACTAGACAGAATGATTCTCATGAACTCCTTTGTGATGTGTGCGTTCAACTCACAGAGTTTAACCTTTCTTTTCATAGAGCAGTTAGGAAACACTCTGTT…	-112.1	-144.24	403.17
1	active	122789249	122790248	TTGAAACACTCTTTTTGTGGAATTTGCAAGTGGAGATTTCAGCCGCTTTGAGGTCAATGGTAGAAAAGGAAACTATCTTCATATAAAGACTAGACAGAATGATTCTCAGAAAATCTTTTGTGATGTGTGCGTTCAACTCACAGAGTTTAACTTTTCTTCTCATAGAGCAGTTAGGAAACACTCTGTTTGTAAAGTCTGCAAGTGGATATTCAGACCTGTTTGAGGCCTTCGTTGGAAACGGGATTTCTTCATATTATGCTAGACAGAATAATTCTCAGTAACTTCCTTGTGTTGTGTGTATTCAACTCACAGAGTTGAAGGATCCTTTACAGAGAGCAGGCTTGAAACACTCTTTTTGTCGAATTTGCAAGTGGAGATTTCAGCCGATTTGAGGTCAAT…	-109.5	-142.55	404.62
1	active	122415694	122416693	TCAGCCGCTTTGAGGTCAATGGTAGAAAAGGAAACTATCTTCATATAAAGACTAGACAGAATGATTCTCAGAAAATCTTTTGTGATGTGTGCGTTCAACTCACAGAGTTTAACTTTTCTTCTCATAGAGCAGTTAGGAAACACTCTGTTTGTAAAGTCTGCAAGTGGATATTCAGACCTCTTTGAGGCCTTCGTTGGAAACGGGATTTCTTCATATTCTGCTAGACAGAAGAATTCTCACTAACTTCCTTGTGTTGTGTGTATTCAACTCACAGAGTTGAAGGATCCTTTACAGAGAGCAGGCTTGAAACACTCTTTTTGTCGAATTTGCAAGTGGAGATTTCAGCCGCTTTGAGGTGAATGGTAGAATAGGAAATATCTTCTTATAGAAACTAGACAG…	-113.5	-146.41	402.41
1	active	124268545	124269544	ACAAGGAAGTTACTGGGAATTCTTCTGTCTAGCCTTACATGAAAAAAACCCGTTTCCAACGAAGGCCTCTAAGTGGTCAAAATATCCACGTGCAGACTTTACAAACAGAGTGTTTCCAAACCGCTGAATGAAAAGAAAAGTTAAACTCTGAGAGTTGAACGCACATATCACGCAGCAGTTTCTGAGAATGATTCTGTCTAGTTTTTATACGAAGATATTTCCTTTTCTGCCTTTGGCCCCAAAGCGCTTGAAATCTCCACTTGCAAATTCCACAAAAACAGTGTTTCAAATCTGCTCTCTCTAAATGAAAGTTCAACTCTGTCAGTTGAATACACACAACACAAGGAAGTTACTGAGAATTCTTCTGTCTAGCATAATATGAAGAAATCCCGTTTCCAA…	-102.7	-130.47	309.79
2	active	93871259	93872258	CACTCTTTTCGTAAAATCTGCAAGAGGATATTTTGATAGCTTTGAGGATTTCGTTGGAAACGGGATTGTCTTCATATAAACTCTAGACAGAAGCATTCTCAGAAGCTTCATTGGGATGTTTCAATTGAAGTCACAGTGTTGAACAGTCCCTTTCATAGAGCAGGTTTGAAACACTCTTTTTGTAGTATCTGGAAGTGGACATTTGGAGAGATCTCAGGAATACGGTGATAAAGGAAATATCTTCCAATAAAAGCTAGATAGAAGCAATGTCAGAAACTTTTTCATGACGTACCTACTCAGCTAACAGAGTTGAACCTTTCTTTTGAGAGAGCAGTTTTGAAACACTCTTTTTGTGGAATCTGCAAGTGGATATTTGTCTAGTTTTGAGGATTTCGTTGG…	-91.3	-127.45	404.34
2	active	94558906	94559905	TTCTCAGAAACTTATTTGTGATGTGCGCCCTCAACTAACAGTGTTGAAGCTTTCTTTTGATAGAGCAGTTTTGAAACACTCTTTTTGTAAAATCCGCAAGAGGATATTTGGATAGCTTTGAGGATTTCGTTGGAAACGGGATTGTCTTCATATAGAATCTAGACAGAAGCATTCTCAGAAGCTTCATTCGGATGTTTCAATTGAAGTCACAGTGTTGAACAGTCCCTTTCATAGAGCATGTTTGAAACACTCTTTTTGTAGTATCTGGAAGTGGACATTTGGAGCGTTCTCAGGACTACAGTGAAAAAGGAAATATCTTCCAATAAAAGCTAGATAGAAGCAATGTCAGAAAATTTTTCATGATGTATCTACTCAGCTAACAGAGTTGAACCTTTCTTT…	-100.1	-132.35	364.74
2	active	92878532	92879531	TGAAACACTCTTTTTGTAAAATCTGCAAGAGGATATTTGGATAGCTTTGAGGATTTCGTTGGAAACGGGATTGTCTTCATATAAACTCTAGACAGAAGCATTCTCAGAAGCTTCATTGGGATGTTTCAATTGAAGTCACAGTGTTGAACAGTCCCTTTCATAGAGCAGGTTTGAAACACTCTTTTTGTAGTATCTGGAAGTGGACATTTGGAGCGCTCTCAGGACTACGGTGAAAAAGGAAGTATCTTCCAATAAAAGCTAGATAGAAGCAATGTCAGAAACTTTTTCATGATGTATCCACTCAGCTAACAGAGTTGAACCTTTCTTTTGAGAGAGCAGTTTTGAAACACTCTTTTTGTGGAATCTGCAAGTGGATATTTGTCTAGCTTTGAGGATTTC…	-98.9	-135.29	413.43
2	active	92425868	92426867	ATATAAACTCTAGACAGAAGCATTCTCAGAAGCTTCTTTGGGATGTTTCAGTTGAAGTCACAGTGTTGAACAGTCCCTTTCATAGAGCAGGTTTGAAACACTCTTTTTGTAGTATCTGGATGTGGACATTTGGAGCTCTCTCAGGATTGCGGTGAAAAAGGAAATATCTTCCAATAAAAGCTACATAGAAGCAATGTCAGAAACTTTTTCATGATGTATCTACTCAGCTAACAGAGTTGAACCTTCCTTTGAGAGAGCAGTTTTGAAACACTCTTTTTGTGGAATCTGCAAGTGGATATTTGTCTAGCTTTGAGGATTTCGTTGGAAACGGGATTACATATAAAAAGCAGACAGCAGCATTCCCAGAAACTTCTTTGTGATGTTTGCATTCAAGTCACA…	-87	-125.61	386.85
2	active	94391759	94392758	GGTTTGAAACACTCTTTTTGTAGTATCTGGAAGTGGACATTTGGAGCGCTGTCAGGACTACAGTGAAAAAGGAAATATCTTCCAATAAAAGCTAGATAGAAGCAATGTCAGAAAATTTTTCATGATGTATCTACTCAGCTAACAGAGTTGAACCTTTCTTTTGAGAGAGCAGTTTTGAAACACTCTTTTTGTGGAATCTGCAAGTGCATATTTGTCTAGCTTTGAGGATTGCGTTGGAAACGGGATTACATATAAAAAGCAGACAGCAGCATTCCCAGAAACTTCTTTGTGATATTTGCATTCAAGTTCCAGAGTTGAACATTCCCTTTCATAGAGTAGGTTTGAAACACTCTTTTTGTAGTATCTGGATGTGGACATTTGGAGCGCTTTCAGGCCTAT…	-105.4	-136.64	320.86
3	active	92263582	92264581	ACCAAAGTAGTTTCTGAGAATGATTCTGTCTAGTTTGCATACGAAGATATTTCCTTTTCTACCATTGGCCTCAAAGCTCTGAAATCTCCACTTGCAAATTCCACAAAAAGAGAGTTTCAAATCTGCTGTTTCTAAAGGAAAGTTCAACTCTGAGAGTTGAATACACACCAGAAAAAGCAGTTACTGAGAAGTCTTCTGTCTAGCATTATATGAAGAAATCCCATTTCCAACGAAGACTTCAAAGAGGTCCAAATATCCACTTGCAGATTCTGCAAAAAGAGTGTTTCGAAACAACTCTATGAAAAGAAAGGTTAAACACTGTGAGTTGAACGCACACATTGCAAAGCAGTTTCTGAGAATGATTCCGTCTAATTATTATACGAAGGTATTTCCTTTTCT…	-117.6	-145.99	298.33
3	active	92157661	92158660	TCTTCTGTCCTGGTTTATATGAAAAAATCCCGTTTCCAACGAAGGCCTCAAAGACGTTTAAATATCCACTTGCAGACTTCACAAACAGAGGGTTTCCAAACTGCTCTATGAAAAGAAAGGTTAAACTCTGTGAGTTGAACGCACACATCACAAAGTAGCTTCTGAGAATGATACTGTCTAGTTTTTATACGAAGATATTTCCTTTCTACCATTGGCGTCAAAGCGCTAGAATTCTCCACTTGCAAATTCCACAAAAAGAGTGTTTCCAATCTGCTCTGTCTAAAGGAAGGTTCAACTCTGTGAGTTGAATACACACACACAAAGAAGCTACTGAGAATTCTTTTGTCAAGAATTATAAGAAGAAATCCCGTTTCCAACGAAGGCCTCAAAGAGTTCCAA…	-84.6	-116.72	372.89
3	active	92338407	92339406	ATCACAAAGTAGTTTCTGAGAATGACTCCGTCTAGTTTTTATACGAAGATATTTCCTTTCCTACCATTCACTTCAAAGCGCTTGAAGTCTCCCCCTGAAAATTCCACAAAAAGTGTTTCCAATCTGCTCCGCCTAAAGGAAGCTTCAACTCTGTGACTTGAATACCCACAACCCAAAGAAGTTACTGAGAATTCTTCTGTCTAGCATTATATGAAGAAATCCCGTTTCCAACGAAGGCCTCAAATACATCCAAATATCCAGTTGCTGACTTTACAAACTGAGTGTTTCCAAACTGCTCTATGAAAAGAAAGGTTAAACACTGTGAGTTGAACACACACGTACCAAAGTAGTTTCTGAGAATGATTCTGTCTAGTTTGCATACGAAGATATTTCCTTTTC…	-107	-132.58	258.03
3	active	92589423	92590422	AACTCTGTGAGTTGAACGCAAACATCACAAAGTAGTTTCTGAGAATGACTCCGTCTAGTTTTTATACGAAGATATTTCCTTTCCTACCATTCACTTCAAAGCGCTTGAAGTCTCCCCCTGAAAATTCCACAAAAAGTGTTTCCAATCTGCTCCGCCTAAAGGAAGCTTCAACTCTGTGACTTGAATACCCACAACCCAAAGAAGTTACTGAGAATTCTTCTGTCTAGCATTATATGAAGAAATCCCGTTTCCAACGAAGGCCTCAAATACATCCAAATATCCAGTTGCTGACTTTACAAACTGAGTGTTTCCAAACTGCTCTATGAAAAGAAAGGTTAAACACTGTGAGTTGAACACACACGTACCAAAGTAGTTTCTGAGAATGATTCTGTCTAGTTT…	-113.2	-138.03	222.71
3	active	92498429	92499428	CATAACAATCAAGAAGTTTCTGAGAATTCTTCTGTCCTGGTTTATATGAAAAAATCCCGTTTCCAACGAAGGCCTCAAAGACGTTTAAATATCCACTTGCAGACTTCACAAACAGAGTGTTTCCAAACTGCTCTATGAAAAGAAAGGTTAAACTCTGTGAGTTGAACGCACACATCACAAAGTAGCTTCTGAGAATGATACTGTCTAGTTTTTATACGAAGATATTTCCTTTCTACCATTGGTGTCAAAGCGCTAGAATTCTCCACTTGCAAATTCCACAAAAAGAGTGTTTCCAATCTGCTCTGTCTAAAGGAAGGTTCAACTCTGTGAGTTGAATACACACACACAAAGAAGCTACTGAGAATTCTTTTGTCAAGAATTATAAGAAGAAATCCCGTT…	-79.8	-113.16	376.95
5	active	49459186	49460185	AGATTTCAGCCGCTTTGAGGTCCATGGTAGAAAAGGAAATATCTTCGTATAAAAACTAGACAGAATGATTCTCAGAAACTTCTTTGTGATGTGTGCGTTCAACTCACAGAGTTTAACCTTTCTTTTCATAGAGCAGTTAGGAAACACTCTGTTTGTAAAGTCTGTAAGTGGATATACAGACCTCTTTGAGGCCTTCGTTGGAAACGGGATTTCTTCATACTATGCTAGACAGAAGAATTCTCAGTAACTTCCTTGTGTTGTGTGTATTCAACTCACAGAGTTGAACTATCCTTTACACAGAGCAGACTTGAAACACTCGTTTTGAGGAATTTGCAAGTGGAGATTTCAGCCGCTTTGAGGTCAATGGTAGAAAAGGAAATCTCTTCGTATAAAAACTAG…	-117.9	-147.83	307.13
5	active	49096455	49097454	CACAAACTGCGTTGTGATGTGTTCGTTCATCTCACAGAGTTTAACCTTTCTTTTCATAGAGCAGTTAGGAAACACTCTGTTTGTAAATTCTGTAAGTGGATATTCTGACATCTTGTGGCCTTCGTTGGAAACGGGATTTCTTCATATTCTGCTAGACAGAAGAATTCTCAGAATCTTCCTTGTGTTGTGTGTATTCAACTCACACAGTTGAACGATGGTTTACACAGAGCAGATTTGAAACACTCTTTTTGTGGAATTTGCAAGTGGAGATTTCAGCCGCTTTGAGGTCAATGGTAGAAAAGGAAATATCTTCGTATAAAAACTAGACAGAATGATTCTCAGAAACTTCTTTGTGATGTGTGCGTTCAACTCACAGAGTTTAACCTTTCTTTTCATAGA…	-114.2	-147.43	416.38
5	active	47629997	47630996	GTTGTCTGTATTCAACTCACAGAGTTGAACGATGGTTTACACAGAGCAGATTTGAAACACTCTTTTTGTGGAATTTGCAAGTGGAGATTTCAGCCGCTTTGAGGTCAATGGTAGAAAAGGAAATATCTTCGTATAAAAACTAGACAGAATGATTCTCAGAAAATTCTTTGTGATGTGTGCATCAAATCACAGAGTTTAACCTTTCTTTTCATAGAGCAGTTAGGAAACACTCTGTTTGTAAACTCTGCAAGTGGATATTCAGACCTCTTTGAGGCCTTCGTTGGAAACGGGATTTCTTCATACTGTGCTAGACAGAAGAATTCTCAGTAACTTCCTTGTGTTGTGTGTATTCAACTCACAGAGTTGAACGATCCTTTACACAGAGCAGACTTGAAACGC…	-117.5	-148.71	365.54
5	active	49510380	49511379	GACAGAAGAATTCTCAGTAACTTCCTTGTGTTGTGTGTATTCAACTCACAGAGTTGAACGATCCTTTACACAGAGCAGACTTGTAACACTCTTTTTGTGGAATTTGCAAGTGGAGATTTCAGCCGCTTTGAAGTCAAAGGTAGAAAAGGAAATATCTTCCTATAAACACTAGACAGAATGATTCTCAGAAACTCCTTTGTGATGTGTGCGTTCAACTCACAGAGTTTAACCTTTCTTTTCATAGAGCAGTTAGGAAACACTCTGTTTGTAAAGTCTGCAAGTGGATATTCAGACCTCTTTGAGGCCTTCGTTGGAAACGGGTTTTTTTCATATAAGGCTAGACAGAAGAATTCCCAGTAACTTCCTTGTGTTGTGTGTGTTCAACTCACAGAGTTGAAC…	-123.7	-151.52	348.91
5	active	48259892	48260891	ACAGTTGAACGATCCTTTACACAGAGCAGACTTGTAACACTCCTTTTGTGGAATTTGCAAGTGGAGATTTCAGCCGCTTTGAAGTCAAATGTAGAAAAGGAAATATCTTCCTATAAAAACTAGACAGAATGATTCTCAGAAACTCCTTTGTGATGTGTGCGTTCAACTCACAGAGTTTAACCTTTCTTTTCATAGAGCAGTTAGGAAACACTCTGTTTGTAAAGTCTGCAAGTGGATATTCAGACCTCTTTGAGGCCTTCGTTGGAAACGGGTTTTTTTCATATAAGGCTAGACAGAAGAATTCCCAGTAACTTCCTTGTGTTGTGTGTGTTCAACTCACAGAGTTGAACTTTCATTTACACAGAGCAGATTTGAAACACTCTTTTTGTGGAATTTGCA…	-118.6	-145.72	349.62
6	active	59699543	59700542	TGGACCGCCTTGAGGCCTTCGTTGGAAACGGGATTTCTTCATGTTACTCTAGATAGAAGAATTCTCAAACACTGCTATGTGATGTTTGCATTCAAGTCACAGAGTGCAACATTCCTCTTGGTAGAGCAGTTGGGAAACACTCCTTTTGTAGAATCTGCAATGGGATATTTGGACTTCTTTGAGGCCTTCGTTGGAAACGGGATTTCTTCGTATGAATCTAGACAGAAGAATTCTCAGAAACTTCCTTGTGATGTGTGCATTCAACTCAGCGAGTGGCACCTTCCTTTGGATACAGCAGTTTTGAAACACTGTTTTTGTAGTATTTCCAAGCGGATATTTAGAGCGCCTTGAAGCCTATGCTAGAAATGGAAATATCTCCCCATAAAACCAAGACGGAAG…	-111.5	-143.42	389.77
6	active	60592037	60593036	TTTCAACTCACCGAGATAAAGATTTCTCTTGATAGAGCAATTTGGAAACACTCTTTTTGTAGAATTTGCAAGGGTACATTGAGAGCGCTTTCAGGCCTATGGTAGAAAAGGGAATATCTTTCCATAAAAGGTAGACAGAAGCAATCTCAGAAACTACTTTGTGATGTGTGCATTCAACTCACCGAGTGCAACGTTCCTCTTGACTGAGCAGTTTGGAAACATTGTTTCTGTAGAATCTGCAAGTGGATATTTGGACCTCTTTGAGGCCTTCGTTGGAAACGGGATTTCTTCCTATAAACCCAGACAGAAGAATTCTCAGAGACTTCTTTGTGATGTGTGAATTCAACTCACAGTGTGGATCCTTCCTTTTGATAGAGCAGTTTTGAAACCCTGTTTTTG…	-106.5	-134.86	345.6
6	active	60314531	60315530	TTTGGAAGTGTATACTAAGAGCGCTTTGAGGCCTATGGTAGAAAAGGAAATATCTTTCCATAAAAGCTAGACAGAAGCAATCTCAGAAACTCCTTTGCGATGTCTGCATTCAACTCACCGAGTGGAACATTCCTCTTGAGAGAGCAGTTTGGAAACACTCTTTCTGTAGAATCAGCTTGTTTGTATTTGGACCTCCTTGAGGCCTTCGTTGGAAACGGGTTTTCATCTTATAAACCCAGACAGAAGAATTCTCAGAGTCTTCTTTGTGATGTGTGCTTTCAACTCACCGAGATAAAGATTTCTCTTGATAGAGCAATTTGGAAACACTCTTTTTGTAGAATTTGCAAGGGTACATTGAGAGCGCTTTCAGGCCTATGGTAGAAAAGGGAATATCTTTCC…	-102.9	-134.25	408.29
6	active	59480676	59481675	CTATGGTAGAAAAGGAAATATCTTTCCATAAAAGCTAGACAGAAGCAATCTCAGAAACTCCTCTGCGATGTCTGCATTCAACTCACCGAGTGGAACATTCCTCTTGAGAGAGCAGTTTGGAAACACTCTTTCTGTAGAATCAGCTTGTTTGTATTTGGACCTCCTTGAGGCCTTCGTTGGAAACGGGTTTTCATCTTATAAACCCAGACAGAAGAATTCTCAGAGTCTTCTTTGTGATGTGTGCTTTCAACTCACCGAGATAAAGATTTCTCTTGATAGAGCAATTTGGAAACACTCTTTTTGTAGAATTTGCAAGGGTACATTGAGAGCGCTTTCAGGCCTATGGTAGAAAAGGGAATATCTTTCCATAAAAGGTAGACAGAAGCAATCTCAGAAACT…	-104.5	-135.19	356.89
6	active	60666127	60667126	AGCAGTGTTGAAACACTCTTTTTGTAGAAACTGCAAGTGGATATTTGGACCTCTTTGAGGCCTTCGTTGGAAACGGGATTTCTTCCTATAACCCTAGACAGAAGAATTTTCAGAAACCTCATTGTGATGTGTGCGTTCATCTCACAGAGTGGAGTCTTCCGTTTGATAGAGAAGTTTTGAAACCCTGTTCTTGTAGGATTTCCAAGTGGATATTTAGACCACTTTGAAGCCTATGATAGAAAAGGAAACATCTTCATGGAAAACATAGATAGAATCATCCTCAGAAACAACTTTGTGATGTGTGCGTTGAACTCACCGTCTTTAACCTTTCTTTTGGTAGAGAAGTTTTGAAACACTCTCTTTGTAAAGTCTACAAGTGGATATTTTGAGCCCTTGGAG…	-107.5	-139.48	378.5
7	active	62520086	62521085	GGAAATATCTTCGTATAATAACCAGACAGAATCATTCTCAGAAAGTGCTTTGTGATGTGTGCGTTCAACTCACAGAGTTTAACCTTTCTTTTCATAGAGGAGTTTGGAAACACACTGTTTGTAAAGTCTGCAAGTGGATACATGGACCTGTTTGAGGCCTTCGTTGGAAACGGGATTTCTTCATTGAATGCTAGACGGAAGAATTCTCAGTAAATTCTTTGTGTTGTGTGCATTCAACTCACAGAGTGGAACGTCCCTTTAGACAGAGCAGATTTGAAACACTCTTTTTGCGGAATTTGCAAGTGGAGATTTCTAGCCATTTGATGCCAACAGTAGAAAGGGAAATATCTTCAAATAAAAACTAGACAGAATCATTCTCAGAAAATTCTTTGTGATGTG…	-103.4	-139.81	381.43
7	active	62551846	62552845	AACCTTTCTTTTCTTAGAGCAGTTTAGAAACACTCTGCTTGTTATGTCTGCAAGTGGATATTTGGACCTCTTTGAGGCCTTCGTTGCAAACGGGGTTTCTTCCTTTCATGCTAGACTAAGATGAGTTCTCAGTAACTTTTTTGTGTTGTGTGTATTCAACTCACAGAGTTGAACCTTGCTTTAGAGAGAGCAGATTTGAAACACTCTTGCTGTGGCATTTTCAGGTGGAGATTTCAAGCGATTTGAGGACAATTGCAGAAAAGGAAATATCTTCGTATAATAACCAGACAGAATCATTCTCAGAAAGTGCTTTGTGATGTGTGCGTTCAACTCACAGAGTTTAACCTTTCTTTTCATAGAGGAGTTTGGAAACACACTGTTTGTAAAGTCTGCAAGTGG…	-100.6	-135.96	411.4
7	active	63497175	63498174	TCTTCAAATAAAAACTAGACAGAATCATTCTCAGAATCTACTTTGTGATGTGTGCCTTCAACTCACAGAGTTTAACCTTTCTTTTCTTAGAGCAGTTTAGAAACACTCTGCTTGTTATGTCTGCAAGTGGATATTTGGACCTCTTTGAGGCCTTCGTTGCAAACGGGGTTTCTTCCTTTCATGCTAGACTAAGAAGAGTTCTCAGTAACTTTTTTGTGTTGTGTGTATTCAACTCACAGAGTTGAACCTTGCTTTAGAGAGAGCAGATTTGAAACACTCTTGCTGTGGCATTTTCAGGTGGAGATTTCAAGCGATTTGAGGACAATTGCAGAAAAGGAAATATCTTCGTATAATAACCAGACAGAATCATTCTCAGAAAGTGCTTTGTGATGTGTGCGT…	-100.4	-136.75	388.62
7	active	61816822	61817821	AAGTCTGCAAGTGGATATATGGACCGCATTGAGGCCTTCGTTGGAAACGGGATTTCTTCATTTCATGCTAGACAGAAGAATTCTCAGTAACTTCTTTGTGCTGTGTGTATTCAACTCACAGAGTGGAACGTCCCTTTGCAGAGAGCAGATTTGAAACACTCTTTTTGTGGAGTTTGCAAGTGGAGATTTCAAGCGATTTGATGCCAACAGTAGAAAAGGAAATATCTTCAAATAAAAACTAGACAGAATCATTCTCAGAAACTACTTTGTGATGTGTGCCTTCAACTCACAGAGTTTAACCTTTCTTTTCTTAGAGCAGTTTAGAAACACTCTGCTTGTTACGTCTGCAAGTGGATATTTGGACCTCTTTGAGGCCTTCGTTGCAAACGGGGTTTCTTC…	-97.8	-134.94	401.85
7	active	62897245	62898244	TTTTTGTGTTGTGTGTATTCAACTCACAGAGTTGAACCTTGCTTTAGAGAGAGCAGATTTGAAACACTCTTGCTGTGGCATTTTCAGGTGGAGATTTCAAGCGATTTGAGGACAATTGCAGAAAAGGAAATATCTTCGTATAATAACCAGACAGAATCATTCTCAGAAAGTGCTTTGTGATGTGTGCGTTCAACTCACAGAGTTTAACCTTTCTTTTCATAGAGGAGTTTGGAAACACACTGTTTGTAAAGTCTGCAAGTGGATACATGGACCTGTTTGAGGCCTTCGTTGGAAACGGGATTTCTTCATTGAATGCTAGACGGAAGAATTCTCAGTAAATTCTTTGTGTTGTGTGCATTCAACTCACAGAGTGGAACGTCCCTTTAGACAGAGCAGATT…	-100.9	-137.12	405.94
8	active	46206643	46207642	AGTGTTGAACCTTTGTACTGACAGAGCAGTGTGAAACACTCTTTTTTTTGGAATCTGCAAGTGGATATTTGGATCGCTTTGAGGATTTCGTTGGAAACGGGATGCAATATAAAACGTACACAGCAGCATACTCAGAAAATACTTTGCCATATTTCCATTCAAGTCACAGAGTGGAACATTCCCATTCAAAGAGCAGGTTTGACACACTCTTTTTGTAGTATCTGGAAGTGGACATTTGGAGCGCTTTCTGAACTATGGTGAAAAAGGAAATATCTTCCAATGAAAACAAGACAGAAGCATTCTGAGAAACTTATTTGTGATGTGTGTCCTCAACTAACGGACTTGAACCTTTCGTTTCATGCAGTACTTCTGGAACACTCTTTTTGAAGATTCTGCATG…	-102.2	-135.52	354.94
8	active	45882682	45883681	CTTATTTGTGATGTGTGTCCTCAACAAACGGACTTGAACCTTTCGTTTCATGCAGTACTTCTGGAACACTCTTTTTGAAGATTCTGCATGCGGATATTTGGATAGCTTTGAGGATTTCGTTGGAAACGGGCTTACATGTAAAAATTAGACAGCAGCATTCTCAGAAACTTCTTTGTGGTGTCTGCATTCAAGTCACAGAATTGAACTTCCCCTCACATAGAGCAGTTGTGCAGCACTCTATTTGTAGTATCTGGAAGTGGACATTTGGAGGGCTTTGTAGCCTATCTGGAAAAAGGAAATATCTTCCCATGAATGCGAGATAGAAGTAATCTCAGAAACATGTTTATGCTGTATCTACTCAACTAACTGTGCTGAACATTTCTATTGATAGAGCAGTTT…	-105.3	-137.85	314.4
8	active	44645876	44646875	ATCTGGAAGTGGACATTTGGAGGGCTTTGTAGCCTATCTGGAAAAAGGAAATATCTTCCCATGAATGCGAGATAGAAGTAATCTCAGAAACATGTTTATGCTGTATCTACTCAACTAACTGTGCTGAACATTTCTATTGATAGAGCAGTTTTGAGACACTCTTCTTTTGGAATCTGCAAGTGGATATTTGGATAGATTTGAGGATTTCGTTGGAAACGGGATTATATATCAAAAGTAGACAGCAGCATTCTCAGAAACTTCTTTGTGATGTTTGCATCCAGCTCTCAGAGTTGAACATTCCCTTTCATAGAGTAGGTTTGAAACCCTCTTTTTATAGTGTCTGGAAGCGGGCATTTGGAGCGCATTCAGGCCTATGCTTAAAATAGGAAATATCTACCT…	-98.4	-128.92	405.17
8	active	44452241	44453240	GTGGTGTCTGCATTCAAGTCACAGAATTGAACTTCCCCTCACATAGAGCAGTTGTGCAGCACTCTATTTGTAGTATCTGGAAGTGGACATTTGGAGGGCTTTGTAGCCTATCTGGAAAAGGAAATATCTTCCCATGAATGCGAGATAGAAGTAATCTCAGAAACATGTTCATGCTGTATCTACTCAACTAACTGTGCTGAACATTTCTATTGATAGAGCAGTTTTGAGACACTCTTCTTTTGGAATCTGCAAGTGGATATTTGGATAGATTTGAGGATTTCGTTGGAAACGGGATTATATATAAAAAGTAGACAGCAGCATTCTCAGAAACTTCTTTGTGATGTTTGCATCCAGCTCTCAGAGTTGAACATTCCCTTTCATAGAGTAGGTTTGAAACCC…	-100.7	-132.7	407.15
8	active	46231692	46232691	GGATTTCGTTGGCAACGGGATTATATATAAAAAGTAGACAGCAGCATTCTCAGAAACTTCTTTGTGATGTTTGCATCCAGCTCTCAGAGTTGAACATTCCCTTTCGTAGAGTAGGTTTGAAACCCTCTTTTTATAGTGTCTGGAAGCGGGCATTTGGAGCGCTTTCAGGCCTATGCTGAAAAAGGAAATATCTACCTATAGAAACTAGACAGAAGCATTCTGAGAATCACGTTTGTGATGTGGGTACTCAACTAACAGTGTTGATCCATTCTTTTGATACAGCAGTTTGGAACCACACTTTTTGTAGAATCTGCAAGTGGATATTTGGATAGCTTTGAGGATTTCCTTGGAAACGGGAATGTCTTCATAGAAAATTTAGACAGAAGCATTCTTAGAACC…	-109	-139.46	410.49
9	active	46113439	46114438	GTTTGAAACACTCTTTTTGTAATATTTGGAAGTGGACATTTGCAGCGCTTTGAGGCCTATGATGAAAAAGGAAATATCTTCCCATAAAAACTAGACAGAAGCATTCTCAGAAACTTGTTTGTGATGTGTGTATTCAACTAACAGAGATGAACCTTTCTTTTTACAGAGCAGTTTTGAAACACTCTTTTTGTGGAATCTGAAAGTGGATATTTGGATAGCTTTGCGGATTTCGTTGGAAACGGGATTACATATAAAATCTAGGGAGAAGCATTCTCAGGAACTTCTTTGTGATGTTTGCATTCAAGTCACAGAACTGAACATTCCCTTTCATAGAGCAGGTTTGAAACACTCTTTCTGTAGTATCTGCAAGCGGACGTTTTAAGCGCTTTCAGGCCTGTG…	-88.9	-123.13	443.13
9	active	46500144	46501143	TTTGAAACACTCTTTCTGTAGTATCTGCAAGCGGACGTTTTAAGCGCTTTCAGGCCTGTGGTGAGAAAGGAAATATCTTCAAATAAAAACTAGACAGAAGCATTCTCAGAAACTTATTTGCGATGTGTGTCCTCAACTAACAGAGTTGAACCTTTCTTTTGATACAACATTTTGGAAACACTCTTTTTGTAGAATCTGCAAGTGGATATTTGGATAGCTTTGAAGGTTTCGTTGGAAACGGGAATATCTTCATATGAAATCAAGACAGAAGCATTCTCAGAAACTTCTCTGTGATGTTTGCATTCAACTCATAGAGTTGAACACTTCCCTTCATACAGCAGGTTTGAAACACTCTTTTTCTAATATTTGGAAGTGGACATTTGCAGCGCTTTGAGGCCT…	-93.3	-128.13	412.92
9	active	45074320	45075319	ATGTTTGAAACACTCTTTCTGTAGTATCTGCAAACGGACATTTCAAACGCTTTCAGGCCTATGGTGAGAAAGGAAATATCTTCAAATAAAAACTAGACAGCAGCATTCTCAGAAACTTATTTGCGATGTGTGTCCTCAACTAACAGAGTTGAACCTTTCTTTTGATACAACATTTTGGAAACACTCTTTTTGTAGAATCTGCAAGTGGATATTTGGATAGCTTTGAAGGTTTCGTTGGAAACAGGAATATCTTCATATAAAATCAAGACAGAAGCATTCTCAGAAACTTCTCTGTGATGTTTGCATTCAACTCATAGAGTTGAACACTTCCCTTCATACAGCAGGTTTGAAACACTCTTTTTGTAATATTTGGAAGTGGACATTTGCAGCGCTTTGAGG…	-96	-128.13	425.14
9	active	46002530	46003529	AACACTCTTTTTCTAATATTTGGAAGTGGACATTTGCAGCGCTTTGAGGCCTATGTTGAAAAAGGAAATATCTTCTCCTAAAAACCAGACAGAAGCATTCTCAGAAACTTCCTTGTGATGTGTGTACTCAAGTAACAGAGTTGAACCTTCCTTTTGACAGAGCAGTTTTGAAGCACTCTTTTTGTAGAATCTGCAAGTGGATATTTTGATACCTTTGAGGATTTCGTTGGACACGGGATATCTTCATATAAAATCTAGACAGAAGCATTCTCAGAAACTTCTTTGTGCTGTATGTCCTCAATTAACAGAGTTGAACCTTTGTGTGGATACAGCATTTTGGAAACATTCCTTTAGTAGAATCTGCAAGTTGATATTTAGATAGCTAGGAAGATTTCCTTG…	-85.9	-126.03	408.2
9	active	46250362	46251361	CAGAGATGAACCTTTCTTTTTACAGAGCAGTTTTGAAACACTCTTTTTGTGGAATCTGAAAGTGGATATTTGGATAGCTTTGAGGATTTCGTTGGAAACGGGATTACATATAAAATCTAGAGAGAAGCATTCTCAGGAACTTCTTTGTGATGTTTGCATTCACGTCACAGAACTGAACATTCCCTTTCATAGAGCATGTTTGAAACACTCTTTCTGTAGTATCTGCAAACGGACATTTCAAACGCTTTCAGGCCTATGGTGAGAAAGGAAATATCTTCAAGTAAAAACTAGACAGAAGCATTCTCAGAAACTTATTTGCGATGTGTGTCCTCAACTAACAGAGTTGAACCTTTCTTTTGATACAACATTTTGGAAACACTCTTTTTGTAGAATCTGCAA…	-96.7	-129.13	394.8
10	active	39747868	39748867	ATGGCAGAAAAGGAAATATCTTCGTATAAAAACTACACACAATCATTCTCAACAACTACTTTGTGATGTGTGCGTTCAACTCACAAAGTTTAACCTTTCTTTTCATAGAGCAGTTTGGAAACACTCTGTTTGTAAAGCCTGCAATTGCTTTTTTGGACTTCATTGAGGCCTTCGTTTGAAAGGGGATTTCTTCATATAATGCTAGACAGAAGAATTCTCAGTAAATCCTTTGTGTTGTGTGTATTCAACTCACAGAGTGAAACCTTCCTTTATTCAGAGCAGTTTTGAAAAACTCTTTTTGTGGAATTTGCAAGTGGAGATTTCAAGCGATTTGACGCCAATCTTAGACATGGAAATATCTTCATATTAAAAGTACACAGAGTCATTCGTAGAAACTAG…	-106	-138.21	336.88
10	active	40242449	40243448	TAAAAACTACACAGAATCATTCTCAACAACTACTTTGTGATGTGTGCGTTCAACTCACAGAGTTTAACCTTTCTTTTCATAGAGCAGTTTGGAAACACTCTGTTTGTAAAGCCTGCAAGTGCTTTTTTGGACTTCATTGAGGCCTTCGTTGGAAACGGGATTTCTTCATATAATGCTAGACAGAAGAATTCTCAGTCACTTCTTTGTGTTGTGTGTATTCAAGTCACAGAGTTGAACCTTCCTTTAGACAGAGCAGTTTTGAAAAATTCTTTCTGTGGAGTTTGCAAGTGGAGATTTCAAGCGATTTGAGGCTAATCTTTGAAATGGAAATATCTTCGTGTAAAAACTACACAGAATCATTCTCAGAAACTGCTTTGTCATCTGTGCGTTCAGTTCACA…	-115.6	-146.18	312.79
10	active	41550582	41551581	ATTTGACGCCAATCGTAGACATGGAAATATCTTCATATTAAAAGTACACAGAATCATTCGTAGAAACTAGTTTGTGATGTGTGCCTTCAACTCACAGAGTTTAACCTTTCTTTTCATAGAGCAGTTCGGAAACATTCTATTTGTAAAGTCTGCAAGTGGATATTTGGACCTCTTTGAGGCCTTCGTTGGAAAAGGGATTTCTTCATATAACACTAGACAGAAGAATTCTCAGTAACTTCTTTGTGTTGTGTGTATTCAACTCACAGAGTTGAACCTTTCTTTAGAGAGAGCAGAGTTGAAACACTCTTTTTGTGGAATTTGCTAGTGCAGATTTCAAACGCTTCGAAGACAGTGATAGAAAAGGATATATCTTCGTATTAAAACTAGCCAAAATCATTC…	-101.1	-134.97	386.87
10	active	40733688	40734687	TGCAAGTGCTTTTTTGGACTTCATTGAGGCCTTCGTTGGAAACGGGATATCTTCATACAACGCTAGACAGAAGAATTCTCAGTAACTTCTTTGTGTTATGTGTATTCAACTCACAGAGTTGAACCTTTCTTTAGAGGGAGCAGAGGTGAAACACTCTTTTTGTGGAATTTGCTAGTGTAGATTTCAAACGCTTCGAAGACAGTGATAGAAAAGGATATATCTTCGTATTAAAAGTAGACAAAATCATTCTCAGAAAACTCTTTGTGATGTGTGTGTTCAACTCACAGAGTTTAACCTTTCTTTAATCGAGCAGTTTGGAAATACACTCTTTGTAAGTCTGCAGGTGGATATTTGTCCCTCTTTGAGCCCTTCGTTGGAAACGGGATTTCCTCATATAAT…	-108	-142.03	351.12
10	active	40278556	40279555	TAGTTAGACCCCTTTGAGGCCTTCGTTGGAAGCGGGATTTCTCATTTACTGCTAGACAGAAGAATTCTCAGTAAATCCTTTGTGTTGTGTGTATTCAACTCACAGAGTGGAACCTTCCTTTATTCAGAGCAGTTTTGAAACACTCTTTTTGTGGAATTTGCAAGTGGAGATTTCAAGCGATTTGACGCCAATCTTAGACATGGAAATATCTTCATATTAAAAGTACACAGAGTCATCCGTAGAAACTAGTTTGTGATGTGTGCCTTCAACTCACAGAGTTTAACCTTTCTTTTCATAGAGCAGTTTGGAAACACTCTATTTGTAAAGTCTGCAAGTGGATATTTGGACCTCTTTGAGGCCTTCGTTGGAAACGGGATTTCTTCATACAACGCTAGACAG…	-114.8	-144.81	337.17
11	active	52539508	52540507	TGCATTGAACTAACAGAGCTGAACATTCCTTTAGATGGAGCAGTTTCCAAACACACTTTCTGTAGAACCTGCAAGTGGATATTTGGACCTCTCTGAGGATTTCGTTGGAAACGGGATAAACTTCCCAGAGCTACACGGAAGCATTGTGAGAAACTTCTTTGTGATGTTTGCATTCAACTCACAGAGTTGAACCTTGCTTTCATAGTTCAGCTTTCAAACACTCTTTTTGTAGAATCTGCAAGTGGATATTTGGACGACTTTGTGGCCTTCCTTCGAAACGGGTATATCTTCACATCAAACCTAGACAGAAGCATTCTCAGAATGTTTCCTGTGATGACTGCATTCAACTCACAGAGGTGAACAATCCTGCTGATGGAGCAGTTTTGAAACTCTCTTTCT…	-117.4	-146.54	382.68
11	active	53265414	53266413	GGGCTTTGAGGCCTGTGGTGGAAAAGGAAAATCTTCACATAAAAACTAGATGGAAGCATTCTCAGAAACTACTTTGTGATGATTGCATTCGACTCACAGAGTTGAACATTCCTATTGATAGAGCAGGTTGTAAACAATCTTTTTCTAGAATCTGCTATTGGAGATTTGGACTGCTTTGAGGCCTACTGTAGTAAAGGAAATAACTTCATCTAAAAACCAAACGGAAGCATTCACAGACAATTCTCAGTGATCATTGGATTGAACTAACAGAGCTGAACATTCCTTTAGATGGAGCAGTTTCCAAACAAACTTTCTGTAGAATCTGCAAGTGGATATTTGGACTTCTCTGAGAAATTCGTTGGAAAAGGGATAAACTTCCAGAACTACACGGAAGCATTG…	-116.4	-148.27	337.77
11	active	53352510	53353509	AACTAACAGAGCTGAACATTCCTTTAGATGGAGCAGTTTCCAAACACACTTTCTGTAGAACCTGCAAGTGGATATTTGGACCTCTCTGAGGATTTCGTTGGAAACGGGATAAACTTCCCAGAACTACACGGAAGCATTCTGAGAAACTTCTTTGTGATGTTTGCATTCAACTCACAGAGTTGAACCTTGCTTTCATAGTTCAGCTTTCAAACCCTCTTTTTGTAGAATCTGCAAGTGGATATTTGGACCACTTTGTGGCCTTCCTTCGAAACGGGTATATCTTCACATCAAACCTAGACAGAAGCATTCTCAGAATGTTTCCTGTGATGACTGCATTCAACTCACAGAGGTGAACAATCCTGCTGATGGAGGAGTTTTGAAACTCTCTTTCTTTGGATT…	-120.1	-150.92	393.01
11	active	52273200	52274199	TTCAGCTTTCAAACACTCTTTTTGTAGAATCTGCAAGTGGATATTTGGACCACTTTGTGGCCTTCCTTCGAAACGGGTATATCTTCACATCAAACCTAGACAGAAGCATTCTCAGAATGTTTCCTGTGAAGACTGCATTCAACTCACAGAGATGAACAATCCTGTTGATGGAGCACTTTGGAAACTCTCTTTCTTTGGATTCTGCAAGTTGATATGTGGACCTCTGGAAGATTTCGTTGGAAACGGGTTCATCTTCACAGAAAAACTAAACAGAAGCATTCTCAGAAACTGCTTTGTGATGTTTGTGTTCCACTTCAAGAATTGAACTTTCCTCTTGACAGAGCAGCTCTGAAACCCTCTTTTTCTAGAATCTGCAAGTGGACATTTGGAGGGCTTTGA…	-116	-144.98	350.53
11	active	51741766	51742765	GTTTGTGTTCCACTTCAGGAATTGAACTTTCCTCTTGACAGAGCAGCTCTGAAACCCTCTTATTCTAGAATCTGCAAGTGGACATTTGGAGGGCTTTGAGGCCTGTGGTGGAAAAGGAAAATCTTCACATAAAAACTAGATGGAAGCATTCTCAGAAACTACTTTGTGATGATTGCATTCGACTCACAGAGTTGAACATTCCTATAGATAGAGCAGGTTGTAAACAATCTTTTTGTAGAATCTGCGATTGGAGATTTGGACTGCTTTGAGGCCTACTGTAGTAAAGGAAATAACTTCATCTAAAAACCAAACGGAAGCATTCACAGACAATTCTTAGTGATCATTGGATTGAACTAACAGAGCTGAACATTCCTTTAGATGGAGCAGTTTCCAAACCCA…	-125.4	-153.25	387.35
12	active	36061454	36062453	AATATCTGCTTGCAGACTTTACAGACAGAGTGTTTCCAAACTACTCTATGAAAAGAAAGCTTAAACTCCTTGAGTTGAACGCACACATCACAAAGTAGTTTCTGAGAATGATTCTGTCTAGTTTTTATACGAAGATGTTTCCCTTTCTACATTTGGTCTCAAAGCGATTGAAATCTCCAACTGGAAACTGCACAAATAGGCTGTTTCAAATCTGCTCTGTCTAAAGGAAGGTTCAACTCTGTGAGTTGAATACACACACCACAAATAAGTTACTGAGAATTCTTCTGTCGAACATTAGAGGAAGAAATCCCGTTTCCAACAGAGGCCTCAAAGAGGTCCAAATATCCACTTGCAGACATTACAAACAGTGTGTTTCCCAACTGCTCCATCAAAAGAAAG…	-102.9	-133.93	282.4
12	active	34664129	34665128	CTCCACCTGCAAATATCACAAAAACAGGATTTCACATCTGCTCTGTCTAAAGGACAGTTCACCTCTGTGAGTTGAATAGAGGCAGCACAAAGAAGTTACTGAGTATTCTTCTTTCTAGCGTTACATGAAGAAATCCCGTTTCCAACGAAGGCCTCAAAGAGGTCCAAATATCTGCTTGCAGACTTTACAGACAGAGTGTTTCCAAACTACTCTATGAAAAGAAAGCTTAAACTCCTTGAGTTGAACGCACACATCACAAAGTAGTTTCTGAGAATGATTCTGTCTTGTTTTTATACGAAGATATTTCCGTTTCTATGATTGGCCTCCAAGCGATTGAAATCTCCAACTGGAAACTGCACAAATAGGGTGTTTCAAATCTGCTCTGTCTAAAGGAAGGTT…	-110.8	-136.51	216.15
12	active	36413318	36414317	AACTCCTCCATCAAAAGAAAGGTTATACTCTGTGAATTGAACGCACACATCACAAAGTAGTTTCTGAGAATGATTCTGTCTAGTTTTTATACGAAGATATTTCCTTTTCTACATTTGGCCTAAAAGCGCTTGAAATCTCCACCTGCAAATATCACAAAAAGAGGGTTTCACATCTGCTCTGTCTAAAGGACAGTTCACCTCTGTGAGTTGAATAGAGGCAACACAAAGAACTTACTCAGTATTCTTCTTTCTAGCGTTCTATGAAGAAATCCCGTTTCCAACGAAGGCCCCAAAGAGGTCCAAATATCCGCTTGCAGACTTTACAGACAGAGTGTTTCCAAACTGCTCCATCAAAAGAAAGGTTAAACTCCTTGAGTTGAACACACACATCACAAAGTA…	-91	-122.6	322.16
12	active	36384112	36385111	GTTTCCAAACTGCTCCATCAAAAGAAAGGTTAAACTCTGTGAGCTGAACACACATCAAAAAGAAGTTTCTGTGAATGATTCTGTCTAGATTTTGTAAGAAGATGTTTCCTTTTCTACCGTAGGCCACAAAGCGCTTGAAATCTCCAGCTGCAAATTCCACAAAAAGGGTGTTTAACATCTGCTCTTCTAAAGGAAAGTTCAACTCTATGAGTTGAATACACACAGCACAAAGAAGTTACTGAGACTTCTCCTATCAAACATTATATGAAGAAATCCCGTTTCCAACGAAGGCCTCAAAGAGGTCCAAATATCTGCTTGCAGACTTTACAGACAGAGTTTTTCCAAACTGCTCCATCAAAAGAAAGGTTAAATTCCTTGAGTTGAACACACACATCACAA…	-94	-126.28	261.29
12	active	36259310	36260309	CAAATAGGGTGTTTCAAATCTGCTCTGTCTAAAGGAAGGTTCAACTCTGTGAGTTGAATACACACACCACAAATAAGTTACTGAGAATTCTTCTGTCGAACATTACTTGAAGAAATCCCGTTTCCATCGAAGGCCTCAAAGAGGTCCAAATATCCACTTGCAGACGTTACAAACAGAGTGTTTCCAAACTGCTCCATCAAAAGAAAGGTTAAACTCTGTGAGCTGAACACACACATCAAAAAGAAGTTTCTGTGAATGATTCTGTCTAGATTTTATAAGAAGATGTTTCCTTTTCTACCGTAGGCCTCAAAGCGCTTGAAATCTCCAGCTGCAAATTCCACAAAAAGGGTGTTTAACATCTGCTCTTCTAAAGGAAAGTTCAACTCTATGAGTTGAATA…	-92.4	-127.02	309.04
13	active	17250780	17251779	AGATATTTACTTTTTCACCGTAGGCATCAAAGCGCTCCAAATGTCCACATCCAGATACTCCAGAAAGAGTGTTTCAAACCTGCTCTATGAAAGGGAATCTTCAACTCTATGAGTTGAATGCAGACATCAGAAAGAAATTTCTGAGAATGCTGCTGTCTACCTTTTATTTGAATTCCCGCTTCCAACGAAATCCTCCAAGCTATCCAAATATCCACTTGCAGATTCCACAAAAAGAGTGTTTCAAAACTGCTCTCTATCAATGGCAAAGTTCAACTCTGTTAGTTGAGGACACATATCACCAACAAGTTTCTGAGAATGCTTCTGTCTATTTTTTATGGGAAGATATTTCCTTTTTCACCGTAGGCGTCAAGGCGATCGAAATGTCCACTTCCACAAACT…	-90.1	-121.04	338.43
13	active	16735703	16736702	ACAAAAACAGTGTTTCCAAACTGCTGCATCAAAAGAAAGGTTCAACTCTGTTAGTTGAGGACACACATCACAAAGAAGTTTGTGAGAATGCTTCTGTCTAGATTTTGTATGACCATATTCCCTTTTCCAGCGATATCATTAAAGCAATCTAAATATCCATTTGCAGAATCCACAAAAATAGAGTTTCAAAGCTGCTCTGTAAAAAGAAAGGTTCCACTCTGTTAGCTGAGTACACACATCACAAACTTGTTTCTGAGAATCCTTCTGTCTCGTTTTTATGGGAAGATATTTACTTTTTCACCGTAGGCATCAAAGCGCTCCAAATGTCCACATCCAGATACTCCAGAAAGAGTGTTTCAAACCTGCTCTATGAAAGGGAATCTTCAACTCTATGAGTTG…	-87.9	-118.85	330.16
13	active	17062693	17063692	AGTTGCTACAAAAACAGTGTTTCCAAACTGCTGCATCAAAAGAAAGGTTCAACTCTGTTAGTTGAGGACACACGTCACAAAGAAGTTTGTGAGAATGCTTCTGTCTAGATTTTGTATGACGATATTCCCTTTTCCAACGATATCATTAAAGCAATCTAAATATCCATTTGCAGAATCCACAAAAATAGAGTTTCAAAGCTGCTCTGTAAAAAGAAAGGTTCCACTCTGTTAGCTGAGTACACACATCACAAACTTGTTTCTCAGAATCCTTCTGTCTCGTTTTTATGGGAAGATATTTACTTTTTCACCGTAGGCATCAAAGCGCTCCAAATGTCCACATCCAGATACTCCAGAAAGAGTGTTTCAAACCTGCTCTATGAAAGGGAATCTTCAACTCTA…	-91.3	-120.3	337.33
13	active	15810170	15811169	TACGAATTCCCGCTTCCAACGAAATCCTCAAAGCAATCCAAATATCCACTTGCAGAATCCACAAAAAGAGTGTTTCAAAACTGCTCTATCAATAGAAAGGTTCAACTCTTTTAGTTGAGTACACACATCACAAACAAGTTTCTGAGAATGCTTCTGTCTGGCTTTTATTGGAAGACGTTTCCTTTTCACCAAAGGCATCAAAGCGCTCCAAATGTCCACTTCCAGATTCTTCCAAAAGAGTGTTTGAAACGTGCTCAAAGTAAGGGAATGTTCAACTCTGTGACTTGAATGCAGATATCACCAAGTAGTTTCTAATAGTGCTTCTGTCTAGATTTTAGATGATGATATTCCCGTTTCCAACGAAATCGTTAGAGCTATCCAAATATCCACTTACAGTTT…	-85.3	-117.5	377.11
13	active	16557771	16558770	TTTTTATACGAATTCCCGCTTCCAACGAAATCCTCAAAGCAATCCAAATATCCACTTGCAGAATCCACAAAAAGAGTGTTTCAAAACTGCTCTATCAATAGAAAGGTTCAACTCTTTTAGTTGAGTACACACATCACAAACAAGTTTCTGAGAATGCTTCTGTCTGGCTTTTATTGGAAGACGTTTCCTTTTCACCAAAGGCATCAAAGCGCTCCAAATGTCCACTTCCAGATTCTTCCAAAAGAGTGTTTGAAACGTGCTCAAAGTAAGGGAATGTTCAACTCTGTGACTTGAATGCAGATATCACCAAGTAGTTTCTAATAGTGCTTCTGTCTAGATTTTAGATGATGATATTCCCGTTTCCAACGAAATCGTTAGAGCTATCCAAATATCCACTTA…	-88.5	-118.87	335.2
14	active	12525580	12526579	AAGGAGTTTCTGAGAATGTTTCTGTCTAGTGGTTATGGGAAGATATTTGCTTTTTCACCGTCGGCCTCAGAGCGCTCCAAATATCCACTTGCACATACTACAAAAAGAGTGCCTCAAAGCTGCTCTCTGAAACGGAATGTTCAACTCTATGAGTTGAATGCAAACATCGCAAAGACGTTTCTGAGAATGCTTCTGTCTAGATTTGATATGAAGATATTCCCGTTTCCAACGAAATCTTCAAATCTATCCAAATGTCCACTTGCAGATTCAACAAAAGGTGTTTTTCAGAACTGCTCTATCAAAAGAAAGATCCACCTCTGTTAGCTGAGTTCACACATCACAAACAAGTTTATGAGAATGCTTCTGTCTAGTTTTTATTTGAAGATATTTCCTTTCTCA…	-89.5	-123.31	341.12
14	active	11688932	11689931	GAAGATTCTGAGATTGCTTCTGTCTAGTTTTTATGGGAAGATATTTCCCTTTTCACCGTAGGCGTCAAGGCGCTCCAAATGTCCACTTCCAGATACTACAAAAAGAGTGTTTCAAACCTACTCTGTGAAAGGGAATATTCAACTCTGTGACTTGAATGCACATATCACAAAGAAGTTTCTGAGAATGCTTCTGTCGAGATTTTATATGAAGATATTCCCGTTTCCAACGAAATGCTGAAATCTATCCAAATATCCCCTCGCAGATTCTACAAAAAGAGTGTTTCAAAACTGCTCTGTGAAAAGAAAGGTTCAACTCTGTTAGTTGAGTACACACATCACAAACAAGTTTCACAGAATGCTTCTTTCTAGCTTGTAGGGGAAGATATTCCCTTTATCACC…	-114.8	-142.58	304.78
14	active	10962305	10963304	ACAGAAAGACTGTTTCAAAACTGCTCTGTCAATAGAAAGGTTCAACTCTGTTAGCTGTGTGCATATATCCCAAAGAAGATTCTGAGATTGCTTCTGTCTAGTTTTTATGGGAAGATATTTCCCTTTTCACCGTAGGCGTCAAGGCGCTCCAAATGTCCACTTCCAGATACTACAAAAAGAGTGTTTCAAACCTACTCTGTGAAAGGGAATATTCAACTCTGTGACTTGAATGCACATATCACAAGGAAGTTTCTGAGAATGCTTCTGTCGAGATTTTATATGAAGATATTCCCGTTTCCAACGAAATCCTGAAATCTATCCAAATATCCCCTCGCAGATTCTACAAAAAGAGTGTTTCAAAACTGCTCTGTAAAAAGAAAGGTTCAACTCTGTTAGTTG…	-110.3	-140	347.28
14	active	12376588	12377587	GTACACACATCACAAACAAGTTTCACAGAATGCTTCTTTCTAGCTTGTAGGGGAAGATATTCCCTTTATCACCATGGGCCTCCAACCGTCCGAAACATCCACTTCCATATACTACAAAAAGAGCGTTTCAAACCTGCTCTATGAAAGGCAATGTTCAACTCTGTGACTTGAATGCAGACATCACAGAGCAGTTTCTGAGAATGCTTCTGTCTAGATTTTATAGGAAGATATTCCCGTTTCCAACGAAATCTTCACAGCTATCCAAATATCCATTGCAGATTCTACAAAAAGAGTGTATCAAAACTGCTCTGTCAAAAGGAAGGTTCTTCTCTGTTAGGTGAGTGCATACGTCATAAAGGAGTTTCTGAGAATGTTTCTGTCTAGTGGTTATGGGAAGAT…	-104.5	-132.25	316.06
14	active	11691178	11692177	ATTTGATATGAAGATATTCCCGTTTCCAACGAAATCTTCAAATCTATCCAAATGTCCACTTGCAGATTCAACAAAAAGTGTTTTTCAGAACTGCTCTATCAAAAGAAAGATCCACCTCTGTTAGCTGAGTTCACACATCACAAACAAGTTTATGAGAATGCTTCTGTCTAGTTTTTATTTGAAGATATTTCCTTTCTCACCATAGAGCTGAAAGCTGTCCTAATGTTCACTTCCAGATACTACAGAAAGAGTGTTTCAAAACTGCTGTACGAAAGGGAATGTTCAACTATGTGACTTGAATGCACACATCACAAAGAAGTTTCTGAGGATGCTGCTGTCTACTTTTTATACGTAATCCCGTTTCCAACGAAATCCTCCAAGCTATCCAAATATCCACTT…	-96.3	-126.9	320.47
15	active	17296293	17297292	GAATTGAGGGCATACATCACAAAGAAGATTCTGAGAATGCTTCTGTCTAGATTTTATATGAAAATATTCCCGTTTCCAACGAAATCCTCAAAGCTATCCAAATATCCACTTGCAAATGCCACAAAAAGAGTGTTTCCAAACTGCTCTGTGAAAAGGAAGGTTCAACTCTGTTAGTTGAGTACACACATCACAAAGAGGTTTCTGAGAATGCTGCTGACTAGTTTTTATTTGAAGATATTTCCCTTTTCACCTTAGGCCTAAGAGTGCTCGAAATGTCCATTTCCACATACTCCACAAAGTGTGTTTCAAACGTGCTGTATGAAAGGGAATGTTCAACTCTATGAGTTGAATGCAAACATCACAAAGAAGATTCTGAGAATGCTTTTGTCTAGATTTTAT…	-99.8	-131.8	346.43
15	active	16876103	16877102	CTTCACCATAGGCCTCAAAGCGCTCCAAATATCCATTTCCACATGCTATACAAAGAGTGTCTCAAACCTGCTGTATGAATGGGAATGTTCAACTCTATGAGTTGAATGCAAACATCACAAAGAAGTTTCTGAGAATGCTGCTGTCTAGATTTTATATGAAGGTTTTCCCGCTTCCAACGAAATTTTCAATGCTCTCAAAATATCCTCTTGTAGATTCTACAAAAAGAGTGTTTCCAAACTGCTGTATCAAAACAAAGGTTCATCTCTGTTAGTTGAGGACACACATCACAAATAAGTTTCTGAGAATGCTTCTGTCTAGTTCTTATTTGAAGACATTTCCTTTCTCACCTTAGGCCTGAAAGCGCTCGAAATACCCACTTCCAGATACTACAGAAACAG…	-89.97	-122.79	338.43
15	active	17647828	17648827	TCTATGAAAGGGAATGTTCAACTAGGTGACTTGAATGCAAACATCACAAAGCAGTTTCTGAGAATGCTGCTGTCTACTTTCTATTTGTAATCCCGTTTCCAACGAAATCCTCAGAACTATCAAAATTTCCAATTGCAGATTCCACAAAAAGCGTGTTTCAAAGCTGCTCTGTAAAAAGAAAGGTTCAACTCTGTTAGTTGAATACACACGTCACAAACAAGTTTCTGAGAATGCTTCTGTCTAGTTTTTATGGGAAGATATTTCCTTTTTCACCGTAGGCCTCAAAGCGCTCCAAATGTCCACTTCCACATACTACAAAAAGAGTGTTTCAAACCTGCTCTATGATAGGGAATGTTGAAACCTATGAGTTGAATGCAAACATTACAAAGAGGTTTCTGA…	-88.4	-119.55	412.76
15	active	16925056	16926055	AGATTCTACAAAAAGAGTGTTTCCAAACTGCTGTATCAAAACAAAGGTTGAACTCTGTGAGTTGAGGACACACATCACAAATAAGTTTCTGAGAATGCTTCTGTCTAGTTTTTATTTGAAGATGTTTCCTTTTTCACCATAGGCCTGAAAGCGCTCGAAATGTCCACTTCCAGATAGTACAGAAAGAGTGTTTCAAACCTGCTCTATGAACGGGAATGTTCAGCTCTGTGAGTTGAATGCAAACATCACAAAGCAGGTTCTGAGAATGCTTCCGTCTAGATTTTAAATGAGGATATTCCCGTTTCCAACGAAATCCTCGAAGCTATCCAAATATCCACTTGCAGATTCCACAAAAAGAGTGTTTCAAAACTGCTCTGTCAAAAGATAGGTTCAACTCTG…	-97.9	-128.3	404.35
15	active	17448858	17449857	CCTCAGAACTATCGAAATTTCCAATTGCAGATTCCACAGAAACAGGGTTTCAAAGCTGCTCTGTAAAAAGAAAGGTTCAACTCTGTTAGTTGAATACACACGTCACAAACAAGTTTCTGAGAATGCTTCTGTCTAGTTTTTATGGGAAGATATTTCCTTTTTCACCGTAGGCCTCAAAGCGCTCCAAATGTCCACTTCCACATACTACAAAAAGAGTGTTTCAAACCTGCTCTATGATAGGGAATGTTGAAACCTATGAGTTGAATGCAAGCATTACAAAGAGGTTTCTGAGAATGCTTCTGTCTAGATTTTATATGTAGATATTCCCGTTTCCAACGAAATCCTCAAAGCTATCCAAATATCAACTTGCAGATTCTACAAAAGGAATGTTTCCAAAAT…	-88	-120.56	380.93
16	active	36691306	36692305	AATCTCAGTAACTTCCTTGTGTTGTGTGTATTCAACTGACAGAGTTGAACCTTCCTTTAGACAGAGCAGATTCGAAACACTCTTTTTCTGCAATTTGCAAGTGGAGACTTCAAGCGCTTTGAGGCCAAAGGCAGAAAAGGAAATATCTTCGTATAAAAACCCGACAGAATCATTCTCAGAAACTGCTCTGTGATGTGTGCGTTCAACTCACAGAGTTTAACTTTTCTTTTCATTCAGCAGTTTGGAAACACTCTGTTTGTAAAGTCTGCAAGTGGATATCTTGGCCTCTTAGAGGCCTTCGTTGGAAACGGGTTTTTTCATGTAAGGTTAGACAGAGGAATTCCCAGTAACTTCCTTGTGTTGTGTGCATTCAACTCACAGAGTTGAATGATTCTTTAC…	-122.6	-155.18	335.24
16	active	37685886	37686885	AAAGCAGAAAAGGAAATATTTTCCTATAAAAACTAGACAGAATCATTCTCAGAAACTGCTCTGTGATGTGTGTGTTCAACTCACAGAGTTTAACTTTCTTTTCATTCAGCAGTTTGGAAACACTCTGTTTGGAAAGTCTGCACGTGGATATTTTGACCTCTTTGAGGCCTTCGTTGGAAACGGGTTTTTTTCATGTAAGGCTAGACAGAAGAAATCTCAGTAACTTCCTTGTGTTGTGTGTATTCAACTGACAGAGTTGAACCTTCCTTTAGACAGAGCAGATTCGAAACACTCTTTTTCTGCAATTTGCAAGTGGAGACTTCAAGCGCTTTGAGGCCAAAGGCAGAAAAGGAAATATCTTCGTATAAAAACCCGACAGAATCATTCTCAGAAACTGCT…	-128.8	-157.93	378.23
16	active	35872890	35873889	TTATGCTAGACAGAAGAATTCTCAGTAACTTCCTTGTGTTGTGTGTATTCAACTCACAGAGTTGAACGATCTTTTACACAGAGCAGATTTGAAACACTCTTTTTCTGGAATTTGCAAGTGGATATTTCAGCCGCTTTGAGGTCAACGGTAGAGAAGGAAATATCTTCCTATAAAAACTAGACAGAATGATTCTCAGAAACTCCTTTGTGATGTGTGCGTTCAACTCACAGAGTTTAACCTTTCTTTTCTCAGAGCAGTTAGGAAACACTCTGTGAAGTCTGCCAGTGGATATTCGGACCTCTTTGAGGCCTTCGTTGGAAACGGGATTTCTTCATATTGTGCTAGACAGATTTCTCAGTAACTACTTTGTGTTGTGTGTATGGAACTCACAGAGTTCAT…	-110.3	-140.32	307.37
16	active	37751761	37752760	TTCAGCCGCTTTGAGGTCAATGGTAGAAAAGGAAATATCTTCGTATAAAAACTAGACAGAATGATTCTCAGAAACTCCTTTGTGATGTGTGCGTTCAACTCACAGAGTTTAACCTTTCTTTTCACAGAGCAGTTAGGAAACACTCTGTTTGTGAAGCCTGCCAGTGGATATTCGGACCTCTTTGAGGCCTTCGTTGGAAACGGGATTTCTTCATATTATGCTAGACAGAAGATTTCTCAGTAACTTCTTTGTGTTGTGTGTATGCAACTCACAGAGTTCAACCTTCCTTTAGACAGAGCAGATTTGAAACACTCTTTTTGTGGAATTTGCAAGTGGAGATTTCAAGCGCTTTGAGGCCAAAAGCAGAAAAGGAAATATTTTCCTATAAAAACTAGACAG…	-115.9	-149.34	362.32
16	active	37774115	37775114	GAGTTGAACCTTCCTTTAGACAGAGCAGATTTGAAAGTCTCTTTTTGTGGAATTTGCAAGTGGAGATTTCAAGCGCTTTGAGGCCAAAAGCAGAAAAGGAAATATTTTCCTATAAAAACTAGACAGAATCATTCTCAGAAACTGCTCTGTGATGTGTGTGTTCAACTCACAGAGTTTAACTTTTCTTTTCATTCAGCAGTTTGGAAACACTCTGTTTGGAAAGTCTGCACGTGGATATTTTGACCTCTTTGAGGCCTTCGTTGGAAACGGGTTTTTTTAATGTAACGCTAGACAGAAGAAATCTCAGTAACTTCCTTGTGTTGTGTGTATTCAACTGACAGAGTTGAACCTTCCTTTAGACAGAGCAGATTCGAAACACTCTTTTTCTGCAATTAGCAA…	-120.3	-151.2	364.83
17	active	26401014	26402013	GAAGCAGTCTCAGAATCTTCTTTGTGATGTTTGCATTCAAATCCCCGAGTTGAACTTTCCTTTCAAAGTTCACGTTTGAAACACTCTTTTTGCAGGATCTACAAGTGGATATTTGGACCACTCTGTGTCCTTCGTTCGAAACGGGTATATCTTCACATGACATCTAGACAGAAGCATTCTCAGAAGCTTCTCTGTGATGACTGCATTCAACTCACGGAGTTGAACACTCCTTTTGAGAGCGCAGTTTTGAAACTCTCTTTCTGTGGCATCTGCAAGGGGACATGTAGACCTCTTTGAAGATTTCGTTGGAAACGGAATCATCTTCACATAAAAACTATACAGATGCATTCTCAGGAACTTTTTGGTGATGTTTGTATTCAACTCCCAGAGTTGAACTTT…	-124.5	-153.33	274.83
17	active	26576053	26577052	TTTCGAAACACACTATTTGTAGAATGTGCAAGTGGATATTTAGGCCTCTCTGAGGATTTCGTTGGAAACGGGATAAACCGCACAGAACTAAACAGAAGCATTCTCAGAACCTTCTTCGTGATGTTTGCATTCAACTCACAGTGTTGAACCTTTCTTTGATAGTTCAGGTTTGAAACGGTCTTTCTGTAGAAACTGCAAGTAGATATTTGGACCTCTCTGAGGATTTCGTTGGAAACGGGATAACCCGCACAGAACTAAAACAGAAGCATTCTCAGAACCCTCTTCGTGATGTTTGCATTCAACTCACAGTGCTGAACCTTTCTTTGATAGTTCAGCTTTGAAACACTCTTTTTGTAGAAACTGCAAGTGGATATTTGGTCCTCTCTGAGCATTTCGTTG…	-121.5	-149.96	359.47
17	active	25178414	25179413	ACTCTTGGTGACGACTGAGTTTAACTCACAGAGCTGAACATTCCTTTGGATGGAGCAGTTTCGAAACACACTATTTGTAGAATGTGCAAGTGGATATTTAGGCCTCTCTGAGGATTTCGTTGGAAACGGGTTAAACCGCACAGAACTAAACAGAAGCATTCTCAGAACCTTCTTCGTGATGTTTGCATTCAACTCACAGTGTTGAACCTTTCTTTGATAGTTCAGGTTTGAAACGGTCTTTCTGCAGAAACTGCAAGTAGATATTTGGACCGCTCTGAGGATTTCGTTGGAAACGGGATAACCCGCACAGAACTAAAACAGAAGCATTCTCAGAACCCTCTTCGTGATGTTTGCATTCAACTCACAGTGCTGAACCTTTCTTTGATAGTTCAGCTTTGA…	-112.4	-146.36	375.18
17	active	27133293	27134292	ACGGGTACATCTTCGCATAAAATCTAGACAGAAGCCTTCTCAGAAACTTCTCTGTGATGATTGCATTCAACTCACAGAGTAGAACCCTCCTATGGATAGAGCAGTGTTGAAACTCTCTTTTTGTGGAATCTGCAAGCGGATATGTGGACCTCTCCGAAGATGTCTTTGGCAACGGGAATATCTTCACATAAAAACTAAACAGAAGCATTCTCAGAAACTTCTCTGTGATGTTTGTGTTCAACTCCCAGAGTTTCACATTGCTTCTCATAGAGTAGTTCTGAAACATGCTTTTCGTAGTGTCTGCAAGTGGACATTTGGAGCGCTTTCAGGCCTGTGGTGGAAAACGAATTATGGTCACATAAAAACTGGAGAGAAGCATTGTCAGAAACTTCTTTGTGA…	-126.7	-156.05	410.86
17	active	27101580	27102579	ACCTAACTAAACGGAAGCATTCTCAGAAACTTCTTGGTGATGTTTGCATTCAAATCCCAGAGTTGAACCTTCCTTTGATAGTTCAGGTTTGAAACACTCTTTTTGTAGGATCTGCAAGTGGATATTTGGACCACTCTGTGGCCTTCGTTCGAAACGGGTACATCTTCGCATAAAATCTAGACAGAAGCCTTCTCAGAAACTTCTCTGTGATGATTGCATTCAACTCACAGAGTTGAACCCTCCTATGGATAGAGCAGTGTTGAAACGCTCTTTTTGTGGAATCTGCAAGTGGATATGTGGACCTCTCCGAAGATGTCTTTGGAAACGGGAATATCTTCACATAAAAACTAAACGGAAGCATTCTCAGAAACTTCTCTGTGATGTTTGTGTTCAACTCCC…	-125.1	-155.53	300.66
18	active	19635863	19636862	GCAGACTGCAGCATTCTCAGAAAGTTCTTTGTGATGATTGCATTCAAGTCACAGAATTGAACATTCGCTTTCACAGAGCAGGTTTGAAACACTCTTTTTGTAGTGTGTGTAAGTGGACATTTGGAGCGCTTTCCGGCCTAAGGTGAAAAAGGAAATATCTTCCCATAAAAACTAGACAGAAGCATTCTCAGAAACTTACTCGTGATGTGTGTCCTCAACTAAAGGAGTAGAACCTTTCTATTCATAGAGAAGTTTTGAAACGCTCATTTTGTGGAATCTCCAAGTGGATATTTGGCTAGTTTTGAGGATTTCGTTGGAAGCGGGAATTCATACAAATTGCAGACTGCAGCGTTCTGAGAAACATCTTTGTGATGTTTGTATTCAGGACACAGAGATGAA…	-101.6	-135.1	390.06
18	active	20471762	20472761	AGACAGAACAGTTTTGAAACACTCTTTTTGTGGAATCTGCAAGTGGATATTGGGCTAGATTTGAGGATTTCGTTGGAAACGGGATTACATATAAAAAGCAGTCAGCAGCATTCTCAGAAAGTTCTTTGTGATGATTGCATTCAAGTCACAGAATTGAACATTCCCTTTCACAGAGCAGGTTTGAAACACTCTTTTTGTAGTGTGTGTAAGTGGACAATTGGAGCGCTTTCTGGCCTAAGGTGAACAAGGAAATATCTTCCCATAAAAACTAGACAGAAGCATTCTCAGAAACTTACTCGTGATGTGTGTCCTCAACTAAAGGAGTAGAACATTTCTATTCATAGAGAAGTTTTGAAACGCTCTTTTTGTGGAATCTCCAAGTGGATATTTGGCTAGTTT…	-97	-130.49	410.29
18	active	17769519	17770518	CTAGGCAGAAGCATTCTCAGAAACTTATTTGAGATGTGTGTACTCAACTAAGAGAATTGAACCACCGTTTTGAAGGAGCAGTTTTGAAACACTCTTTTTCTGGAATCTGCAAGAGTATATTTGCCTAGCCTTGAGGATTTCGTTGGAAACGGGATTGTCTTCAGAGAAAATCTAGACAGAAGCATTCTCAGAAACTTCTTTGGGATGCTTGCATTCAAGTCACAGAGTAGAACATTCCCTTTGGTAGAGCAGGTTTGAAACACTCTTTTTTTAGTATATGGAAGTGGACATTTGGAGCGCTTTCAGGCCTACGTTGGAAAAGGAAATATCTTCCCATAACAACTAGACAGAAGCATTCTCAGAAACTAGTTTCTGATGTGTGTCCTCAACTAACACAGT…	-98.2	-133.65	374.4
18	active	19010752	19011751	TTCGTTGGAAGCGGGAATTCATACAAATTGCAGACTGCAGCGTTCTGAGAAACATCTTTGTGATGTTTGTATTCAGGACACAGAGTTGAACATTCCCTATCATAGAGCAGGTTGGAATCACTCCTTTTGTAGTATCTGGAAGTGGACATTTGGAGCGCTTTCAGGCCTATGTTGGAAAAGGAAATATCTTCCCATAACAACTAGACAGAAGCATTCTCAGAAACTTATTTGAGATGTGTGTACTCAACTAAGAGAATTGAACCACCGTTTTGAAGGAGCAGTTTTGAAACTCTCTTTTTCTGGAATCTGCAAGTGGATATTTGGCTAGCTTTGGGGATTTCGCTGGAAGCGGGAATACATATAAAAAGCACACAGCAGCGTTCTGAGAAACTGCTTTCT…	-104.7	-136.55	370.26
18	active	20622070	20623069	GAAGCATTCTCAGAAACTTCTTTGGGATGTTTGCATTCAAGTCACAGAGTAGAACATTCCCTTTGGTAGAGCAGGTTTGAAACACTCTTTTTGTAGTATCTGGAAGTGGACATTTGGAGCGCTTTCAGGCCCATGTTGGAAAGGGAAATATCTTCCCGTAACAACTAGGCAGAAGCATTCTCAGAAACTTATTTGAGATGTGTGTACTCAACTAAGAGAATTGAACCACCGTTTTGAAGGAGCAGTTTTAAAACCCTCTTTTTCTGGAATCTGCAAGAGTATATTTGCCTAGCCTTGAGGATTTCGTTGGAAACGGGATTGTCTTCAGATAAAATCTAGACAGAAGCATTCTCAGAAACTTCTTTGGGATGTTTGCATTCAAGTCGCAGAGTAGAACAT…	-95.6	-129.66	366.15
19	active	26374316	26375315	CGGGATTTCTTCATCTTCTGCTAGACAGAAGAATTCTCAGTAACTTCCTTGTGTTGTGTGTATTCAACTCACAGAGTTGAATGATCCTTTACACAGAACAGTCTTGAAACACTCTTTTTGTGGAATTTGCAAGTGGAGATTTCATCCGCTTTGAGGTCAATGGTAGAATAGGAAATATCTTCCTATAGAAACTAGACAGAATGATTCTCAGAAACTCCTTTGTGATGTGTGCGTTCAACTCACAGAGTTTAACCTTTCTTTTCATAGAGCAGTTAGGAAACACTCTGTTTGTAAAGTCTGCAAGTGGATATTCAGACATCTTTGAGGCTTTCGTTGGAAACGGGATTTCTTCATATTCTGCTAGGCAGAAGAATTCTCAGAAACTTCGATGTGTTGTGT…	-120.5	-149.98	350.91
19	active	27467007	27468006	GCAAGTGGATATTTCAGCCGCTTTGAAGTCAATGGTAGAATAGGAAATATCTTCCTATAGAAACTAGACAGAATGATTCTCAGAAACTCCTTTGTGATGTGTGCGTTCAACTCACACAGTTTAACCTTTCTTTTCATAGAGCTGTTAGGAAACACTCTGTTTGTAAAGTCTGCAAGTGGATATTCAGACCTCCTTGAGGCCTTCGTTGGAAACGGGATTTCTTCATATTCTGCTAGAAAGAAGAATTCTCAGTAACTTCCTTGTGTTGTGTGTATTCAACTCACAGAGTTGAACGATCCTTTACACAGAGCAGACTTGAAACACTCTTTTTGTGGAATTTGCAAGTGGAGATTTCAGCCGCTTTGAGGTCAATGGTAGAATAGGAAATATCTTCCTATA…	-124.1	-153.79	378.62
19	active	29460463	29461462	TTCCTAAAGAAACTAGACAGAATGATTCTCAGAAACTCCTTTGTGATGTGTGCGTTCAACTCACAGAGTTTAACCTTTCTTTTCATAGAGCAGTTAGGAAACACTCTGTTTGTAAAGTCTGCAAGTGGATATTCAGACCTCTTTGAGGCCTTCGTTGGAAACGGGATTTCTTCATATTATGCTAGACAGAAGAATTCTCAGTAACTTCCTTGTGTTGTGTGTATTCAACTCACAGAGTTGAACGATCGTTTACTCAGAGCAGACTTGAAACACTCTTTTTGTGGAATTTGCAAGTGGAGATTTCAGCCGCTTTGAGGTCAATTTTAGAAAAGGAAATATCTTCGTATAAAAACTAGACAGAATGATTCTCAGAAACTCCTTTGTGATGTGTGCGTTCAA…	-106.5	-139.75	421.95
19	active	28845812	28846811	CTGTTTGTAAAATCTGCAAGTGGATATTCAGACCTCTTTGAGGCCTTCGTTGGAAACGGGATTTCTTCATATTATGCTAGACAGAAGAATTCTCAGTAACTTCCTTGTGTTGTGTGTATTCAACTCACAGAGTTGAACGATCCTTTACACAGAGCAGACTTGAAACACTCTTTTTGTGGAATTTGCAAGTGGAGATTTCAGCCGCTTTGAGGTCAATGGTAGAATAGGAAATATCTTCCTATAGAAACTAGACAGAATGATTCTCAGAAACTCCTTTGTGATGTGTGCGTTCAACTCACAGAGTTTAACCTTTCTTTTCATAGAGCAGTTAGGAAATACTCTGTTTGTAAAGTCTGCAAGTGGATATTCAGACCTCCTTGAGGCCTTCGTTGGAAACTG…	-118.2	-148.58	367.96
19	active	26227525	26228524	TTGAAACACTCTTTTTGTGGAATTTGCAAGTGGAGATTTCAGCCGCTTTGAGGTCAATGGTAGAATAGGAAATATCTTCCTATAGAAACTAGACAGAATGATTCTCAGAAACTCCTTTGTGATGTGTGCGTTCAACTCACAGAGTTTAACCTTTCTTTTCATAGAGCAGTTAGGAAACACTCTGTTTGTAAAGTCTGCAAGTGGATATTCAGACATCCTTGAGGCTTTCGTTGGAAACGGGATTTCTTCATATTCTGCTAGACAGAAGAATTCTCAGAAACTTCGTTGTGTTGTGTGTTTTCAACTCACAGAGTTCAACGATCCTTTACACAGAGTAGACTTGAAACACTCTTTTTGTGGAATTGGCAGGGTGGAGATTTCAGCCGCTTTGAGGTCAAT…	-113.4	-145.86	365.25
20	active	28295285	28296284	AGTCACAGAGTAGAACATTCCCATTCATAGAGCAGATTTGAAACACTCTTTTTGTAGTATCTGGAAGTGGACATTTGGAGCGCTTTCAGGCCTATGTTGAAAAAGGAAATATCTTCCCATAAAAACTAGACGGAAGCATTCTCAGAAACTTATTTGTGATGTGTTTGCTCAACTAACAGGATTGAACCATCGTTTTGAAGGAGCAGTTTTGAAACACTGTTTTCGTGGAATCTGCAAGTGGATATTTGGCTAGCTTTGAGGATTTCGTTGGAAACGGGATTACATATAAAAAGGAGACAGCAGCATTCTCAGAAACTTCTTTGTGATGTCTGCATTCAATTCACAGAGTTGAGCATTCCCTTTCATAGAGCAGGTTGGAAACACTCTTTTTGTAGTATC…	-88.4	-122.33	389.23
20	active	27181081	27182080	AATCTGCAAGTGGATATTTGGCTAGCTTTGAGGATTTCGTTGGAAACGGGATTACATATAAAAAGGAGACAGCAGCATTCTCAGAAACTTCTTTGTGATGTCTGCATTCAAGTCACAGAGTTGAGCATTCCCTTTCATAGAGCAGGTTGGAAACGCTCTTTTTGTAGTATCTGGATGAGGACATTTGGAGCGCTTTCAGGCCTATGGTGAAAAAGGAAATATCTTCCCGTAAAAACTAGACAGAAGCATTCTCAGAAATTTATTTGTGATGTGTGCCTTCAACTAACAGAGTTGAACCTTTCTTTTGATAGAGCAGTTTTGAAACACTCTTTTTGTAAAATCTGCAAGAGGATATTTGGATAGCTTTGAGGATTTCATTGCAAACGGGAATGGCTTCAT…	-92	-126.23	396.72
20	active	27778381	27779380	AGGTTTGAAACACTCTTTTTGTAGTGTCTATAAGTGAACATTTGGCGTGCTTTCAGGCGTAACGTGAAAAAGGAAATATCTTCCCATAAAAACTAGACAGAAGCATTCTCAGAAACTTGTTCTTGATGTGTCCCCTCTACTGACAGAGTTGAACCTTTCTTTGCAAAGAGCAGCTTTGAAACACACTTTTTGTAGAATCTGCAAGAGGATATTTGGATAGCTTGGAGGATTTCGTTGGAAACGGGTATGTCTTCAGATAAACTCTAGACAGAAGCATTCTCAGAAACTTCTTTGGGATGTTGCATTCAAGTCACAGAGTAGAACATTCCCATTCATAGAGCAGGTTGGAAACACTCTTTTTGTAGTATCTGGATGAGGACATTTGGAGCGCTTTCAGGC…	-86.1	-121.9	399.82
20	active	27946607	27947606	TTTGAAACACTCTTTTTGTAGTATCTGGATGTGGACATTTGGATCGCTTTCAGGCCTATGGTGAAAAAGGAAATATCTTCCCATGAAAACTAGACAGAAGCATTCTCAGAAACTTATTTGTGATGTGTGCCCTCAACTGACAGTGTTGAACCTTTGTTTTGATAGAGCAGTTCTGAAACACACTTTTTGTAAAATCTGCAAGAGGATATTTGGATAGCTTTGAGGATTTCGTTGGAAACGGGAATGTCTTCATGTAAACTCTAGACAGAAGCATTCTCAGAAACTGCTTTGGGATGTTTCAATTGAAGTCCCAGTGTTGAACATTCCCATTCATAGAGCAGGTTTGAAACACTCTTTTTGTACTATCTGGAAGTGGACATTTGGAGCGCTTTCAGGTCT…	-97.3	-130.49	387.42
20	active	28579829	28580828	CTGCAAGAGGATATTTGGATAGCTTGGAGGATTTCGTTGGAAACGGGTATGTCTTCAGATAAACTCTAGACAGAAGCATTCTCAGAAACTTCTTTGGGATGTTGCATTCAAGTCACCGAGTAGAACATTCCCATTCATAGAGCAGATTTGAAACACTCTTTTTGTAGTATCTGGAAGTGGACATTTGGAGCGCTTTCAGGCCTATGTTGAAAAAGGAAATATCTTCCCATAAAAACTAGACGGAAGCATTCTCAGAAACTTATTTGTGATGTGTTTGCTCAACTAACAGGATTGAACCATCGTTTTGAAGGAGCAGTTTTGAAACACTGTTTTCGTGGAATCTGCAAGTGGATATTTGGCTAGCTTTGAGGATTTCGTTGGAAACGGGATTACATATAA…	-95.7	-126.48	371.67
21	active	11285303	11286302	AATCTAAATATCAATTTGCAGAATCCACAAAAATAGAGTTTCAAAGCTGCTCTGTAAAAAGAAAGGTTCCACTCTGTTAGCTGAGTACACACATCACAAACTTGTTTCTGAGAATCCTTCTGTCTCGTTTTTATGGGAAGATATTTACTTTTCCACCGTAGGCATCAAAGCGCTCCAAATGTCCACATCCAGATACTCCAGAACGAGTGTTTCAAACCTGCTCTATGAAAGGGAATCTTCAACTCTATGAGTTGAATGCAGACATCAGAAAGAAATTTCTGAGAATGCTGCTGTCTACCTTTTATTTGAATTCCCGCTTCCAACGAAATCCTCCAAGCTATCCAAATATCCACTTGCATTTTCCACAAAAAGAGTGTTTCAAAACTGCTCTATCAATAG…	-87.6	-119.91	331.16
21	active	11184534	11185533	CCAGATACTCCAGAACGAGTGTTTCAAACCTGCTCTATGAAAGGGAATCTTCAACTCTATGAGTTGAATGCAGACATCAGAAAGAAATTTCTGAGAATGCTGCTGTCTACCTTTTATTTGAATTCCCGCTTCCAACGAAATCCTCCAAGCTATCCAAATATCCACCTGCATTTTCCACAAAAAGAGTGTTTCAAAACTGCTCTATCAATAGAAATGTTCAACTCCTTTGGCTGGGTACACACATCACAAACAAGTTTCTGAGAATGCTTCTGTCTAGTTTTTATGGGAAGACATTCCCTTTTTCACCAAAGACATCAAAGCGCTCCAAATGTCCACTTCCAGACACTACAAAAAGAGTGTTTCAAACGTGCTCTAAGAAAGCGAATGTTCAACTCTGTG…	-87.1	-118.62	349.02
21	active	11242970	11243969	TCCAACGAAATCATTAGAGCTATCCAAATATCCACTTACAGTTTCTACAAAAAGAGTGTTTCCAAACTGCTGCATCAAAAGAGAGGTTCCACTCTGTTAGCTGAGTACACACATCACAAACTTGTTTCTCAGAATCCTTCTGTCTCGTTTTTATGGGAAGATATTTACTTTTCCACCGTAGGCATCAAAGCGCTCCAAATGTCCACATCCAGATACTCCAGAAAGAGTGTTTCAAACCTGCTCTATGAAAGGGAATGTTCAACTCTATGAGTTGAATGCAGACATCAGAAAGAAATTTCTGAGAATGCTGCTGTCTACCTTTTATTTGAATTCCCGCTTCCAACGAAATCCTCCAAGCTATCCAAATATCCACTTGCAGATTCCACAAAAAGAGTGTTT…	-82.2	-114.06	371.52
21	active	11151073	11152072	AACGAGTGTTTCAAACCTGCTCTATGAAAGGGAATCTTCAACTCTATGAGTTGAATGCAGACATCAGAAAGAAATTTCTGAGAATGCTGCTGTCTACCTTTTATTTGAATTCCCGCTTCCAACGAAATCCTCCAAGCTATCCAAATATCCACCTGCATTTTCCACAAAAAGAGTGTTTCAAAACTGCTCTATCAATAGAAATGTTCAACTCCTTTGGCTGGGTACACACATCACAAACAAGTTTCTGAGAATGCTTCTGTCTAGTTTTTATGGGAAGACATTCCCTTTTTCACCAAAGACATCAAAGCGCTCCAAATGTCCACTTCCAGACACTACAAAAAGAGTGTTTCAAACGTGCTCTAAGAAAGCGAATGTTCAACTCTGTGACTTGAATGCAGA…	-87.3	-119.07	351.29
21	active	11041353	11042352	AGAAAGAAATTTCTGAGAATGCTGCTGTCTACCTTTTATTTGAATTCCCGCTTCCAACGAAATCCTCCAAGCTATCCAAATATCCACTTGCATTTTCCACAAAAAGAGTGTTTCAAAACTGCTCTATCAATAGAAATGTTCAACTCCTTTAGCTGGGTACACACATCACAAACAAGTTTCTGAGAATGCTTCTGTCTAGTTTTTATGGGAAGACGTTCCCTTTTTCACCAAAGGCATCAAAGCGCTCCAAATGTCCACTTCCAGACACTACAAAAAGAGTGTTTCAAACGTGCTCTAAGAAAGCGAATGTTCAACTCTGTGACTTGAATGCAGATATCACAAAGTAGTTTCTGAGAGGGCTTCTGTCTAGATTTTAGATGATGATATTCCCGTTTCCAA…	-77.3	-109.05	389.89
22	active	13146285	13147284	TCTGTGACTTGAATGCAGACATCACAGAGCAGTTTCTGAGAATGCTTCTGTCTAGATTTTATAGGAAGATATTCCCGTTTCCAACGAAATCTTCACAGCTATCCAAATATCCACTTGCAGATTCTACAAAAAGAGTGTATCAAAACTGCTCTGTCAAAAGGAAGGTTCTTCTCTGTTAGGTGAGTGCATACGTCATAAAGGAGTTTCTGAGAATGTTTCTGTCTAGTGGTTATGGGAAGATATTTGCTTTTTCCCCGTAGACCTCAGAGCGCTCCAAATGTCCACTTGCACATGCTACAAAAAGAGTGCTTCAAAGCTGCTCTCTGAAAGGGAATGTTCAACTCTATGAGTTGAATGTAAACATCACAAAGACGTTTCTGAGAATGCTTCTGTCTAGAT…	-90.8	-124.13	386.62
22	active	14633250	14634249	AAGATATTCCCGTTTCCAACGAAATCCTGAAATCTATCCAAATATCCCCTCGCAGATTCTACAAAAAGAGTGTTTCAAAACTGCTCTGTAAAAAGAAAGGTTCAACTCTGTTAGTTGAGTACACACATCACAAACAAGTTTCACAGAATGCTTCTTTCTAGCTTGTAGGGGAAGATATTCCCTTTATCACCATGGTCCTCAAACCGTCCGAAACGTCCACTTCCATATACTACAAAAAGAGCGTTTCAAACCTGCTCTAGGAAAGGCAATGTTCAACTCTGTGACTTGAATGCAGACATCACAGAGCAGTTTCTGAGAATGCTTCTGTCTAGATTTTATAGGAAGATATTCCCGTTTCCAACGAAATCTTCACAGCTATCCAAATATCCACTTGCAGAT…	-101.8	-132.16	316.73
22	active	13364419	13365418	CACTTCCAGATACTACAGAAAGAGTGTTTCAAAACTGCTGTACGAAAGGGAATGTTCAACTCTGTGACTTGAATGCACACATCACAAAGAAGTTTCTGAGGATGCTGCTGTCTACTTTTTATACGTAATCCCGTTTCCAACGAAATCCTCCAAGCTATCCAAATATCCACTTGCAGATTCCACAGAAAGACTGTTTCAAAACTGCTCTGTCAATAGAAAGGTTCAACTCTGTTAGCTGCGTGCATATATCCCAAAGAAGATTCTGAGATTGCTTCTGTCTAGTTTTTATGGGAAGATATTTCCCTTTTCACCGTAGGTGTCAAGGCGCTCCAAATGTCCACTTCCAGATACTACAAAAAGAGTGTTTCAAACCTACTCTGTGAAAAGGAATATTCAACT…	-94.8	-125.17	385.12
22	active	15373925	15374924	TACAAAAAGAGTGTTTCAAAACTGCTCTGTAAAAAGAAAGGTTCAACTCTATTAGTTGAGTACACACATCACAAACAAGTTTCACAGAATGCTTCTTTCTAGCTTGTAGGGGAAGATATTCCCTTTATCACCATGGGCCTCAAACCGTCCGAAACGTCCACTTCCATATACTACAAAAAGAGCGTTTCAAACCTGCTCTAGGAAAGGCAATGTTCAACTCTGTGACTTGAATGCAGACATCACATAGCAGTTTCTGAGAATGCTTCTGTCTAGATTTTATAGGAAGATATTCCCGTTTCCAACGAAATCTTCACAGCTATCCAAATATCCACTTGCAGATTCTACAAAAAGAGTGTATCAAAACTGCTCTGTCAAAAGGAAGGTTCTTCTCTGTTAGTT…	-96.6	-126.56	325.24
22	active	14585706	14586705	GGTCCTCAAACCGTCCGAAACGTCCACTTCCATATACTACAAAAAGAGCGTTTCAAACCTGCTCTAGGAAAGGCAATGTTCAACTCTGTGACTTGAATGCAGACATCACAGAACAGTTTCTGAGAATGCTTCTGTCTAGATTTTATAGGAAGATATTCCCGTTTCCAACGAAATCTTCACAGCTATCCAAATATCCACTTGCAGATTCTACAAAAAGAGTGTATCAAAACTGCTCTGTCAAAAGGAAGGTTCTTCTCTGTTAGGTGAGTGCATACGTCATAAAGGAGTTTCTGAGAATGTTTCTGTCTAGTGGTTATGGGAAGATATTTGCTTTTTCCCCGTAGACCTCAGAGCGCTCCAAATGTCCACTTGCACATGCTACAAAAAGAGTGCTTCAAA…	-86.1	-120.4	411.2
1	divergent	126807930	126808929	ATTATCAGAAACTTCTAAGTGATGTGTGCATTCACCTCACAAAGTTGAACCTTCGTTTTGATAGAGCAGTTTTGAGAAAGTCTTTTTGTAGTAACTGCAAGTAGATATTTGGAGAGATTTGAGGCCTATGATGGAAAAGGAAATATCATCACTTAAAAACTTGACAGAAGCATTCTCAGAAACTTCTTTATCATGTGTGCATTCAACTCACAGAGTTGAATCCTTCTCTTTGATAGAGCAGTTTTGAAACACTCATTTTGTGAAATCTGCTTGTAAATATTCAGAGCTCTTTGAGGCCTTTGTTGGAAATGGGATATCTTCACATAAAAACTAGAAAGAAGCATTCTCAGAAACTGTTGTGAGATGTGTGCATTCAACTCACAGAGTTGAACATTTCTT…	-100.4	-134.96	377.02
1	divergent	126714655	126715654	GTAAGTTGGATGAACACATCACAAAGCAGTTTCTGAGAATGCTTCTGTCAAGCTTTTATGTGAAGATATCTCCGTTTCCACAATACTCCTGAAATCGCTCCAAATAGTCACTTGAAGATCCTACAAAGAGACTGTTTCAAAACAGCTCTCTCAACAGGAAGGTTCACCTCTGTGAGTTGAATGCACACATCACAAACTAGTTCCTGAGAATGCTTCTGTCTAGTTTTTCTATGAAGATATTTCCTTTTCAAACATATGCTTCAAATCGCTCCAAATATTCACTTGCTGATTCTACTAAAAAGACTGTTTCAAAACTGCTCTCTCAAAAGGAAGGTTCAACTCCGTGAGTTGAATGCATACATCACAAAGAAGTTTCTGAGAATGCTTCTGCATAGTTTT…	-99.9	-129.84	307.45
1	divergent	126726607	126727606	TCTAAACTTCCCTTCTCACTTCATTGCATCCATTTCATCTTCCATCACTGATACCCTTTCTTCCAGTTGATTGCATCGGCTCCTGAGGCTTCTGCATTCTTCACGTGGTTCTCGAGCCTTGATTTTCAGCTCCATCCACTCCTCTAAGCACTTCTCTCTATTCGTTATTCCAGTTATACATTCTTCTAAAATTTTTTCAAAGTTTTCAACTTCTTTGCCTTTGGTTTGAATGTCCTCCCGTAGCTCAGAGTAATTTGATCGTCTGAAGCCTTCTTCTCTCAGCTTGTCAAAATCATTCTCCATCCAGCTTTGTTCCATTGCTGGTGAGGAACTGCATTCCTTTGGAGGAGGAGAGGTGCTCTGCTTTTTAGACTTTCCAGTTTTTCTGTTCTGTTTTTT…	-119.8	-151.59	284.47
1	divergent	126712285	126713284	ACACATCTCAAACTAGCTCCTGAGAATGCTTCTTGTCTACTTTTTCTGTGAAGAGATTTCCTTTTACAACATAGGCTTAAAATCGCTCCAAATATCCACACGCAGATCCTACAAAAAGACTGTTTCAAAACTGCGCTCTGAAAAGGAAGATTCAACTCAGTGAGTTGAATGCATACATCATATAGAAGTTCCTGAGAATGCTTCTGCCTAGTTTTTTTGTGAAGATGTTCTTTTTCTACCATAGGCCTCAAAGCGCTCCAAAGGTACCCTTGCAGATAGTAGAAAAGAGTGTTTCAAAACTGCTCTTTCTAAAGAAGGGTTCAACTCTCTGAGTTGAATTAACACATCACAAAGCAGTTTCTTAGAATGCTTCTGTGTAGTTTTTCTTTGAAGGTATCT…	-102	-135.14	280.04
1	divergent	126744970	126745969	GATATCTCCTTTTCCACCATAGGCCTCAAATCACTCCAAATTTCCACTTCTAGATCTTAGAAAAAGACGGTTTCAACACTACTCTATCAAAAGGAAGATTAAACTCTGTGAGTTGAATGCACATATCACAAAGAAGTTTCCTAGAACGCTTCAGTTCAGTTTTTATGGGAAGATATTTCCTTTTCCACCGTAGGACTGAAAGCGCTCCAAATGAACACTTGCAGATAATAGAAAAAGAGTGTTTCAAAACTGCTCTTTCTAAAGAAGTGTTCAACTCTCTGAGTTGAATTCACACATCACAAAGCAGTTTCTGAGAATGCTTCTGTCTAGTTTTTATTTGAAGTTATCTCGTTTCCAACGAAATCCTCAAACAGCTCCAAATATCCAACAGCAGATTCT…	-98.9	-130.93	395.02
2	divergent	92300170	92301169	AAATATCTTCCCACAAAAACTAGACAGAAGTACTCTCATAAACTACCTTGCGATGTGTGTGCTCAACTAACAGAGCTGAACATTTCGTTTGATAGAGCAGTTTTGAAACACTCTTTTTGTAGAATCTGCATGTGGATTTGGATAGCTTTGAGGATTTCGTTGCAAAGGGGAATATCTCTATATAAAATCTAGACAGAAGCATTCACAGAAACATCCTTGGGGTGTTAGCATTCAAGTCACAGAGTGGAACATTCACTTTCATAGAGCAGGTTTGAAACACTATTTTTGTGGAATCTGGAAGTGGACATTTTGATCGCTTTGAGGCCTATGGTGAAAAAAGGGAATATCTTCGCATAAAAACTAGAGAGAAGTATTCTCAGACACATCTTTGGGATGTTA…	-80.6	-116.38	426.88
2	divergent	95016875	95017874	TCTAGTTTTTATGTGAAGATATTCCCGTTCCAACAAAATCCTCACAGCTATCCAAATATCCACTTGCAGACTCTACAAAAAGAGTGTTTCAAAACTGCTCTATCAAAAGAAAAGTTCAACTCTGTGAGTTGAGTACACACTTCACAAAGAAGTTTCTGAGAATGCTTCTGTCTAGTTTTTATGAGAAGATATACCTGTTTGCAGCAAAGGCCTCAAAAATGTCCAAATATCGATTTGCAAATTCTACAAAAAAAGTGTTTCCAATCTGCTCTATTAAAGGAAAGTTTCAAATCAGTGAGTTGAATGCATACATTCCAAAGCGTTTTCTGAGAATGCTTCTCCCCAAATATATGAGAAGATATTCCCGTTTGCAACGAAATCCACAATGCTGTCCGAATA…	-101	-130.83	291.58
2	divergent	95026580	95027579	AAAGAAAGTTTCAAGTCTGTGAGATGAATGCGCGTAAAACAAAGATGTTCCTGAGAATGCTTCTGTCTGGTTTTTATGTGAAGACATTCCCGTTTCCAACAAAAGCCTCAAAGCTTTCCTAATATCCACTTATAAATTCTGCAAGAAGAGTGTTTCAAAACTGCTCTATCAAAAGAAAGGTGTAACTGAGTCAGTTGAGTACACACATCAAAAATAAGTTTCTGAGAATGCTTCTGTCTAGTTTTTATGTGAAGATATTTCCTTTTTCTCCATAGGCCTCAAAGCACACCAGATGTCCACTTGCAGATTCTACAATGAGAGTGTTTCAAAACTGCTCTATCAAAAGAAGGGTTCAACTATGTGAGTTGAAAGCACATATCCCAAAGTAGTTTCTGATAA…	-91.4	-124.39	360.89
2	divergent	95024723	95025722	GAGTTGAAGGCAAACTTCACAAAGAAGTTTCTGAGGAATGCTTCTCTCTAGTTTTTATGTGAAGATATTCCCGTTTCCGACGGAAGCCTCAAAGCTATCCAAATATCCACTTGCAGATTATACAAAAAAGGGTTTCAAACTGCTCTGTCAAAACAAAGATTCAACTCTGTGTGTTGAGTACACACATCACAAAGAAGTTTCTGAGAATGCTTCTATCTAGTTTTAATGTGAACATCTTTCCTTATTCACAATGGGTCCCAAAACGCTGCAAATGTCCACTTGCAGATTCTACAAAAAGCGTTTTTCAAAACTGCTCTATGAAAAGGAATGTTCAACTCTGTGAGTTAAACCAAACATCACAAAGAAGTTTCTGAGAATGATTCTGTCTAGTTTTTATGT…	-116.2	-144.86	277.77
2	divergent	95028007	95029006	GTCTAGTTTTTATGTGAAAATATTTCCTTTTTCACCATAGGCCTCAAGCACTCCAAATGTCTACTTGCAGATACTACAAAAAGATTTTTTCAAACTGCTCTATGAAAAGGAATATTCAACCCTGTTGAATGCAAACATCACAAAGAAGTTTCTGAGAATGCTTTGTCTAGTTTTTATGTGAAGATACCCCCGTTTCCAGCGAAGGCTTCAAAGCTGTCCAAATATCCGCTTGCAAATTCTAAAACAAGAGTGTTTCAAAGCTGCTTTATCAAAGGAAATTTCAACTCTGTGAGTTGAATGCGCACATCACAAAGAAGTTTCTGAGAATGCTTCTGTCTGGTTTTAATGTGAAGATATTCCCGTTTCCAACGAAAGCCTCAAAGCTGTCTTAATATCCAC…	-99.4	-129.64	364.64
3	divergent	91719535	91720534	TACCATAGGCCTCAAAGTGCTCTTAATATACACTTGTAAATTCTACAAAAAGAGTGTTTCAAAAGTGCTCTATGAAAAGGAAGGCTCAAGACTGTGAGTTGAGTGCAGACATCATAAAGAAGTTTCTGAGAATTCTTCTGTCTACTTTTTATGGGAAGATACTCCCATTTCCAAAGAAGGCCTCAAAGGCCTCCAAATATCTACATGCAGACTTCACAAACAGAGGGTTTCGAAACTTCTTTCTGAAAAGGAAAGATCACCTCTGTGAGTTGAATTCACACATCACAAATTAGTTTCTGAGAATGCTTCTGTCTAGTTTTTATGTGAAGATATTTCCTTTTCTACCATAGGCCTCAAAGCGCTCTAAATATACACATGCAAATACTACAAAAGAGTGTT…	-106	-134.89	384.84
3	divergent	91722881	91723880	CAAAGAAGTTTCTGAGAATTCTTCTGTCTAGTTTTATATGAAGAAATCCCTTTTCCAACGAAGGCCTCAAAGAGGTCCTAATATCTACTTGCAGTTTCTACAAAAGGAGTGTTTCAAAACTGTTCTATAATGAGGATTGTTCAGCTCTGTGAGTTGAATGCAAACATCACTAAGTAGTTTCTGAGAATGCTTCTGTGTAGTTTTTCTATGAACATAGATTTTTTTCCACCATTGGCCCCAAAGCACTTTAAATATCCACTTGCAAATTGTACAAAAAGAGTGTTTCAGAACTCCTCTAACAAAGCAAGGTTTAACTCTGTGAGTTGAGTGCAGACATCACAGAGAAGTTTCTGGGAATACTACTGTCTTCTTTTTATGAGAAGATACTCCCGTTTCCAA…	-90.9	-120.12	314.51
3	divergent	91714861	91715860	AGGTTAAACTCTGTGAGTTAAACGCACACATCACAAAGTAGTTTCTGAGAATGATAGTTTCAATTTTTTCTGTGAAGCTATTTCCTTTTCTACCATAGGCCTCTAGGCACTCTAAATAACCACTTGGAAATTCTACAAAAAGAGGTTTTCAAAACTGCTCTATTGAAGGGAAGGTTCAAACCTGTGAGTTAAATGCACACATCACAAAGAGTTTCTGAGAATTCTTCTGTCTAGTTTTATATGAAGAAATCCCATTTTCAACGAAGTCCTCAAAGAGGTCCAAATATCCACTTACAGATTCTACAAAAAGAGTGTTTCAAAACTGCTCTATCAAGAGGAATGTTCAACTCTGTTAGTTGAATGCAAACATCACAAAGTAGTTTCTGAGAATGCTTCCAT…	-92.9	-124.44	374.51
3	divergent	96420318	96421317	ATTGCAAAACAGCTCTACTGAAAGGAATGTTCACATCTGTTAGGTGAATGCACACATCACAAAGAAGTTTCTGAGAATTCTTCTGTCTGGTTTTATATGAAGAAATCCCATTTCCAACGATGGCCTCAAACAGTTCCAAATATCCACTTGCAGATTCTACAAAAACAGTATTTAAAAACTGTTCTATCATGAGTAATGATCAACTCTGTGAGGTGAATGTAAACATCACAAAGTATTTTCTGAGAATGCTTCTGTCTAGTTTTTATGTGAAGATATATCCTTTTCTACAATAGACCACAAAGCGCTCTAAAAATCCACTTGCAAACTCTACAAAGAAACGTTTCAAAGATGCTCTATCAAAAGACGGTTCACCATTGTGAGTTGAATACAGACATCACA…	-84.7	-116.29	368.54
3	divergent	96421489	96422488	CTTAGATATTCTACAGAAAGAGTGTTTCAAAACTGCTCTATTGAAGGGAACGTTGAACTCTGTGGGTTGAATGCAAACATCACAAAGAAGCTTCTGAGAATTCTTCTGTCTAGTTTTTTTATTAAGAAATACCCTTTTCCAAAGAAGGCCTCAAAGAAGTCAAATATCCACTTGCAGATACTACAAGAAGAAGGTGACAAAACTGCTCTATAAAGAGGAAAGTTCAACTCTGTGAGTTGAATGCAAACATCACAAAGTTGTTTCCGAGAATGGTTCTGTCTAGCTTTTATGTGAAGATATATCATTTTCTACCATAGGCCCCAACACACTCTAAATATCCACTAGCAAACTCCACAAAGAAGTGTTTCAACGCTGCTCTATCAAAAGGAAGGTTCACCT…	-97.4	-127.53	323.12
5	divergent	46816872	46817871	ACCTTCCTTTAGACAGAGAAGATTTGAAACACTCTTTTTGTGGAATTTGCAACTGGAGATTTCAAGCGCTTCGAGGCCAATGGTAGAAAAGGAAATATCTTCGTATACAAACAAGACAGAATCATTCTCAGAAAATGCTTTGTGTTGTGTGCGTTCAACACACAGAGTTTAACCTTTCTTTTCATAGAGCAGTTTGGAAACACTCTGTTTGTAAAGTCTGGAAGTGGATATTTGGACCTCTTTGAGGCCTTTATTAGAAACGGGATTTCTTCATATAATGCTGGACAGAAGAATTCTCAGTAACTTCTTTGTGTTGTGGGTATTCACCTCACAGAATTGAAACTTCCTTTAGACAGAGCAAATTTCATACACACTTTTTGTGTAATTTGCAACTGGAGA…	-109.2	-142.15	374.67
5	divergent	50472626	50473625	ACATCGCAAAGAAGTTTCTGAGAATGCTTCTGTCCACTTTTTATGTGAAGATATTTCCTTTTTCACCATACGTCTCAAATCGCTACACATGTCCACTTGCAGATTTCACAAAAAGAGTGTTTCAAAACTGCTCTATCAAAAGAAAGGTTCAATTCTGTGACTTGAGTAAACCCACCAAAGGGAAGTTTCTGAGAATGCTTTTGTCTGCTTTTTATGTGAAGATATTTCCTTTTTCAATGCAGGCATCAAAGGTCTCCAAATGTCCACTTCCAGATACAAGAAAAATAGTGTTTCAAAACTGCTCTATGAAAGGGAATGTTCAATTCTGTGAGTTGAATGCAAACATCACAAAGAAGTTTCTGAGATTTCTTCTGTCTAGTTTTATGTGAAGATATTCCC…	-82.9	-114.23	386.06
5	divergent	50619134	50620133	CCTTACAGAGATCCCAGTATCCATGTGTAGGTTCAACAAGAAGAGTGTTTCAAAACTTCTCTATCAAAAGCAGTGTTCAACTCTGTGAGTTGAATGAACACATCAAAAAGTAGTTTCTCAGAATCCTTCTGTCTACTTTTTATGGGAAGATATTCCCCTTTCCAATGAAAGCTTCAAAGCACTCCAAATATCCACTTGCATATACTACAAAAAGAGTGTTTCAAAACTGCTCTATCAAAAGGAAGGTTCAAATCTGTGAGTTGAATGCACACATCACAAAGTAGTTTCTGAGAATCCTTCTGTCTACTTTTTATGTGAAGGTATTCCCGTTTCCAACGAAGGCTTCAAAGCACTCCAAATATCCACTTGCATATTCTACAAAAAGAGGGTTTCAAATCT…	-104.3	-134.39	327.34
5	divergent	50620617	50621616	ATAAACATATGTGTGCATGTGTCTTTATAGCAGCATGATTTATAGTCCATTGGGTATATACTCAGTAATGGGATGGCTGGGTCAAATGGTATTTCTAGTTCTAGATCCCTGAGGAATCGCCACACTGACTTCCACAATGGTTGAACTAGTTGACAGTCCCACCACCAGTGTAAAAGTGTTCCTATTTCTCCACATCCTCTCCAACACCTGTTGTTTCCTGACTTTTTAATGATTGCCATTCTAACTGGTGTGAGATGGTATCTCATTGTGGTTTTGATTTGCAGTTCTCTGATGGCCAGTGATGATGAGCATTTTTTCATGTGTTTTATGGCTGCATAAATGTCTTCTTTTGAGAAGTGTCTGTTCATGTGCCTCACCCACTTTTTGATGGGGTTGTTT…	-66.72	-105	380.24
5	divergent	50623258	50624257	TCGGGTGTCAATTTTGGATCTTTTCTGCTTTCTCTTGTGGGCATTTAGTGCTGTAAATGTCCCTCTACACACTGCTTTGAATGTGTCCCAGAGATTCTGGTATGTGGTGTCTTTGTTCTCGTTGGTTTCAAAGAGCATCTTTATTTTTGCCTTCATTTCGTTATGTACCCAGTAGTCATTCCGGAGTACGTTTTTCAGTTTCCATGTAGTTGAGCGGTTTTGAGTGAGATTCTTAATCCTGAGCTCTAGTTTGATTGCACTGTGGTCTGAGAGATAGTTTGTTATAATCTCTGACCTTTTCCATTTGCTGAGGAGAGCTTTACTTCCAAGTATGTGGTCAATTTTGGAATAGGTGTGGTGTGGTGCTGAAAAAAATGTATATTCTGTTGATTTGGGGTG…	-64.3	-102.43	297.86
6	divergent	61358131	61359130	TATAAAGTGAATATATTCACAAAGAAACTAGACAGAAGCATTCTCAGAAAACACTTTGTTGTGCTTGCATTCAACTCACAGAGTTGAACATTCCTCTTGATAGAGCAGTTTTGAAACACTCTTTTGGTAGAATCTGCAAGTGGATATTTGGAACACTTTGAGGCCTTCGTTGGAAACGGGATTTCTTCATATAAAACTAGACAGAAGAATACTGAGAAACTTCTTTGTGATGTGTGCATTGAACTCATACAGTTGAACCTTCTTTTCGATAGAGCAGTTTTGAAATACTCTTTTTGTAGAATTTCCAAGTGGATATTTAGAGCCATTTGAGGCCTATGGTAGAAAAGGAAATATCTTCATAGAACAACTGGAAAGAATCTTTCTCAGAAACTACTATGT…	-96.8	-129.56	377.63
6	divergent	61123735	61124734	AACGGAAGTATCTTCATTTTAAAAATAGACGGAAGCTTTCTCAGAAACTCCTTTTGATGTTTGCATTCAACTCACAGAGTGGAACATTTCTCTTGATAGAGCAGTTTTGAAACCCTCTTCTTGTAGAATCTGCAAGTGGATATTTGGACCTCTTTGAAGCCATCGTTGGTAACGGGATTTCTTCATATAAAAAAGACAGAAGAATTCAAAGAAACTACTTTGTGTTTTGTGCGTTCAACTCACAGAGTTTACACTTTCTCTTGAGAGAGCAGCTTTGAAACACTCTTTTTCTGGATTTTGCAGGTGTATATTTAGTGCGCTTTGAGGCCTATGGTAAAAAAGGAAATATCTTCACATAAATACTACATGGAAACATTCTCAGAAACTACTTTGTGATGT…	-95.7	-129.12	395.61
6	divergent	61068206	61069205	AGAGCAGTTTTGAGACTCTCTTTTTGTAGAATTTCCAAATGGATCTTTAGCACCTTTTGAGGCCTATGGTAAAAAAGGCAATTTCTTCATAGAAAAACTAGACAGAATGATTCTCAGAAACTACTTTGTGATGTCTCATTTGAACTAATGGAGTTTAACCTTTCTTTTATAGAGCAGTTTTGAAACACTCTTTTTGTATAATCTGCCAGTGAATATTTGGACTTTTTTGAGGCCATCGTTGGAAACGGGATTTCTTCATATAAAACTTGACAGAAGAATTCTCAGTAACTTCATTCCGATGTGCACATTGAACTGACAGAGTTGAAAATTCCTTTCGACACTTCTCAAAAGAAGACATTTATGCAGCCAAAAAACACATGCAAAAATGCTCATCATCAC…	-121.76	-148.29	306.23
6	divergent	61101850	61102849	TTGTAGAATCTGCAAGAGAATATTTGGACTTTTTTGAGGCCTCCTTTGGACATCGGATTTCTTCATATAAAACTTGACAGTAGAAATCTCAGAAACATATGTGATGTGTGCGTTCAACTCACAGAGTTGAAACTTCCTTTCGATAGAGCAGTTTTGGAATAATCTTTTTGTAGTATTTCCAAGTGGATATTCAGAGTGGGTCGAGGCCTATGGTAGAGAAGGAAATATCTTCGTGGAAAAACTTGACAGAATTATTCTCAGAAACTAATTTTTGATGTGTGCATTCAGCTTACTGAGTTTAACCTTTCTTTTGATAGTGTAGTTTTGAAACACTCTTCTTGTGGCATTTGCAAGTGTATATATAGAGCGCTTTGAGGCCTACGGTTGAAAAGGAAATAT…	-95.4	-128.42	322.42
6	divergent	62543037	62544036	GCAGTTTTGAAATACTCTATTTGAAAAGTCTGCAAGCAGACTTTTGGAGCGCTTTGAAGCCTTCTTTGGAAACGGGAGTATTTTCACATAAAAAGTAGACAGAAGTATTCTCAGAAACTTCTTTGTGATGTCTGCATTCAACTCACAGAGTTGAAACTTCCTTTTGATAGAGCATTTTTGAAACACTCTTTCTGCAGAATTTGCAAGTGGATATTTAGAGTGCTTTGTGGCCTATGGTGGAAAAGGAAATATGTTCATAGAAAAACTACACAGAAGAATTCTCAGAAACTTCTTTGTGATGTGTGCGTTCATCTCACAGAGTTTAACCTTTCTTTTGATAGTGCAATTTTGAAACACTCTTTTTGTGGAATTTGCAAGTGTATATTTAGAACGTTTTGA…	-111.1	-145.57	385.22
7	divergent	58267306	58268305	ACTCTTTTCGTAGAGTCTGCAAGTGTTCATTTGTAGCGCTTTGAGGCCTATGGAGGAAAGGGAAATATCTTCACATAAAAACAAGACAGAAGCATTCTCAGAAACTTTTTTGTGAGGTGTACATTCAACTCACAGAGTTGAAACTTCCTTTTAATAGAGTAGTTTTGAAAGACTCCTTTTGAAGAATCTGCTGGTGGATATTTGGAGATTTTGGAGGCCTTCATTGGAAACGGGAATATCTTCACATAAAAATTAGTCAGAAGCATTCTCAGAAACTGCTATGTGATAAGTGCATTAAATTCGCAAAGCTGAACTTTATTTTGATACAGGAGTTTTGAAACACTCTTTTTATATAAACTGAAAGTGTTTGTTTAGGGCGCTTTGAGGCCTGTGGTGGAA…	-98.5	-135.41	392.36
7	divergent	59830495	59831494	AAACTGCTGTATCAAAGGGAAGGTTTAACTCTGTGAATTGAGTACACACATCGCAAAGTAGTTTCTGAGAATGCTTCTGTCTACTTTTATGTGAAGATATTTCCTTTTTCACCATAGGTCTCAAATGCTCCAAATGTCCACTTGCAGATTCTACAAAAAGAGTGTTTCAAAACTGCTCTATGAAAAGGAATGTTCACCTCTGTGATTTGAATGCAAGCATCTCAAAGAAGTTTCAGAGAATGCTTCTGTCTAGTTTTTATGTGAAGATTTTCACGTTTCCAAAGAAAACCTCAAATCTATCCAAATATCCACTTGCAGATTCTACAAAAAGAGTGTTTCAAAACTGCTGTAATGAGACAAAGGTTCAAATATGTGCATAGAGTACACACATCACTAAGA…	-87	-121.73	328.07
7	divergent	60410699	60411698	CATATAATGCTAGACAGAAGAAATCTCAGTAACTTCTTTGTGTTGTGTCTACTCAACTCCCAGAGTTGAACCTTTCTTTAGACAGAGCAGATTTGAAACACTCTTTTTGCGGAATTTTCAGGTGGAGGTATCAAGCGCTTTGAAGCCAGTGGTAGAAAAGGAAATATCTTCATATAAAAACTAGACAGAATCATTCTCAGAAAATACTTTGTGATGTGTGCGTTCAACTCACAGAGTTTAACCTTTCTCTTCATAGAGCAGTTGGGAAACACTCTGTTTGTAAAGTCTGCAAGTGGATATTTGGACCTCTTTGAGGCCTTCGTTGGAAACGGGAACTCTTCATACAAAACTAGACAGAAGAATTCTGAGAAACTTCTTTGTGATGTGTGCATTCAACTC…	-99.5	-135.44	393.09
7	divergent	63723481	63724480	TTTTGAAACACTGTTTTTGTAGTATATGCAAGTGGATATTTGGACCTGTTTGTGGCCTTCGTTGGAAACGGGATTTCTTCATGTAAAACTAGACAAAAGAATTCTCAGAAACTTCTTTGTGATGTTTGTATTCAAGTCACAGAGTTGAACCTTCCTTTAGACAGAGCAGTTTTGAAACACTCTTCTTGTAGAATTTCCAAGTGGATATTTAAGGCGCTTTGAAGCCTATGGTACAAAAGGAAATATCTTTATATAAAAACTAGACAGAATAATTCTCAGAAACTACTTTCTGATGTGTGCATTCAACTCACAGAGTTTAACCTTTCTTTTGATAGAGCGCTTTTGAAACACTCTGTTTGTAAAGTCTGCAAGTGGATATTTGTAGTGCTTTGAGGCCTT…	-109	-140.28	276.49
7	divergent	63715517	63716516	CCAAGAGCATATTTAGAGTGCTTTGAAGCCTTTGGTAGAAAACGAAATATCTGCATACAAAAACTAGACACAATCAATCTGAGAAACCACTCTGTGATGTGTGCATTCAGCACACAGAGTTTAACCTTTCCTTTGATAGAGCAGTTTGGAAACGCTCTTTTTGTAGAATTTGGAAGTGTGTATTTAGAGGGCTTTGGGGCCTATGGTAGAGAAGAAAATATCTTCACATGAAATCTAGACAGAAGCATTCTCAGAAACTTCTTTGTGGCGTTTGCATTCAAGTCACAGAGTTCAACATTCCTTTTGATAGAGCAGTTTTGAAACACTCTTTTTGTAGAATCTGCAAGTGGATATTTGGACCTCTTTGTGCCCTTCGTTGGAAACGGGATTAGTTCATAC…	-104.4	-141.55	341.68
8	divergent	44241261	44242260	ATGTGTGCATTCAACTCACAGAGTTGAGCCTTCCTTTTGATAGAGCAGTTTTTAAACACTCTTTTTTAGAATTTCCAAGTGGATATTTAGAGCGCTTTGAAGCCTATTGTAGAAAAAGAAATATCTTCAGAGAAAAACTACACAGAAGCCTTCTCAGAAAATACTTTGTGATGTTTGCATTCAACTCACTGTGTTAAACATTCCTTTTTATAGAGCAGTTATGCAACAGTCTGTTTGTAGAATCTGCAAGTGGATATTTGGACCTCTTTGAGGCCTTCGTTGGAAATGGGATTTCTTCATATAAAAACTAGACAGAAGAATTATCAGAAACTTCTTTGTGAAGTGCACATTCAACTCACAGAGATGAAACTTGATTCGATAGAGCAGTTTTGAAACACT…	-94	-124.93	431.03
8	divergent	44240621	44241620	ATAGAGGAGTTTTGAAACACTCTTTGTGTGGAATCTGCAAGTGGATATTTTGTTCCCTTTGAAGCCTAAGTTGGAAAAGGAAATACCTTCACATAAAAACTAGAAAGAAACATTCTCATAAACTTCTTTGTGATGAGTGCATTCAACTCTCGGAGTTGAACCTTCCTTTTGATAGAGCAGTTTTGAAACACTTTGTAAAGTCTGCAAGTGGATATTTGGAGTGCTTTAAGGCCTTCTTTGGAAATGGGAGTACCTTCACATAAAAAGTAGAGAGAAGTATTTTCAGAAACTTCTTTGTGATGTCTGCACTCAAATCACAGATTTGAAACTTCCTTTTGATAGAGCAGTTTTGAAAAACTGCTTTTGTAGATTTTGCAATTGGATAATTGGAGCGCTTTG…	-105.9	-139.93	346.57
8	divergent	44218179	44219178	GAGCAGTTTTGAAACAGTCTTTTTGTAGGCTCTGCTAGTGGATATTTGACCTCTTTGTGACCTTCGTTGGAAACAGGATTTCTTCATTTGAAAATTAGAAAGAAGATTTCTCAGAAACTTCTTTGTGATGTGTGCATTTATTTCACAGAGTTGAATTTTGCTTTCAATAGAGTAGTTTTGAAACACTCTTTTTGTAGAATTTCCAAGTGAATATTTAGAGTGGTTTAAGGCCTAACCTAGAAAAGGAAATATCTTCATATGGAAACTACACAGAATCATTCTCAGAAACTACTTCATGATGTGTGCGTTCAACTCAAAGAGTTTAACCTTTCTTTGGATGGGGCAGTTTTGAAACACTCTTTTTGTAGTATCTGCAAGTGGATATTTTGACCTCTTTGT…	-91.6	-123.63	394.55
8	divergent	46332396	46333395	AGTGCATATTTAGAGATCTTTGGGTCTATGGTAGAAAAGGAAATATCATCCCAAAAAACTAGACAGAAGCATTCTCAGAAACCACTTTGTGATGTTTGCATTCAACTCACCGGGTTGAACAATCATTTGATAGAGCAGTTTTGAAACACCCTTTTTGTGTAATCTGCAAGTGGACATTTGGACCGCTTTGAGGACTTCATTGGAAATGGGTATATCTTCAAATAAAAATCAGACAGAAGGATTCCCAGAAACTGCTTTGTGATGTGTGCATTCAACTTACAGAGTTAAACTTTTCTGTTGATAGAGCAGTTTTGAAACACTCTTTTTGTAGAATCTCCAAGTGGATATGTGCCTCCCTTTGAGGCTTATGTTGGAAAAGGAAATATCTTCATATAAAAA…	-96.7	-131.8	383.19
8	divergent	46330117	46331116	GTGTGACTTCAACTCACAGAGTTGAACCTTCCTTTTGATAGAGCATTTTTGAAACACACTTTTTGTAGAATCTGCAAGTGGATTTTTGGAGGGCTTTGAGGCCTACTTTTGAAACGGGTATATTTTCACAGAGAAAGTAGACAGAAGTATTCTCAGAAACTTCTTTGTGATGTCTGCATTCAACTCACTGAGCTGAACCTGCCTTTGGATAGAGCAGTTTTGTACACTCATTTTGTAGAATTTCCAAGTGGATATTTAGAGTGCTGCATGTCCTATGGTAGAATAGGAAGTATTTTCATAAAAAAGTAGACAGAAGCATTCTAAGAAACTACTTTGTGATGTTTCCATTCAACTAACAGAGTTGAACATTCCTTTTGATAGAGAAGTTTTGAAACACTC…	-100.6	-134.71	347
9	divergent	42439031	42440030	TGTTTCCAAGAAATCTTCTGTCTAGTTTTTATGAGAAGATACTCCCGATTCAAGTGAAAGCCTCAAAGTTGTCGAAATATCCACTTGCAAATTCCACAAAAGCAGTGTTTCAAATGAAAATAAAAGTTTCAACTCTGTGAGTTGAATGCAAACATCGCAAAGAAGTTTCTGAGAATGCTTCTGTCTAGTTTTTTGTGAAGTTATTCCCGTTTCCAATGAAGGCCACACAGCACTCCAAATGTCCACTTGCAGATTCCACAAAAAGAGTGTTTCAAAACTGCTCTGTGAAAAGAAAGGTTCAACTCTGTGAGTTGAGTGCACACATCACAAACAAGTTTTTGAGAATGCTTCTGTCTAGTTTTTATGTGAAGATATTCCCGTTTCCAATGAAAGCCTCAA…	-100.7	-129.45	345.33
9	divergent	42442902	42443901	GTGGTTCAACTCTGGGAGTTGAATACACTCATCACAAAGAAGTTTCTGAGAATGCTTCTCTCTAGTTTTTATGTGAAGATATTTCCTTTTTCACCATAGGCCTCAAAGAGCTCCAAATATCCAGTTGCAGATTCTACAAACGGTGTGTTTCAAAACTGCTCTATGAAAAGGCATGTTCAACTCTGTGAGTTGAATGGAAACATCACAAAGAAATTTCTGAGAATGCTTCTGTCTAGTTTTTATGTGAAGCTACTCGCGTTTCCAGCGAAGGCTTCAAAGCTGTCCAAATATCCACTTGTAAATTCTGCAAAAAGAGTGTTTCAAAGCTGCTCTAACAAAGTAAAGATTCAACTCTTTGAGTTGAATGCGCAAATCACAAAGAAGTTTCTGTGAATGCTT…	-105	-135.9	386.82
9	divergent	44951044	44952043	TCAACTAACGGATATGAAACTTTCTTTTTATGGAGCACTTTTGAAACACTGTTTTTGTAGTATCTGCAAGGGGATACTTGGATGGCTTTGACGATTTCATTGGAAACGAGAATATCTTCCCATAAAAACAAGACAGAAGCATTCCCAGAAACTTGTGATGTGTGTCCTCAACTAACAGACTTGAACCATTCTTTTGATACATCTGTTTTGAAACAGTCTTTTTGTGGAATCTGCAAGTGGATATTTGGATAGCTTTGAGGATTTCGTTGGAAACGTGATTACATATAAAATATAGACAGCAGCATTTTCAGAAACTTCTTTGTGATGTTTCCATTCAAGTCACAGATTTGAACATTCCCTTTCATAGAGCAGGTTTGAGACACACTTTTTGTAGTATCT…	-85.2	-119.78	361.94
9	divergent	47583956	47584955	GAATTTGCCAGTGGATATTTCGATAGCTTTGAGGATTTCGTTGGAAACGGGAATGTCTTCGTATAAAATATAGACAGAAGCATTCTCAGAAACTTCTTCATGATGTTTGCATTCAAGTCACATATTTGAACATTCCCATTCATAGAGCAGGTTTGAAAAACTCTTTTTGTATTATCTGGAACCGGACATTTGGAGTGCTTTGAGGTCTATGGTGAAAAGGGAAATATCTTCCCATAAAAACTAGACAGAAGCATTCTCAAAAACTTGTTTGTGATGTGTGGACTCAACTAACAGATTTGAAGCTTTCTTTTGATAGAGCAGTTTTGAAACACTCTTTTTGAAGAACCTGCAAGTAGATATTTCGATATCTTTGAGGATTTCTTTGGAAAAGGGAATATC…	-89.3	-128.15	406.4
9	divergent	77301753	77302752	TTCCCATGTCCAAGGAAAGCCTTAAAGGTGTCCTAAGAGCCACTTGTAAATTCTACAAGAAGAGTGTTTCCAAGCTGCTCTATCAAAAGAAGGGTTTAACTCCGGGAGTTGAGTACACACATTATAAAGATGTTTCTGAGAATGCTTCTGTCTAGTTTCTATGTGAAGATATTCCCGTTTCGAACGAAGGCCTCAAAGTGCTCCAAATGACAACTTACAGATTCTGCAAAAAGAGTGTTTAAAAAATGCTCTATGAAAAGGAATGTTCAACCCTGTGAGTTGTGTGCACACATCACAAATAAGTTTTTGAGAATGCTTTTGACTAGTTTTTATGTGAAAATATTCTCGTTTCCAACGAAAGCCTCAAAGTTGTCCAAATATTCCCTTGCAGATCCTATA…	-92.4	-124.57	356.37
10	divergent	39629675	39630674	CTCACAGAGTTGAACTTTCCTTTATTCAGAGCAGTTTTGAAACACTCTTTTTGTGGAATTTGCAAGTGGAGATTTCAAGCGATTTCAGGCCAATCTTAGAAATGGAAATATCTTCGTATTAAAACTACACTACCTCTTTTGCTGAAACTAGTTTGTGATGTGTGCGTTCAACTCACAGAGTTTAATCTTTCTTTTCATAGAGCAGTTTGGAAACACTCTGTTTGTAATGTCTGCAAGTGGATATTTGGACCTCTTTGAGGCCTTTGTTGGAAACGGGATTTCTTCATATAATGCTAGACAGAAGAATTCTCGGTAACTTCTTTGTGTTGTGTGTATTCAACTGACAGAGTTGAACTTTCCTTTAGACAGAGCCGTTTTGGAAAACTCCTTCTGTCGAAT…	-95.4	-130.44	396.91
10	divergent	39622822	39623821	GCAGATTTGAAACACTCTTTTTTTACGGTTTCCTAGTGGATATTTAGAGCGCTTTGAATCTTATGGTAGAAAAGGAAATATCTTCTTATAAAACTAGGCAGAATCATTCTCAGAAACTACTTTGTGACGTAGTTGGGCCACTTTGGGGCCTACGGTAGAGAAGGAAATATCCTGGTAGAAAAACTACACAGAATCATTCGCAGAAACCACATTGTGATGTTTGCAATCAACTCACAGAGTTGAACATTCCTTTTGATAGAGCAGATTTTTAACACTCTTTTTGTAGTATTTACAGGTGGATATTTGGACCTCTCTGAGGCCTTCGTTGGAACAGGGAATTTCTTGATAAATAAACTAGACAGAATTCTCAGAAACTTCTTTTGATGTGTGCATTCAACT…	-95	-127.17	354.26
10	divergent	41929688	41930687	TATAAAAACTAGACAGAATCATTCTAAAGAACTACTTTGTGATGTGTGCATTCAACTCACAGAGTTTAACCTTTCTTTTCATAGAGCAGTTTGGAAACACTCTGTTTGTAAAGTCTGCAAGTGCATATTTGGACTTCTTTGAGGCCTTCGTTGGAAACGGGATTTCTTCATATAATGCTAGACAGAAGAATTCTCAGTAACTACTTTGTGTTGTGTGTATTCAACTCACAGAGTTGAACCTTCCTTTAGACAGAGCAGTTTTGAAAAACTCGTTGTTGTGGAATTTGCAAGTGGAGATTTCTAGCGATTTGTGGCCAGTCTTTGAAATGGAAATATCTTCTTGTAAAAACTGGACAGAATCATTCTCAGAAACTACTTTGCTATGTGTGTATTCAACTC…	-88.8	-124.04	388.76
10	divergent	42060449	42061448	CTCTATGAAAAGGATGGTTAAACTCTGCGAGTTGAATGTACACATCACAAAGAAGTTTCTGAGAATGATTCTGTCTAGTTTTTATACGAAGAAATTTCCTTTTCTACCATCGGCCTGAAAGCTCTTGAAATCTCCACTTGCAAATTCCACAAAAAGAGTGTTTCAAATCTGCTCTGTCTAAACGAAGGTTCAACTCTGTGAGTTGAATACAGCCAACCCAAAGAAGTTACTAAGAATTCTTCTGTCTAGCATTATATGAAGAAATCCCATTTCCAACGAAGGCCTCAAAGAGGTCCAAATATCCACTTGCAGACTTAACAAACAGAGTGTTTCCAAACTGCTCTATGAACAGAAATGTTAAACTCTGTGAGTTGAACACACACATCACAAAGTAGTTTC…	-82.7	-117.82	323.79
10	divergent	42056202	42057201	GTGTGTTTCAAATCTGCTCTGCCAAAGGAAGTTTCAACTCTGGGAGATGAATCTCCACCTCAAAAGAAGTTTCTCAGAAATCTTCTGTCTACGTTTATAAGAAGAAATCCCATTTCCAATGAAGGCCTCAAAGAGGTCCAAATATCCACTTGCTTACTTTACAAACAGAGTGTTTCTAAACACCTCTTTCAAAATAAAGGTTAAACTATGTGAGTTGAATGCACACATCACAAAATAGATTCTGAGAATGATTCTTTGTAGTTTTTACATGAAGATATTCCTTTCCTCATATAAGCCTAAAAGTTCTCAGAATGTTAACTTGGAAATTCTACAAAAAGAGTGTTTCAAAACTCCTCTATCGAAAGTAAGGTTCAACACTGTGAGTTGAATACACACATC…	-97.6	-129.17	354.25
11	divergent	54445989	54446988	GAATGTTTCCTGTGATGACTGCATTCAACTCACAGAGTTGAACAATCCTGTTGATGGAGCAGTTTTGAAACTCTCTTTCTTTGGAATCTGCAAGAGGATTTGTGGACCTCTTTGAAGAATTCGTTGGAAACGGGTTCATCTTCACAGAAAAACTAAACAGAAGCATTCTCAGAAACTACTTTATGATGTTTGTGTTCAACTTGCAGAGTTGAACTTTCCTCTTGACAGAGCAGCTATGAAACATTGCTTTTCTTGAATCTGCATGTGGACATTTGGAGGGCTTTGAGGCCTGTGGCGGAAACGTAAATATCTGCATATAAAAATTAGATAGAAGCATTCTGAGAATCTACTTTATGGTGATTGCATTCGACTCACAGAGTTGAACCTTCCAATGGATAG…	-132.3	-161.42	328.6
11	divergent	54448074	54449073	ACATTCCTATATATAGAGCAGGTTGTAAACAATCTTTTTGTAGAATCTGCGATTGGAGATTTGGACTGCTTTGAGGCCTACTGTAGTAAAGGAAATAACTTCATCTAAAAACCAAACGGAAGAATTCACAGACAATTCTTAGTGATCATTGGATTGAACTAAGAGAGCTGAACATTCCGTTAGATGGCGCAGTTTCCAAACACACTTTCTGTAGAATCTGCAAGTGGATATTTGGACCTCTCTGAGGATTTCGTTGGAAACGGGATAAACTTCCCAGAACTACACGGAAGAATTCTCAGAAACTTCTTTGTGATGTTTGCATTCAACTCACAGAGTTGAACGTTGCTTTCATCTTCAGCTTTCAAACACTCTTTTTGTAGAATCTGCAAGTGGATATTT…	-115.7	-146.05	398.84
11	divergent	54479500	54480499	CATTTGGAGCGCTGTGAGGCCTGTGGTGGAAAAGGAAATATCTTCATATAAAAACTAGACAGAAGCGTTCACAGAAACTACTCTGTGATGATTGCATTCGACTCACAGAGTTGAACATTCCTATTGATAGAGCAGTTTTGAAACTCTCTTTTTGTAGAATCTACAACTGGATATTTGGACCTCTTTGAAGATTTCATAGGAAACGGTTGTATCTTCACTTAAGTACTAAACAAAAGCATTCTCAGAAACAACTTTGTGATGTTTGTGTTCAGCTCACAGAGTTTAACATTGCTTTCCATAGAGCATTTTTGAAACTTTCTTTTGTAGTATCTGCTAGGGGACATTTGGAGAGCTTTGAGGCCTGTGGTGGAAAAGGAAAAATCTTGACATAAGAATTAG…	-103.3	-133.69	395.21
11	divergent	54487378	54488377	TTCTTTGTGATGTTTGCATTCACCTCACAGAGTTGAACTTTCACTTTGATAGAGCAGCTTTTAAACACTCTTTTTCTAGAATCTGCAAGTGGACATTTGCAGGGCTTTGGGGACTCTGTTGGAAAAGGAAATATCTTCTCATGAAAACTACCTAGAAGCGTTCTCAGAAACTACTCTGTGATGATTGCATTCAACTCACAGAGTTGAACATTCCTTTTGAAAGAGCAGTTTGGAAACACTCTTTCTGTAGAATCTGCAAGTGGAGATTTGTACGACTTTGAGGCCTATGGTAGTAATGGAAAGAACTTCATATAAAAACTAGACAGTAGCACTCTCAGAAAATTCTTTGTGACGATTGAGTTTAACTCAGAGAGCTGAACATTCGTTTTGATGGAGCAG…	-102.5	-132.72	376.39
11	divergent	54485094	54486093	GAGGGCTTTGAGGCCAGTGGTGGAAAAGGAAATATCTTCACATAAAAACTAGATAGAAGCATTCTCAGAAACTACTTTGTGATGACTGCATTCACCTCACAGAGTTGAACATTCCTATTGATAGAGGACTTTAGAAACACTCTTTTTGTAGAATCTGAAAGTGGAGATTTGGACCGCCTTGAAGCCTATGGTAGTAAAGGAAATAACTTCATATAAAAACTAGACAGAAGCATTCTCAGAAAATTCTTTGTGATGATTGAGTTTAACTCACAGAGCTGAACATTCCTTTTGATGGAGCAGTTTCAAAGCACACTTTTTTTAAAACGTGCAAGTGGATATTTGGACCTCTCTGAGGATTTCATGGGAAACTGGATAAACTTCACATAACTAAACGGAAGC…	-103.6	-135.13	424.19
12	divergent	34582043	34583042	GCGTTCAACTCACAGACTTTAAAGTTTCTTTTAATAGAGCAGTTTTGAAGCACTATTGTTGTAAAATTTGCAAGCGTCTATTTAGAGGGCTTTAGGGCATATTTTTTAAAAAAGGAAATATCTTCACCCAAAACTAGACAGTAGCATTCTCAGAAAGTACATTGTGATGTTTGCATTCAACTCACAGAGTTCAAAATTCCTTTTGATAGGGCAGTTTTGAAACAAGATTTTTGTAGAACCTTCAAGTAGATATTTGGACCTCCTTGAGGCCTACGTTGGAAACGGGATTTCTTCATAGAAAACTAGACAGAAGAATTCTCAGAAGCTTCTTTGTGATGTGTGTATTCAACTCACAGAGATGAACATTCCTTTCGATAGAGGAGTTTTGAAATCCTCTTT…	-103.1	-134.95	388.19
12	divergent	37311914	37312913	ATTCGACAAAAAGACTGTTTCAAATCTGCTCCATCAAAGGAAGGGTTCAACTCTGTGAGTTGAATGCACACATCACAAAGCAGTTTCTGAGAATGCTTCTGTCTAGTTTTCATGTGAAGGTATTTCCTTTTCCACCATAGGCCTCAAATCGCTCCAAATATCCACTTGCAGGAAACATCAAAATAGAGTTTCAAAATTGCTTTCTGAAGAGGAAGGTTGAACTCTGTGAGTTGAACGCACACATCACAAAGCAGCTTTGGAGAATGCTTCTGTCTAGTTTGTATGTGTAGATATCTCTTTTACAACGAATTCCTCAAAGAGCTCCAAATATCCACAAGCAGATTCTACAAAAGCAGTGGTTCAAAACTTCTCTATCAAAAGAACGGTTCAACTCTGCGA…	-101.3	-132.1	323.24
12	divergent	37249139	37250138	AAGTGTTCACTTGGAGCGATTTGAAGCCTATGGTGGAGAACGAAATATCTTCACGTAAAAACTAGGCAGAAGTATTCTCAGAAAGTACTTTGTGATGTGTGCATTCAACTCACAGACTTGAACCTTTCTTTTGATAGAGCAGTTTTGAAACTCTCCCTTTATGGGATCTGCAAGTGTTCACTTTGAGAGCTTTGAGGCCTATGGTTTAAAAGGAAATACCTTCACATACAAACTAGACAACATCATTCTCAGAAACTTCTTTGTGATGTGTGATTTCAACTCACAGAATCGAACTTTTCTTTTGATAGAGCAGTTTTGAAACACTCCTTTTATAGGATCTGCAAGTGTTTACTTTGAGCGCTTTGAGGCCTATGGTGGAAAAGGAAATATCTTCACATA…	-91.8	-124.39	401.3
12	divergent	37360768	37361767	GACAGAAGCATTCTCAGAAACTGCTTTGTGATGTGTGCATTCAACTCACAGAGTTGAACCTTGCTATTTGAGACAGCAGTTTTTAAACAGTGTTTTTGTAGTATCTACAAGTGGATATTTGGAGAGATTTGAGGCCTATGATGGAAAATGAACTATCTTCACTTAAAAACTAGACAGAAGCATTCTCAGAAACTGCTTTGTGATGTGTGCATTCAACTCACAGAGTTGAACCTTGCTATTTGAGACAGCAGTTTTTAAACAGTGTTTTTGTAGTATCTGCAAGTGGATATTTGGAGAGATTTGAGGCCTATGTTGGAAAAGGAAATATCTTCATAAAAAAACTGGACATAAGCATTCTCAGAAACTCATTTGTGATGTGTGCATTCACCTCACAGAGTT…	-110.1	-140.31	406.09
12	divergent	37239345	37240344	TCAGAAACTTCTTTGTGATGTGTGCATTCAACTCAGAGAGTTGAACATTTCTTTGGACAGAGCAGTTTTGAAACACTCTTTTGGTAGAAACTGCAAGTGTTCATTTGGAGTGCTTTGAGGCCTAAGGTGGAAAAGGAACTATCTTCACATAAAAACCAGACAGAAGCATTCTCAGAAACTTCTTTGAGATGTGTGCATTCAACTAACTGATTGGAACATTTCTTTTGATAGAGCAGTTTTGAAACACTCCTTTTGCACAATCTGCTAGTGGATATTTGGAGATATTTTAGGTCTTCTTTGGAAACGGGAATATCTTCACATAAAAACTAAACAGTAACATTCTCAGAAACATCTTTGTGATGTGTGCATTGAACTCATAATATTGAACCTTTGTTTTGA…	-104.8	-138.69	393.96
13	divergent	17514501	17515500	TTCCCGTTTCCAGCGAAAGCCCCAAAACTATCCAAATATCCACTTGCACATTCTACAAAAAGAGTGTTTCAAATCTGCTCTATCAAAATAAAGGTTCAACTCTGTGAGTTGACTACACACATCACAAAGAAGTTTCTAAGAATGCTTCTGTCTGGTTTTTATGGGAAGATATTTCCTTTTTCAACATAGGCCTTGCAGCATCTACAAAAAGAGTTTTTCAAAACTCCTCTAAGAAAAGGAATGTTCAACTCCGTGAGTTTAATGCAAAGATCACAAAGAAGTTTCTGAGAATGCTTCTGTCTAGTTTTAACCTGAAGACAGTTCCGTTTCCAGTGAAGGCTTGAAAGCTGTCCAAATATCCACATGCAAATTCTCAAAACGAGTGTTTAAAAGCTGCTC…	-95.1	-123.15	381.42
13	divergent	17515233	17516232	TCTATGAAAAGGAATGTTCAACTCTGTGAGCTGAATGCAACCATCACAAAGAATTTTCTGAGAATGATTCTAATTATTATGTGAAGATATTCCCGTTTCGAACGAAGGCCTCAAAGCGCTCCAGATGTCCACTTGCAGATTCTACAAAAAGAGTGTTTCAAAACTGCCCTATGGAAAGGAGGATTCAACTCTATGAGTTGAATGCACACATCACAAATGGTTTTTGCGAATGCTTCTGTCTGCTTTTTATGTGAAGATATTTCCTTTTTCACCATAGGCCTCAAAGAAATCCAAATATCCACTTGCAGATACTACAGAAAGATTGTTTCAAAACTTCTCTATCAAAAGGAATGTTCAACTCTGTGAGTTGAATGCAAACATCACAAAGCAGTTTCTGAG…	-109.2	-133.2	258.93
13	divergent	17512993	17513992	TTAATATCCACTTGTAAATTCTACAAGAAGAGTGTTTCAAAACTGCTGTATCAAAAGAAAGGTGTAACTCTGTGAGTTGAGTACACACTTCACAAAGTAGTTTCTGAGAATGCTTCTGTCTACTTTTTATGTGAAGATATTTCCTTTTTCACCATAGGTCTCAAATCTCTCCAAATATCCACTTGCATATTCCTCAAAAAGAGTGTTTCAAAACTGCTCTATGAAAAGGAACGTTCAACTCTGTGAAATGAATGCAAGCATCACAAATAAGTCTCTGAGAATGCTTCTCTCTAGTTTTTATATGATGATATTCCCGTTTCCAACGAAATCCTCAAAGCTATCCAAATATCCACTTGCACACTTGACAAAAAGAGTGTTTCAAAATTGCAGTATCAAAAG…	-87.9	-122.3	322.52
13	divergent	17514725	17515724	TCCTCTAAGAAAAGGAATGTTCAACTCCGTGAGTTTAATGCAAAGATCACAAAGAAGTTTCTGAGAATGCTTCTGTCTAGTTTTAACCTGAAGACAGTTCCGTTTCCAGTGAAGGCTTGAAAGCTGTCCAAATATCCACATGCAAATTCTCAAAACGAGTGTTTAAAAGCTGCTCTATCACTAGAAAGTTTCACCTCTGTGAGCTGAATGCACACAGAAGTTTCTGAGAATGCTTCTGTCTGGTTTTTATGTGAAGATATTCCCGTTTCCAACCAAAGCCTCAAAGCTGTCCAAATATCCATTTGCAGATCCTACAGGGAGAGTGTTTCAAAACTGCTCTATAAAAAGAAAGGTTCTACTCTGTGAGTGGAGTACACACATCACAAAGAAGTTTCTGAG…	-101	-126.54	349.25
13	divergent	17513290	17514289	TTATATGATGATATTCCCGTTTCCAACGAAATCCTCAAAGCTATCCAAATATCCACTTGCACACTTGACAAAAAGAGTGTTTCAAAATTGCAGTATCAAAAGAAAAGTTCAAATCTGTGAATTGAGTACACACATCAGACAGAAGTATCTGAGAATTCTTCTGTCTAGTTTTTATTGGAAGATATTTCCTTTTTCATCATATGCATCAAAGAGCTCCATGTTTCCACTTACAGATCCTTCAAAAAGAGTGTTTCAAAACGGCTCTATGAAAAGGAATGTTCAACTCTGTGAGTTAAATAAAAGCATCAAAAAAAAGTTTCTGAGAATGCTTCTGTCTAGTTTTTATGTGAAGATATTTCCATTTTCTCTATAGGCCTCAAAGCTGTCCAAATGTCCACT…	-83	-118.89	351.9
14	divergent	10077217	10078216	AGCTTAAGGAGATTTTGGGCTGAGACAATGGGGTTTTCTAGATATACAACCATGTCATCTGCAAACAGGGACAATTTGACTTCCTCTTTTCCTAATTGAATACCATTTATTTCCTTCTCCTGCCTAATTGCCCTGGCCAGAACTTCCAACACTTTGTTGAATAGGAGTGGTGAGAGAGGGCATCCCTGTCTTGTGCCAGTTTTCAAAGGGAATGCTTCCAGTTTTTGCCCATTCAGTATTATATTGGCTGTGGGTTTGTCATAGATAGCTCTTATTATTTTGAAATGCATCCCATCAATACCTAATTTATTGAGAGTTTTTAGCATGAAGGATTGTTGAATTTTGTCAAAGGCTTTTTCTGCATCTATTGAGATAATCATGTGGTTTTTGTTTTGGTTC…	-78.6	-115.99	336.28
14	divergent	10074481	10075480	GGAAGATAATTCCGTTTTCACCATAGGCCTCAAAGCACTCCAAATGTCCACTTGCAGATACTACAAAAAGAGTGTCTCAAACCCGCTCTATGAAAGGGAATGTTCAAATCCGTGACTTGAATACAAACATCACAAAGGAGTTTCTGAGAATGATTCTGTGTACTTTTTACATGAAAATATTCCCGTTTCCAACGAAATCCTCAAAGCTATCCAAATATCCTCTTGCAGATTCTACAAAAAGAGTGTTTCAAAACTCTGCTATCAAAAGAAAGTTTAAACTCTGTTAGTTGAGTACACACATTACAAACAAGTTTCTGAAAATGTTTCTTTCTAGTTTTTATGGGAAGATATTTCCTTTTTTACTATAGGCCTCAAAGCGCTCCAAATGTCCACTTCCAG…	-77.5	-110.02	395.3
14	divergent	12738846	12739845	AGAAAGGTTCAACTCTGTGAGCTGAGTACACACATCACAAGGAAGTTTCTGAGAGTGATTCTGTCTAGTTTTTATGTGAAGATATTTCCTTTTCCACCATAGGCCTCAAAGTGCTCCAAATGTCCACTTGCAGATTCTACAAAAAGAGTGTTTCAAAACTGCTCTCTGAAAAGTAACATTCAACTCTGTGAGTTGAATGCAAATATCAAAAAGATGTTTCCTAGAGTGCTTCTATCTAGTTTTTCTGTGAAGATATTCCCGTTTCCAAAGATAGCTTCAAAGCTGTCCTAATATCTGCTTGTAAATTCTACAAGAATAGATTTTGAAAACTGCTCTATCAAAAGAAAGGTTTAACTCTCTGAGTTGAGTACACACATCACAAAAAAGTTTCTGAGAATG…	-95.2	-127.1	363.54
14	divergent	12728542	12729541	AAGCTTCAAAGCTGTCCAAATATCCACTTGTAAATGCTTCAAAAATAGTGATTCAAAACTATTCTAGCAAAGGAAAGATTCATCTCTGTGAGTTGAGTACACGCATCACAAAGAAGTTTCTGAAAATGCTTTTGTCTAGTTTTTATGTGAAGATATTTCCTTTTTCACCATAGGCCACCAAGCACTCCATATCTCCACTTGCAGATTCTACAAAAAGAGTGTTTCAAAACTGCTCTATGAAAAGGAATGTTCATCTCTGTGAGATGATTGAAAGCATCACAAAGAATTTTCTGAGAATGCTTCTGTCTGGTTTTTATGTGAAGATATTCCCGTGTCCAAGGAAAGCCTTAAAGGTGTCCTTATATCCACTTGTAAATTCTACAAGAAGAGTGTTTCCAA…	-95.4	-123.88	320.82
14	divergent	12731775	12732774	CCCGTTTCTAATGAAAGCCTCAAAGCTGACTTAATATCCACTTGTAAATTCTACAAAAAGTGTGTTTCAGAACAGCTCTATCAAAAGAAAGCTTTTACTCTGTGAGTTGAGTACACACATAACAAAGTAGTTTCTGAGAATGCCTCTGGCTACTTTTTACTTGTAGATATTTCTTTTTTCACCATAGGCCTCAAATCGTTACAAACGTCCACTTGCAGATTCTACAAAAAGAGTGTTTCAAAACTGCTCTATGAAAAGGAAGGGTCAACTCTGTGAGTTGGATGCAAACATCACAAAGAAGTTTCTGAGAATGCTTCTGCCTAGTTTTTATGTGAAAATATTCCCGTTTCCAATGAGAGCCTCAAATCTCTCCAAATATCGACTTGCAGATCGTACAAA…	-96.1	-127.95	360.49
15	divergent	16671005	16672004	AATAAAAGGATGGAGGAAGATCTACCAAGCCAATGGAAAACAAAAAAAGGCAGGGGTTGCAATCCTAGTCTCTGATAAAACAGACTTTAAACCAACAAAGATCAAAAGAGACAAAGAAGGCCATTACATAATGGTAAAGGGATCAATTCAACAAGAGGAGCTAACTATCCTAAATATTTATGCACCCAATACAGGAGCACCCAGATTCATAAAGCAAGTCCTGAGTGACCTACAAAGAGACTTAGACTCCCACACATTAATAATGGGAGACTTTAACATCCCACTGTCAACATTAGACAGATCAACGAGACAGAAAGTCAACAAGGATACCCAGGAATTGAACTCAGCTCTGCACCAAGCAGACCTAATAGACATCTACAGAACTCTCCACCCCAAATC…	-67.09	-90.86	244.58
15	divergent	16670838	16671837	ATAATGACAGGATCAAATTCACACATAACAATATTAACTTTAAATATAAATGGACTAAATTCTGCAATTAAAAGACACAGACTGGCAAGTTGGATAAAGAGTCAAGACCCATCAGTGTGCTGTATTCAGGAAACCCATCTCACGTGCAGAGACACACATAGGCTCAAAATAAAAGGATGGAGGAAGATCTACCAAGCCAATGGAAAACAAAAAAAGGCAGGGGTTGCAATCCTAGTCTCTGATAAAACAGACTTTAAACCAACAAAGATCAAAAGAGACAAAGAAGGCCATTACATAATGGTAAAGGGATCAATTCAACAAGAGGAGCTAACTATCCTAAATATTTATGCACCCAATACAGGAGCACCCAGATTCATAAAGCAAGTCCTGAGTGACCTA…	-64.79	-89.1	273.99
15	divergent	16676822	16677821	AAGAGTTTCTGAGAATTCTTCTGTGTAGATTTTATAGGAAGATATTCCCATTTCCAACGAAATCCTCAAAGCTATCCAAATATCCACTTGCAAATTTTACAAAAACAGTGTTTCAAAACTGATCTATCAATAGAAACGTTCAAAAGTGTTAGTTCCATTCATACATAACAAACAACATTCTGAGAATGCTTCTGTCTCGTTTTGAAGGGAAGATATTTCCTTCTTCACCATAGGCGACAAAGCGCTCAAAATGTCCCCTTCCAGATACTACAAAAAGAGTGTTTCAAACCTGCTCTACGAAAGGGAATGTTCAACTTTGTGACTTGACTGCAGACATTACTAAGCATTTTCTGAGAATGCTTCTGTCTAGATTTTACATGAAGATACTCCCGTTTCCAA…	-87.8	-115.13	356.66
15	divergent	16669551	16670550	TCCCTGACCCCTGACCCCCGAGCAGCCTAACTGGGAGGCACCCCCCAGCAGGGGCACACTGACACCTCACACGGCAGGGTATTCCAACAGACCTGCAGCTGAGGGTCCTGTCTGTTAGAAGGAAAACTAACAACCAGAAAGGACATCTACACCAAAAACCCATCTGTACATCACCATCATCAAAGACCAAAAGTAGATAAAACCACAAAGATGGGGAAAAAACAGAACAGAAAAACTGGAAACTCTAAAACGCAGAGCGCCTCTCCTCCTCCAAAGGAACGCAGTTCCTCACCAGCAACAGAACAAAGCTGGATGGAGAATGATTTTGACGAGCTGAGAGAAGAAGGCTTCAGACGATCAAATTACTCTGAGCTACGGGAGGACATTCAAACCAAAGGC…	-87.8	-114.36	264.05
15	divergent	16673140	16674139	AATACCTAGGAATCCAACTTACAAGGGATGTGAAGGACCTCTTCAAGGAGAACTACAAACCACTGCTCAAGGAAATAAAAGAGGACACAAACAAATGGAAGAACATTCCATGCTCATGGGTAGGAAGAATCAATATCGTGAAAATGGCCATACTGCCCAAGGTAATTTACAGATTCAATGCCATCCCCATCAAGCTACCAATGACTTTCTTCACAGAATTGGAAAAAACTACTTTAAAGTTCATATGGAACCAAAAAAGAGCCCGCATCGCCAAGTCAATCCTAAGCCAAAAGAACAAAGCTGGAGGCATCATACTACCTGACTTCAAACTATACTACAAGGCTACAGTTACCAAAACAGCATGGTACTGGTACCAAAACAGAGATATAGATCAATGGA…	-64.5	-91.72	268.84
16	divergent	35820288	35821287	CTTAAACATGCCCTTTCATAGAGCAGTTCTGAAACACTCTTTTTGTAGTATCTGGAAGGGGACACTTGGTGCGCTTTTGGGCCTATGGTGAAAAAGGAAATATCTTCACGTAAAAACTAGACAGAAGCATTCTCAGAAACTTCTTTGTGATGTGTGTACTCAACTCACGGAGTTGAACTTTTCTTTTGATAGAGCCGTAGTGAAACACTCTTTTTGTAGTATCTGCAAGTGGATATTTTGTTAGCTTTGAGGCTTTCGTTGGAAACGGGAATATCTTCTCATAAAAACTAAACAGAAGCATTCTCAGAAACTTCTTTGTGATGCTTGCATTGAACTCACAGAGTTGAACATTCCTTTTCATAGAGCACTTTTGAAACACTCTTTTTGTAGAATCTGCAA…	-90.14	-125.58	380.89
16	divergent	35818347	35819346	TGTAAAAACTAGACAGAAGCATTCTCAGAAACTTCTTTGTGATGTGTGTACTCAACTCACGGAGTTGAACCTTTCTTTTGATACAGCAGTATTGCAACCCTGCTTTTGTAGTATCTGCAAGTGGATATTTTGTTAGCTTTGAGGCTTTCGTAGGACACGGGAATATCTTCTCATAAAAACTAAACAGAAGCATTCTCAGAAACTTCTTTGTGATGCTTGCGTTCAACACACAGAGTTGACCATTCCTTTTCATAGAACAGTTTTAAAACACTCTTTTTGAAGTATCTGTAAGTGGAAGTTTGGAGCGCTTTGAGGCCTATGTTGAAAAAGGAAATATTTTCCCATAAAAACTAGACAGAAAAATTCTCACAAACTTCTTTGTGATGTGGGTTCTCAACT…	-99.2	-132.84	378.42
16	divergent	37860619	37861618	CCTTTCTTTTGATAGAGCAGCTTTCAAACACACTTTTTGTAAAATCTACAAGAGGATATTTGGATAGATTTGAGGAATTCGTTGGAAATGGGATTATCTTCATATAAATGTAGATGGAAGCCTTCTCAGAAAAGTCATTGTGATGTTTGCGTTCAACTCCGAGAGTTGAACATTCCCTTTCATAGACCAGGTTTTAAACACTCTTTTTGTAGTATCTGGAAGTGGACATTTGGAGCGCTTTGAGGCCTATGGTGGAATAGGAAAACTCTTCCCATAAAAACTAGACAGAAGCATTCTCAGAAACTTGTTTGTCATGTGTCCACTCAACTAACAGAGTTGAACCTTTCTTTTGATAGAGCAGATCGGAAACACTCTGTTGGTTGAATCTTCATGTGGATA…	-99	-133.39	356.48
16	divergent	39523017	39524016	TCTTTTTGTTGTATTTGGACGTGGACATTTTTACCGTTTTGAGGCCTATGGTGAAAAAGGAAATATCTTCCAATAAATACTACAAAGAAGCATTCTTAGAAACTTGTTTGTGATGGGTGTACTTAACTAACAGAGTTGAAACTTTCTTTTGATAGTGCAGTTTTGAAACACTCTTTTTGTATAATCTGCAAGTGGATATTTGGATAGCTTTGAGGTTTTCGTTGGAAATGGGAATATCTTCATATAAAATCTGGACAGAAGCATTCTGAGAAACATCTTTGTGATGTTTGCATTCAAGTCACAGGGATGAACATTCCTTTTCATAGAGCAGTTTTGAAACACTCTTTTTGTAGTATCTGGAAGCGGACATTTGAGCGCTTTGAGGCCAATGGTGAAAAA…	-86.8	-123.72	412.33
16	divergent	39507315	39508314	TCTTTTTGTAGAATCTTCAAGTGGCTACTTGGATAGCTTAGAGGATTTCCTTGGAAACGGGAATGTCTTCATATCAAATCCAGCCAGAAGCATTCTCAGAAACCTCTTTGTAATGTTTGCATTCAAGTCACAGAGTTGAACATTACCTTTCATAGAGCAGGTTTGAAACACTATTTTTGTTGTATTTGGAAGTGGACAATTGGAGCGCTTTGAGGCCTACGGTGAAAAGGAAATATCTTCCAATAAAAACTAGACAGAAGCATTCTCAGAATCTTGTTTATGATGTGTATACTCAACTAACAGAATTGAACCTTTCTTTTGATGGAGCAGTTCTGAAACATTCTTTTTGTAGAATCTGCAGGTGGATATTTGGATAGCTTTGAGGGTTTCTTTTGAAAC…	-82.8	-119.09	432.03
17	divergent	27571403	27572402	AAATTTCTTTGTGATGTTGGCCTTCAACTCACAGAGTGGAACATTCCTTTTGATAGAGTAGTTTTGAAACACTCTTTTTGTAGAATCTGCAAGTGGACATTTTGTGTGCTTTGAGGCCTGTGGTGGGAAAGGAAATGTCTTCACTTAAAATCTAGAGAGAAGCGTTCTCAGAAACTTCTTTGGGAGATTTGCTTTCAACTCACAGATATGAAACTTCCTTCAATATTTTAGATTTGAAGCAGTCTTTTTGTAGGATCTGCAACTGGACATTCGCAGCATTTTGAGGTCCGTGCAAGTAAAGGAACTATCTTCATATAAAAACTAGTCAGAAGCTTTCTCAGAACCATCTTTGTGATGTGGGTATGCAGCTCACAATGTTGTACCTTTCCTCTGATAGAG…	-103.3	-137.62	376.8
17	divergent	27572989	27573988	TTTCAAAATACACTTTTCGTAGAATCTGCAAGTGGATATTTGGAACTCCTTGAGGATTTCTTTGGAAACGGGTTAAAATTCACAGAACAAAACAGAAGCATTCTCAGAAAGTTCTTTGTGATGTTGGCCTTCAACTCACAGAGTGGAACATTCCTTTTGATAGGGCAGTTTTGAAACACTCTTTTTCTAGTATCTGCAAGTGGACATTTGGTGTGCTTTGAGGCCTGTGTTGGGAAAGGAAATAACTTCACTTAACATCTAGAGAGAAGCATTCTCAGAAACCTCTTTGGGAGATTTGCATTCAACTCACAGAGTTAAAACTTCCTTTGATAGTTCAGATTTGAAACACTCTTTTTGTAGAATCTGCAACTGGACATTGGCAGCAATTTGAGGTCAGTG…	-104	-136.62	400
17	divergent	27572698	27573697	AGGCCTGCGGTGGAAAACGAAATATCTTCATATAAATACTACATAAAAGCATTCTCAGAAACTACTTTGTAATGATGTCATTCAACTCAGGGAGCTGAACAATTCTTTTGATAGAGCAGTTTTGAAACCCTCTTTTTGTAGAGTCTGCAAATGTAAATATGGACCGCTTTGAATCCTTTGGTAGGAAAGGAAATAACTTCATATAAAAAAAAAGCCAGAAGCATTCTCAGAAACTTCTTTGTCATGATTGACTTCAAAACACAGAGTTGAACATTCCTTTTGATGCAGCAGTTTCAAAATACACTTTTCGTAGAATCTGCAAGTGGATATTTGGAACTCCTTGAGGATTTCTTTGGAAACGGGTTAAAATTCACAGAACAAAACAGAAGCATTCTCAGA…	-101.8	-131.79	410.89
17	divergent	27574730	27575729	TTGAGGATTTCATTGGAAACAGGTTAAAATTCACAGAAATAAACAGAGGCATTCTCAGAAAGTTCTTTGTGATGTTGGTCTTCAACTCACAGAATGGAACATTCCTTTTGATAGAGCAGTTTTGAAACACCCTTTTTCTAGAATCTGCAAGTGGACATTTGGTGTGCTTTGAGGCCTGTGGTGGGAAAGGAAATATCTTCACTTAAAATCTAGAGAGAAGCATTCTCAGGAACTTCTTTGGGAGATTTGCTTTCAACTCACAGAGTTGAAACTTCCTCCGATAGTTCAGATTTGAAACACTCTTTTTGTAGAATCTGCAACTGGACATTGGCAGCAATTTGAGGTCCGTGTAAGTGAAGGAAATATCTTCATATAAAACTAGGCAGAAGCTTTCTCAGA…	-107.5	-140.58	375.05
17	divergent	27573199	27574198	GTGTGCTTTGAGGCCTGTGTTGGGAAAGGAAATAACTTCACTTAACATCTAGAGAGAAGCATTCTCAGAAACCTCTTTGGGAGATTTGCATTCAACTCACAGAGTTAAAACTTCCTTTGATAGTTCAGATTTGAAACACTCTTTTTGTAGAATCTGCAACTGGACATTGGCAGCAATTTGAGGTCAGTGCTAGTAAAGGAACTATCTTCATATAAAAACTTGGAAGAAGCTTTCTCAGAAACTTCTTTGTGATGTGGGTATGCAACTCACAAAGTTGAACCTTTCCTTTGATAGAGCAGTTTGAAACTCTCTTTTTGTAGAATCTACAAGTAGACATTTTGAGCACTTAGAGACCTGCCATGGAAAAGAAAATATCTACACATTAAAACTAGAGAGAAG…	-102.4	-136.84	400.2
18	divergent	15618429	15619428	TATAAAATCTAGACAGAAGCATTATCAGAAACTTCTTTGTGATGTTTGCATTCAAGTCACAGAGTTGAAAATTTCTTTTCATAGAACAGGTTTGAAACACTGATTTTGTAGTATCTGGAAGTGTATAATTGGATCACTTTGTGGCCTATGGTGAAAATGGAAATATCTTTCAATAAAAACTAGACAGAAGCATTCTCGGACAGTAGTTTGTGATGTGTGCACTCAACTAACAGGGTTGAACCTATCTTTTCATAGAGCAGTTTTGAAACACTCTTTTCGTAGAATCTGCAAGTGGATATTTGGTTAGCTTTGAGGATTTGGTTGGAAACGGGTATATCTTCCTATAAAATCTAGATCGAAGCATTCTCAGAAACATCTTTGGGATGTTTGCATTCAAGT…	-87.2	-122.7	399.91
18	divergent	15640734	15641733	AAGTGGATATTTGGATAGCTCTAACGATATCGTTGGAAATGGGAATATCTTCATCTAAAATCTAGACAGAAGCACTCACGGAAAAAACGTTGTGATATCTGCATTCAGTTCACAGAGTTGAACATTCCCTTTCTTAGAGCAGGTTTGAAACACTCTTTTTATAGTATTTGGAAGTGAACATTTGGAGCGCTTTGACACCTTTGATGAAAAGGGAAATGTCTTCCCATAAAAACTAGACAAAAGCATTCTCACAAACTTCTTTGTGATGTTTGCTTTTAAGTCACAGAGTTGAACTTTCCCTTTCATAGAGCAGGTTTGTAACACTCTTACTGTAGTATCTGGAAGTGGATATTTTGAAAGCTTTCAGGCCTATGGTGAAAAAGGAAATATCTTCCCATA…	-113	-142.98	324.45
18	divergent	15634451	15635450	CTTTCTGGCCTAAGGTGAAAAAGGAAATATCTTCCCATAAAAACTAGACAGAAACATTCGCAGAAACTTGTTTCTGATGTGTGTCCTCAACTAACAGAGTTGAACATTTCGTTTGACAGAGTAGTTTGGAAACACGCCTTTTGTAGAATCTGCAAGTGGATATTTGGAGAGCTTTGTGGATTTCGTTGGAAACGGGTGTATCTTCATATGAAATCTAGACAGAAACATTCTCAGAAACTGCTTTGTGATGTCTGCATTCAAGTCACAGAGTTGAACATTTTCTTTCATCGAGCAGGTTTGAAACACACTTTTTGTAGTATCTGGATGTGGACATTTGGAGCGCTTTGACGCCTACGGTGAAAAAGGAAATATCTTCGCATAAAAAGTAGACAGAATCAT…	-92.9	-126.78	442.52
18	divergent	15633726	15634725	TTGAAACACTATTTTTCTAGAATGTGCAAGTTGATATTTGGATACCTTTAATGATATCGTTGGAAACGGGAATATCTTCATATAAAATCTAGACAGAAGCATTCGCAGAACCTTCTTTGTGATGTGTGTCCTCAACTAACAGAGTTGAACGTTTCGTTTGAATGAGCAGTTCAGAAACACACTTTTTGTAGAATCTGCAAGTGGATATTTTGATAGCTTTGTGGATTTCGTTGGAAACCGGAATATCTTCATATAAAATCTAGACAGAAGCACTCTCGGAAACTACTTTGTGATATCTGCATTCAAGTCACAGAGTTGAACATTCCCTTTCTTAGAGCAGGTTTGAAACACTCTTTTTGTAGTATCTGGAAGTGGACATTTGGAGTGCTTTGATGCCTT…	-101.2	-134.23	350.03
18	divergent	21123626	21124625	CTGTCTAGTTTTTATGGGAAGATATTTCCTTTTTCACCATGGGCCTCAAAGTGCTTCAAACGTCCACTTCCAGATACTACAAAAAGAGTGTTTCAAACCTGCTCTATGAAAGAGAATGTTCAATTCTGTGACTTGAAGGCAGACATCACAAAGCAGTTTCTGAGAATGCTTCTGTCGAGATTATATACGAAGATACTCCCGTTTCCAACGAAATCCTAAAATCTATCCAAATATCCACTTGCAGATTCTACAAAAAGAGTGTTTCAAAACTGCTCTGTGAAAAGAAAGCTTCAACTCTGTTAGCTGAGTACACACATCACAGACAAGTTTCTGAGAATGCTTCTGTCTATTTTTTATGGGAAGATATTTCCTTTTTCACCATAGGCGTCAAAGCGCTCG…	-83.6	-114.94	391.71
19	divergent	25298032	25299031	CATTGGAAACGGGAATATCTCCACGTAAAAAATAGACAGAAGCATTCTCAGGAACTTCTTTGTGATGTGTGCATTCAACTTATAGAGATGAACCTTCCTTTTGATAGAGCAGATTTGAAGCACTCTTTTTGTAGAATATGCAAGCGGATATTTGGAGTGCTTTGAAGCCTTCATTGGAAACGGGAATATCTTCACTTAAAAAGTAGACAGAAGGATTCTGAGAAACTACTTCGTGATGATTGCATTCAAATCACAGAGTTGAACACTCCTTTTGATAGAGCAGTTTTGAAACACTCTTTTTGTAGAATCTACACGTGAATATTTGGATCCCTTTAAGTCCTCTGGTAGAAAGGGAAATTTCTTTATGTATAAACTAGAAAGAAGCATTCTCATAATCTA…	-102.5	-133.32	350.66
19	divergent	25299706	25300705	TCTGCAAGTGGGTATTTTTAGTGGAGAGGAGCCTTCGTTGGAAACGGGAATATGTTCACATACAAACTGGACAGAAGCATTCCAAGAAACTTCCTTGTGATGTGTGCATTCAACTCACAGAGTTGAACCTTCCTTTTGATAGAGCAGTTTAGAAATACTCTTTTAGTACTATTTGCAAGTGTGTATTTGTAGTGCTTTGAAGCCTTCGTTGGAAACGGGAATTTATTCACAAGAAAACTAGACAGAAGCTTTCTTAGAAACTTCCTTGTGATGTGTGCATTCAACTCACGGTGTTGAACCTTCCTTTTAATACAGCAGTTTTGAAACACTCTTTTTGTAGAATCTGCAAGTGCATATTTTGACCGCTTGATGTCCTTCATTGGAAACGGGAATGTCTTC…	-98.8	-132.66	395.76
19	divergent	25678455	25679454	TCTGAAAAGGAAGGTTCAACTCTGTGAGTTGAATGCACACATCACAAAGCAGTTTCTGAGAATGCTTCTGTCTAGTTTTGATGTGAGGATATTTCTTTTACCACCATAGGCAACACAGCGCTCCAAATGAACACTTGCAGATTCTTCGAAAGCAGTGTTTCAAAACTACCCTATCAAAAGAAAATTTCAACTCTGTGAATTGGACACACACTTTACAAAGTAGTTTCTGAGAATGCTTCTGTCTAGTTTTTAAGAGAAGATAATCCTTTTTCCACCATAGGCAACACAGCGCTCAAAATGAACACTTGCAGATTCTACAAAAAGCATGTTCCAACATTGCTCTATCAAAAGAAAGGTTGAAGTCTGTGAGTTGAATGCACACATCACAAAGAACTTTGT…	-99.4	-129.57	367.85
19	divergent	25672335	25673334	TACATTCAACTCAGAGGGTTGAACCTTCCTTTGGAGGGAGCAGTTTTGAAACAGTCTTTTTGCAGTATCTGCAAGTGGATATTTGGAGCAATTTGAGGCTTATGATGGAAAAGGAAATATCTTCACATAAAAACTAGACAGAAGCATTCTCAGAAACTGCGTTGTGATGTGGGCATTCACCTCACAGAGTGGAAACATCCTTTTGATAGAGCAGATTTGAAACTGTCTTTTTGTGAGATCTGCAACTGTTCATTTGGAGCCATTTTTTGCCTATGGTGGAAAGGCAAGTATCTTCACATAAAAACTGGACAGAAGCATTCTCAGGAACTTCACTGAGAAGCGTGCATTTAAGTAACAGAGTTGAATCTGTCTTTTGAAACAACAGTATTGAAACACAGC…	-99.1	-137.01	357.26
19	divergent	25815515	25816514	GAAACTGGATTTCTTCATATAATGCTAGACAGAAGAATTCTCAGTAACTTCCTTTTGTTGTGTGTACTCAACTCACAGAGGTGAACGTTCCTTTAGACACAGCAGATTTGAAACCCTCTTTTTGTGGAATTTGCAAGTGGAGATTTCATGTGCCTTGAGGCCAAAGGCAGAAAAGGAAATATCTTAGTAGAAAAACAAGACAGAATCATTCTCAGAAACTGCTTTGTGATGTATGCATTCAACTCAAAGAGTTTATCCTTACTTTTCGTACAGCAGTTTGGAAACACTCTGTTGGAAAAGTCTGCAAACGGATATTTTGATCTCTTTGAGGCCTTCTTTGGAAACGGGTTTTATTCATGTAAGGCTAGACAGAAAAATTCTCAGTAACATCTTTGTGTT…	-104.6	-137.33	391.15
20	divergent	26332672	26333671	GAAACACTCTTTTTGAAGAATCTGGAAGTGGAAATTTGGAGCGTTTTGAGGCCTATGGTGAAAAAGGAAATATCTTCCCATAAAAACTAGACAGAAGAATTCTCAGAAACTACTTTGTGATGTGTGTACTCAACTCACAGCGTTGAATCTTTCTTTTGATACAGCAGTGTTGAAACACTCTTTTTGTAGAATCTGCAAATCGATATTTTGATAGCTTTGAGGTTTTTGCTGGAAACGTGAATATCTTCACAAAAAACTGGACACAAGCATTCTCAGAAACTTGTTTGTGAGGCTTGCATTCAACTCACAGAGTTAAACATTCCTTTTCATAGTCTAGTTTTGAAACACTCTTTTTGTAGAATCTGCAAGTGGACATTTGGAGCGATTTGAGACCTATAG…	-99.47	-130.9	354.16
20	divergent	26330762	26331761	GAATTAAACCTTTCTTTTGATAGAGCAGTTTTGAAACACTCTTCTTGTAGAATTTACAAGTCGATAATTGGACAGCTTTGAGGCTTTCGTTGGAAGCGGGTATATATTCACATAGAAACTAGACAGAAGCATTCTCAGAAACTACTTTGTGATGTGTGCATTCAACTCACAGAGTTGAAATTTTCTTTTGATAGACCAGATTTGAAACACACTTTTTGTAGAATTTGCTAGTGGATATTTGGACAGCTTTGAGGCCTTCGCAGGAAGCGGGAATATCTTCATATAAAAACTAGACAGAATTATTCTCAGAAACTTCTTTGTGATGCGTATACTCAACTTACAGAGCTGAAACTTTCTTTTGATAGAGCAGTTCTGAAACATTCTTGTTGTAGAATCTGC…	-92.9	-125.11	331.23
20	divergent	26353510	26354509	CAGAAACTACTTTGTGATGTTTCCATTCAAGTCACAGAGGTGCACATTCCTCTTCATAGAGCAGTTTTGAAACAATCTTTTTGTAGTATCTGGAAGTGGACATTTGGAGCGCTTTGAGGCCTATGTTGAAAAAGGAAATATCTTCCCATGAAAACTAGACAGAAGCATTCTCAGAAACCTGTTTGTTATGTGTGTACTCAACTCACAGAGTTGAACCTTTCTTTTGATACAGCAGTTTTGAAGCACTCTTTTTGTAGAATCTGCCAGTGGATATTTGGATAGCTTTGAGGATTTCGTTGTAAACAGGAATATCTTCATATAAAAACTAGACAGAAGCATTCCCAGAAACTTCTTTGTGATGATTCCATTCAAGTCATAGTGTTGAACATTCCCTTTTGT…	-89.2	-124.73	381.65
20	divergent	26378167	26379166	TAACAAAGGTGAACCTTTGTTTTGATAGAGCAGTTTTGAAACACTGTTTTTCTACAATCTGCAGTTGGATATTTGGCTAGCTTTGAGGATTTCGTTGGAAGGGGGAATACATGTAAAATGCAGACTGCAGCGTTCTGAGAAACACCTTTGTGATGTTTGTATTCAAGTCACACAGTTGAACATTCCCTTTCATAGAGCAGGATTGAAACACTCGTTTTGTAGTATCTGGAAGTGGACATTTGGAGCGCTTTCAGGCCTATTTTGAAAAGAGGAATATCTTCCCATAAAAACGAGACAGAAGCATTCTCAGAAACTTGTTTGTGATGTGTGCCCTCTACTAACAGAGTTGAACGTTTCTTTTGATAGAGCAGTTTTGAAACACTCTTTTTGTAGAATCTG…	-94	-126.87	396.63
20	divergent	26365031	26366030	TCCATTTGGAGCTCGTTCAGGCTTGTGTTGATAAAGGAAATATCTTCCCATAAAAACTAGACAGAAGCATTCTCAGAAACTTATTTGTGATGTGTGTACTCAACTAACAGAGTTGAACGTTTGTTTTGACAGAGCAGTTTTGAAACACTCTTTTTGTGGAATCTGCAAGTGGATGTTCGGTTAGCTTTGCGGATTTCGTTGGAAACGGGAATACGTATAAAAAGCAGACAGCAGCGTTCTGAGAAACTTCATTGTGATGTTTGCATTCAAGTCACGGAGTTGAACATTCCCTTTCATAGAGCAGGTTTGAAACACTCTTTTTGTCATATCTGGAAGTGTCCATTTGGAGCGCGTTCAAGCTTGTGTTGAAAAAAGAAATATCTTCCCTTAAAAATTAGA…	-101.6	-136.37	342.84
21	divergent	11307446	11308445	CTCTGTTAGTTGAGTACATATATCACAAACCGGTTTCTGAGAATGCTTCTGTCTAGTTTTTATGGGAAGATATTTCCTTTTTCACCGAAGGCATCAAAACGCTCCAAATATCCACTTCCAGATACTACAAAAAGAGTGTTTCAAACCTGCTCTATGAAAGGGAATGATGTTCAAATCTGTGACTTGAATGCGGATATCACAAAGCGGTTTCTGAGAGTGCTTCTGTCGAGATTTTATATGAAGATATTCCCGTTTCCAAAGAAATATTTAGCGCTATCCAAAGATCCACTTGCAGATTCTACAAAAAGAGTGTTTCCAAACTGCTGTATCAAAAGAAAGGTTCAACATCTGTGAACATAAAGATGTTTCTGATAATGATTCTGTCTAGTTTTTATGTGG…	-91.5	-125.39	350.42
21	divergent	11310532	11311531	ACAAAGAAGTTTCTGAGAATGCCTTCAGTCTGGTTTTTATGTGAAGATATTCCCTTTTCCAACGAAAGCCTCGAAGCTGTCCAAATATCCACTTGTAAGTGCTGCAAAAAGAGTGTTTCAAAACTGCTACAGCAAAAGAAAGGTTTATCTCTGTGAGTTGAGTAGACACATCAAGAAGAAATTTCTGAGAATGCTTCTGTCTAGTTTTTATGTGAAGATATTTCCTTTGTCACCATAGGCCTCCAAGCCCTCCAAATGTCCACTTGCAGATGCTACAAAAAGAGTGTTTCAAAACTGCTGTATGAAAAGAAATGCTCAAATCTGTGAGATAAATGCATACATCACAAAGAAGTCTTTGAGAATGCTTCTGTCTAGTTTTTATGTTAAGATATTTCCTAT…	-95.4	-125.94	275.04
21	divergent	11311141	11312140	ACATTCTACAAAAAGAGTGTTTCAAATCTGCTCTATCAAAATAAAGGTTCAACTCTGTGAGTTGACTACACACATCACAAAGAAGTTTCTAAGAATGCTTCTGTCTGGTTTTTATGGGAAGATATTTCCTTTTTCAACATAGGCCTTGCAGCATCTACAAAAAGAGTTTTTCAAAACTCCTCTAAGAAAAGGAATGTTCAACTCCATGAGTTTAATGCAAAGATCACAAAGAAGTTTCTGAGAATGCTTCTGTCTAGTTTTAACCTGAAGACAGTTCCGTTTCCAGTGAAGGCTTGAAAGCTGTCCAAATATCCACATGCAAATTCTCAAAACGAGTGTTTAAAAGCTGCTCTATCACTAGAAAGTTTCACCTCTGTGAGCTGAATGCACACAGAAGTT…	-96.2	-124.83	387.4
21	divergent	11310952	11311951	CACAAAATGTACACTTGCAGATGCTACAAAGAGAGTGTTTCAAAACTTGTAGATCAAAACAAGTGTTCAACTTTGTGAGTTGAGGACACACATCTGAAAGAAGTTTCTGAGAATGCTTCTGTCTAGTTTTTATGTGAAGATATTCCCGTTTCCAGCGAAAGCCCCAAAACTATCCAAATATCCACTTGCACATTCTACAAAAAGAGTGTTTCAAATCTGCTCTATCAAAATAAAGGTTCAACTCTGTGAGTTGACTACACACATCACAAAGAAGTTTCTAAGAATGCTTCTGTCTGGTTTTTATGGGAAGATATTTCCTTTTTCAACATAGGCCTTGCAGCATCTACAAAAAGAGTTTTTCAAAACTCCTCTAAGAAAAGGAATGTTCAACTCCATGAG…	-99.6	-126.57	353.44
21	divergent	11306564	11307563	TTTCAAACCTGCTCTGTCAAAAGAAAGGTTCAACTCTGTTAGTTGAGGTAACACATCACAAACAAGTTTCTGAGAATGCTTCTGTCTTTTTTTTATTGGAAGATATTTCCTTTTTCACAATAGGCGACAAAGTGCTCGAAATATCCACTTGCACATACTACAAAAAGTGTGTTTCAAACCTGCTCTATGAAAGGAAATGTTCAACTCTATGAGTTGAAAGCAAACATCAAAAAGAAATTTCTGAGAATGCTGCTGTCTACTTTTTATATGAATTCCCGTTTCCAATGAAATCCTCAAAGCAATCCAAGTATCCCCTTGTAGATTCCACAAAAAGAGTGTTTCAAAACTCCTCTATGAACAGCAAGGTTCAACTCTGTTAGTTGGGACACACATCACAAA…	-83.9	-116.61	343.86
22	divergent	12771199	12772198	AGTTTCTGAGAATGCTTCTGTCTAGTTTTTATGGGAAGACAATTCCTTTTTCACCAAAGGCCGCAAAGCACTCGAAATGTCCACTTCCAGATACTACAAAAAGAGTGTTTCAAACCTCCTCTATGAAAGGGAATATTCAACTCTGTGACTTCAATGTAAACATCACAAAGAAATTTCTCAGTATGCTTCTATCTCCTTTTTATGTGAAGATATTCCCGTTTCCAATGAAATCCTCAAAGCTATCCAAATATCCACTTGCAGGTACTACAAAAAGAGTGTTTCCTAACTCCTCTATCAAAAGAAATGTTCAACTCTGTTAGTTGAGTACACACATCACAAAGAAGTTTCTGAGAATGCTTCTGTCTAGTTTTTATGGGAATATATTTCCTTTTTGAATAT…	-76.5	-107.7	314.81
22	divergent	15736854	15737853	CACTTGCAGATTCTACAAAGAGAGTGTTTCAAAACTGCTCTATCAAAAGAAGGGTTCAATTCTGTGAGTTGAATGCACAAATCACAAAGATGTTGCTGATAATAATTCTGTCCAGTTTTTAAGTGAAGATATTCCCGTTTGAAACGAAGGCCTCAAAGTGCTCCAAAGACCACTTGTAGATTCTGCAAAAAGAGTGTTTCAAAACTGCTCTATGACAAGGAATGTTCAACTCTGTGAGTTGAATGCAAATATCACAGTGAAGTTTCTGAGAATGCTTCTCTTTAGTTTTTATGTGAAGATATTCCCGTTTCCAACGAAGGCCACAAAGCGCTCCTAATGTCCACGTGCAGATTGCACAAAAAGAGTGTTTCGAAACTGCTCTATCAAAAGATAGGTTCA…	-100.3	-132.46	367.7
22	divergent	15718060	15719059	TGCAGATTCTACAAAAAGAGTGTTTCAAAACTGCTCTATCAAAAGAAAAGTTCAACTCTGTCAGCTGAGTGCACACATAACAAAACTTTCTGAGAATCCTTCTGTCTAGTTTTTATTGGAAGTTATTTCCTTTTTTACCATAGACCTCCAAGCCCTCCAAATGTCCACTTCCAGATACTTCAAAAAGAGTTTTTCCAACCTGCTCTATGAAAGGGAATGTTCAAATCTGTGACTTAAATGCAAACACCACAGAGAAGTTTTTGAGAATGCTTCGGTCTAGATTTTATATGAAGATATTCCCGTTTCCAAAGAAATCCTCAAAGCTATCCAAATATCGAGTTGCAATTTCTACAAAAAGAGTGTTTCAAACCTGCTGTATGAAAAGAAAGGTTCATCTCT…	-107.3	-134.24	360.65
22	divergent	16563433	16564432	CTAAACACAGCACACTGATGGGTCTTGACTCTTTATCCAATTTGCCAGTCTGTGTCTTTTAATTGGAGCGTTTAGTCCATTTACATTTAAAGTTAATATTGTTATGGGTGAATTGGATCCTGTCATTAGGATGTTAGCTGGTTATTTTGCTCGTTAGTTGATGCAGTTTCTTCCTAGTCTCGATGGTCTTTACATTTTGGCATGATTTTTCAGTGGCTGGTACCGGTTGTTCCTTTCCATGTTTAGCACTTCCTTCAGGAGCTCTTTTAGGGCAGGCCTGGTGGTGACAAAATCTCTCAGCATTTGCTTGTCTGTAAAGTATTTCATTTCTCCTTCACTTATGAAGCTTAGTTTGGCTGGATATGAAATTCTGGGTTGAAAATTCTTTTCTTTAAGAAT…	-64.1	-101.73	315.23
22	divergent	16545914	16546913	TTCTGAAACTGTCTTTTTGTAAAATGCGCAAGTGGAAACTTGGAGCACTTTGAGGCCTATGCTTAAAAAGGAAATATCTTCCCATAAAAGCTACACAGAAGAATTCTCAGAAACTGCTTTGTGATGTGTGTACTCAACACACACAGGTGAACTTTTCTATTGATAGAGCACTTTTGAAATACTCTTTTTGTAGAATCTGCAAGTGGATATTCGGATAGTTTTGAGGCTTTCGTTGGAAACGGGAATATCTTCACATAACTAGACAGAAGCATTCTCAGAAACTTCTTTGTGATGCTTGCATTCAACTCACAAAGTTGAACATTCTCTTTCATAGAGCAGTTTTGAAACACTCTTTTTGTAGTATCTGGAAGTGGACATTTGGAGAGCTTTGAGGCCTAT…	-101.8	-135.41	361.57
1	centric_transition	145150765	145151764	CCTAAGCTCAAAGCAATCCACCTGCCTCAGCCTCCCAAAGTGCTGGGATTACAAGCTTGAGCCACTGTATCCAGCCCGCATTTGCTTTCTTTTCTCGCTCATAAAGTTAGCTTGCAACACATTAATGCATGCACCCCAGTTTTCTTTCTCTTCACTCCCTCTTTTCCTTCCTCGCAATTTTTATTTTGTGTTGCTCTTGTTGCCCAGGCTGGGGTGCAATGGCGTGATCTCGGCTCACTGCAACCTCCGTCTCCTGGGTTAAAGCGAGTCTCCTGCCTTAGCCTCCCGAGTAGCTGGGATTACAGGCAAGCGCCACCACGCCTGGCTAATTTTGTATTTTTAGTAGAGACAGGATTTCACCATGTTGGCCAGGTTGGTCTCGAACTTCTGACCTCAGGT…	-123	-148.04	332.94
1	centric_transition	146655103	146656102	CTATGGGGCGGTGCGGCAGCGCGAAGCCTGCAGTCCTAAACGCGGGGTAGCTCCGGGCTTCCGAGGGGGTGTGTCTCCCGCCTCTTTAACCTGGCAGGGGCGGTTCAAGTGGCCGGGGAAATCAGCGAATTGCAGGGTCAAGGGCTGGTGCTTTGAAAGAGAGGCGGAGGGGAGAGAGGGATTTTCCCGTCCCCGCTGCGCTCTGTCCTCCATTACTCCTTTTCTCGGCCCGCGGCCCGAACCCGCTGTGCGGTAGAGGCAGCCGGGTCCCTTTAAGGCCCAGCTGCGCCTGTGCCTTGGGCTCTCCTGACACGGCCCATCCGGACCCTGAGGAGCCAGCGGGCCGCAAGCAAGTTGCTGGGCGGCGGTGGAGATAGCGGCGGTGCTGGGAGGGGTAGG…	-248.2	-274.95	448.4
1	centric_transition	145041306	145042305	ATGTCTAGCACCTGATGCTAGAGATAATTTTGTTGAATCCCTTCAATTATAAACAGCTGAGTTAGCTGGACAAGGACTAGGGAGGCAATCAGTATTATTTATTCTTGAACACCATCAAGTCTAGACTTGGTGGCTTCATATTTCTATCATAATCCCTGGGGGTAAGAAATCATATAGTCCCAGGTTGGGAAGGGGAAAACGGTTTGCAACATTCTCCTCCTTGTAGGAGGCGAGCTCTGTCTCACTAGCTATGCCCCTCCATCAATTCACCCTATACTCAGATCAGAAGCTGAGTGTCTGAATTACAGTATATTTTCTAAATTCCTAGCCCCTGCTGGTGAATTTGCCCTCCCCCGCTCCTTTGACAATTGTCCCCGTGTTCGTCTCCGGGCCCTGAGA…	-114.9	-142.27	287.66
1	centric_transition	144337460	144338459	CGTCTTCGCCATTAGGTACAAATCATAAAGGGATTATCTACGGTTACTACACTGTAACAACTTTTTACATATTGTATTATAGAACAAGCTTTTGAGAAGACAAAGCAACACATCAGCAGTTTAACCAATTGTCTTTCTCTTTTAACAGGCTGGTCTACATTAGATTAGATATAAAAGGCCCAGGTATTACTTGTGTTCGATCTTAGCCAAATGGCTGAGAAACATCCAGGTACATTTAAATCAGTGACAAAAGAAAACATTATCCCTTAGTAAAATTACATAAAATAGGAAACATCTCTTACTTTAAGAGCAACCATGGTACTTGTTCCTATGGTGAAAACTGATGTTATCTCGATTAGTTAATTATTCATCCCAACACCTGGTCTTGCTCCCTTTTCC…	-89.7	-121.8	273.7
1	centric_transition	147118214	147119213	GAGTGCTTATCCTACCACTGATAAGCATGGGATATTTGACCTGCTCCATTTCTGACCTGGGCTGGTTCACCCCTCCTTAGAAAACCTAGCGGTCCCCTGCTCTCAAAAAGGTCACCTACTACTGATGCTGAACTTAGTGCAGACACCCTATTGGCATAGCACACTACAGCCCAGAACTCCTGGACTTAAGCAATCATCCTGCCTCAGCCCCTGGAGTAGATGGACTACAGGCATGTGCCACTTAACCACTGGCTAAGTTTGAGTTTTTAAATACTCCACATACGAGATTATGTGGTATTTGTCATTCTGTGCCTGACTTATTTCACTTAACAAAATGTCCTCCAAGTTCATCCATGTTGTCATAAATGAGAGGATTTTTTTTTATTTTCTAAGGCTGAT…	-98.9	-129.59	344.31
2	centric_transition	99503752	99504751	AAAATCACTGATGCCACAAAGATACTCCTCGAGAAGGGCAACTCCAAGACACATAATTGTCAGATTCACCAAAATTGAAATGAAGGAAAAAATGTTAAGGGCAGCCAGAAAGAAAGGTCGGGTTACCCACAAAGGGAAGCCCATCAGACTAACAGAGGATCTCTCGGCAGAAACTCTACAAACCAGAAGACAGCAGGGCCAATATTCAACATTCTTAAAGAAAAGAATTTTCAACGCAGAATTTCATATCCAGCCAAACTAAGCTTCAAAAGTGAAGGAGAAATAAAATGCTTTAAAGACAAGCAAATGCTGAGAGATTTTGTCACCACCAGGCCTGCCCTAAAAGAGCTCCTGAAGGAAGCACTAAACATGGAAAGGAACAACTGGTACCAGCCACTG…	-81.8	-108.24	236.25
2	centric_transition	98348959	98349958	ATGATCACTGTAGACAAATCATCTGCAAGTAACAATTTGATTCTTCCTTTCAAATCCTTAGATAAGTTTTATTTTTTATGTCTTGTGCTAAGATCTCCTGTAAAATGCTTCAAAGATGTGATGTCCAGCAACTGTTACTGTGATATTTACAAAGTGCTCACAGAATGATATAGAAGAAACAGTACATCAAATATGATTCCCTCATAAATAAAAGCATATTTTCAAAACCATACCAGATCTATATCTAAGGAACAGTTTAATATCCGAGTGAGTACGATACAAGTTGACACAGGTACAATCCTATGTTAACCAAACCAAAAATGCAGTAACACAGCTGTCTCCACAGCTGATTCAAATGGTTCCTATCCACGTTTATTTAACATGGCACTGTTTAGTGCT…	-102.9	-134.8	319.35
2	centric_transition	98547755	98548754	GTCCCGGCTCGCAGCAGGCTTCCTTGCTCTGATAGAACAGTTCCTATCCCACTTGAGTGGAACAATTCCTTCTGTTGGGAGATGGCTTTTCTCCCTTTCCCCCTTTCCTTCCTTTTTTTTTTTCCAGACAATACAAATATTCCATTTGTATTTCAGACAATACAAATATTCCATTTGTATTTCAGACAATACAAATATTCTCAGGCTACAAAACGCTGGAGGTAAGATCTGAATCAGACTGGACTGTACAGGTTCTCAGATCCAGTAGAGCCAATTACACTTTTTTTAAAAATTAATTTTTTAAAAGTCATATGAGTGCAAAAGGGACTGGGGCGTGCACCTTAGCTATACTGGAGAAGTTTTGATTGCCTTTTTTGGGGATCAAAAACATGTCCCTTT…	-107.7	-138.92	362.52
2	centric_transition	99652517	99653516	GTTTTTGGCTCAAGAATATATTATGGCCATCATTCAATGTGAAGACCTGCAAAGATAGTAAACCTCATTCATTTTAATGGTAGTATTGTATCCTATAGGATACATCAGAATTTGTGTATTTGCGCCAGGCGTGGTGGTTCACACCTGTAATCCTAGCACTTTGGGAGGCCAAGGCGGGCGGATCACAAGGTCAGGAGTTCGAGACCAGCCTGGCCAACATGGTGAGACCCCCATCTCTACCAAAAATAGAAAAATTAGCTGGGCACGGTGGTGTGCGCCTGTAATCCCAGCTACTCGTGAGGCTGAAGCAAGAGAATCGCTTGAACCTTGGGGGCAGAGGTTGCAGTGAGCCAAGATCGTGCCATTGCACTCCAGCCTGGGCGATAGAGCAAGACTCCA…	-106.8	-138.91	357.86
2	centric_transition	99144835	99145834	GGCTAATATAATCATTAACAGTGTCATTCAAAACAAACTTCCAGGTAGAGGTTTAATAAGTTAAAATCTATCCCCTGACCTAATAAACATAACACCTTAAGACAAACAAACGATGCTGCATGTACCTATAACACAGGTTTTTTTTTGGTTTTTTGGTGTTTTTTTTTTTCTGGAGACAGAGTCTCGCTCTGCCACCCAGGCTGGAGTGCAGTGGCATGATCTCAGCCCACTGCAATCTCCGCCTCCTGGGTTTAAGCAATTCTCCTGCCTCAGCCTCCCAAAGAGCTGGGATTACAGGTGCACACTGCCACACTCGGCCAAGTTTTTGTATTTCAGTAGAGATGGGATTTCACCATGTTGCCCAGGCTGGTCCTGAACTCCTGACCTCAAGTGATCTGC…	-123.64	-154.77	321.27
3	centric_transition	99896822	99897821	TCTGTAGTATAACCTGGAGTCAGGTAATGTGATTCCTCCAGTTTTATTCTTTTTGCTCAGGATAGCTCTCGCTATTCTAGGTCTTTTGTGCTTTCATATACATTTTAGGCTTACTTTTTCTACTTCTGTGAAGAATGTCATTGGTATTTTGATAGGGATTGCATTAAATCTGTAGATTGCTATGGGTACTATAAACATTTTAACAATATTTATTCTTCCAACCTATGAACATGGAATATCTTTTCATTTTCTGTGACCTCTTGAGTTTTTTTGCATCAACATTTTACAATTTTAATTGTAGAGATTTTTCATTTGTTTGGTTAAGTCTTTTTAAGGTACTTTATTTTATTTGTAGCTATTGTAAATGGGATTAATTTCTTGATTTCTTTTTCAGATTGT…	-60.7	-98.99	337.41
3	centric_transition	97144213	97145212	GTGTTAAAAGGAAAATTTATAGCACTAAATGGCCACATTAAAAAGTTAGAAAGATCTCAAGTTAACAACCTAACATCACAACTAAAAGAACTAGAAAACCAAGAGCAAACAAACCCCAAAGTTGGCAGAAGAACAAGAAATAACCAAAATCAGAGCTGAATTAAAGGAGATAGAAACACACACAAAATTCAAAAGAGCAACGAATCCAGAGGCTGGTTTTTTGAAAAAAATTAATAAAATAGACCACTAGATAGACTAATAAAGAAGAAAAGAGAGAGGATTCAAATAAACACAATCAGAAACAACAAGGGGGATATTACCACTGACTCCACAGAAATGCAAACAACCATCAGAGAATATTATGATTACTTATATGTGCATAAACTAGAAAATCTGAAG…	-52.8	-82.26	239.97
3	centric_transition	98754000	98754999	TTAGGTTGTTCTTACATTGCTATAAGGAAGTACCTGAGACTGGGATATTTATAAAGAAAATAGGCTTAATTGACTCACAGTTCTGTAGGCTATACAGGAAATGTGGCACTGGCACCTGCTTGGCTTCTGGGAGGACTCAGGGAGCTTTTACTCATTGTTGAAGGTGAAGCAGGAACAGTCATATCACATGGTAAGACCAGTAGTCAGGGGGAGAGGTGTCACACACTTTTAATCAACCAGATCTCATGAGAACTCACTATCTTGAGGACAGGACTGAGCCATTAGGAATCCAATGCCCCAGTAGAGTTTCTGTGTGGAAACTCTAACCCTACATTTCCCCTTGGCACTGACCTAGTAGAGGTACTCTGTGAGAGTTTCACCCCAGTAGAAGGCTTCTTC…	-123.7	-151.88	397.71
3	centric_transition	100958615	100959614	TATTCTTTGCTAGGAAAAGAATTTAGTGATATCTTGCCTACTTGCACGTCCATTTATAGGCTCTCTGCAAGAATAAAAATATGGCTCTTTTTGCCCGACCCTGCAGGCAGTCAGACCTTATGGTTGTCTTCCCTTGTTCCCTAAAAATTGCTGTTATTCTGTTCTTTTTCAAGGTGCACTGATTTCATATTGTTCAAACACACGTTTTATAATCAATTTGTACAGTTAACACAATTATCACAGTGGTCCTGAGGTGACGTATATCCTCAGTTTATGAAGATAACAGGATTAAGAGATTAAAGACAGGCATAAGAAATTATAAAAGTATTATTTGGGAACTGATAAATGTCCATATTAAAATGAAACCTTCACAATTTATGTTCCTCTGCCACGGCTCCA…	-72.7	-106.26	280.76
3	centric_transition	97487350	97488349	TCATTTTGGCTAGCAATACTTGTATTATTATTAAAAAAAAAAAACAACAACCCTTCCAGTTTTCTGTGGCTTTTTATCATGTTCCAAAGGCTTAGAGTAGAAAAAAAAAATCAAGGTTTAAGGAAATGACAACTAGAAACTGGTGTCTTCCCTAATGGTGTTGAATATTCCAGGAAAACAAATAAGGAGCAGGAAGGGGGACAGGGTATTTTTGGACATCACATTTGAGACATTTTTCAGCTGTAGTTCAAGATTTTATTGGTAACTAACAGACAGACATGGAATTCCATCCATCTATTCCCAATGAAAGCACTAGTAGTAGCTAAACAACTTAAAAGGTAAAGAAAAAAAGTAGGACATTTGTATAGCTGAATCTCTACTTAATTTTTTTTCCCAACA…	-83.77	-114.91	345.28
5	centric_transition	53176930	53177929	GTTCAATTTTATCCTTTAGCATGTTAATATCCAGTTTTCCTACCACCATTTGTTGATTAGACTATCCTTTCCTCATTATGACATCTTGGCATTCTTGTTAAATGTCAGTGACTGTATGTGCATGGGTTTATTACTGGGCTCTCTAGACAAACCAAAATGATGGGATGTTACCTCCAATGTTAGATTACAAAGATCATGGCTTTCATTGTGTCAAGTTCTCTCTCTCTCTCCATTTATTTGATGTAATAAAACATGTGAATGGCTGCTTCCTTATGGACAGATTCACGTGGCACGGAACTGATGGTGGCCTCTGCCAAATAGCCAGGGGAAACCTGAGGTCCCCAATCAACCTGCAAGGAATTGAATCTGGCCAGCAACCATGTCTATGAGATTGGAAGT…	-100.4	-132.4	256.59
5	centric_transition	52101144	52102143	ATCTTCCCTTAAACACTGATTTAAGAGAAATCCCCACCTCTACCTTACTTCCCATTAGACAATAAGGGCTGGAGACATGTCAGTAACATACTCATGGTTTTGATACACAAAGCCTAATTTTTCTTTGGAAATATGTTTCTTACATGAATGAATGAATATGCTCAGGAATGCTCTAGTTACAAGAGAGTTATCATCCATGAACAATGCTCAGAAAGATCTTACAATATTGATGAATTTAGAAAATATATACATGGAAATAGCAAGTAAGTGCAAAATCAAATAATACTAGCGATGAGTTTATCAGGATTTCATTCAACAGAGAAATGCCCTGCTAGAGAAGAGTGCATGGAAGCTGTAGGTTATGCTCTCAGTCCTTCATCCACCTATCCTGGTATCGCT…	-109	-136.42	333.76
5	centric_transition	53404757	53405756	TTAATAATTAATTATTTAATGCTAAGATTTAAAGTAGGGTAGAGTGATTCCTCCCAATTTTTTCTTTGTCCAGCTATTATGGGACCTATGTCTTTCCATATAAATTTTAGAATAAATGTGTCTATGTCTACACAAAATATTCTTAGGATTTTTATAGGAATTGCATTAACCCTATAGATCAACTTGGGGACAATTGACATCTTTATTGTTTTAAGTCTTCCAATCCATAAAATAGTGTGTCTCCCAATTTATTTAAATCTTCTTTCATTTCTTTCAGAATCAACTTGTAATTTTCAACACAGAGATCCTATACATGTTTTATTGAGCTTATACATGAGGATATTTATTTTCCTTGAAGTTATTATAGATAGTACTGTTTTTATTTTTGGTTCCAACATA…	-75	-112.6	287.32
5	centric_transition	51662473	51663472	AATAAGGCCATTCATGAAAGCAGTTTAATTAGTGAGTCTGCCACTCTATTCAAACCCTGAATCAAGGCTCTATCTGATTTTAATTTATGTAAAAAAAAATAAAAATGTATAGTCATTTGCAAGTATAATGTGATAACTGCTGTGTTTATTTCCTTTGTCTGGCATAAAAGGTGAGAAAAAGGTCATACATGTTGTTAAGGGTAGCAGTTTAGGAAGTGTTTTCTAATAATTTGTTTTGTTATATTGCAAATAATTGATATGCCACTTATTTCTGCAAGAAAAATAGGCTTGAAGTGGTTGGGATATTAATCATTTTGATAGTATCTACTTAAAGCATTGATCTGTTTTGACTTGTGGCTCTGAACCCTGGGCTAGGCTGAGGGATAATAGTAGTGGAGT…	-95.7	-129.53	345.44
5	centric_transition	51478559	51479558	GTGGGGCCAGGCACAGAGGCTCACACCTATAATTCCAGCCCTTTGGGAAGCAAAGGCAGGAGGATCACTTGAGCCCAGGAGTTTGAGAACAGCCTGGGCAACATAGTTGCACCCTGTCTCTACAAAAATTTTTTTTTTAAACTGGGCGTGGTGGCCTGTGCCTGTAGCTGTTTGGGAGGCTGAGGTGGGAAGATGACTTGAACCCAGGAGATAGAGGCTGCAGTGAGCCATGATTGTGCCACTGCACTCCAGCCTGGGTGACAGTATGAGACCCTGTCTCAAAAAGCAAAAACAAAAACAACATTTTGAAATGTCATAGTAGGCATATTACAGGCTTAAAATTATTAAGAGAGAAATTTATTTAACTTTATTTAATCTATTTTCCTCCAAACTTACTTG…	-114.67	-146.06	314.08
6	centric_transition	64406576	64407575	AAGATAGTAGATGAGATTATTTTCTATTGACAGATCAGGAGATATTTTAAGTCTTTTTGCTGTTTATAATCATAGAAATACAGCCAGTCTGCTGTTCACATGGACTGTTCAGAGACCTAAATATATTAAAATTGACGTATCATGTCAAATAAATACCATAGTTAATACATATCAGAGTCAAATTTCACTTATTTTCCTATAATTTGAGAGATGTATAGGGTTTTGGAAAACAGAAAGTAAAATACAGTATAATTAAGCCAAAATTGATATTTTGGGCTATTTTTGCATATCTAAGATGGAAAAATAATAATTCTGTGGATGATTATAATACTGGTGATAATCGCAAAGGTTTTTAGATAATTAGATAGAAGACGCTAGTGATTTTTTAAAGAAAATATT…	-99.1	-128.26	326.61
6	centric_transition	65540940	65541939	TTATGAAAGGTTTTATTTATGTTTCATCCATTCTTTAACTGAGGCCTTTATTTAAAAGCTGTTCATTGAACTCCAACAATGTGACAGGAACTGTCCTTGCCTTGGTGTATAAAAAAATAAACAAAACATATTTTTTACTATCATGGAACTTTTAGAATGGTTTCATTTACGAAAAAGTCAATGAAGCACATTAATGTTATAGAAAAAGTCACAAATATCTGTTTAATGATCAATAAACATACTGCTAATGGAGTAAATCTGAATCTAAATCTCTGCGTGCTTACAGATACAGAATTATCTTATTTCCTTAAAGGCATATGTATCACATCAAATATGCTCGTCAATTTTGTTTTTATGTCTATTTTTGTTTTATTTTATCTTGTATACTACGGAGTCATG…	-87.9	-118.99	386.47
6	centric_transition	64162218	64163217	CACTCCAGCCTGGGCAACAGAGCAAGACTCCATCTCAAAAAAAGAAAAATCAAAAGCTATAAATGGAACAACAAATTCTGTATGATAGTACATCTGTTTACAGCATGGTTTACTGAATATTTTAAGCCCACTGTTGAGATCAACTGAACAGAAAAACAGATTCCTTTCAAAATATTACTACTCATTGACAATGCCCTGGTATCCCAAGAGCCCTGATGTAGATGTACAAGGAGATTAATGTTGTTTCCATGCCTGATAACATAGCATCCATTCTGTAGCCCAGGGATCAAGTAGTAATTTTTACCCTTGAGTATATTATTTAATAAATACATTTTGTAAGGCTATAGTTTTCATAGATAATGATTCATTTTATGGATTTGGGCAAAGTCAATTGGAAAA…	-97	-127.23	297.91
6	centric_transition	62908591	62909590	CAGGTTTGTTACATAGGCAAATGTGTGCCATGGTGGTTTGCTGCACCTATCAACACCCATCACCTAGTTATTAAGCCCCGCATGCATTAGCTGTTTATCCTGATGCTTTCCCACCCCCTACCCTCCCCTTGACAGTTTCCAGTGTGTGTTCTTCCCCTCCCTGTGTCCATGTGTTCTCATTGTTCAGTTCCCACTTACAAGTGAGAACATGTGGTGTTTGGTGGTTTTCTGTTCCTGTGTTAATTTGCTGAAGACAATGGCTTCCAGCTCCATCCATGTCCCTGCAAAAACATGAGCTCATTCCTTTTTAGGAGTGCATAGTATTCTGTGGTGTATATGTACCATGTTTTCTTTATACAGTCTATCATTGATGGGCATTTGGGTTGATTCCATATCCTT…	-83.6	-115.83	280.22
6	centric_transition	63396789	63397788	TTAAAAGTTGTGAGGATAATAAAAATCCTACTAAATGTTAAAATATTTAAAAATACAATTCCACAACCATTTATAATACCTCAAAGTGGGGCATTTGTGAACATGAATGAATAGCTTCCCTAGGAGGAGGAGAAGATTCTTGGCATAGCATTTCACATAATAATATTTATTGACTAAATTTATGAGGAGAGGTATAATAAAATTTTTAGAAATGTGTTCCTTCCTTCAGGTTTTGATATTTTTAATAGGCTTTGACAAAAAAATAAATATTCATTGCTTGATGATACCACTCAATATTATCAGTACTAGATTTACTCGAGAAGAACATTTCATGGTAGACTTGTTTGCAGCAATACTTCATACTTTTGGGGTCTTTATGCTTTCATTCTTATCAACATG…	-80.4	-111.17	360.07
7	centric_transition	67825811	67826810	TTTTTTTAAGACGGAGTCTCACCCTGTCACCCAGGCTGGAGTGCAGTACCCCGATCTTCACTCACTGCAACCTCTGCCTCCCGGGTTCAAGCAATTCTCCTGCATCAGCCTCCAGAGTAGCTGGGACTACAGGTGCATGCCACCACACCAGCTAATTTTTTTGTATTTTTAGTAGAGACGGGGTTTCACCATGCTGGCCAGGCTAGTGGCAAACTCCTGACCTCATGATCCACTGGCTTCTGCCTCCCAAAGTGCTGGGATTACAGGCGTGAGCCACCACACCCGGCGATTTGGCCTAATTTTTAAAGTAAGCTGGAGCACAGAAAATGTTTCTGCAATTATTAGTCTACTTGGTTTTTTTGTTGTTGTTGTTATTGTTTTTTCAAGAGAGGGTCTCAC…	-132.2	-161.85	388.7
7	centric_transition	68653763	68654762	ATTGTAGTTCCTATAATTCCCTTGTGTTGTGGGAGGGACCCAGTGGGAGATAACTGAATTATGGGGGCAGTTTCCCCCATACTGTTGTCATGGTAGCAATTAAGTCTTGCAAGATCTGATTTTTTTTTTTTTTTTTTTTTTTTTGAGATGGAGTTTCACTTTTGGTCCCCAGGCTGGAGTGCAATGGTGTGATCTCAGCTCACTGCAACCTCTGCCTCCCAGGTTGAAGCGATTCTCCTGCCTCAACCTCCTGAGTAGCTGGGATTACAGGTGCCTGCCATCACACCCAGCTAATTTTTGTAATTTTAGTAGAGATGGGGTTTCACTGTGTTGGCCAGGCTGGTCTCGAACTCCTGACCTCAGGCAATCCACCGGCCTCAGCCTCCCAAAGTGCTGGGA…	-139.5	-167.83	351.2
7	centric_transition	67153148	67154147	CGCTGATTGGTTTTTAAATGTCAGACCTGCCTTGCATTTCCAAAATTAATCCCACTTGGTCATGATATATTATCCTTTCTGTATATTGCTGGATTTGATTTACCATATTTTGTTGAGGGGTTTTAAGAGTCTGTTTTCATGAATGATATTGGTCTGTGGTGGTTTTTTTTTTCCTTTTTTTCTTTTAATGCTTTTGTATGGTTTTGATGTCAGGGTAAAGCTAGCCTTACAAAATGAGTTAAGAAGTGTTCCCTCCTCTTCTGTTTTCTGGAAGAGATTGTGTACAATTGGTATTACTTCGTATATATTTGGTAGAATTTGCCAGTGAAACCATCTGGACCTGCAGTTTTTGTTTTCTTTCAAGATTTTTAACTAGTAATAGGAATATTCAGATTCTGT…	-83.28	-116.33	306.78
7	centric_transition	67501162	67502161	CTCTATGGGTAGTTTTTCGATCCTCACCTTCCTCCCACCCTCGACCCTTAAGTAGGCCCAAGCGTCTGTTGTTCCCCTTTGTATCTATGTGTGCTCAGTGCTTAGCTAGCACTTATAAGTGAGAACATGCAGTATTTGGTTTTCTGTTCATGTATTAATTCGCTTAGGATAATGGCCTCCAACTCCATCCATGTTGCTGCAAAGGACACTATTTCATTTTTTTATAGCTGTGTAGTATTCCATGGTGTATATCTACCACATTTTCATCATCCAGTCCACTGTTGTGGGCATTTAGGTTGGTTCCATGTCTTAGCTATTGTGAACAGTGTTGCGATGAACATACAGTTACATGTGTCTTTATAGTAGAACGATTTATATTCCTGTGGGTATATATCCAGT…	-90.4	-124.09	382.93
7	centric_transition	67562014	67563013	AGTACATTACATTAATACAATCAAGACCAAAAACCATATGATGATTTCAATAGATGCTCAAAAAGCATTCAGTAGAATTCAGCATCCCTTCTTGATAAAAATTCTCAACAAACGGTATAGAAGGAACATACTTCGGTGAGGTGTAGTGGCTCATGCCTGTAATCCCAGCAATTTGGGAGGCTGAGGTGAGTGGATCCCTTGAAGTCAGGAGTTTGAGACCAGCCTGGCCCACATGGTGAAACCCCATCTCTACTAAAAATACAAAGCCTGGGTGATAGAGCGAGACTTTATCTCAAAAAAGAAAAAAAAAAGAAGGAACATATCTCAAACCATATATGACAAACCCACAGCTAACGTCATGTTCAACAGTGAAAAGCTGAATAATGAATAATTTTTCTC…	-76.18	-107.55	314.76
8	centric_transition	49407973	49408972	TAGATGTATTAAATCAGTTTTGACTTATGATATTTTCCATTTATAATGGTCTTGTCAGGATGTACTGCCATTATAAGTTGAGAAACATCTGTATGTGTTTCCATCCTGCTATGTATGTAACTGAACCAATCAGGAATAAATATTAATGATAAGGAACAAGAATTCAGTTACATGTTTTTGTTCATTCTAAAGAGCATTACAATGCCAAATTTCCATATATGATGATGGATATGTGTAAATTCATGTCCAACATTCTCAATTGTAAATAAAAGTATATTTTGTGTTTAAAATCTTTGATAGAGAGTTATTTCTTAATTATGAAAATTGGGGAGAAATATCAAAGAAAACAATAGACCCTAAGTGACAGCATATGTTAAAGAAAGAAGCAAAACCATGGGA…	-95.6	-126.59	293.97
8	centric_transition	48468027	48469026	GCATGAGCCACTGGGCTCAGCCTAGAAAGTAATATTTATTAATAAGGCGAGTTATATTGCTAAATGTGGTAATGATAAATTTTCCATGTGTTACTGTTGTACTATAATAATTTTAATATATTGATGGCTTTTGTATGCTACTTTTTACAAATATTTGCAGTTTTATTCATAGGGACATTTACTTATTGATTTTTTTGCATTTTTGAGCTTTTCTTAATTGTTCTGTTACAGTATAATTTGATTATCAGGGTTATACTAGGATTTGTGGTAGTAAGATAATGAATTTAGAAGCTTCCCAACATGTTCTGCTCTGTGGAACAGTTTATAATAATAATAGGCTCATTAAAGCTTTGGTATAATTCTCCCTTAGAGCATTCAGAACATATCACCTATTTGGGG…	-74.67	-109.15	361.08
8	centric_transition	49214987	49215986	TGTACGACCTTATCTATCTCCTTGAAAATATTTAATGGTATCCCCTCCTCTTGCGGTCTCTGTGTGTCTGCAGCCCTGCAACCCAGGCAGCTATGGGGATGCTGGTCCTCACTTCTCAGCCTGCAATGCACCGTCCGTTCATCTCTTGTATAATAACACTGAGGGGAAGCATGATGGCAAATGGTTGTGAAACAGGGTGAAGTTGAGACTATGCTGAGAAAGACAGATGTGTGGAGGGAATGGTGGTGACACTGAGAGATGCCATTTCTAGTTAAGTAGCTATTTGATGACAGGGAATAACAGACTGCCCAGCAGTGGGGTGGAGAGCAGAGAGTAAATATCCACAACCTGGAGAGAGAAGTGCCAAGTATTTGAAGGGTGTGAAAGGGATGCATGTTT…	-106.7	-136.84	301.68
8	centric_transition	50897644	50898643	CTGTGGTTTTGGAAGTTTATTCCACTTAACATTTAAATAATTGCTGATAGGGAAACACTTACTGCTGTCATTTTGTTGTTTTCTGTATGTCTTATAGTTACAGTGCCCCTCTTTTCCTCTTTAGCTACTTTCATTTGTTTCCTTGTTTTTTGTAGTTCCATGCTTTGATCCTTTTATCAATTTCTTTTGTGTACCCCTTATAGGTATTTCTGTGACTCTAATAGGTATTGCATAGAACATACTATAACAATCTATTTTAAATGGATAATAACTTAATCACAGTACACAGATCTTACTTCTTTACATCCCCTCCCCACCTTCTATACCATATATTGGTTTCAAGTTAGTGTCTCTGTTGGGGAATGAAATATAGAGATTTCTATCCCACAATCTTGCTGT…	-79.9	-109.52	326.96
8	centric_transition	49073193	49074192	TTGGGTAGGCCTACTTTGATCAAATGTTCTTGCATCGTAAACATTAGTCATAGGAAAGTGAGACTTCTGTGTTCTCTGTAGGTTTGTCTTCTCCTGAGGAAGTGGATGCCATGTGTCACTTTGCAGATGGATCAAGTGCAGGAGGTAAAATAACTCCCTGAGCTTCCCAGATCTTCCATTCATCATTCTTTTTCTTTCCCTTGGAAAACTGATTTGCACAGAAATGAGAAGTTTACTCTCTTGCTTTTGGATCTGTTGCATGATCGCAAAGAAAAGAAATGCCTTACTTGATATTTCGACATTAAACTTTACAATCTGGAGAATTTTTCTTCCAGCACCTCGTCCTGGGTAGTTGAGTATAACGGCCCCCATATTTTGACCAGGAACTGAAATGAACCC…	-133.1	-163.54	376.85
9	centric_transition	81353483	81354482	CTGGCTGATAGATGGGGTTACTTTTTTCCCTGTCTTTAGCTTCCTTTGTGTTCTGATAAATGAGATGGAAGATTTTTATCATATTTTGTACCTCAAATCTCTCGCGGAGGGAACACTGTAGTCTACCAAAACAGCTGGCAGAAGTGTCTGTCCTATTATAAGTTTATTTTATGAAACATGAGCTATAATGTAGTCCTTTTTTTTTTTTTTTTCTTTTTTTGGAGACGGAGTCTCGGTCGCGCCTGGCTAATTTTTTGTATTTTTTAGTAGAGATGGGGTTTCACCGTGTTAGCCAGGATGGCCTCGATCTCCTGACCTCATGATCCGCCTGCCTTGGCCTCCCAAAGTGCTGGGATTACAGGTGTGAGCCGCCGCGCCCGGCCAATGTAGTGGTTTTAA…	-98.4	-133.09	337.83
9	centric_transition	81275490	81276489	CACTTCAGTCTAGCCTGGGTGACAGAGAGAGACCCTGTCTCATATAAACAAATAAATAAAAGTTTATTTATTTATTACACATATTTATTACACATTATTACAAGACCTTGAACTAACAACATTAACATGCATTTGTTAAAGGAAAATAAATTAGCTCAGATGCTACTACTTTTCATAATACTTGCACGATTGATTTCAATCCCTGTTCATCTGAATGGAGAGTTGCAGGTATACTATGCAGCTATTCTACTTATATTCTGTTTTTTAATGTAACAGTATTATTTCTTGATGTCTCTACACATTTTATATCACTTTAATATTTAATAAAAACATCTACCATAAGTTCTAAAATGGTAAAAGGAAGAATAGTCATTAGTACTGTCACTACCCTGAATGAAT…	-95.1	-124.41	301.82
9	centric_transition	81286666	81287665	TATACTAAATCAGTGGTATGTGAATAAAACATGCCATTAAATAATTTTCCTAAAATTTTTACCAACTTAGAGAATATAGAATTTCTTCAAATATCTCATAATTTTTCCTAGAGTTTTTTTTTTTTAACCCAAGACCCAAACAAGATTTACACATTGTATTTCACTGATCTCTCTTAAGTATTTTAGTCTGTAGGTTTCTCCTCCATCTTTTTTTTTTTTTTTTTTTTTTTTTTTTTTGAGACGTCGTTTCGCTTTTGTTGTTCAGGATGGAGTGCAGTGGCACGATCTCGGCTCACCACAACTTCTGCCTCTCCTGCCTCAACCTCCAGAGTAGCTGGGATTACAGGCATGTGTCACCACGCCTGACTAATTTTGTATTTTTAGCAGAGATGTGGTTTC…	-103.6	-130.7	246.24
9	centric_transition	81685696	81686695	TTGGGCTCCTCCCATTAACTCCTGAGAACAGCGACTGTGGACTAAGTATAAGAAAGTCTCCAAAAGCAAGTATGAATCTCCCTTCAAACCTTGATGGATGGTTAAGGCTGTAAACCAGCAGCAGGGTGGGGTGGGGAATGATTAGAAGCTGTTCCACCTCAGATCATGAGGCATTAGTTAGATTTTCATAAGAGTGCATGACCTAGATCCTTTGCATGTGCAGTTCACAATAGAGTTCATGCTCCAATACTGGTCCATGGCCCAGTGGTTGGGGACCCCTGCTCTAAACAGAAGCAGCAAGTGTTGCTGCTACGGGCCTCCAGTGGATTATAAGAAACACAAAACAAATATTCAATTCAATACAACACATGGACAAGAACAGCATACCCAAGTTGCCTT…	-125.6	-153.13	295.19
9	centric_transition	81483576	81484575	CCTCCACTCACCCTCCCCATCCCAGCAAACATGGTTTGATTGGTAGTTACATTGGTCTCCTCAGAGGTCTTTCATAGTCAGGCTTATCCTTAGTTATATCCTAAGCTGCAAAGCCCTGAGTTGAGGAGAGGACATGGTCCCTGCTCTCTGGGGTTAGAGTTCTGAGGCTGGCAGGTAACATAGCCTCTGTGAATGGGACACCTGATATTCCAGTGGCAGGTAGCCTGACACCAGGGCTTTGGGGCCCTGAGTTCCCTTTCAGCTTCACTTACACACACACACACACACACACACACACACACACACAAACATTTTTCTTTGTATTTATGGCGATGATTCATAATCAGGATATTCCTATTCAAAGAAGACCAAGGAATCATTGAATGACGTCAAGAAGAG…	-112.3	-140.55	309.96
10	centric_transition	44226022	44227021	ATTTGCATATATATATAGCAGTTGGATAAATATAATGTTTAAAGGGACACTATTTATAGAAATACTATAAAGTATGGGGCACAGTGGCCTGCACTGTAGTCCCAGACTTGGGAAGCCAACCTGGGAGGATCGTTTGAGCCTAGGAGTTTGAGACCAGCCTGGGCAACATAACAAGAACTTGTCTCAAGAAAAAAAAGAAAGGCCGGGCGCGGTGGCTCACGCTTGTAATCCCAGCACTTTGGGAGGCCGAGGCGGGTGGATCACGAGGTCAGGAGATCGAGACCACGGTGAAACCCCGTCTCTACTAAAAACACAAAAAAATTAGCCGGGCGTGGTGGCAGGCGCCTGTAGTCCCAGCTACTCGGAGAGGCTGAGGCAGGAGAATGGCGTGAACCCGGG…	-313	-330.87	172.58
10	centric_transition	43967997	43968996	TCAGGGCTGTGTGCTCCATGCTAAGCCTTGTCCTCCTGGGGGCTCAGGCACAACCAGGTGACTCTCAAGCCAGGGCCACATGCGTGCACCATGGGCCCCTCCCACATCCAAAAGCAAAATTATATTCTGCAACTGTGTTGGTATAAGACAAACACAATCCAGGCCACTTTATTATTATTTATTTCTTATTATATTTATTTCATCCTTTTGATTTTAAAATGAATTAAAACAAAAACCTTTTTTGCGCACCCAGGCGCATGCAGCAGTGGTGCCGGTCAGGAGCAGAGGTTCCTCCTCTGCAGGCTCCTGGCCCCCTGGGACCCTGGCACCGAGGGCTGGCCCTAGCGGCCCAGCCCTTGTGAGCCCTCACACCTGCCTAGAGATGGCGCGCTCCCTAGC…	-160.5	-186.35	304.15
10	centric_transition	44315522	44316521	CCTGACCTCGTGATCCGCCCGCCTCGGCCTCCCAAAGTGCTGGGATTACAGGCGTGAGCCACCGCGCCCGGCCACTCAAAGATTATTTCAACAATTTTAGGTGGGGCGCGGTGGCTCATGCCTGTAATCCCAGCACTCTGGGAGGCCGAGGCAGGCGATCACTTGAGGTCAGGAGTTTGAGACCAGCCTGGCCAACCTGGTGAAACCCCATCTCTACTAAGGTGGCAGGTGCCTGTAATCCCAGCTATTCGAGAGGCTGAGGCAGGAGAATTGCTTGAACCTGGGAGGCAGAGGTTGCAGTGAGCCGAAATTGTGCTACTTCACTCCAGCCTGGGCGACAGAGCAAGACTCCTTCTCAAAAAAAAAAAAAAAAATTTTTTTTAAATCCAGAAAGCAGGA…	-295.6	-317.22	157.27
10	centric_transition	45339019	45340018	CCATGTAACATATGAACACTAGGAAAAACTGAGTGTCGGGTATGTGTGGACCTCTTGTACTACTATCTTCACAATTTTCTATGAATCCAAACCTATTCTAAAATTCAAGGTTTATTTTTGAAAAAGTCAATCGAGATTATGCAAGTGAAGGGAAGGGAGCGGGAATAAAATGAAGGCAGGAGGTCTGTGCATGCAAAGCCCTAGCTGGGAGAGATGGGAGAGGAGGAGAGAAAGAATGACTGGCCCGTAGAAGTTCTTCAAAAACATGGGTTTAGGAACTGGTAGAGGCTGATTTCAACATTACTTAGTGCTACTGATCTTTAAAATGCTAATTATTTTCCATTACCTTTGCTTTTAGTGGACATTTTCCCTACTATGAAGCACAAGCAAGCAAAATTG…	-145.49	-178.32	346.06
10	centric_transition	43700257	43701256	GAGAGATGCCAGGAAAGGCTGCCTAGGCCAGTTCAGTCCAGTAAATCCCTCTTCGATCTTCTCTTCCACACAGACAGCGGTGATGAGCATGCCCATGAACTGACATGATTATTTTGGGGAAAATGAAAGACTTGTATTCTTTTTGAGATAGTAATTCCACTTTCAGGGGCGAATACATTTTGTTTATTTTATCACCCTTCAGTGAGTTGTTTTTGTTCTTTAATCAAGGATGTATGTTTGAAGTAAGAAGTAAAGCATAAAGTATATGATTTTGTGTGTGTGTGTTTTTATCTTGCTATACCTGTAGGGAATGTTTAATTCTGCCTTGGAAGTGGCCAAATTTGAAGGTGCTGTGATTCGAACAGTCAGTGGGATAAGGGGGCAGATCAAGAAAGCACT…	-108	-142.46	327.05
11	centric_transition	56439542	56440541	TTATAGGTGGACTTGCCCCAAAACATAACATTTAAAACTAACCAATTTCTTTATTCCTGATTATAATTCTGGCAGAGAATGAGTTTAGAGAGAGGAAAGAACAAGATATCAAAGAACAATAATTGACTGAATGATCTTGTTATTTCTGAATAGATTTCACCAGTTCAATCCCCTCTTGGAGAAGCCTGAGCAAACAAGCGGGGCTCACTTGTTGCTTTCTTCTTCCTCCAGACTCAATGCAATAGAGATTTTCCAGGCAGGGCATGATTTGTTCCCCTTATTTTGAAAAATATCTACATATTTGCGTTTCGAGGGTTGCACAGCTATTAAATTCCAGCCATTAACACTCCACTTGAATTTTTTGGAGGAAATTTTCCAATGTGTCAAGTTGAGAGTCAT…	-109.3	-139.76	354.76
11	centric_transition	58142947	58143946	CTTGACCAAGTTATGTAGCAAGAAAGTGGCAGATGAGGGAGGTTCTGTTCTCAGGTCTCTGACTCCAAAGTACATACTCTTATCTGATAACTGCCCTTCTGCACTCTTTCTTCTCCTTCTCCCAGGCCCTAGTTCCTGGTTATAGTTTGCTTCAGAGGTTATCTGGATTTCAGTTGCATTCTTGATCTCCATCTTTGGTAGGTGTGGGCTGAGATGGGTGAGTTTGATGGACTCACATTATTGTGAAGTTCATGGAACTCATTTTGGCCCTCTTGTAGGCCAATGAGGAGAGTCTGGGGGAATCTATAACTCCCTCAGAAAGAGCAGGGTGGGCTCAGGTAAAGTATTGCCTTCAAAGCCCTTCCAGAATATCTCTTGGCTCAGAGTGCTTCAATAAAT…	-98.3	-129.61	312.55
11	centric_transition	58050597	58051596	CTTAAGAAATCTTTATACTGTTTTCCATAGAGGTTGAACTAATTTACATTTTCACCAGCAGTGTGTAAGCATTCCTTTTTTGCCACATCCATGCCAACATTTATTGTTTTTTGACTTTTTAATAATGGCTATTCTGGCTCTGGTAAGGTGGTATCTCATTGTGGTTTTAATTTGCATTTGTCTAATGATTAGTGATGAACATTGTTTCATATGTTTGTTGGCTATTTGTATATCTTCTTTTGAGAAATGTCTATTCATGTCATTTGCTCACTTTTTGATGAGATTATTTACTTTTACTTCTTACTGATTTGAGTTCCGTGTAGATTCTAGTTATTAGTCCTTTGTTGGATACATAGTTTGTAAATATTTTCTCCCATTCTGTGGGTTGTCTGTTTACTC…	-67.3	-105.35	317.41
11	centric_transition	59393687	59394686	AGCCAGAGATGTTAGCTATCTCACCCAAAATGGTGGAGGCAGGAGTTGATCCCAGGGATTTTGGGTTCAAAAGTTAGATTCATTATCAACTACACTATACTACCTAAATATTTAAGATGATGACTGCAACTCCCTTCTTTGAGAGAGAGAGACTGAGATTGAGACTGAGAAAGAGAAAGAGAGTCTTTGCATAAAGCTGTAACCTGTAATCCTCTGCCCTCCCTCTCAAGCATTTTGTAGTTATTTGCTAATACCACCTATAATGTGGACTGTCATTACTATCCCAGGTCTGCATCTTGTCCTTGTGGTCCACGGGAAGCATGTCCATAACCAAAGCCTGGAACAGCTCATCAGTGACCATGTTCATCCTCCTGGGATTCACAGACCATCCAGAACTCC…	-111.56	-137.15	372.73
11	centric_transition	57739736	57740735	GAGTCCAACAGAGTATCACTAATGCCTGTAAAACCTCCTGTTTATATAATGGTATGGAGAACTCTTCATTTTTATATAACTATCTTTTATTGTATAGATAGCACACATAGACCCTCTAGATACTTGGATATTTATCCTGAGTTGGAACAAATAAAAGGGTAAAAAGATAGTCTATTTAAAACAAGAGTGTCCAATCTTTTGGCTTCCCTGGGCTACAGTGGAAGAAGAATTGTGTTGGGCCATACATAATGTACGCTAAGGATAGCCAATGAGCTAAAAAAGAATTGCAAAAAAAAAAATCTCATAATGTTTCAAGAAAGTTTACAAATTTGTGTTGGGCCGCATTCAAAGCTGTCCTGGGCTGCATGCGTCCCGCGGGCCAAGGGTTGGACAAGCTTG…	-112.61	-142.97	339.42
12	centric_transition	42160686	42161685	GATTACAGGCACATGCCACCATGCCCAGCTAATTTTTGTTTTTAGTAGAGATGGGGTTTCACCATGTTGGCCAAGCTGGTCTTGAACTCCTGACCTAAGGTGATTCACCCGCCTCCGCCTCTCAAAGTGCTGAGATTACAGGCATGAGCCACCATGCCCGGGGCTAAATACCATAATTTTTAAATTCATCTTGACATCCAACAGAGCAAGTTCCTCCTCATTCTTTTTCTTCTTCCAAAACTATCTTGGTTATTCTTGAACCTTTAATTTTGCACAGGAAGGTCATTTTCCACAAAAAAAAAAAAAAATCCTACTGGGATTTTTGTCTGAAACTACATAAAATTCACAAAGTAACTTTTCAGTAATATTTATTACTAAATAAATTTTAACTTCCCACCC…	-79.8	-110.75	362.12
12	centric_transition	42026395	42027394	CACTGTTGGTGGGACTGTAAACTAGTTCAACCATTGTGGAAGTCAGTGTGGCGATTCCTCAGGGATCTAGAACTAGAAATACCATTTGACCCAGCCATCCCATTACTGGATATATACCCAAAGGACTACAAATCATGCTGCTATAAAGACACATGCACACATATGTTTATTGCGGCACTATTCACAATAGCAAAGACTTGGAACCAATCCACATGTCCAACAATGATAGACTGGATTAAGAAAATGTGGCATATATACATCATGGAATACTATGCAGCCATAAAAAATGGTGAGTTCATGTCCTTTGTAGGGACATGGATGAAACTGGAAACCATCATTCTCAGCAAACTATCGCAAGGACAAAAAACCAAACACCGCGTGTTCTCACTCATAGGTGGG…	-119.25	-149.82	290.66
12	centric_transition	41230625	41231624	ATCAGCGGTGACAATTCACATTTGCAAGTGGATGGAAAGAATTATTAGAAATGCAGCACATTAGTAAGCAAAAGCTTCCCTTCATTCTATTACAATTGCATTGAAAACAAATACACTCCCCTCAGAGGACTTTGTGGTTATCATTAGGGAATATCTGAAATATGGAAATAAAACACATGCTGCCAGGCCTGTTTTCATTATTTTGATCTCATAAAAGATCTTTATATTTCAATACTGCACAGACAACAAATGATTTTGCAACATCATTTCTATGTTTATATAAGCCTCTACTATATAGAATATCTCAAAAAGCAATTCCTTTCTCTACCAAATAGAGTATTTTTTTTTTTGGAATGAAAGAATGGCAAAAAAAATTTAACTTGTTTCCTTAATTCACAT…	-85.6	-118.48	356.86
12	centric_transition	39354898	39355897	GGAGAATTTAAAGCTATTCATGTGGTAAAAATATACTTGAAGGCCAGGCACTGGCTCATGCATATAATCCTAGCACTTTGGGAGGCTAAGGCAGATGGATCACCTGAGGTCAGGAGTTCAAGAGCAGCCTGGCCAACATGGTGAAACCCAGTCTCTACTAAAAATACAAAAATTAGCTGGGCATGGTGGCAGGCGCCTGTAATCCCAGCTACTTGGGAGGCTGAGGCAGGAGAATCTCTTGGACCCGGGAGGCAGAGGTAGCAGTGAGCCAAGACTGTGCCATTACACTCCAGCCTGGACGACAAGAGCAAAACTCCATCAAAAAAACAAAAGAGAGAATTTATTTTTTAAATTTAATATTAAATGCTATTTTTAAAGTAAGAGATTAACTAGAAAAAT…	-100.6	-131.19	329.96
12	centric_transition	41924410	41925409	TTATTCTGTTAATTCAATAAAAATCCTCATGCTTGGGCAGGCAGTTGAGCTAGGAATAGAGTTAACATTCTTAGGTGAAAATTGAAAAGCCTGACAAGCACGGAAAGGTGATTTCACCTCCACTTGGCCGTGAGCTACGGAAGCATTTTGGGGCAGGAATAAAATTCTCCTTTGAAATGAATACTGAATCTTCTCTATTGCATAAATGCATGCCCTTAAGTTAAAATATTCCACAACAAAAAATTGGGTCACCACAATTTTTAGCCTGGAAAAACTAGAAACTGAAGAAAAGGCAGTGGTTACCCCAAAAAAATCAATCACAATAAAACACCTATGGAAAAATTAACTCTGCTACTTTTAAGTATACCTGCTATGATAAACTATTTGAGCAATTACCAA…	-98.1	-127.08	280.52
13	centric_transition	20540400	20541399	CACTTCAAAATGAAGAAACGGAGGCATTGGGAGGTTAAGTCACACATAGCCATCAAGTGGCAGAGAGTGAAAGGAACCAGCATTGATGAGCGCCTACTGTATGCCAAACACTGTGCTTACTTCAAGATCCTGTGATCTGCTGGGTGGTTTTGGAGATGTTGGAGTTTCATTGACTTCCTACACTGCCCTGAAGAGGTCTTATTAGTATTAGCCCCATTTTACAGAGAAGGGAACTGAAGCTCCGTGCATGTAATTAGACTCCGAAGGCTGTTGATGGATGGGGAAGGAGAGGGTCCCTCTCTGCTTTTAAGGAATGCATGGACAGTTATGATTCTGGCCTGAGAAGGAAATGGAAGGGGCTCTGTGCCCGTCCCACATATCCTGCCCCACACCCAGGGC…	-145.89	-173.06	393.07
13	centric_transition	22269761	22270760	TCAGCTTCAATATATCTTTTGATATGTTTTTTATTTTTTGCCAGATTCTCATAAAACTCTTTTCTGAAGGAGAAATTATAGATGCTATGTGCTAACATTTTTTCTATAACTCAATTTTAAGATTCTCTCATTCTGTATGATGATTTTAAAATAATTTGGAAAAGTTTATTTCAAATATCAATTACAGACTTTTTATAGAATACACTAAAGAAAACTAATTCATTTTATACGAATTCTATTATTTTTAGAAAAGAAGTAAAAATTTGACATTATCATTCTTTTGTTTATATGGTCTATTCTCTTGAATCATTACATTAATACTTAGAGACAAAAATAGCTGGCGATCATTCTTTCAAAGAGAATCTGTGGAAGGCCTGCTTTGCCCTTCATTTCTTTTTT…	-119.7	-145.36	305.17
13	centric_transition	21985961	21986960	ACATACAATAAAATTATAAAGAGATATAAATATGAGTCTCTACTAAAATTGTACTTTAGCAAACAGCTAACAGCATGCTTCATTCATGTCATCTTTAAGTAAATATATGTAGTGCCCACAAACCAAACTTTCTTTTCTTCAATAATCATGAAAAATATAATACCAGCAAGTTTGGTCATAATTTTCTATGGGTAAAAATCACTAGATATTTAACTATACTTAGTGGCAAAAATCACATGGTATCTTAGCAGGTTTTCTCTCCAAGAGGTTTTATTTGATGTTTGACTTAAAGGTTATGTAGTGCCATGAAAGGGCACATAGCCTATCTTTTCTTTTTTCTAAGTTTCATCTACCACCACTTAGTGGATAGATATTTCTTGAGTACCTTCACTTAGAATT…	-87	-118.61	309.92
13	centric_transition	22458381	22459380	AAATAATTTTAAAAATTAGCCAGGTGTGGTGGTGCACGTCTGTAGTCGCAGCTACTGGGGAGTCTGAGACAGGGAGGATCACTCGAGCCTAGGAATTCAATTCTGTGGTGGAAGAGACCCTTTGTTTGAAAAAAAGAGAATAAGAATAACGAAGATATATATATTCACTATACTATTAACATTGGATAGATTTGCTAAGTCTAGGAAACTGGATGGCCCTTGTCATTATCAGAAAATAAATGAGAGGTGTACTGCCAACACAAACTTCCAATGTCTCTCTTTTTAATGGTACTTTTACAAAACAGAATAATGTTACATGGGAAACTACAGCCTTATGTTAATCTGATGATTCCTTTTTCTTATACTAATACAAGATGTTCTGTACTTTATCCTCTGCTT…	-102.9	-134.08	329.55
13	centric_transition	21669082	21670081	TCTCAGCCTCTGCCTCAGAGTATTGCTGGTGGTGGGTTGATGAGGACAAGAACACAGCAACGTCACACTGGCATTTCCTGCTTCACTGGGCTCTCCTTGATCTATCTGGAGGTGAAATGCCCAGTTTGGTCCCCCGAGATCTGGGCAATTTATTTTCTTTATTTCAGAGATCTTTACCTTTCAGACTATTCTCAAACATGATGGGCCCTTTTCAACACAAAATCTCATTCCAGTTGTCCTGCGGGATTCTGGAAGGCACAGGGCCCCATGCACAGTGGCTTAATTACATTTTAGAGGTAACGCCCCTGTTCCTTTGCTGATCAGTTTTGACCTGGCGTCTGTCAGAATTCAGATAAAGGGCGGTCGATCCTCAGCTCCTGCTATCTTGAGTAGTTACAC…	-113	-141.72	292.13
14	centric_transition	13819123	13820122	TCTTTTTTTTTTTTTCCTGGTGTCCCCTGGGGTTTGTAAAGCTCTCCAGACATTGAGACTGTGCGGGCATGTCTCACTCCAAATTGGGCGAAATCAGTCATTGATTTTAATAGATTTTCACCAGGTACCTTTTCTGCGTTAAGCAGTGGGTTAGAGGCTAGACTCAGAGATGAGTAAAACCAGACCCCACCCCCTGACCTAGCCCTTCTTGCTCAAGAAGCCAACACTTAGTGAGAGCATCGGAAAGCCTGGTGGGCTTCTGAGCCCTGGGACTGGAGAAGTGGGGGTCCCAAAACCCATTACAAGATCAAAGAGAATAACAACAGGAAACTGCCAGAAATACCCAGTCATGGGCAAAGGGGCCTGTCCACATACCACTTGATGCACAAGAACCCGTGT…	-124.4	-154.06	238.08
14	centric_transition	14315524	14316523	CATTCATACCTGTGCTTATGGCTCCAGATCCATGGCTTCCCCTAGGGTACCCCTCGTCAGACATTTATGCCAAAACCACCACAAGCAGTTTCTCAAGCTGGACCCAGTGCCAAGAGGGATTCCTCCAGCCACAACATCCCCAGTGGGAGAAAAAGAGATAGAAAGGACTTTAGCAGCCCTAGCCACCAAAGACCACAACAATTTTTGTCACCACTTCAAACATCTACATCATTGGCTGCTGAAGTTCCCTACAATCTTCATCAATGCCAACCTCAGCTGGAGGAGCTACACAAACACGACACTGCTGCACCTTCACAATAGTCAGAGCAGTTGTGTTTTACTCAACCAATCCCCTCACACCTCCATACAGGGGAAGTTCTTTCCGTACTGAAACCAGCC…	-80.95	-109.18	304.15
14	centric_transition	16079109	16080108	CTCTTTTTGTGTTCTCTCTGCTTCATTATGTGGGGCAGCTCAGTTCTTTCTCACCCTTGCTCCCAGACTCAAAACCCAGCCTTTCTGTGCTCAGTGAACTCTGGTCAAATAGTTAGATCCATTCAGGGTCTCAGCCTTTCCTCACTAAAGTGACCTCACTTTATCAGATGTGATCTGAAGCACTTAGTCAACTCTAAAGGCTAGTAACACATGATGAAATATCTAAATGAAGAAAAAACACTTAAAACATTTTAGAAAGTATAAAAGTAACTTCTCAAGTCCAATAATTATGAGCTGAAGTCAAAGTTATAATTCAAATTACTGTAAGAGTAAAAGCCCCTCAGGAAACAAATTCAAATAAATAGCCTTGGTAGACGTGTTGTAGATCAGATTTTTAAA…	-95.4	-126.45	337.46
14	centric_transition	17543673	17544672	GGCATTTACTGCCTTGCTGTGGAATGTTGACAGAAGCTATCTTATGCCAATGGAAATAATGGTGCCCAAAGGAGCACCATGACAAAATAAAAATGGTTTACATAAGATCTTGCTACCTGAGGATACAAGGAGGAGATCCTTATGAGCAGGAAGCCTCTTTTTTTAAAATTTTTTTCCCTAGGACTGATTCTAACTATGTGAGGAGCTACTAGATTCTACAGTGCCTGATAGACAACTCTCATTAGCTGTTTGGCTTGTGAATGGCAGTTCCAAGGTGAACAAACATCCTGTTTGAAAGCCCCTGTTCTGGCTATAGAAGTGTCAAACAAATCCTTTTCTTTTGAGTTATTCACAGTTTAAAGCAACTGGGTGAAGTATGTGTTTGTAAGCAAATTTGCC…	-99.4	-131.71	418.77
14	centric_transition	16218305	16219304	ATGTTTTTAAAATATAGTTCACTTAATTTTACAGTGCACTTTTATAAGCATTATCTCATTCACTGTTTATAATAACATTGTGAACAAGGCAAGGTACAAAGAATTAATCTCATTTTGTAGCTTAAAAACTGAGATTCAGAGAAGTGAAGGGGCCTAAGCCAGTGTGCTCAGCCAAGGGTAAAGCTCACTCTTCTCACCCGAGCTCTCTATACCAAATTACCTTATTATGAGTATATACGTTATCTCCTCCCAAATATACATTTTTTTCTAAATGTTCTTACACGTTTGTATGTCTCATAATACTGGACAAGACATTTACGGGGCTATGTAGAGCTGAGTGATTTTATTTCAATATTGTTCCCAGCAAGCTCAAGGACTGACAAAGCTGTACCACCTCTG…	-97.2	-127.43	336.23
15	centric_transition	22493492	22494491	ATGTTCACCAATGTCTGTCTGCATGACCTCTTCCATGTTCTTTGATATTCTCCTAGAAGCCTCATGATTTTCTCGTGTTTCTCAGAGAATAATATGTATTTTGTCTTTATCCTTGTACCCAATACCTTGTATACCTAACTATACATACCTAAATTTCTTATGGGTGAATTATTCACAGTTAAAAAATGTGCCAACTTTGTAACCAAATGAAATTACCCTGGTTTATACACCCTTCATGTCTTCAGAGTCCTGCCTGCATGCCTATAAGCAAGGGTTAAGTTTGGGGTGTTGTATTTTCCTAGTTAACATTGGATACTTACATGTTCTGGGAACTTTTAGGCTATCAATACCCAATTAAAAATTCCAGTTGCTTTATCTTTTACTTCTTTTCCTGCGGTC…	-58.2	-94.2	352.98
15	centric_transition	22591768	22592767	AAAGTAATGATGCAACCTATAATTGAGGTGAATAATTTATTTTGCAATTACTATTTATGTCAGTATCAGCAAATACTACATTCATTTGTATAGATGATATTAATCTACAGGTTTTATGGATTATTAGTTCATTTCATCCTCACAGCATCTCAAGAGGTCGGCACTAGTTTTACTCCCAATCACCTAGTGAATTTGATCTAAAGCCCTACAAGAAAGGAATGGATGAAACTTGATTTTGACTGAGTCTATCTTTGAAGTCTTTACTTACATCACGTGTTTTAGAATATCTTTTTTTGTATGGAAAACACATTCTAGGACCGGATTAAGAAATGTTACTCTAGGGCCAGGCGCAGTGGCTCATGCCTGTAATACCAGCATTTTGGGAGGTTGAGGCAGGCA…	-108.9	-141.09	338.31
15	centric_transition	22678523	22679522	ACCTCTGCTGCCCGGGGTTCAAACAATTCTTCTGCCTCAGCCTCCCCAGTAGTTGGGATTACAGGTGCCTGCCACTGTGCCCAGCTAATTTTTGTATTTTCAGTAGAGATGGGGTTTCACCATCTTGGCCAGGCTGGTCTTGAACTCCTGACCTCGTGATCCACCCACCTTGGCCTCCCAAAGTGCTGGGATTACAGGCATGAGCCACCGTGCCCGGCCTAGATGGCAGTCCTAACTTCTACTTCAGTCCAATTACTGCTATATCTACTGATGGAAATATTCCTGCTGTTGGAACTAAGACTGCCAGACCAGAAGAGTATGAGATCATGGGGACAGGAAACACAAATTTTGCTAGTTGGTCAACTAGGGATATTTGTGGAGGGCTGCCACTCCCATTTC…	-139.1	-165.3	381.23
15	centric_transition	22506483	22507482	GAACAAACCCCAGGTTGGTCAGAACTGTCTCTCCCTATCTCAGGAGATTGCATTCTGGGCTGATTCTACAGTTATTCTTGAGAATTGCAAGTGAGAAAGGGGGAGAATCCATCTGATTTACCCTCTGATAACCAGAGAACTGCATTACATTTTAACCTCAAAAAGTTACATTGTTCCCCATTGTAGTAATCCTCCTCCCACTCATAGCCTTGGCAATTATTGATCATCTTGATCTCAATAGATTTGCCTTTTCTAGAATGTCATATAAATGAAATCATTCTGTATGTAATAATTTAGGTATGTTTTTTCTCAGTTAGAATAACACTTTTGAGATTTATCATATTGTTTCATGTATCTGTAGTTTTTCTTTTATGTTGACTTGTACTCTTTCGTATTCTT…	-89.3	-121.19	327.23
15	centric_transition	22587698	22588697	TTTGTAAAGACGTGTCTCACTTTGTTGCCCAGGCTGGTGGGGGGAAAGTTTTAGAGATTCATTAAATAATTTGTGAAATTTAAAATAAAGGAAAATATTCTGTTTTGGGTTTTGCCCAGTGCATGTTTGGGGCTCATAGGTGAACAACATGGACAAAATAACCTCTGATATTTCAGTCCAGTAGTGATTCAAGGACTGTAACCCAAATCTCAAATGTAGGAGTTTTGGGTTACAAAACTTTTGGGAGCTGAGAGCACAGGCATCAGACCTGAAATGGAATGGACAAGGAAGGCCTCTAGGAGGAGGAACATTGGAGGAGGTTCTGGAGAGCGTGGAGCAGTGAATCTGGCAAACAGGAGAAAGAGAAGAGGAAAAAATGTGTCTGTGGCACAGGCCAGG…	-127.89	-158.31	273.52
16	centric_transition	56797439	56798438	AAGCCACGTCCTAAAAGAAAATAAACAGCTATTCATCATGACGCAAGCCTTCAAAATATAGTTGGTGATCATGAGGCTCGCCAACTTTTGTGGACTACCTCCGTGCAATTGCCCATAACCTATCCCTGTAATTCACTTTTTCATATGTCAAATTTTCTTTTTAGTTTTTGATAGTGTTTTTTCTCATTATTTTAAATTGTCAGCTTTATTTGTTACAATTTACTATGCTGTGTACTTCATCTGCTCATCATTTCCAATACTGAAGGTATAAATTGTGTAACGACTTTTAGAGGTTCTCATTTTGTTTTATGCTTTTTTTTTTGGCAAATCTGAATTCATGAAAGTGCATTGTCACAACGTTGACTTGTGTGTGAGCATTGTGCATGTAGGCAAAAACAT…	-92.4	-124.51	372.74
16	centric_transition	54355509	54356508	GGACTATGGGTATTAGAGGTAGTTCACTGAACAGAAGAAACACAAATCAGTTTCTTCATGGAATCTAGTCAAAGTTTATTCACACTTAACATTGAAGCAACTGATTTAAAATAAGGGCTGATTTTTTTCCAACTTCCAAAAAAAATTGAGGTAAAATTCACACGACTAAAATAATCAATTCAATGGCATTTACTACGTTCGCAATGCCGTGCAACCACCACTTACATCTAGTTCCAAAATGTTTGTCACTCCAAAATAAAACTCTATACCCATTACGCAGTTTCTTCCTAGAATATGGGTAAATCTTAATTACTGATATTTTCAGATCAATTTACATCAAATTAAGTACAAGTCTGTCTTCTTAAAGTAACACATTCTCTTGTAAAAGTATTGCCTTTA…	-93.2	-123.01	348.11
16	centric_transition	53635673	53636672	CCTGCCTTAACTGATGACATTATCTTGTGAAATTCCTTCTCCTGGCTCATCCTAGCTCAAAAGCTCCCCTACTGAACACCTTGTGACCCCCATCCCTGCCAGGCAGAGAACAACCCCCTTTGACTGTAATTTTCCTTTACCTACCCAAATCTTATAAAACGACCCCACCCCAACTCCCTTCACTGACTCTCTTTTCAGACTCAGCCCGCCTGCACCCAGGTGAAATAAACAGCCTTGTTGCTCACATAAAGCCTGTTTGGTGGTCTCTTCACATGGACGTGAGTGAAATGAAGTGAAATTTGGGCCGTGACTCAGATCGGGGGACCTCCCTTGGGAGATCAACCCCCTGTCCTCCTGCTCTTTACTCCATGAGAAAGATCCACCTACGACCTCGGGTCC…	-81.93	-108.46	248.17
16	centric_transition	56640024	56641023	CCTAGCGGGCCTCTCGGTGTCCGCCATCCCCACTTGTCCTCCACTCAATAGCCAGGCTGATCCTTTAGAAACAGGAGTCAGGCCAGGTCACTCTTCCGCTCAAAACTCTTCCCTGGCTTCCTCTTTCTCTTTGGAGTAAAAACCAAATTCCTTGCCATGGCCGGCGAGGCCCCTGTGGTCTGGCTCGGCCTTCCTCACCGACCTCGCCTCCCCCTCCATCCCTCTCTCTTCCTCCCCTGCGTCCACAGCAGCCTCCTTGCAGTTCCCCTAACACTCCAGCCAAGCTGCTGCCTCAGAGCCTTTGCTTCCACTCTCCTCTTTCTCCGGAACCTGCCTCTGCCTCCCAGTCACTGGACATGACTCAGTCTCTCACTTCTACTCAACAGTCACCTTCTCAGT…	-110.1	-137.11	351.84
16	centric_transition	52766278	52767277	CCTAAGCCAGAGAAAAATACACATCTCAACAAAGAAGGCCAAGGAAGGAAAAATGCAGGTAATGGTTTGGCAAGGCTGGCACTCTCCACTAGTGGGGCCTAAACTGGCACAATCCCTCTGCAAGGCAATTTAGTTGTATTTATCAGCCTCAAAACACTCATGCCTGCCTGGGAATCTCTGCCAAGGAGAAACAAAGCTCTACATAAAGATACTCATAGCAGCAGTATCTATTACAGAGAAAAAACCTGGGAATACCCTATATAAAAGGTAAATAAATCATAGAATGCAGTATTATAAACATAGTATTTGTAATAACAGGAAAATCTGAAATGTTAAAACAGCAGAAAACTTTCACTATATAGCATAACTTTTTTTTAAACATGAAGAACTATAAAGTAC…	-97.1	-126.76	293.15
17	centric_transition	31371401	31372400	AAGGTTGTTATCATCCTTGCTTTAAGATTAAACTGTAAGCTAAATTTCTCCCAAAGTTAGCTTGGCCGATGCCCAGGAATGACCAAGGACAGCTTGGAGGTTAGAAGTAAGGTGGAGTCTGGCTGGGCGTGGTGGCTCACTCCTGTAATCCTAGCACTTTGGGAGGCTGAGGGGGGTGGGTCACCTGATGTCAGGAGTTCAAGACCAGCCTGGCCAACATGGTGAAACCCCATCTCTACTAATAAATACAAAAATTAGCTGGGCATGATGGCAGGTGCCTGTAATTCCAGCTACTTGGGAGGCTGAGATGGGAGAATCGCTTGAACCCGGGAGATGGTGGTTGCAGTGAGCTGAGATTGCGCCACTGCACTCCAGCCTGGGTGACTGAGTGAGACTCCA…	-115.6	-147.7	317.1
17	centric_transition	29373118	29374117	GGCAGTGCCCAGCTTAGGTCCTGTCCTCTCAGCCCAACCCCCGGCAGAAATAGAGCCCCTTTTCCCAAATGGTTTCCAACATTAGCATAGTTTCATTACATGGAGATTTTGTATTTGCAAATTCTCCTACTTGCTAAAATTTATGTGTGACTCAAAATTAATACTCTTGACACTTTCTCAGCATTTTGGGGTCATTCAGGGTCATATACAATGTAGTGAAAATTTGAGTTATCCAATACACATTCCCAGCTGAGGTCAAACAAAGCAACACTTTGCTGTCTTGTTTCAGCTCATAATGTAAATATGTCCCTCAAGGTCTATTTAGTGCCATGGTTTTTACATTTTTGTGCTTTTTGTTGGTGATTTCACTGTTTTATTTATTTTTTTATATGTTTTTGA…	-103.95	-131.04	306.84
17	centric_transition	29569561	29570560	GTAAACATGTTTCCTTCAGTCCTGTGAGCTGCTCTAGCAAATTAATTGAACCCAAGGAGGGGGTTGTGGGAACCCGTTTATAGCCAGTTGGTGAGAAGCACAGATAAAGCAACCTGGAGCCTGTGACTGGCATATGAAGGAGAAGGGCGGGCTTAGAGACTGAGTCGTCAACCTTTGGAATCTGATGCTGTCCCTGGGTAGATAGTGTCAGAATTGAACTGAATTAGAGGACACCCAACTGGTGTCCACTGCAGAATTAATTGCTTGCTTATTGGTTGGGAAAAATTCCCACACATTTGGTCACAGAAGTCTTCTGTGTCAATTGTTTTCGAGTGAGGGAATAGAAAAAACACTTTTGAGTTTGGGTTTTTCCACTCAAGACTCTGCTTTGAACGCACT…	-128.4	-155.79	272.41
17	centric_transition	31894340	31895339	TCAAGGCCAGCTAGATACATGGTTGTCTATGTGGGAGATGAAGGTGGCCCAGGCTGCTGAGGGACATGTTCTCTCAGAGTGACAGCAGAAGGGGCCAAGCCAGCTTTGGCCTAAGTTGCCATGAGCATCCTCATTAGAGGAGCATCCCCAGGCATAACTGCTCCCCACCCAAATGCCAATCTTTGACATCTGAGGACAATGATTTCCTAGAGCCTTGCTCCTTAGAGTGCATTCCACTGACTAGCAGCATCATATCACCTGAGAGCGTGTTAGGAATGCAGAGTCTTGGGCCCCATTCCAAACCTACTGGATATGCCTCTGCATTTTAACAAGAGCCTCAGGTGATTTTGCACGCATTAGAAGGTGAAAAGCACTGTCCGAGGCCATTGCAGAACTCCC…	-153.6	-179.87	310.58
17	centric_transition	29198098	29199097	CTTGCTAGGGCAGGAAGGGCAGTGTGGCCTGGGCACAGGGGCCAGGGAAGAGGAAAAGGTGGCCTCTCCCAGCCTCCTCCTCCCCCCAGCGTTCTTCTCCCAGCCCTCCTCCTCCCTGGCCCTCCTCCCCACCTCTCCTGAGCGGGCCCATCCTGCCCTCTAGGCTACAGTTCCAGCGCTCACGACGGAGCTGGAACTCAGGATGGAACTCAGGATGGGACTGAAACTGGAGCAGGCCCAGGTGTGCAGCGTCCCGCAGGGTCTCAGCCAGGTAGGGGTCCCTCCAGCAGAGCTGCTTCTGCCGCTGGGAAAACTTCAGCATCAGCAGGTCACACTGCTTCAGGTTGGCCCCACCCCGTGTTGGGGCCACCGCAGCGCCCAATCCTGGGAATGGCGTCA…	-183.8	-208.74	259.62
18	centric_transition	22971141	22972140	AGCTTCATTTAGAGGGAATGCTTCTTCCCCTCCCCAGCATGGGCTGCTACAGGCTGGAAGCCTGCAATGGGAAAGAGGGACATGGTCACCTTCTTCTCTGGGTGCCTTTCCTTGCTTCTCTTCCTCCCTGTCAGCTTTCTTGCTGTGGTTTCTGCTCTCTCCAGAGTTGAAGTAGGGCAAAGGGGAAGGTGGTACTGTTTGGTAAGGAGCAGAAAAGGTTGTACCTGAAAGGAACCAGAATTGCCTAGTGTTAATGCTCTCTGGGTCGGAAATGAGTTTTAAACTGTCTCTTTTCCTCATGGGGGCACTTCTGCTATTTCTATGGTGACTCCCCTTCTCCATTAGGACAGCTATTAGATTGAGGTTCCTTTGAGACATCAATCTCTCTCTTCTGGCTGG…	-119.6	-148.43	358.92
18	centric_transition	25912674	25913673	AAGTAGCTGGGACTACAGGCACCCGCCACCACACCCTGCTAACTTTCTGTATTTTTAGTAGAGATGGGGTTTCACCTGGTTAGCCAGGATGGTCTCGATCTCCTGACCTCATGATCCACCCACCTCAGCCTCCCAAAGTACTAGGATTACAGGCCTGAGCCACTACGCCCGGCCTCGACATTCTTAAAGAAAAGAATTTTCAACCCAGAATTTCATATCCAGCCAAACTAAGCTTCATAAGTGAAGGAGATATAAAATACTTTACAGACAAGCAAATGCTGAGAGATTTTGCCACCACCAGGCCTGCCCTAAAAGAGCTCCTGAAGGAAGCACTAAACATGGAAAGGAACAACCAGTAGCAGCCACTGCAAAAACATGCCAAATTGTAAAGACCATCAA…	-86.4	-112.12	280.09
18	centric_transition	24903047	24904046	TATACTGGGTAATGAGAATGACTATTATTGATAAAAATAGTATTAACTTGTGAACACACAATTGGGAAGGGAGATATACAAAATCAGTTTTTCCTATGTAAAAACAGAGATTGATATTTCTAGCTGTGGAAGGTAAACTCAGAAATTAGCTCAGTATTTCATAATTCTTTTAGAGATGTGACATATACTTCTTAAAATATTTTGTAATTTTTTCCATCTTAAAAAAAGGTGTAGAATAACATATTTATTTGAGGAATTATTTTTGTTTTAATATCATAACATAAAGCCATAACAGGTGTTCAACAAATAATGATTGAAATAGCACATCTCTTCTAAAAATAGCATCCTTATATTTGATCTCACTTTTTAAAAATTCTTTTACCTATTTTTTCATTAATC…	-90.5	-123.41	381.64
18	centric_transition	24799744	24800743	GGCAGCTATCTGCAAAGAAAAGAGGCTGCACCAGAAACCAGCTTTGCCGGCACCTTGATCTTGGACTTCTAGCCTCCAGAATGTGAAAAAATAAATGTTTGAGCTTCCTAGTCTATGGTTTTTGTCATGGCAGTCTAAAATGACTAATATATTGCCTATTCAAGATCATTGTCCTAAGGACAGGATAGATTGATGTTTTATAGCCTGAGGTCTCATTATTTTGGCTGTTACAAAGCTAGAACTAAAGTAATATGATTCCTTGTGTAGCTATTGGTCAGTCCATTTCAGCAATTGCTTCTACTTGATGATGTCTGTGAGATGAACAGAGTAAAATTGCTTGTTTATTCTTATAACTATTTAGATTCTAACCAAAAGCTGCAACCTCCAAATATTTCCCAA…	-95.4	-128.73	299.33
18	centric_transition	22094974	22095973	TACTCATGTGGTTCTTCTCACTTCCAATTATGAATGTCTTCCCTCCTCCATTCACTTTAAAATACCCAAAGGCAGAGAGGTACATTGTTTACGCTTCCCTGTGTCTTCCCCAAAGCCCTGCGTCTGGAGGCCACTGTCAAGCTGAAAGGACAAGGTGAGTGTTCTGTGGAGTCACCTACATTTATAGGGAGAAAAATCACTCTCCATGAAATGGTTAAGACAGAAATGGGGGACCGGGTGCGGTGACTCGCCTGTAATCCCAGCACTTTGGGAGGCTGAGGGGGCGGATCACCTGAGGTCAGGAGTTTGAGACCAGGCTGACCAACATGGGGAAACCCCATCTGTGCTAAAAGTAGGAAAGTTAGCCAGGCGTGGTGGCGCATGCCTGTAATCCTAGCT…	-140.67	-169	361.81
19	centric_transition	33591127	33592126	ACGTTGGGCAAGTTAGAGGAGGAATATTATAAGAGAAAAGATGAGATTTAAAAAAAGCACACAAAGCAAAAATGAACCCCACATCTCTGGAACCATTAAAGCCCAATGAAAGCATAAAAGAAAAAGTGAGTTCAGGGGGATTCAAAAATGAGGGAGAGGGCAAGAAGGTGGGCAGGTCAGAGGCAAAACTCTAATATGGCTATGTTTCAGATGCTATTTCATTAACCTATTCAGCTTTGTTTTGGCTTTTCTGTTGCAAACATATGCCTTTTCCTTTTTTTTTTTTTAATGGTATCTAAATAGGGCTACCCTAAGGTGGGCCACCAAGGTTGCAAATAATAGTTTTCTGCTGCTGCCTCTTAAGCTAATCCCCCACTAGAAAATTCAAAAACAATTTGC…	-88.17	-114.08	308.88
19	centric_transition	32639132	32640131	GTTTTGGGGTGCAGAGCATGTGACCCTAATGTAAGCCAGCACCCCTGGTCCCTGCCTTGGGAGCACTGTGGTCCTGGCGCAAACCAGAGCACAAGTCCAGTTCTGTCCCCTCCAGGGTCCCTCCCTATTCACTGCCTCAGTGACCACCACATGGGCAGAGCTTGCAGTTTAGCCAGCACTGTCCCAGTTCACCTCAAGTCTGAGAGGTCGGCCTGGCCAAAATTCAAATCCCCACTTTCCTGATGCAGAACGGACTGCCAGAGCTGGATTTTCAACACAGGGCCGCCAAGACTGGGGCCAGCTCCCGTCCCACTGTGCCACACCGTGTTTGTGCGTTTGTGACCCCGTGAAAGGCAGAACCGGCTGCTGTCGTGTGGGTGGATGGAGATTTGGGACAAG…	-166.3	-194.26	305.36
19	centric_transition	33335051	33336050	ACGCTTGAGTAAAATCAGGAGCAAAGTGCACCTTTTTTGCAGAGTTGTTTCCTAGGAGGAAAATGTGTGAAGAGCCCTTAGAAGACCATGGGCACCCAGGCCCACTCAGTCCTTGTCACTTGTGGCCAGTGACTGTCACAGAAGAACAAAGCCTTCAGCAATGCTCCCCGTTCCCAGGCTTGCCTCCTTTTGGCTCATAAACCAAAGTGACCGAGGCTTTGGGCTGGATGTAGTGAAATGCACTTGGAGGTGCCTCTGGTCAACCGGTCGAGGAGTGGTGGCTCCTCCAGCTCCTGTCCCGTTGTGTGGTCACCGCCTCTCCCTCCACCTCATACAAGTGTTTCTTCAGCAGCTGCATTAGCTCCGTAGAGTCAGCAACACGAATTTTTTTTTAAAGTA…	-125.2	-152.83	272.2
19	centric_transition	32135617	32136616	GAATATATTTGTTATACATTTCTCAAGCTTTCTCTTCTGCCAAGGATGAGAGAATTCTTCTTCAAGATAGAAAGGTTTTGGTCCTTTCAGAATAACCTCAGAAAAGCAGGGCCAGAGCAGGAAGTGAGCGTTTGACACGCTGTTGTGTGTGACAAACGGTCATGAATTGGTGTGTGAGTGTGACTTACATCTCGGCAGCTGTGGGTAGCAGATGCATGGCGGATGAGCAGGTTGAGAGCCTCAGTAGGTAAAGGGATGGGCCCCATTTGCTCTTGCAGTAGCTGCCGGGAATGGCGGGCGGGATGCCTGGGATCCTGGGCTGCCCAGACCGGAGCAGTGAGCGCCGCACCCCCTTGTCCGCCTGCAGCCTTCAGGAGCACAGCGGGCCGAGGCCTTCGT…	-170.23	-198.96	365.29
19	centric_transition	30517659	30518658	AGATTTGAAATATACATTTGAACCAAGTGAAATTGCCATTCTTATAAGTCAAAAATGGTTGTCTAATGGCAATTTCATGTGGTTCACCCTAAGGTGACTGCTTAGAGCTCAGTGTTTCTGGAGAAATCTTATCCCGGCCCTTTCCTTCACATTTCCTCTTTATGTAACCAATATGCCCACATGTTATTAAAATCCAACAACACTAAATCCCAATTTTATCACAATTCAAGGTTCATTTTTGACCTAGTTTTTTTACATTTCTAAATACTCTATTTCTTGATTTAAAAAAAAATGCCAAAGCCAATTTTAACCAAAAATCAAATCATTCTTTGTTCTGTATTCAGCTCATGCAGTGTTTCTGGAAACTAGTTTAGCTGCAGTATGCAAGTTAGCTTGAAT…	-100.4	-132.34	404.95
20	centric_transition	37626991	37627990	GGCTCCCTTGGGTTTCTTTCTACTTAGGTGAGTTCAGTCCTGAATACAGGTTAGGCTCAGAAAGAATTTTCTAGTGTCAAAGAGGGCCTCTCCTGTGCTTATTATTACTTATTGCTACATCTGTTTGAGTCGTGCTCTCACCCTGGGTAAACCTCAGTTTTAGGCCAAAGTGAGCCTTGGGGCACTGGAGTGGGCACCTCTTCATTGCCATCCACACCTTTTCTCATGGGACTACACTGGCCTTATCGCAGGAACATGTCCTCCTCCCCTTAAAACAAAAAGAGCAGTGTGAGCTTAATTAGAATATGGATTATAGTGCCATAACAGAGAGAACAACATAGCTGGCTAAAATCAGAGAAGTTTATTTCCCTCTCAGGATGAACTGCAAGTTACCCATGG…	-122.1	-152.88	375.28
20	centric_transition	37122203	37123202	GTGACATTTTAAAGATGGGATTCACCAACAAAAGCACAAAAATACGAAAAATATGGCACTAAACAGGCCATGAAAAGAATACTTGTTACAGTATGAAAACTGAAACAAGAAGGCGGAATGTTGACCCATCTCAGCCAGGAACACACACATTGGCAGCTCAAATTTCTTACCCCTCTGCAAATGTCCACAAGTGACTACAAAAGTGCTGCAAGTATTGATTTTGGGGTTTCAAATAAATTTTAGCAACTAGGTGAGTTCACAAATATAGAATCTGTGAATAACGAAAATCAATTATAAACATGAAATCCACCTTTTTTTTTTTTTTTTTTTTTGAGACAGAGTTTCACTCTTGTTGCCCAGACTGGAGTGCAATGACGCAATCTCAGCTCACCGCAACCT…	-213	-235.93	195.64
20	centric_transition	37530611	37531610	CAGCACTTTGGGAGGGTGAGGTGGGAGGATTGATTGAGTCAAGGATTTCAAGACCAGCCTGGACAATATAATGAGACCCTGTCTCAAAAAAAAAAAAAAAATTCTGGGCATGGTGGTACATGCCTGAAGTCCCAGCTACTTGGGAGGCTGAGGCAGGAGGACTGCTTGAGCCTAGGAGTTTGAGGTTGCAGTGAGCTGCAATTGTGCTGATAGCCGCAGGTGGCAGTCAAATGCCTAGGCAGATAGGGACAGTTCCCTGGTGAAACCTGACTGTCAAACCAAGGACAGTTTGTTTGTTTGTTTATTTATTTTTTGAGACGGAGTTTTGCTCTTGTCGCCTAGGCTGGAGTGCAGTGGCGCGATCTCAGCTCACTGCAACCTCCGCCTCCTGAGTTCAAG…	-217.4	-241.13	221.58
20	centric_transition	37421264	37422263	CTAGATTGTAAATTATCATTTACAGAGCACTTACTCTATGTTAAGCACTGTGCTAAATACTGTAGTTTTCAAAATCCTGTAAATAATGTTGAGATGCCCATTTTACACTTGACACTATGTGTAAATTGTAGAGCTGACTCTTGAACCCCCACCTTACTCCAAAATCATTAACACCAAGAAACTAAAAGACAGATGTCTTTATTGGGTCTTAAACTGCAGGCAACACCAGTCAAAAAAGCTGGTTTCTCTATGTATTTTACACTGCATCTGCTGCCTCCCACAAACTGAAGGCAGTTAATACGACATCCACCAGAAAAATACCCTGGAGACCCAGATGGATCTTTTTCCTTCTCATTACCCACCCCAGGTAGTAAGATATAATATCCAGTAAGTGGAAAA…	-105.2	-135.8	346.17
20	centric_transition	37551714	37552713	TTTTTTTTAAGTTCTGGGGTACATGTGCAAGATTTGCAGGTTTGTTGCATAGGTAAACTTGTACCATGGTAGTTTGCTGCACAGATCATCCCATCACCTAGCTATTAAGCCCAGCATCCATTAGCTCTTCTTCCTGATATTCTCTCTCCCCTGTCCTGCTGCAGTGCTTTTTATAACCCAGCTTTGGAAGTCCCACACCATCACTTTTGCCACATTCTACTTGTTAGAAATGAGGCCATATTCAAGGATAAAACGATTAAAATCTACCTTTTGAAGGAATAAGTGCCAAATCTGCAGACATATAAAGTTGTCCCAGCTACTATGTGGGAGTGATTTTATAATGCCAGGTTAGTTACAAATATACACACTAAAGTTATTTCTTTCTTCCTTCCCTCCCTC…	-107.15	-137.39	310.42
21	centric_transition	12785024	12786023	TATACAGCAACTTTACTGAATTTGTTTATTAGTTCCAGTAGTTTTTTGGTTGATTCTATAGGTTTTTTTATAATTAAGATCATGTCTTCTGCAAACAGAGACAACTTGACTCTCAATTTGACAATTGAGGAGCATGTCATTTAATTTCCATGTAGTTGTACAGTTTCCAAAGTTCCTAATGTTATTGATATCTAGATTTTTTTCCCTTGTGGTCAGAAAAGATACTTGATATGATTTTGATTTTTAAAAATTTGTGAAGACTTTTTTGTGGTCTAACATATGATCTGTCCTCGAGAATGAGAGTATTTCATTTGCTGTTGATTCTTCTTTTGTTTTTTTCTTCTTCCGTTCATTCTTTTCACCTTTTTAGTTTTCTTGCCTAATTGCTCTAGCTAAGAC…	-71.5	-108.18	304.21
21	centric_transition	15077420	15078419	ATCTAAATGAAAACAAAATGAATCAATATATGATTTATGTATATGTAAATCAATATATGTAAAGAACAGGGTCTGATACGTATTAGGCTTTAAGCAAGTGCTAGCTAAAGCCATAAATGTAAGTAGTTGTGAATAACGAAAGGAGAAAAGGCTGCTGGGAAATTGTCAGGGAAAGGCTTGACAGAGGAGTACTCTGAAGATGATAGAGAATTTGTGAGATTGAATGACAAAAATCTGATCTAACACTATTCTAGGTCATGAAAGTCATTTTTAAGCAAAAAATGTAATAAAATACATTTTAAAAATCTAAAACTAGTCTTGATAGGTGGGGTTGATACTTGTGTGTGTGTGGAGGTCAAGCTATTTCTATAATACAAATAATCATATATATTGCAGCTC…	-84.2	-121.99	370.2
21	centric_transition	15755175	15756174	AGAAAGAAAGAAAGGAAAGGAAAGAATGGAAAGAAAGGAAGAAAAAGAAAGAAAGAAAGAAAGAAAGAAAGAAAGAAAGAAAGAAAGAAAGAAAGAAAGAAAGAAGAAAGAAAGAAAGAAAAGATAAAACAGTAAGGCCTTCACATATGCTTTACCACAGTAAGTGGCTTACTTCAGTAAGGCAATCAACAAACACAGAACTCTCTTTCCTCTTATTTCTTGAGGCATGGGGAAAGAGTATGCAGGCATGCCTACTTTCCCTTTCACATGACCCAGGTTCTGCACTGTCTCCTCTTATTTGGGATATGAGAAGAAAGGGAAGATGTTAGCCAATGAAAGACATCCTTGTGAGCTTGCATTCAATTCACATTAAAGGATCTGGAAAATCAGATCAACCCC…	-103.69	-131.43	295.47
21	centric_transition	15417420	15418419	AATTAGTTCAACCATTGTGGAAGATGGCGTGGCAATTCCTCAAAGATCTAGAACCAGAAATACCATTTGACCCAGCAATCCCATTACTGGGTATATACCCAAAGGAATATAAATCATTCTATTACAAAGATACATGCACATGTCTGTTCCTTGAAGCCCTATTCACAATAGCAAAGACATAGAATCAACCCAAATGCCCATCAATGATAGACTGGATAAAGAAAATGTGGTACCTATACACCATGGAATACTATGCAGCCATAAAAAGGAATGAGATAATGTGCTTTGCAGGGACGTAGATGGAGCTTGAAGCCATTATGCCCAGCAAACTAACACAGGAACAGAAAACCAAACACCACGTGTTCTCATGTATAAGTGGGAACTGAACAATGAGAATAC…	-99.67	-128.95	342.81
21	centric_transition	15226199	15227198	ATTATTTTCTCTTCTTCTTTCTGTTTTCTTTCTTTCTCTTCTTCTTCCTTTCTTAGGAGACACAAATTTACATAAAGAATATCACTACTATTCAGTTTTTAAATGTATTAACTGTAAAAGCTTTGAAATATTAAGCAATGAATTTCATTTCATAGTTTATGAACAAATGTGAGTTTCACAGTTACTTTGATGTGTAGGGTTTGTTTTCTGGCTAAGAAATTTATGGTAAGTTGAATGCTCACTGTGCAGAGTTAACTCTTTTTAACTACATTAAATTTTCATTATAACTGCTCATATAAAACTAATGCCACTTTGCTATAGCAGAAAGTGCTAATATCACAGTATGGCCCACAAAACTGTTTCTCTGTTAATATCTTACCTTATTTTCAGGCACCTATA…	-90.6	-121.52	408.37
22	centric_transition	20151772	20152771	CACAATGCCACTGAATTGTGTACTTCAACATGGTCACAATGGCACATTCTTTATTTTTTGTAGAGACAGGGTGTCACTGTGTTGCCCAGGCTAGCCTCGAACTCGGGTTCAGGCTCTCCTTCCACCTCGGCCTCCCAAAGTGCTGGGATTATAGGTGTGAGCCACCACACCTGGCCAAATTTGTGGGTTTTTTGGTTTTTATGTTTTTGAAACAGAGTTTCTCCCTTGTCACCTAGGCTGGAGTACAGTGGCGCGATCTTGGCTCACTGCAACCTTTACCTCCTGGGTTCAAGCGATTCTCCTGCCTCAGCCTCCCAAGTAGCTGGGATTACAGGCACCTGCCAACACACCCAGCTAATTTTTTCTATTTTTAGTAGAGACGGGGTTTCACCATGTTGG…	-184.3	-207.96	269.76
22	centric_transition	20450732	20451731	TCACTGCAAGCTCCGCCTCCCAGGTTCACTCCATTCCCCTGCCTCAGCCTCCCAAGTAGCTGGGACTACAGGCACCCGTCACTATGCCCAGCTAATTTTTTTTTGTATTTTTTTTAATAGAGATGGGGTTTCACCGTGTTAGCCAGGATGGTCTTGATCTCCTGACTTCGTGATCCGCCCGCCTCGGCCTCCCAAAGTGCTGGCATTACAGGCGTGAGCCACCGTGCCCAGCCTGCTAGGACTTTTAATAAGGCATCTCAGATTGGGCTTTTAAAAGCCTTGCCAGGCTAGGAAGCCAAGCCGAAGCTTCACCATCATACTTCATTTGCAATCATTATAGGTTTGGGTGAATTCCTCTCTTTTTGAGGTCCCCCAAAATATCCTGACATCCTTGGGCCT…	-139.5	-170.31	305.28
22	centric_transition	20127048	20128047	CCTCCCGTCTCCCAGGACGTCCACACAGGAGCCACATGTGTCCTGGACCCACGCCACCCCCCGCTCTGTCCCTCTGTTCCCTGAGCTGGGCTGGCAGGGGAAGCTGAGGTGTACAGGGATGGCCAAGGCCTCCTCCCTCCCCCCTGCACCCCCTAGCCCCATTGGCATTACCTCAGAGCAGACAACAGCTTAGTGGGGACCCAAGTGAGGGGGTGTCAGTGGCCCAGGCCCTGCCCTGCCCAGTCACTCAGGCAGCTAAGAGAGCAGGAAGGGCCCAGACGACACCCCCACAGACATATGCCAGCCCCTCCGGGTGACCAAAATCATCTCAGTAAAGGCAGATGAGGCCAAGCGAAAAGGGGTGGGTGGAAGAACCGGCTCTGAGTCTCAGCCCACAGA…	-153	-175.67	312.09
22	centric_transition	20456135	20457134	GTCAATACAACAACACGATACTTTTTACTGTTTTTTTTTTTTTTTTTTTTTTTTTTTGAGACAGAGTCTCCTGCTGTCTCCCAGGCTGGAGTGCAGCGGCGCGATCTCAGCTCACTGCAACCTCTACATCCCGGGTTCAAGCAATTCTCCTGCCTCAGCCTCCCAAGTAGCTGCAACTACAGGTGCGTGCCACCATGCCCGGCTAATGTTTTTGTATTTTTAGTAGAGACGGGGTTTCACCCTGTTAGCCAGGATGGTCTCGATCTCCTGACCTCGTGATCTGCCTGCCTCAGCCTCCCAAAGTGCTGGGATTACAGGCGTGAGCCACCGCGCCAGGCCAATACAATAGTATTAACTAATCTACAGACCTTGTTTGAATTATATCAATTGTCCCATTAA…	-111.5	-140.48	319.43
22	centric_transition	20685494	20686493	AGTTGAAGTGGGGAGGTGACTGGGGTGGTGCAGTAGTGAGCCATCCCCTCACACACTGCCAGCCTTGCCCACTGTGTCCTCCCTGGCCGCCCGGAGCTGTGTCCGCCTCCTGCCTGGCTGCCTGTGCTCGGCCCCTCCACAAGCCCAAAACAGCCCTAGGGTACTCAGTGTTTTCAGAGCCGCCTAGATGCAGGACTGTTTGTGTTTTGGTTTTAAATTTTTTTAATTAATTTATTTTTTATAGAGACCAGGTCTCACCATGTTGCCCAGGCTGGTTTCAAACCCCTGGGCTCAAGTGACCTGCCCGCCGCAGCCTCCCAAAGTGCTGGGATTACAGGTTTGAGCTACTGCACGCCACTGGTTTTAAATTTTTAAACAGAAAACAATATTTACATTTCC…	-154.9	-179.08	339.77

## Sheet: CHM13 1000bp seqences MFE pivot
Chromosome	Active region	Divergent region	Centric Transition region
1	-107.32	-104.2	-134.94
2	-96.54	-97.72	-104.57
3	-100.44	-94.38	-78.73
5	-118.38	-85.48	-98.95
6	-106.58	-104.15	-89.6
7	-100.62	-99.68	-104.31
8	-103.12	-97.76	-97.99
9	-92.16	-94.52	-107
10	-109.1	-91.9	-204.52
11	-119.06	-111.48	-99.81
12	-98.22	-102.22	-96.67
13	-88.62	-95.24	-113.7
14	-103.08	-88.56	-99.47
15	-92.814	-74.4	-104.68
16	-119.58	-91.59	-94.95
17	-122.04	-103.8	-137.07
18	-99.42	-95.58	-106.51
19	-116.54	-100.88	-130.06
20	-91.9	-95.43	-152.97
21	-84.3	-93.32	-89.93
22	-94.02	-90	-148.64
Average	-103.04	-95.82	-114.05

## Sheet: Missegregation Probabilities
Chromosome	Probability of missegregation
1	0.0527652
2	0.0646422
3	0.163713
6	0.0569894
7	0.0472309
8	0.0386079
9	0.0804645
10	0.0431298
11	0.0320266
12	0.0364188
15	0.0872387
16	0.0899214
17	0.0166198
18	0.0316027
20	0.0678429
