# Supplementary material for: Comparative analysis of predicted DNA secondary structures infers complex human centromere topology
Source: Am J Hum Genet. 2024 Nov 18;111(12):2707–19. doi: 10.1016/j.ajhg.2024.10.016 (PMC11639080; doi:10.1016/j.ajhg.2024.10.016)
Supplement: Table S6. RPE-1 chromosome missegregation analyses data [file mmc7.xlsx]

## Sheet: RPE1Hap1_active_region_MFE
chr	region	start	stop	Sequence	mfe	fete	ed
1	active	122195033	122196032	GGTAGAATAGGAAATATCTTCCTATAGAAACTAGACAGAACGATTCTCAGAAACTCCTTTGTGATATGTGCGTTCAACTCACAGAGTTTAACCTTTCTTTTCATAGAGCAGTTAGGAAACACTCTGTTTGTAAAGTCTGCAAGTGGATATTCAGACCTCTTTGAGGCCTTCGTTGGAAACGGGATTTCTTCCTATTCTGCTAGACAGAAGAATTCTCAGTAACTTCCTTGTGTTGTGTGTATTCAACTCACAGAGTTGAACGATCCTTTACACAGAGCAGACTTGAAACACTCTTTTTGTGGAATTTGCAAGTGGAGATTTCAGCCGCTTTGAGGTCAATAGTAGAAAAGGAAATATCTTCGTAGAAAAACTAGACAGAATGATTCTCAGAAACTCCTT…	-105.4	-139.12	356.36
1	active	123426050	123427049	TTCTGCTAGACAGAAGAATTCTCAGTAACTTCCTTGTGTTGTGTTTATTCAGCTCACAGAGTTGAATGATCCTTTACACAGAGCAGACTTGAAACACTCTTTTTGTGGAATTTGCAAGTGGAGATTTCAGCCGCTTTGAGGTCAATGGTAGAAAAGGAAATATCTTCGTATAAAGACAAGACAGAATGATTCTCAGAAACTCCTTTGTGATGTGTGCGTTCAACTCACAGAGTTTAACCTTTCTGTTCATAGAGCAGTTAGGAAACACTCTGTTTGTAAAGTCTGCAAGTGGATATTCAGACCTCCTTGAGGCCTTCGTTGGAAACGGGATTTCTTCATATTCTGCTAGACAGAAGAATTCTCAGTAACTTCCTTGTGTTGTGTGTATTCAACTCACAG…	-113	-142.61	390.29
1	active	125789286	125790285	CTGCTAGACAGAAGAATTCTCAGTAATTTCCTTGTGTTGTGTGTATTCAACTCACAGAGTTGAACGATCCTTTACACAGAGCAGACTTGAAACACTCTTTTTGTGGAATTTGCAAGTGGAGATTTCAGCCGCTTTGAGGTCAATGGTAGAAAAGGAAATATCTTCTTATAAAGACTAGACAGAATGATTCTCAGAAACTCCTTTGTGATGTGTGCGTTCAACTCACAGAGTTTAACTTTTCTTTACATAGAGCAGTTAGGAAACACTCTGTAATGTCTGCAAGTGGATATTCAGACCTCTTTGAGGCCTTTGTTGGAAACGGGATTTCTTCATATTATGCTAGACAGAATAATTCTCAGTAACTTCCTTGTGTTGTGTGCATTCAACTCACAGAGTTGA…	-109.4	-140.38	378
1	active	125444138	125445137	GTTTTTTGCATGTAAGGCTAGACAGAAGAATTCCCAGTAACTTCCTTGTGTTGTGTGCATTCAACTCACAGAGTTGAGCGTTCCCTTAGACAGAGCAGATTTGAAACACTCTATTTGTGCAATTTGCAAGTGTAGATTTCAAGCGCTTTAAGGTCAATGGCAGAAAAGGAAATATCTTCGTTTCAAAACTAGACAGAATCATTCCCACAAACTGCGTTGTGATGTGTTCGTTCAACTCACAGAGTTTAACCTTTCTGTTCATAGAGCAGTTAGGAAACACTCTGTTTGTAAAGTCTGTAAGTGGATATTCTGACATCTTGTGGCCTTCGTTGGAAACGGGATTTCTTCATATTCTGCTAGACAGAAGAATTCTCAGTAACTTCCTTGTGTTGTGTGTAT…	-113.2	-143.62	373.71
1	active	123120670	123121669	TTTTGTGATGTGTGCGTTCAACTCACAGAGTTTAACTTTTCTTCTCATAGAGCAGTTAGGAAACACTCTGTTTGTAAAGTGTGCAAGTGGATATTCAGACCTCTTTGAGGCCTTCGTTGGAAACGGGATTTCTTCATATTATGCTAGACAGAATAAATCTCAGTAACTTCCTTGTGTTGTGTGTATTCAACTCACAGAGTTGAAGGATACTTTACAGAGAGCAGGCTTGAAACACTCTTTTTGTCGAATTTGCAAGTGGAGATTTCAGCCGCTTTGAGGTCAATGGTAGAATAGGAAATATCTTCTTATAGAAAATAGACAGAATGATTCTCATAAACTCCTTTGTGATGTGTGCGTTCAACTCACAGAGTTTAACCTTTCTTTTCATAGAGCAGTTAG…	-108.4	-144.13	401.95
10	active	42136031	42137030	AGCAGTTGGGAAACACTCTGTTTGTAAAGTCTGCAAGTGCATATTTGGACTTCTTTGAGGCCTTCGTTTGAAACGGGATTTCTTCATATACTGCTAGACAGAAGAATTCTCAGTCACTTCTTTGTGTTGTGTGCATTCAAGTCACAGAGTTGAACCTTCATTTAGACAGAGCAGTTTTGAAAAACTCTTTCTGTGGAATTTGCAAGTGGAGATTACATGCGATTTAAGGCCAATTTTGAAATGGAAATATCTCCGTGTAAAAACTAGACAGAATCATTCTCAGAAACTACTTTGTGATGTGTGCGTTCAACTCACAGGGTTTAACCTTTCTTTTCATAGAGCAGTTTGGAAACACTCTGGTTGTAAAGTCTGCAAGTGCATATTTGGACTTCTTTGAGG…	-106.4	-138.6	419.96
10	active	40451747	40452746	TTCTCAGAAACTGCTTTGTCATCTGTGCGTTCAGTTCACAGAGTTTCACCTTTCTCTTCATAGAGCAGTTTGGAAAGACTCTGTCTGTAAAGTCTGCAAGTGATTAGTTAGACCCCTTTGAGGCCTTCGTTGGAAGCGGGATTTCTCATTTACTGCTAGACAGAAGAATTCTCAGTAAATCCTTTGTGTTGTGTGTATTCAACTCACAGAGTGGAACCTTCCTTTATTCAGAGCAGTTTTGAAACACTCTTTTTGTGGAATTTGCAAGTGGAGATTTCAAGCGATTTGACGCCAATCTTAGACATGGAAATATCTTCATATTAAAAGTACACAGAGTCATTCGTAGAAACTAGTTTGTGATGTGTGCCTTCAACTCACAGAGTTTAACCTTTCTTTTCA…	-101.2	-134.15	377.32
10	active	41492216	41493215	AGAGCAGTTTTGAAAAATTCTTTCTGTGGAGTTTGCAAGTGGAGATTTCAAGCGATTTGAGGCTAATCTTTGAAATGGAAATATCTTCGTGTAAAAACTACACAGAATCATTCTCAGAAACTGCTTTGTCATCTGTGCGTTCAGTTCACAGAGTTTCACCTTTCTCTTCATAGAGCAGTTTGGAAAGACTCTGTCTGTAAAGTCTGCAAGTGATTAGTTAGACCCCTTTGAGGCCTTCGTTGGAAGCGGGATTTCTCATTTACTGCTAGACAGAAGAATTCTCAGTAAATCCTTTGTGTTGTGTGTATTCAACTCACAGAGTGGAACCTTCCTTTATTCAGAGCAGTTTTGAAAAACACTTTTTGTGGAATTTGCAAGTGGAGATTTCAAGCGATTTGA…	-108.8	-142.27	334.62
10	active	39819094	39820093	GTACACAGAGTCATTCGTAGAAACTAGTTTGTGATGTGTGCCTTCAACTCACAGAGTTTAACCTTTCTTTTCATAGAGCAGTTCGGAAAAACTCTATTTGTAAAGTCTGCAAGTGGATATTTGGACCTCTTTGAGGCCTTCGTTGGAAACGGGATTTCTTCATATAACGCTTGACAGAAGAATTCTCAGTAACTTCTTTGTGTTGTGTGTATTCAACTCACAGAGTTGAACCTTTCTTGAGAGAGAGCAGAGTTGAAACACTCTTTTTGTGGAATTTGCTAGTGCAGATTTCAAACGCTTCGAAGACAGTGATAGAAAAGGATATATCTTCGTATTACAACTAGACAAAATCATTCTCAGAAAACACTTTGTGATGTGTGTGTTCAACTCACAGAGTTT…	-99.1	-133.13	407.96
10	active	41359844	41360843	ACACTCTGTTTTTGGAATTTGCAAGTGCAGATTTCAAGCACTTCTAGGCCTATGGCAGTAAAGGAAATATCTTCGTATAAAAACTACACAGAATCATTCTCAACAACTACTTTGTGATGTGTGCGTTCAACTCACAGAGTTTAACCTTTCTTTTCATAGAGCAGTTTGGAAACACTCTGTTTGTAAAGCCTGCAAGTGCTTTTTTGGACTTCATTGAGGCCTTCGTTGGAAACGGGATTTCTTCATATAATGCTAGACAGAAGAATTCTCAGTCACTTCTTTGTGTTGTGTGTATTCAAGTCACAGAGTTGAACCTTCCTTTAGACAGAGCAGTTTTGAAAAATTCTTTCTGTGGAGTTTGCAAGTGGATATTTCAAGCGATTTGAGGCTAATCTTTGA…	-115.8	-147.4	253.67
11	active	52494971	52495970	TTTCCTCTTGACAGAGCAGCTCTGAAACCCTCTTATTCTAGAATCTGCAAGTGGACATTTGGAGGGCTTTGAGGCCTGTGGTGGAAAAGGAAAATCTTCACATAAAAACTAGATGGAAGCATTCTCAGAAACTACTTTGTGATGATTGCATTCGACTCACAGAGTTGAACATTCCTATAGATAGAGCAGGTTGTAAACAATCTTTTTGTAGAATCTGCGATTGGAGATTTGGACTGCTTTGAGGCCTACTGTAGTAAAGGAAATAACTTCATCTAAAAACCAAACGGAAGCATTCACAGACAATTCTTAGTGATCATTGGATTGAACTAACAGAGCTGAACATTCCTTTAGATGGAGCAGTTTCCAAACCCACTTTCTGTAGAATCTGCAAGTGGATAT…	-122.2	-150.45	384.51
11	active	50043953	50044952	GAGAAAATAATTTTTAATATTTTTCTGAAGTCCTCAGAGTTCTCCTTATATTTAGATACTAGTTCCCATATTTTGGGCATGTTTACATGTCTCCCTCAAGACACAAATCCATATTTCTCACCACTTTTCTCACCATAGGTTATGTGTTATTCAATATTAATTAGTTGAGATTCTTAATTTCATGGTTGCCCTAGATTTCCCCTGTCACTCTTTCTGCCTCAAATTTTCCATGCAATTCCAAATACTACTTGTCCACCAGCATTCAGATTAATGCTGACCCAGGCTCAGAAGGTTCACTTGAGCTTTCCATGACTGCCAAATAACTCTTATGCCCAGCATTTATCAAACCAGCACATATAGAATGCTGCAAGATGGCCCAGTTTCTTGTATCTGTTGGCG…	-97.9	-128.71	358.02
11	active	52298711	52299710	ATTGCATTCGACTCACAGAGTTGAACATTCCTATAGATAGAGCAGGTTGTAAACAATCTTTTTGTAGAATCTGCGATTGGAGATTTGGACTGCTTTGAGGCCTACTGTAGTAAAGGAAATAACTTCATCTAAAAACCAAACGGAAGCATTCACAGACAATTCTTAGTGATCATTGGATTGAAGTAACAGAGCTGAACACTCCTTTAGATGGAGCAGTTTCCAAACACACTTTCTGTAGAATCTGCAAGTGGATATTTGGACTTCTCTGAGGATTTCGTTGGAAACGGGATAAACTTCCCAGAACTACACGGAAGCATTCTGAGAAACTTCTTTGTGAAGTTTGCATTCAACACACAGAGTTGAACCTTGCTTTCATAGTTCAGCTTTCAAACACTCTTT…	-122.1	-148.31	334.48
11	active	50710496	50711495	GTCCATTCACAGAATGTACAAAACCAGTGTTTCCAAACTGCTGAATCCAAGGAAAGGTTTAACTCTCTAAGATGAAAGCACAGATCACAGAAGCTTTTCTCGGAAAGCTTCTTTCTTGTTTTTACCTTAAGATATTTCCTTTTACACCATAGGCCTCAATGCATTCCCAAATATCAATTCACAGATTCTACAAAAACAGTGTTTCCAAGCTGCTGAATGCAGAGAAAGTTTTAACTCTGCAAGATGAATGCACATATCACCCTGCAGTTCCTCAGTTTGCTTCCTTCTAGATTTTATCATGAGTATTTGTTTTACAGCCTTTGGCCTCAATGAGCTCCCAAATATCCATTGGCAGAATGGACCAAACATTGTTTCCAAACTGCTGAATCCAAAGAAAGG…	-101.7	-132.71	256.42
11	active	51027834	51028833	TGTTTTTCCAGAATCTGCAAGTGGACATTTGGAGGGTTTTGGGGCCTTTGGCGGAAACGTAAATATCTGCATATAATAACTAGATAGAAGCATTCTGAGAATCTACTTTGTGATGATTGCATTCGACTCACAGAGTTAAACCTTCCAATGGAGAAAGCAGTTTGTAAACACTCTTTTTGTAGAATCTGCGATTGCTGATTTGGACTGCATTGAGGCCTACGGTACTAAAGGAAATAACTTCATCTAAAAACCAAACGGAAGCATTCACAGAAAATTCTTTGTGATGATTGGATTGAACTAAGAGAGCTGAACATTCCTTTAGATGCCCAGTTTCCAAACAGACTTTATGTAGAATCTGCAAGTGGATATTTGGACCTCTCTGAGGATTTCGTTGGAAAT…	-112	-141.71	405.41
12	active	36156497	36157496	CCAACGAAGGCCTCAAAGAGGTCCAAATATCCACTTGCAGACTTTACAAAGACAGTGTCTCCAAACTCCTCCATCAAAAGAAAGGTTATACTCTGTGAATTGAACGCACACATCACAAAGTAGTTTCTGAGAATGATTCTGTCTAGTTTTTATACGAAGATATTTCCTTTTCTACATTTGGCCTAAAAGCGCTTGAAATCTCCACCTGCAAATATCACAAAAAGAGGGTTTCACATCTGCTCTGTCTAAAGGACAGTTCAGCTCTGTGAGTTGAATAGAGGCAACACAAAGAACTTACTCAGTATTCTTCTTTCTAGCGTTCTATGAAGAAATCCCGTTTCCAACGAAGGCCCCAAAGAGGTCCAAATATCTGCTTGCAGACTTTACAGACAGAGTGTT…	-89.3	-122	339.97
12	active	35137024	35138023	ATACGAAGATATTTCCTTTTCTACATTTGGCCTAAAAGCGCTTGAAATCTCCACCTGCAAATATCACAAAAAGAGGGTTTCACATCTGCTCTGTCTAAAGGACAGTTCACCTCTGTGAGTTGAATAGAGGTAACACAAAGAACTTACTCAGTATTCTTCTTTCTAGCGTTCTAGGAAGAAATCCCGTTTCCAACGAAGGCCTCAAAGAGGTCCAAATATCTGCTTGCAGACTTTACAGACAGAGTGTTTCCAAATTACTCTATGAAAAGAAAGCTTAAACTCCTTGAGTTGAATGCACACATCACAAAGTAGTTTCTGAGAATGATTCTGTCTAGTTTTTATACGAAGATGTTTCCTTTTCTACATTTGGTCTCAAAGCGATTGAAATCTCCAACTGGA…	-95.1	-125.92	351.92
12	active	36072895	36073894	CGTTCTATGAAGAAATCCCGTTTCCAACGAAGGCCCCAAAGAGGTCCAAATATCTGCTTGCAGACTTTACAGACAGAGTGTTTCCAAACTACTCTATGAAAAGAAAGCTTAAACTCCATGAGTTGAACGCACACATCACAAAGTAGTTTCTGAGAATGATTCTGTCTAGTTTTTATACGAAGATGTTTCCTTTTCTACATTTGGTCTCAAAGCGATTGAAATCTCCAACTGGAAACTGCACAAATAGGCTGTTTCAAATCTGCTCTGTCTAAAGGAAGGTTCAACTCTGTGAGTTGAATACACACACCACAAATAAGTTACTGAGAATTCTTCTGTCGAACATTACTTGAAGAAATCCCGTTTCCAACGAAGGCCTCAAAGAGGTCCAAATATCCACTT…	-93.5	-124.57	295.03
12	active	34975275	34976274	ATCTGCTCTTTCTGAAGGAAGGTTCAACTCTGTGAGTTGAATACACACACCACAAATAAGTTACTGAGAATTCTTCTGTGTAACATTATATGAGGAAATCCCGTTTCCAACGAAGGCCTCAAAGAGGTCCAAATATCCACTTGCAGACTTTACAAAGACAGTGTCTCCAAACTCCTCCATCAAAAGAAAGGTTATACTCTGTGAATTGAACGCACACATCACAAAGTAGTTTCTGAGAATGATTCTGTCTAGTTTTTATACGAAGATATTTCCTTTTCTACATTTGGCCTAAAAGCGCTTGAAATCTCCACCTGCAAATATCACAAAAAGAGGGTTTCACATCTGCTCTGTCTAAAGGACAGTTCACCTCTGTGAGTTGAATAGAGGCAACACAAAGAA…	-90.3	-121.67	367.48
12	active	35466964	35467963	TCAAATCTGCTCTGTCTAAAGGAAGGTTCAACTCTGTGAGTTGAATACACACACCACAAAGAAGTTACTGAGAATTCTTCTGTCGAACATTACTTGAAGAAATCCCGTTTCCAACGAAGGCCTCAAACAGGTCCAAATATCCACTTGCAGACATTACAAACAGAGTGTTTCCAAACTGCTCCATCAAAAGAAAGGTTAAACTCTGTGAGCTGAACACACACATCAAAAAGAAGTTTCTGTGAATGATTCTGTCTAGATTTTATAAGAAGATGTTTCCTTTTCTACCGTAGGCCTCAAAGCGCTTGAAATCTCCAGCTGCAAATTCCACAAAAAGGGTGTTTAACATCTGCTCTTCTAAAGGAAAGTTCCACTCTATGAGTTGAATACACACAGCACAAA…	-86.5	-118.98	327.84
13	active	2421565	2422564	TACCAGTTCCTCCTTGTACCTCTGGTAGAATTCGGCTGTGAATCCATCTGGTCCCGGATTCTTTTTGGTTGGTAAACTATTGATTATTGCCACAATTTCAGCTCCTGTTATTGGTCTATTCAGAGATTCAACTTATTCCTGGTTTAGTCTTGGGAGAGTGTATGTGTTGAGGAATGTATCCATTTCTTCTAGATTTTCTAGTTTATTTGCGTAGAGGTGTTTGTAGTATTCTCTGATGGTAGTTTGTATTTCTGTGGGATGGGTGGTGATATCCCCTTTATCATTTTTTATTTTGTCTATTTGATTCGTCTCTCTTTTTTTCTTTATTAGTCTGGCTAACAGTCTATCAATTTTGTTGATCCTTTCAAAAAACCAGCTCCTGGATTCATTGATTTTTTG…	-58.39	-92.84	272.44
13	active	732101	733100	CCTCCAAACAATGGATTTCTGGCCGATGACAAGTAGTGGTTCCCAGCGGTCCTACAGGTTATGGTTTAACTTACCACTAGCCAATGAGTAAGTTTGCCTCAGACCACATCACAATTCTTTTGCAAGCCTGGAGCTTGGTGAAAAACAAGGGGGAAAATAATCAATGTCCCTAAGGCAGATGCTGAAAGATTAACCTCATAACATAATTCTCTCACCAGACTTGTTTCCTGAATGTCTATTTAAATTTTAACTCTGCAAATAAAACAAAGTTGGTAATGAAGGTGATTAAGATGGTATTTGTCCAGGGAACGAATCTCCTCACAACATACCTAAGAAAGAGATATATGTACAGAAAACGAAGCACAGTAAAATATCACTTCATTACTATCAGAGATTTTC…	-115	-142.16	322.17
13	active	4154559	4155558	TCCTCCAAGCTATCCAAATATCCACTTGCAGATTCCACAGAAAGAGTGTTTCAAAACTGCTCTCTATCAATGGCAAAGTTCAACTCTGTTAGTTGAGGACACATATCACCAACAAGTTTCTGAGAATGCTTCTGTCCATTTTTTATGGGAAGATATTTCCTTTTTCACCGTAGGCGTCAAGGCGATCGAAATGTCCACTTCCACAAACTACAAAAAGAGTGTTTCCAACCTGCTCTATGAAAGGCCATGTTCATCTCTATGAGTTGAATGGAAATATCCGAAAGAAATTTCTGGGAATGCTGCTGTCTAGTTTTTATACGAATTCCCGCTTCCAACGAAATCCTCAAAGCAATCCAAATATCCACTTGCAGAATCCACAAAAAGAGTGTTTCAAAACTG…	-86.4	-118.96	398
13	active	3018372	3019371	TAGTTATATATAATATATAGTTATATTATTTATATAAAATATATAGTATATATCACAGTATATATCATATACCATATATATTATGTATCATATATTTTGTATTATATATCATATATTATAGATCATATGATATATTATGTTATATATATCATATACCATATATCGTATATTATATATTATATATCACATATGGTGTATATTATATATAATGTATGATATATATTATATATGATAAATGATACATTATATATAACATTATATATTATATAGAAAATATATATTGTATACAACATATATAATATATAACAAATTATATATAACATATAACATACATATAATATATATTTAATATATGTATTATGCATATAATATATATAATACATATATCATAGAATATAT…	-139.2	-165.82	403.26
13	active	2206761	2207760	AGTGGAATGGAGTGGAGTTGAATGCAATGGGATGGAATACAATGGAGTGAAGTGGAGTCGAGTGAAGTGGATTGGAGTGGAGTGGAATGGAGAGAACTGGAATCTGATGGAATGGAATGGAGTGGAGTGGAGTGGAATGGAATGGAATGGAGTGGGGTGGAGTGTAGTGTAGTGGAATGGAGTGGAATGGAATGGGACAGAATGGAATGCATTGGAGTGGATTGGAGCACTTTGAGGCCTATGGTGGAAAAGTAAATATCTTTACATAAAACCTAGACAGAACATTCTGAGAAACTTCTTTGTGATGTGTGCGTTCTTCTCACAGAGTTGAATCTTTTTATTGAGCAGTTTGGAAACACTCTTTTTGTAGATTTTGCAAGTGGACATTTGGAGTGATTT…	-76.4	-107.96	366.98
14	active	8576551	8577550	CCCTTTTCACCGTAGGCGTCAAGGCGCTCCAAATGTCCACTTCCAGATACTACAAAAAGAGTGTTTCAAACCTACTCTGTGAAAGGGAATATTCAACTCTGTGACTTGAATGCACATATCACAAAGAAGTTTCTGAGAATGCTTCTGTCGAGATTTTATATGAAGATATTCCCGTTTCCAACGAAATGCTGAAATCTATCCAAATATCCCCTCGCAGATTCTACAAAAAGAGTGTTTCAAAACTGCTCTGTGAAAAGAAAGGTTCAACTCTGTTAGTTGAGTACACACATCACAAACAAGTTTCACAGAATGCTTCTTTCTAGCTCGTAGGGGAAGATATTCCCTTTATCACCATGGGCCTCCAACCGTCCGAAACATCCACTTCCATATACTACAAAA…	-111.5	-139.63	302.06
14	active	8651975	8652974	TTCAAACCTGCTCTATGAAAGGCAACGTTCAACTCTGTGACTTGAATGCAGACATCACAGAGCAGTTTCTGAGAATGCTTCTGTCTAGATTTTATAGGAAGATATTCCCGTTTCCAACGAAATCTTCACAGCTATCCAAATATCCACTTGCAGATTCTACAAAAAGAGTGTATCAAAACTGCTCTGTCAAAAGGAAGGTTCTTCTCTGTTAGGTGAGTGCATACGTCATAAAGGAGTTTCTGAGAATGTTTCTGTCTAGTGGTTATGGGAAGATATTTGCTTTTTCACCGTAGGCCTCAGAGCGCTCCAAATATCCACTTGCACATACTACAAAAAGAGTGCTTCAAAGCTGCTCTCTGAAACGGAATGTTCAACTCTATGAGTTGAATGCAAACATCA…	-99.3	-130.26	351.82
14	active	5491256	5492255	TGCAGTTTTTATGGGAAGATATTTGATTTTCCACAGTAGACCTCAAAGTTCTCCAAATATCCACTTGCAGATTCTGCAAAAAGAGAGATTCAAAACTGCTCAATCGAAAGATAGGTTCAACTCTATTAGTTGAAAGACCACATCACAAAGAAGTTTCTCAGAATGCTTCTGTGTAGTTTTTATGTGAAGATATTTGGTTTTCCACAGTAGGCCACAAAGCGCTCCAAATATTCACTCACAGATTCTGCAAAAAGAGAGATTCAAAACTGCTGAATCAAAAGGTAGTTTTAACTCTGTGACTTCAGTGCACACCTCACAAAGATGTTTCTCAGAATGCTTCTGTATAGTTTTTATATGAAGATATCTCCTTCTCCAAAATAGATCTCAAAGCCCTCCAAA…	-100.7	-130.14	363.35
14	active	7844515	7845514	TCACAAACAAGTTTATGAGAATGCTTCTGTCTAGTTTTTATTTGAAGATATTTCCTTTCTCACCATAGACCTGAAAGCTGTCCTAATGTTCACTTCCAGTTACTACAGAGTGTTTCAAAACTGCTGTACGAAAGGGAATGTTCAACTCTGTGACTTGAATGCACACATCACAAAGAAGTTTCTGAGGATGCTGCTGTCTACTTTTTATACTTAATCCCGTTTCCAACGAAATCCTCCAAGCTATCCAAATATCCACTTGCAGATTCCACAGAAAGACTGTTTCAAAACTGCTCTGTCAATAGAAAGGTTCAACTCTGTTAGCTGCGTGCATATATCCCAAAGAAGATTCTGAGATTGCTTCTGTCTAGTTTTTATGGGAAGATATTTCCCTTTTCACCG…	-91.5	-124.47	364.95
14	active	8830787	8831786	CAAAACTGCTCTGTCAAAAGGAAGGTTCTTCTCTGTTAGGTGAGTGCATACGTCATAAAGGAGTTTCTGAGAATGTTTCTGTCTAGTGGTTATGGGAAGATATTTGCTTTTTCACCGTAGGCCTCAGAGCGCTCCAAATATCCACTTGCAGATACTACAAAAAGAGTGCTTCAAAGCTGCTCTCTGAAACGGAATGTTCAACTCTATGAGTTGAATGCAAACATCACAAAGACGTTTCTGAGAATGCTTCTGTCTAGATTTGATATGAAGATATTCCCGTTTCCAACGAAATCTTCAAAACTATCCAAATGTCCACTTGCAGATTCAACAAAAAGGGTTTTTCAGAACTGCTCTATCAAAAGAAAGATCCACCTCTGTTAGCTGAGTTCACACATCACA…	-84.6	-120.23	382.3
15	active	11327443	11328442	CAGGGGACCCAAACTCGTGAGTACGGGGCCACGGGTCACCCGCCCGTCTATCCTGTTTCCAGGGTCGTCCGCGCAGGAGGCTGCCCCTCTCTGCACAGGTGCCAGGAAGGGCGGTCCGCCCTCCGTCCAGCCCAGACAGGGTCAGAGCAAAAGAAGCCTGGGAGGCCACGAAGCCGGCTCTCCGCATCACGGCTTCCACCGGATTCGCGGGGGTGGAGTGCGTCCGAAAAGAACTGAGGAGGCTCCCGCCGGAGCTGCAGGACCCAGCTCTTCACCTCGGTTCCCTTGAGCACAAGCTTGGTACACTTCACTTAAGAGTACTAGGCCATGGCTCTGGGAGACTTCTGCGTGGAGAGGCTGAAGCCGGCTCAGGAAGAGTATGTGACCTGGAGCAGCACC…	-204.5	-229.1	318.3
15	active	9260084	9261083	TTATGTAAAGATGTTTCCTTTTGCACCATATGCCACAAAGGCCTCAAAATACCCATTCCAGATTCTTCAAAAAGAGAGTTGCAAAACAGCCCAATCAAAAGATAGGTTCAACTCCGTGAGATGAATGCACACATCACAAAAACTTTCTCAGAATGCTTCTGTGCAGTTTTTATATGATGATATTTCTTTTTCCACCACAGGCCGCACAGGGCTCCAAATATACACTTGCAGATTCCACAGAGAGACTCAAAACTGCTCAATCAAAAGATAGATTCAACCCTGTGAGTTGAATGCACAGATCACAGAGAAATTTCTCAGAATGCTTCTGTGTAGTTTTTATGTAAAGATATTTCCTTTTCCACTGGAGGGCTCAAAGCGCTACAAATATCAACTTGCACA…	-105.7	-132.77	325.65
15	active	11174935	11175934	ACTTGCAGACCCTCCAAAAGAGTGTTTCAGAATTGCTCAATCAAAGGGAAGGTTCAATTCTGTGTGACCAATGCACTCATCACAAAGAAGTTTGTCTGAATGCTTCTGTGTAGAATTGATTTGAAGATAATTCCTTTTCCACCACAGTCCGCAAAGGGCTAAAAATATCCACTTGCCGATTCCACAAAAAGAGAGATTCAAAACTGCTCAATCACAAGATAGGTTCAACTTGGTAATTGGAAAGCACACATGACAAACAGTTTCTGAGAATGATTCTGTGTAGTTTTTAAGGGAAGATATTTGATTTTCAAATGTAGGCCTCAAATCGCTCCAAATATCCACTTGCATATTGTACAAAAAGAGAGATTCAAAACTGGTCACTCAAAAGTTAGGTCCAGC…	-95.8	-126.61	350.37
15	active	10213198	10214197	TTAATCTCCATTCCACTCCACTTTATTATATTCCATTCCACTCGATTCCACTCCACTACACTCCGCTCCTCTCATTGCACTCCATTCCATTCCACTCCACTCCATTTCACTACACTCCACTCCATTCAATTCCATTCCACCCCATTAAATTCCTCTCCGTTCCATTCCACCCCACTCTACTTGACAGCATTCCATTCACTTCCATTTGATGCCACTTGATTCCACTCCATTTGATTCCATTCCTTATGAGTCCATTCCATTCGCTTCCATTGCATTCCATTCCATTCCTTTCCACTCCAGTGCATTCTATTCCAATCCACTCCACTCCACTACCCTGCAGTCATCTCCATTTCACTCCACTACACTCCGTTCAATGCCATTCCTTCCCATTCCTTTACA…	-8.9	-30.3	120.09
15	active	12346902	12347901	TAGTTGAGTACACACATCACAAAGAGGTTTCTGAGAATGCTGCTGACTAGTTTTTATTTGAAGATATTTCCCTTTTCACCTTAGGCCTAAGAGTGCTCGAAATGTCCATTTCCACATACTCCACAAAGTGTGTTTCAAACGTGCTGTATGAAAGGGAATGTTCAACTCTATGAGTTGAATGCAAACATCACAAAGAAGATTCTGAGAATGCTTTTGTCTAGATTTTATATGAAGATATTCCCGTGTCCAACGAAATTTTCAAAGGTCTCCAAATATCCATTTGTAGATTCTACAAAAAGAGTGTTTCCAAACTGCTGTATCAAAACAAAGGTTGAACTCTGTGAGTTGAGGACACACATCACAAATAAGTTTCTGAGAATGCTTCTGTCTAGTTTTTAT…	-100.5	-132.13	383.46
16	active	35668477	35669476	AAACAGCATTCTGGAAACCCTGTGTTTGTAAAGTCTGCAAGTGGATATTTGGACCTCTTAGATGCCTTCGTTGGAAACGGGATTTCTTCATATAATGCTAGAGGGAAGAATTCTTAGTAACTTCTTTGTGTTGTGTGTATTCAACTGACAGAGTTGAACCTTCCTTTAGACAGAGCAGATTTGAAAGTCTCTTTTTGTGGAATTTGCAAGTGGAGATTTCAAGCGCTTTGAGGCCAAAAGCAGAAAAGGAAATATTTTCCTATAAAAACTAGACAGAATCTTTCTCAGAAACTGCTCTGGGATGTGTGCGTTCAACTCACAGAGTTTAACTTTTCTTTTCATTCAGCAGTTTGGAAACACTCTGTTTGGAAAGTCTGCACGTGGATATTTTGACCTCTT…	-119.5	-150.47	351.88
16	active	34686441	34687440	CTTCATATAATGCTAGAGGGAAGAATTCTTAGTAACTTCTTTGTGTTGTGTGTATTCAACTGACAGAGTTGAACCTTCCTTTAGACAGAGCAGATTTGAAAGTCTCTTTTTGTGGAATTTGCAAGTGGAGATTTCAAGCGCTTTGAGGCCAAAAGCAGAAAAGGAAATATTTTCCTATAAAACCTCGACAGAATCTTTCTCAGAAACTGCTCTGGGATGTGTGCGTTCAACTCACAGAGTTTAACTTTTCTTTTCATTCAGCAGTTTGGAAACACTCTGTTTGGAAAGTCTGCACGTGGATATTTTGACCTCTTTGAGGCCTTCGTTGGAAACGGGTTTTTTTCATGTAAGGCTAGACAGAAGAAATCTCAGTAACTTCCTTGTGTTGTGTGTATTCAA…	-121.8	-151.92	348.02
16	active	34823465	34824464	TGTGTTTAACTCACAGAGTTTAACCTTTCTTTTCATACAGCATTCTGGAAACCCTGTGTTTGTAAAGTCTGCAAGTGGATATTTGGACCTTTTAGATGCCTTCGTTGGAAACGGGATTTCTTCATATAATTCTAGAGGGAAGAATTCTTAGTAACTTCTTTGTGTTGTGTGTATTCAACTGACAGAGTTGAACCTTCCTTTAGACAGAGCAGATTTGAAAGTCTCTTTTTGTGGAATTTGCAAGTGGAGATTTCAAGCGCTTTGAGGCCAAAAGCAGAAAAGGAAATATTTTCCTATAAAAACTCGACAGAATCATTCTCAGAAACTGCTCTGTGATGTGTGCGTTCAACTCACAGAGTTTAACTTTTCTTTTCATTCAGCAGTTTGGAAACACTGTTT…	-116.4	-148.42	309.27
16	active	36129200	36130199	ACAGCATTCTGGAAACCCTGTGTTTGTAAAGTCTGCAAGTGGATATTTGGACCTCTTAGATGCCTTCGTTGGAAACGGGATTTCTTCATATAATGCTAGAGGGAAGAATTCTTAGTAACTTCTTTGTGTTGTGTGTATTCAACTGACAGAGTTGAACCTTCCTTTAGACAGAGCAGATTTGAAAGTCTCTTTTTGTGGAATTTGCAAGTGGAGATTTCAAGCGCTTTGAGGCCAAAAGCAGAAAAGGAAATATTTTCCTATAAAAACTCGACAGAATCTTTCTCAGAAACTGCTCTGGGATGTGTGCGTTCAACTCACAGAGTTTAACTTTTCTTTTCATTCAGCAGTTTGGAAACACTCTGTTTGGAAAGTCTGCACGTGGATATTTTGACCTCTTTG…	-118.5	-148.5	396.16
16	active	34612720	34613719	AGTGGATATTTGGACCTCTTAGATGCCTTCGTTGGAAACGGGATTTCGTCATATAATGGTAGAGGGAAGAATTCTCAGTAACTTCTTTGTCTTGTGTGTATTCACCTGACAGAGTTGAACCTTCCTTTAGACAGAGCAGATTTGAAAGTCTCTTTTTGTGGAATTTGCAAGTGGAGATTTCAAGCGCTTTGAGGCCAAAAGCAGAAAAGGAAATATTTTCCTATAAAAACCAGACAGAATCATTCTCAGAAACTGCTCTGGGATGTGTGCGTTCAACTCACAGAGTTTAACTTTTCTTTTCATTCAGCAGTTTGGAAACACTCTGTTTGGAAAGTCTGCACGTGGATATTTTGACCTCTTTGAGGCCTTCGTTGGAAACACGTTTTTATCATGTAAGGC…	-120.3	-152.83	340.37
17	active	25475294	25476293	TTTCGTAGTGTCTACAAGTGGACATTTGGAGCGCTTTCAGGCCTGTGGTGGAAAACGAATTATGGTCACATAAAAACTGGAGAGAAGCATTGTCAGAAACTTCTTTGTGATGATTGCATTCAACTCACAGAGTTGAAGGTTCCTTTTCAAAGAGCAGTTTCCAATCACTCTTTGTGTGGAATCTGCAAGTGGATATTTGGACCTATTTTGAAGATTTCGTTGGAAACGGGAGAATCTTCACAGGAAAGCTAAACAGAAGCATTCTCAGAAACTTCTTTGTGATGCTTGCATTCAACTCACAGAGTTGAACTTTCCTTTCGAGAGAGAAGCTTTGAAACACTCTTTTTCCAGAATCTGCAAGTGGACATTTGGAGGGCTTTGAGGCCTGTGGTGGAAAAG…	-119.3	-149.64	381.53
17	active	24374777	24375776	GCATTCTCAGAAACTTCTCTGTGATGTTTGTGTTCAACTCCCAGAGTTTCACATTGCTTCTCATAGAGTAGTTCTGAAACATGCTTTTCGTAGTGTCTGCAAGTGGACATTTGGAGCGCTTTCAGGCCTGTGGTGGAAAACGAATTATGGTCCCATAAAAACTGGAGAGAAGCATTGTCAGAAACTTCTTTGTGATGATTGCATTCAACTCACAGAGATGAAGGTTCCTTTACAAACAGCAGTTTCCAAACACTCTTTCTGTGGAATCTGCAAGTGGATATTTGGACCTCTTTGAAGATTTCGTTGGAAACGGGAGAATCTTCACAGAAAAGCTAAACAGACGCATTCTCAGAAACTTCTTTGTGATGCTTGCATTCAGCTCACAGAGTTGAACTTTCC…	-117	-148.22	433.95
17	active	25944193	25945192	TTTGAAACTCTCTTTCTGTGGCATCTGCAAGGGGACATGTAGACCTCTTTGAAGATTTCGTTGGAAACGGAATCATCTTCACATCAAAACTATACAGATGCATTCTCAGGAACTTTTTGGTGATGTTTGTATTCAACTCCCAGAGTTGAACTTTCCTTTGGAAAGAGCAGCTATGAAACACTCTTTTTCTAGAATCTGCAAGTGGACGTTTGGAGGGCTATGTGGTTTGTGGTGGAAAAGGAAATATTTTCACCTAAATACTAGATAGGAGCATTCTCAGAAACTGCTTTGTGATGATTGCATTCACCTCGCAGAGTTGAACATTCCTATTGATAGAGCAGTTTGGAAACACTCTTGTTGTGGAATGTGCAAGTGGAGATTTGGAGCGCTTTGAGGCCT…	-113.3	-145.54	360.3
17	active	25167341	25168340	TTGAAGATTTCGTTGGAAACGGGAGAATCTTCACAGGAAAGCTAAACAGAAGCATTCTCAGAAACTTCTTTGTGATGCTTGCATTCAACTCACAGAGTTGAACTTTCCTTTCGAGAGAGAAGCTTTGAAACACTCTTTTTCCAGAATCTGCAAGTGGACATTTGGAGGGCTTTGAGGCCTGTGGTGGAAAAGGAATTATCTTCCCGTAAAAGCTAGATAGAAGCATTCTCAGAAACTACTTTGTGATGATTGCATTCAAGTCACAGAGTTGAACATTCCCTTTGACAGAGCAGTTTGGAAACTCTCTTTGTGTAGAATCTGCAAGTGGAGATACGGACCGCTTTGAGGCCTATGGTAGTAAAGGAAATAGCTTCATATAAAAGCTAGACAGTAGCATTC…	-110.8	-142.69	384.43
17	active	23988917	23989916	AATTTCAGCTGACTAAACAGAAGCAGTCTCAGAATCTTCTTTGTGATGTTTGCATTCAAATCCCAGAGTTGAACTTCCCTTTCAAAGTTCACGTTTGAAACACTCTTTTTGCAGGATCTACAAGTGGATATTTGGACCACTCTGTGTCCTTCGTTCGAAACGGGTATATCTTCACATGACATCTAGACAGAAGCATTCTCAGAAGCTTCTCTGTGATGACTGCATTCAACTCACGGAGTTGAACACTCCTTTTGAGAGCGCAGTTTTGAAACTCTCTTTCTGTGGCATCTGCAAGGGGACATGTAGACCTCTTTGAAGATTTCGTTGGAAACGGAATCATCTTCGCATAAAAACTATACAGATGCATTCTCAGGAACTTTTTGGTGATGTTTGTATTCA…	-123.1	-150.5	366.02
18	active	14745530	14746529	GTTTGTATTCAGGACAGAGAGTTGAACATTCCCTATCATAGAGCAGGTTGGAATCACTCCTTTTGTAGTATCTGGAAGTGGACATTTGGAGCGCTTTCAGGCCTATGTTGAAAAAGGAAATATCTTCCCATAACAACTAGACACAAGCATTCTCAGAAACTTGTTTGTGATGTGTGCCCTCTACTGACAGAGTTGAACCTTTCTTTTCATAGAGCAGTTTTGAAACACTCTTTTTGTAGAATCTGCAAGAGGATATTTGCATAGCTTTGAGGATTTCGTGGGAAACGGGATTGTCTTCAGGTAAAATCTAGACAGAAGCATTCTCAGAAACTTCTTTGGGATGTTTGCATTCAAGTCACAGAGTAGAACATTCCCTTTGGTAGAGCAGGTTTGAAACAC…	-93.2	-128.06	401.13
18	active	14392626	14393625	AAACTAGTTTCTGATGTGTGTCCTCAACTAACACAGTTGAACATTTCTTTAGACAGAACAGTTTTGAAACACTCTTTTTGTGGAATCTGCAAGTGGATATTTGGCTAGATTTGAGGATTTCGTTGGAAACGGGATTACATATAAAAAGCAGACAGCAGCATTCTCAGAAACTTCTTTGTGATGATTGCATTCAAGTCACAGAATTGAACATTCCCTTTCACAGAGCAGGTTTGAAACACTCTTTTTGTAGTGTGTGTAAGTGGACATTTGGGACGCTTTTCGGCCTAAGGTGAACAAGGAAATATCTTCCCATAAAAACTAGACAGAAGCATTCTCAGAAACTTACTCGTGATGTGTGTCCTCAACTAAAGGAGTAGAACCTTTCTTTTCATAGAGAAG…	-103.9	-135.01	403.43
18	active	15615402	15616401	TGTAGTATCTGGAAGTGGACATTTGGAGCGCTTTCAGGCCCATGTTGGAAAGGGAAATATCTTCCCGTAACAACTAGGCAGAAGCATTCTCAGAAACTTATTTGAGATGTGTGTACTCAACTAAGAGAATTGAACCACCGTTTTGAAGGAGCAGTTTTGAAACACTCTTTTTCTGCAATCTGCAAGAGTATATTTGCCTAGCCTTGAGGATTTCGTTGGAAACGGGATTGTCTTCAGAGAAAATCTAGACAGAAGCATTCTCAGAAACTTCTTTGGGATGCTTGCATTCAAGTCACAGAGTAGAACATTCCCTTTGGTAGAGCAGGTTTGAAACACTCTTTTTTTAGTATCTGGAAGTGGACATTTGGAGCGCTTTCAGGCCTACGTTGGAAAAGGAAA…	-103.2	-136.95	375.62
18	active	13794701	13795700	AAGAAAGTAGACAGCAGCATTCTCAGGAGATACTTTGTGATGTTTGCTTTTAAGTCACAGAGTTGAATATTCCCTTCAATAGAGCAGGTTTGAAACACTCTTTCTGTAGTATCTGGAAGTGGACATTTCGATCGATTTCAGGCCTATGTTGAAAAAGGAAATACCTTAACATCAAAACTAGACAGAAGCATTCTCAGAAACGTCTTTGTGATGTGTGTCCTCAACTAACAGATTTCAACCTTTCTTATGATACAGCAGTTTGGAAACACTCTTTTTATAGAATTTGCAAGTTGATACATGGATAGCCCTAACTATTTCGTTGGAAACGGGAATATCTTCATATAAAACCTAGGCAGAAGCACTCTCAGAAACTACTTTGTGATATCTGCATTGATATCA…	-104.9	-139.78	336.09
18	active	13974783	13975782	CATAGAGCAGGTTTGAAACACACTTTCTGTAGCATCTGGATGTGGGCACTTGGAGCGCTTGGACGCTTATGGTGAAAAAGGACAGATCGTCCCATAAAAACTGGACAGAAGCATTCTCACAAACTGCTTTGTGACGTATGTCTTCAACTAACAGAGTTGAACATTTCTATTCACAGAGCCGTTTTGAAAGACTCATTTGGAGTATCTGCTAGTGGATATTTGGAGAGCTTTAAGGATTTCATTGGAAACCGGAATATCTTCAGGTAAAATCTAGACAGAGGCATTCTCAGAAACTTCTTTGTAATGTGTGTCCTCAACTAACAGTGTACAACCTATCTTTTGATACAGCACGTTGGAAACACTCTTTTTATACAATCTGCAAGTGGATAGTTGGATAGC…	-89.4	-124.47	440.5
19	active	26704345	26705344	AGTGGAGATTTCAGCCGCTTTGAGGTCAATGGTAGAATAGGAAATATCTTCCTATAGAAAGTAGACAGAATGATTCTCAGAAACTCCTTTGTGATGTGTGCGTTCAACTCACAGAGTTTAACCTTTCTTTTCATAGAGCAGTTAGGAAACACTCTGTTTGTATAGTCTGCAAGTGGATATTCAGACCTCCTTGAGGCCTTCGTTGGAAACGGGATTTCTTCATATTATGCTAGACAGAAGAATTCTCAGTAACTTCCTTGTGTTGTGTGTATTCAACTCACAGAGTTGAACGATCCTTTACACAGAGCAGACTTGAAACACTCTTTTTGTGGAATTTGCAAGTGGAGATTTCAGCCGCTTTGAGTTCAATGGTAGAATAGGAAATATCTTCCTATAGAA…	-116.6	-145.18	377.02
19	active	27956623	27957622	CACTCTTTTTGTGGAATTTGCAGGTGGAGATTTCAGCCGCTTTGAGGTCAATGGTAGAATAGGAAATATCTTCCTATAGAAACTAGACAGAATGATTCTCAGAAACTCCTTTGTGATGTGTGCGTTCAACTCACAGAGTTTAACCTTTCTTTTCATAGAGCAGTTAGGAAACACTCTGTTTGTAAAGTCTGCAAGTGGATATTCAGAATTCCTTGAGGCTTTCGTTGGAAACGGGATTTCTTCATATTCTGCTAGAAAGAAGAATTCTCAGTAACTTCCTTGTGTTGTGTGTATTCAACTCACAGAGTTGAACGATCCTTTACACAGAGCAGACTTGAAACACTCTTTTTGTGGAATTTGCAAGTGGAGATTTCAGCCGCTTTGAGGTCAATGGTAGAA…	-113.4	-144.3	401.3
19	active	24680811	24681810	ATTTGTGCATTCTACAATTGGATGATTGGAACGCTTTGATGCCCATGGTAGAAAAGGAAATATCCTCATATAAAAACTAGACAGAAGGATTCACAGAAAATGCTTTGTGATGTGTGCATTCAAATCACGGAGTTGAATCTTTCTTTTGTTAGAGCAGTTTTGAAACACTGTTTCTGTGGAATCTGCCAGCGGACACTTGGAGCGCTTTGAGGGCTACGGTGGAGAAGGAAATATCTTCACATAAAAACTAGAAAGAAGCATTCTCAGAAACATTTATGTGAAGCGTGCATTCAACTCACAGAGTTGAACCTTCCTTTTGATAGAACAGTTTTGAAACACTCTTTTGAACAATTGCAGGTGAATCTTTGGAGCGCTTTGAAGCCTTTGTTGGAAATGGGA…	-116.6	-147.7	343.58
19	active	27819974	27820973	GAGTTGAACGATCCTTTACACAGAGCAGACTTGAAACACTTTTTTTGTGGAATTTGCAAGTGGAGATTTCAGCCGCTTTGTGGTCAATAGTAGAATAGGAAATATCTTCCTATAGAAACTAGACAGAATGATTCTCAGAAACTCCTTTGTGATGTGTGCGTTCAACTCACAGAGTTTAACCTTTCTTTTCATAGAGCAGTTAGGAAACACTCTGTTTGTAATGTCTGCAAGTGGATATTCAGACATCTTTGAGGCTTTCATTGGAAACGGGATTTCTTCATATTCTGCTAGACAGACGAATTCTCAGAAACTTCCTTGTGTTGTGTGTTTTCAACTCACAGAGTTGAACGATGCTTTACACAGAGTAGACTTGAAACACTCTTTTTGTGGAATTTGCAA…	-108.7	-140.25	390.26
19	active	26879824	26880823	TTTGTGATGTGTGCGTTCAACTCACAGAGTTCAACCTTTCTTTTCATAGAGCAGTTGGGAAACACTCTGTTTGTAAAGTCTGCAAGTGGATATTCAGACTTCTTTGAGGCCTTCGTTGGAAGCGGGATTTCTTCATGTTCTGCTAGACAGAAGAATTCTCAGAAACTTCCTTGTGTTGTGTGTTTTCAACTCACAGAGTTGAACGATCCTTTACACAGAGCAGATTTGAAACACTCCTTTTGTGGAATTTGCAAGTGGAGATTTCAGCCGCTTTGAGGTCAATGGTAGAATAGGAAATATCTTCCTATAGAAAGTAGACAGAATGATTCTCAGAAACTCCTTTGTGATGTGTGCGTTCAACTCACACAGTTTAACCTTTCTTTTCATAGAGCAGTTAGG…	-118.1	-148.69	372.74
2	active	94280188	94281187	CTAACAGTGTTGAGGCTTTCTTTTGATAGAGCAGTTTTGAAACACTCTTTTTGTAAAATCTGCAAGAGGATATTTGGATAGCTTTGAGGATTTCGTTGGAAACGGGATTGTCTTCATATAAACTCTAGACAGTAGCATTCTGAGAAGCTTCATTGGGATGTTTCAATTGAAGTCACAGTGTTGAACAGTCCCTTTCATAGAGCAGGTTTGAAACACTCTTTTTGTAGCATCTGGAAGTGGACATTTTGAGTGCTCTCAGGGTTACGGTGAAAAAGGAAATATCTTCCAATAAAAGCTAGGTAGAAGCAATGTCAGAAACTTTTTCATTATGTATCTACTCAGCTAACAGAGTTGAACATTTTTTTTGAGAGAGCAGTTTTGAAACACGCTTTTTGAGGA…	-93.9	-126.25	338.03
2	active	93272823	93273822	TGGAAACGGGATTGTCTTCATATAAACTCTAGACAGAAGCATTCTCAGAAGCTTCATTGGGATGTTTCAATTGAAGTCACAGTGTTGAACAGTCCCTTTCATAGAGCAGGTTTGAAACACTCTTTGTAGTATCTGGAAGTGGACATTTGGAGCGCTCTCAGGACTACGGTGAAAAAGGAAGTATCTTCCAATAAAAGCTAGATAGAAGCAATGTCAGAAACTTTTTCATGATGTATCTACTCAGCTAACAGAGTTGAACCTTTCTTTTGAGAGAGCAGTTTTGAAACACTCTTTTTGTGGAATCTGCAAGTGGATATTTGTCTAGTTTTGAGGATTTCGTTGGAAACGGGATTACATATAAAAAGCAGACAGCAGCATTCCCAGAAACTTCTTTGTGAT…	-93.4	-131.04	412.91
2	active	92456333	92457332	ATGTGCGCCCTCAACTAACAGTGTTGAAGCTTTCTTTTGATAGAGCAGTTTTGAAACACTCTTTTTGTAAAATCTGCAAGAGGATATTTGGATAGCTTTGAGGATTTCGTTGGAAACGGGATTGTCTTCATATAAACTCTAGACAGAAGCATTCTCAGAAGCTTCATTGGGATGTTTCAATTGAAGTCACAGTGTTGAAAAGTCCCTTTCATAGAGCAGGTTTGAAACACTCTTTTTGTAGTAGCTGGAAGTGGACATTTGGAGAGATCTCAGGAATACAGTGATAAAGGAAATATCTTCCAATAAAAGCTAGATAGAAGCAATGTCAGAAACTTTTTCATGATGTATCTACTCAGCTAACAGAGTTGAACCTTTCCTTTGAGAGAGCAGTTTTGAAAC…	-91.7	-126.94	376.42
2	active	93746045	93747044	TTGGAAACGGGATTGTCTTCATATAAACTCTAGACAGAAGCATTCTCAGAAGCTTCATTGGGATGTTTCAATTGAAGTCACAGTGTTGAACAGTCCCTTTCATAGAGCAGGTTTGAAACACTCTTTTTGTAGTATCTGGATGTGGACATTTGGAGTGCTTTCAGGCCTATGGTTTAAAAGGAAATATCTTCCCCTGAAAACTGGACAGAAGCATTCTCAGAAACTTATTTGTGATGTGCGCCCTCAACTAACAGTGTTGAAGCATTCTTTTGATAGAGCAGTTTTGAAACACTCTTTTTGTGGAATCTGCAAGTAGATATTTGTCTAGATTTGAGGATTTCGTTGGAAACGGGATTACATATAAAAAGCAGACAGCAGCATTCCCAGAAACTTCTTTGT…	-98.2	-130.86	324.74
2	active	92776393	92777392	CTCAACTAACAGTGTTGAAGCTTTCTTTTGATAGAGCAGTTTTGAAACACTCTTTTTGTAAAATCTGCAACAGGATATTTGGATAGCTTTGAGGATTTCGTTGGAAACGGGATTGTCTTCATATAAACTCTAGACAGAAGCATTCTCAGAAGCTTCATTGGGATGTTTCAATTGAAGTCACAGTGTTGAACAGTCCCTTTCATAGAGCAGGTTTGAAACACTCTTTTTGTAGTATCTGGATGTGGACATTTGGAGCGCTTTCAGGCCTATGGTTTAAAAGGAAATATCTTCCCCTGAAAACTAGACAGAAGCATTCTCAGAAACTTATTTGTGATGTGCGCCCTCAACTAACAGTGTTGTAGCATTCTTTTGATAGAGCAGTTTTGAAACACTCTTTTT…	-93.7	-127.96	372.22
20	active	29944544	29945543	CTCTGAGGCAACAAAGGCAGAGCTGAGGACCTGCACCAGGCTGGGAGCCAGTCCCCTCCCTAAGTGGGCCTGAGGGAAGCACCATCCCTGTCCCAATCCGCCACTAGTTTCCACCCAGGAGACACATAGGGAAGGGAGGAGGGGGCCTACCAGCTGGCTGATACTGGAAAAGTGGGACCTGGGAGAAGAGGGAGTGCAGGGCTGGCAGGGGATGCTCCAGGCCCATGGAGAGCTCGGGCTGCACCATGGTGCTGCCCCTCCTGGGCTGGAGGCTGTGCCCTCTGCAGGAACTGAGAAAGTCCAATCCTGAGATGGGACAACACTGCCCAGGGTGGTTGGCCAGGGCCTGACAGTAGTCCCCCAGGGAGTGACCACATCACCTGGCTGGGGTCCAGGGAG…	-192.3	-217.29	265.69
20	active	29649786	29650785	GCCAAATCATGAGTGAACTCCCATTCACAATTGCTTCCAAGAGAATAAAATACCTAGGAATCTAACTTACAAGGGATATGAAGGACCTTTTCAAGGAGAGCTACAAACCACTGCTCAATGAAATAAAAGAGGATACAAATGGAAGAACATTCCTTGCTCATGGGTAGGAAGAATCAATAATGTGAAAATGGCCATACTGCCCAAGGTAATTTACAGATTCAATGCCATCCCCATCAAGCTACCAATGCCTTTCTTCACAGAATTGGAAAAAACTACTTTAAAGTTCACAGGGAACCAAAAAAGAGCCCGCATCGCCAAGTCAATCCTAAGCCAAAAGAACAAAGCTGGAGGCGTCACACTACCTGACTTCAAACTATACTACAAAGCTACAGTAATCAA…	-63.6	-92.33	318
20	active	27619804	27620803	TTCCCTTTTATAGAGCAGGTTGGAAACACTCTTTCTGCATTCCCTGGAAGTGGACATTTGGAGCGCTTTCAGGACGACGGTGAAAATGGAAATATCTTCCAAGAAAATCTAGATAGAAGCAATGTCAGAAACTTTTATGTGATGGATCTACTCAGCTAACAGAGTTGAACCTTTCTTTTGAGAGAGCAGTTTTGCAACACTCTTTTTGTGGAATATGCAAGTGGATATTAGGGCAGCTTTGAGGATTTCGTTGGAAACGGGAATACATGTAAAAAGCAGACAGCAGCATTCTCAGAAACTTCTTTGTGATGTTTGCATTGAAGTCACAGAGTTGAACATTCCCTTTGAGAGAGCAGGTTTGAAACACGCCTTTTGTCATATCTGGAAGTGTCCATTCGG…	-92.4	-128.31	395.9
20	active	30871209	30872208	AAAGTACCTGGTTTTAACCTGAGATCACTGAAAGAGGCACTGAAGAGACAGAAAAAACAGTCCTGAAATCACCGTTTCCTCATCCCCAGCAGTGATGGCATGCTGCAGAGATCAACTCTGGGTTCTGCGGGAGGGAGACACAGCAATTGTGAGGCACTGCACCCAGTGCTGTCCTGTTAGAGCTGAAAGGAAAACCAGACCAAGTGCAGTTAATGCCCATCTACAGAGGGATCAATTAAACCAGCCCCAGCCAGAGGAGAATCAGATTCCAGTGGTTGGAACTTCAGTGTTTGGAAACCTGGCAACTAAGGGCTCCCGCACTCTGTGTGTCTAAGAAAACTTGAAAGGCAGCCTAGGCCATCAGGACTGCAACTCTTAGGTGAGGCCTAGGGCTGAACC…	-132.1	-159.89	393.73
20	active	27697332	27698331	AACACTCTTTTTGTAAAATCTGCAAGAGGATATTTGGATAGCTTTGAGGATTTCGTTGCAAACGGGAATGGCTTCATATAAACTCTAGACAGAAGCATTCTCAGAAACTTCGTTGGGATGTTTCGATTGAAGTCCCAGTGTTGAACATTCCCTTTTATAGAGCAGGTTGGAAACACTCTTTCTGCATTCCCTGGAAGTGGACATTTGGAGCGCTTTCAGGACGACGGTGAAAATGGAAATATCTTCCAAGAAAATCTAGATAGAAGCAATGTCAGAAACTTCTATGTGATGGATCTACTCAGCTAACAGAGTTGAAGCTTTCTTTTGAGAGAGCAGTTTTGCAACACTCTTTTTGTGGAATATGCAAGTGGATATTAGGGCAGCTTTGAGGATTTCGTT…	-92.2	-127.23	410.17
21	active	3035932	3036931	GGAACTCTAATGGAATGGAATGGAATGGACTCAAATGGAATAGAATGGAATGGAATGGAATCGAAAGGAGTAGAATGGAATGGACTTTTATGGAATGGAGAGGAATGTAACGGACTAGAGTGGAATGGAGTGGAATGGACTTGAATGGAATAGAATGGAATCTAATGGACTTGATTGGAAAAGAATTGAATGGAATGGAATGGACTCAAAAGTAATGGAATGCAATGGACTCAAGTGGAATGGAATGGACATGAATGGAAAAAAATGGAATAGAATGGACTCGAATGGAATACTATGGAATTTAATGGAATGGACTCAAATGGAATACAATGGAATGGATGTCAATGGAATGGAATGCAATGGAATGGACTCAATTGAAATGGAATGGGATTGAATGGT…	-15.07	-51.03	194.25
21	active	4277667	4278666	ATGATGATATTCCCGTTTCCAACGAAATCATTAGAGCTATCCAAATATCCACTTACAGTTTCTACAAAAAGAGTGTTTCCAAACTGCTGCATCAAAAGAGAGGTTCCACTCTGTTAGCTGAGTACACACATCACAAACTTGTTTCTCAGAATCCTTCTGTCTCGTTTTTATGGGAAGATATTTACTTTTTCACCGTAGGCATCAAAGCGCTCCAAATGTCCACATCCAGATACTCCAGAAAGAGTGTTTCAAACCTGCTCTATGAAAGGGAATGTTCAACTCTATGAGTTGAATGCAGACATCAGAAAGAAATTTCTGAGAATGCTGCTGTCTACCCTTTATTTGAATTCCCGCTTCCAACGAAATCCTCCAAGCTATCCAAATATCCACTTGCAGATT…	-86.9	-117.87	358.7
21	active	3434839	3435838	CATACCATATCAAAGGACCCAAAATATATATTATATACTGTACATAAAATATCAAAATACCCAAAATATATATTATATACCCTACATAAAATACCAAAGTACCCAAAGTATATATTATATACCGTACAAAAAATATCAAAGTAGCCAAAATATGTATTGTACACTGTACATAATATATGAAAGTACCCAAACATTTATAATAAACTGTACATAAAATATCAATGTACTCAAACTATATATTATGTTCGGTACATAAGATATCAAAGTACCCATACTATATAGTATGTACTGTACTTAAAATATCAAAATACCCAAAATATATATTATATACGTTACATAAACTATCAAATACACAAAGTATGTATTATATACTGTACATAAAATAGCAAAGTTCCCAAA…	-50.6	-81.4	351.32
21	active	1532386	1533385	TTCCATTCCATTCCAGACGAGGCCATTCCATTTTATTCCTCTCCATTCCATTCCATTCCATTCCTTCGGGTCCATTCAACTCAACTGCATTCCCCTCGAGTCCATTCCATTCCATTCCATTCCATTCCAATCCATTCCATTCCAATCCTTCTGGTCCATCCAATTCAACTGCATTCCCCTGGAGTCAATTCCATTCCATTTCATTCCATTCCATTCAAGTCCATTCCATTCCATTCAGTTCAAGTCCATTTCATTACATTACATTACATTCGAGTCCATTCTATTCCATTACATTATATTCAATTCGAATAAATTCCATTCCATTCAAGTCCATTACACTCCATTTTGTTCAAGTCCAATCCATTCCTAACGAGTCCATTCCATTGCATTGCATTCGAG…	-17	-40.87	132.24
21	active	2955207	2956206	TTACTTTTTAATGATTGGCATTCTAACTGGTGTGAGATAGTATCTCATTGTGGTTTTGATTTGCATTTCTCTGATGGCTAGTGATGATGAGCATTTTTTCTTGTGTTTTTTGGCTGCATAAATGTCTTCTTTTGAGAAGTGTCTGTTCATGTCCTTTGCCCACTTTTTGATGGGATTGTTTGTTTTTTTCTTCTAAATTTGTTTGAGTTCATTGTAGATTCTGGATATTAGCCCTTTGTCAGATGAGTAGGTTGTGAAAATTTTCTCCCATTTTGTAGGTTGTCTGTTCACTCTGATGGTAGTTTCTTTTGCTGTGCAGAAGCTCTTTAGTTTAATTAGATCCCATTTGTCAATTTTGTCTTTTGTTGCCATTGCTTTTGGTGTTTTGGACATGAAGTC…	-61.6	-98.02	334.04
22	active	7202714	7203713	TTATTTGAAGATATTTCCTTTCTCACCATAGACCTGAAAGCTGTCCTAATGTTCACTTCCAGATACTACAGAAAGAGTGTTTCAAAACTGCTGTATGAAAGGGAATGTTCAACTCTGTGACTTGAATGCACACATCACAAAGAAGTTTCTGAGGATGCTGCTGTCTACTTTTTATATGTAATCCCGTTTCCAACGAAATCCTCCAAGCTATCCAAATATCCACTTGCAGATTCCACAGAAAGACTGTTTCAAAACTGCTCTGTCAATAGAAAGGTTCAACTCTGTTAGCTGCGTGCATATATCCCAAAGAAGATTCTGAGATTGCTTCTGTCTAGTTTTTATGGGAAGATATTTCCCTTTTCACCGTAGGCGTCAAGGCGCTCCAAATGTCCACTTCCA…	-94.6	-127.03	344.63
22	active	8758420	8759419	ATTTCCTTTCTCACCATAGACCTGAAAGCTGTCCTAATGTTCACTTCCAGATACTACATAAAGAGTGTTTCAACACTGCTGTATGAAAGGGAATGTTCAACTCTGTGACTTGAATGCACACATCACAAAGAAGTTTCTGAGGATGCTGCTGTCTACTTTTTATACGTAATCCCGTTTCCAACGAAATCCTCCAAGCTATCCAAATATCCACTTGCAGATTCCACAGAAAGACTGTTTCAAAACTGCTCTGTCAATAGAAAGGTTCAACTCTGTTAGCTTCGTGCATATATCCCAAAGAAGATTCTGAGATTGCTTCTGTCTAGTTTTTATGGGAAGATATTTCCCTTTTCACCGTAGGTGTCAAGGCGCTCCAAATGTCCACTTAAAGATACTACAAAA…	-95	-126.06	351.42
22	active	7228604	7229603	TTTATGAGAATGCTTCTGTCTAGTTTTTATTTGAAGATATTTCCTTTCTCACCGTAGACCTGAAAGCTGTCCTAATGTTCACTTCCAGATACTACAGAAAGAGTGTTTAAAAACTGCTGTACGAAAGGGAATGTTCAACTCTGTGACTTGAATGCACACATCACAAAGAAGTTTCTGAGGATGCTGCTGTCTACTTTTTATACGTAATCCCGTTTCCAACGTAATCCTCCAAGCTATCCAAATATCCACTTGCAGATTCCACAGAAAGACTGTTTCAAAACTGCTCTGTCAATAGAAAGGTTCAACTCTGTTAGCTGCGTGCATATATCCCAAAGAAGATTCTGAGATTGCTTCTGTCTAGTTTTTATGGGAAGATATTTCCCTTTTCACCGTAGGCGT…	-92.3	-122.01	338.32
22	active	7806390	7807389	CTTCTGTCTAGATTTTATAGGAAGATATTCCCGTTTCCAACGAAATCTTCACAGCTATCCAAATATCCACTTGCAGATTCTACAAAAAGAGTGTATCAAAACTGCTCTGTCAAAAGGAAGGTTCTTCTCTGTTAGGTGAGTGCATACGTCATAAAGGAGTTTCTGAGAATGTTTCTGTCTAGTGGTTATGGGAAGATATTTGCTTTTTCCCCGTAGACCTCAGAGCGCTCCAAATGTCCACTTGCACATGCTACAAAAAGAGTGCTTCAAAGCTGCTCTCTGAAAGGGAATGTTCAACTCTATGAGTTGAATGTAAACATCACAAAGACGTTTCTGAGAATGCTTCTGTCTAGATTTGATATGAAGATATTCCCGTTTCCAACGAAATCTTCAAATCTA…	-87.3	-122.26	374.43
22	active	7243269	7244268	CTGAGAATGTTTCTGTCTAGTGGTTATGGGAAGATATTTGCTTTTTCACCGTAGGCCTCAGAGCGCTCCAAATATCCACTTGCACATACTACAAAAAGAGTGCCTCAAAGCTGCTCTCTGAAACGGAATGTTCAACTCTATGAGTTGAATGCAAACATCACAAAGACGTTTCTGAGAATGCTTCTGTCTAGATTTGATATGAAGATATTCCCTTTTCCAACGAAATCTTCAAATCTATCCAAATGTCCACTTGCATAATCAACAAAAAGTGTTTTTCAGAACTGCTCTATCAAAAGAAAGATCCACCTCTGTTAGCTGAGTTCACACATCACAAACAAGTTTATGAGAATGCTTCTGTCTAGTTTTTATTTGAAGATATTTCCTTTCTCACCATAGACC…	-80.4	-114.79	393.62
3	active	95562333	95563332	TCAACTCTGTGACTTGAATACCCACAACCCAAAGAAGTTACTGAGAATTCTTCTGTCTAGCATTATATGAAGAAATCCCGTTTCCAACGAAGGCCTCAAATACATCCAAATATCCAGTTGCTGACTTTACAAACTGAGTGTTTCCAAACTGCTCTATGAAAAGAAAGGTTAAACACTGTGAGTTGAACACACACGTACCAAAGTAGTTTCTGAGAATGATTCTGTCTAGTTTGCATACGAAGATATTTCCTTTTCTACCATTGGCCTCAAAGCTCTGAAATCTCCACTTGCAAATTCCACAAAAAGAGAGTTTCAAATCTGCTGTTTCTAAAGGAAAGTTCAACTCTGAGAGTTGAATACACACCAGAAAAAGCAGTTACTGAGAAGTCTTCTGTCTAG…	-110.6	-136.18	268.55
3	active	96047752	96048751	ACTTGCAAATTCCACAAAAAGAGAGTTTCATATCTGCTGTTTCTAAAGGAAAGTTCAACTCTGAGAGTTGAATACACACCAGAAAAACCAGTTACTGAGAAGTCTTCTGTCTAGCATTATATGAAGAAATCCCATTTCCAACGAAGACTTCAAAGAGGTCCAAATATCCACTTCCAGATTCCGCAAAAAGGGTGTTTCGAAACAACTGTATGAAAAGAAAGGTTAAACACTGTGAGTTGAAGGCACACATTGCAAAGCAGTTTCTGAGAATGATTCCATCTAATTATTATACGAAGGTATTTCCTTTTCTATCATGGGCCTCAAAGCGCTTGATACCTCCACGTGAACATTCCACAAAAAGAGTGTTTCCAATCTACTCTGTCTAAGGGAACGTTCAAC…	-106.4	-139.34	359.45
3	active	94378690	94379689	GTACATCAAATATATATTTTATTCTGTACATAAAATATCAAAGTACACCAGATATATATTCTATAGTGTACATAAAATAACAAAGTACACAAACTATACATTATATACTGTACATAAAATATGAAATTACATCAAATATATATTATGTACATAAAATATGAAAGTACATCAAATATAAATTATATACTGAACATATAATATCAATGTACCCCAAATATATATTTTATACTCTATATGAAATATCAAAGTTCAGAAACCATACATTATATACTGTACATAAAATATCAAAGTACCCAAGGTATATATTCTATACTATACAAAAAATATCAAAGTACCCAAAGCATGTATTATATACTGTACATAAAATATGAAAGTACATCAAATATATATTTTATTCTG…	-75.8	-105.46	360.1
3	active	92223125	92224124	ATATCCAGTTGCAGAATTTACAAACTGACTGTTTCCAAACTCATCTATGAAAAGAAAGGTTAAACTCTGGGAGTTGAATGCACATATCACAAAGTAGTTCCTGAGAATGATTCTGTCTAGTTTTTATACGAAGATATTTCCTTTTCCACCAATGGCCTCAAAGTGCTTGAAATCTCCCCTTGCAAATTCCACAGACAAGTGTTTCAAATCTACACTGTCTAAAGGAAGGTTCAACCCTGTGAGTTGAATACACACACACAGAAAAAAATTCACTGAGAATTCTATTGTCTATCATTACACGAAGAAATCCCGTTTACTACGAAGGCCTCAAAGAGGTCCAAATATCCAGCTGCAGACATTACAACCTGAGTGTTTCCAAAGTGCTCTATGAAAAGAAGT…	-86	-115.18	303.12
3	active	93553583	93554582	ATATATATACTATAGTGTACATAAAATATCAAAGTACCCAAAGTATACATTATACACTGTACATAAAATATGAAATTATATCAAATATATATTAGGTACATAAAATATGAAAGAACATCAAATATAGATTATATACTGTAAATATAATATCAATGTACCCCAAATATATATTTTATACTCTACATGAAATATCAAAGTTCACAAACCATATATTATATACTGTACATAAAATATCAAAGTACCCAAGTTATATATTCTATACTGTACAAAATATATCAAAGTACCCAAAGCATGTATTATATACTGTACATAAAATATGAAAGTACATCAAATATATATTTTATTCTGTACATAAAATATCAAAGTACACTAGATATATATTCTATAGTGTACATAAAA…	-64.8	-98.81	333.91
4	active	52395633	52396632	TACCTGGAAGAGGCCATTTCGAGCGCTTTGAGTCCTATGGTGAAAAAGGAAATATCTTCTCATAAAAACCAGAAAGAAGCATTCTCAGAAACTTCTTTGTGTTGTGTGTACTCATGTAACAGTGTTGAACCATCCTTTTGACAGAGCAGTTTTGAAACACTCTTTTTGTAGAATCTGCAAGTGGATATTTGGATAGCTTTGAGGATTTCGTTGGAAACGGGATGACATATAATATCTAGAGAGAAGCATACTCAGGAACTTCTTTGTGATGTTTGCATTCAAGTCACAGAATTGAACATTCCCTTTCATAGAGCAGGTTTGAAACACTCTTTCTCTAGTATCTGGAAGTGGGCATTTCAAGCGCTTTCAGGCCTATGGAGAGAAAGGAAATATCTTCAA…	-96	-130.79	382.9
4	active	53257581	53258580	GAGCGCTTTGAGTCCTATGGTGAAAAAGGAAATATCTTCTCATAAAAACCAGAAAGAAGCATTCTCAGAAACTTCTTTGTGTTGTGTGTACTCATGTAACAGTGTTGAACCATCCTTTTGACAGAGCAGTTTTGAAACACTCTTTTTGTAGAATCTGCAAGTGGATATTTGGATAGCTTTGAGGATTTCGTTGGAAACGGGATGACATATAATATCTAGAGAGAAGCATACTCAGGAACTTCTTTGTGATGTTTGCATTCAAGTCACAGAATTGAACATTCCCTTTCATAGAGCAGGTTTGAAACACTCTTTCTCTAGTATCTGGAAGTGGGCATTTCAAGCGCTTTCAGGCCTATGGAGAGAAAGGAAATACCTTCAAATAAAAACTAGACAGAAGCA…	-98.7	-132.21	403.54
4	active	53546923	53547922	AACTTCTTTGTGCTGCATGTCCTCAATTCACAGAGCTGAACCTTTGTTTGGATACAGCATTTTGGAAACATTCCTTTAGTAGAATCTGCAAGTTGATATTTAGATAGCTTTGAAGATTTCGTTGGAAACGGGAATATCTTCATAGAAAATCTAGACGGAAGCATTCTCAGAAACTGCTTTGTGATGTTTGCATTCAAGTCACAGAGTTGAATATTCCCTTTTATAGAGTAGGTTTGAAACACTCTTTCGGCACTACCTGGAAGTGGATATTTCGAGCTCTTTGAGGCCTATGGTTAAAAGGAAATATCTTCCCATAAAAACTAGACAGAAGCCGTCTCAGAAACTTGTTTGTGATGTGTGTATTCAACTAACAGAGTTGAACATTTCTGTTACAGAGCA…	-102.1	-136.66	408.6
4	active	50946253	50947252	TTTGAGTACTTTGTTATTTTATGTGCAGTATAAAATATATAGTTTTCGTAATTGATATTTTATGTACAGAATATAGTTTGAGTACTTTGATATTTTATGTACAATTTATTATAAATGTTTGGGTACTTTCATGTTTTATGTACAGTGTATAATACATACTTTGGTCTCTTTGATGTTTTATGTACAGTATATAATACATACTTTGGGTTCTTTGATATTTTATGAACAGAAAATAATGCATAGTTTTAGGTACTTTTATATTTTATGTACAGTATATAATACATACTTTGGGTACTTTGATATTTTATGTACAGTATATAATACATACTTTGGGTACTTTGATATTTTATGTACGGTATATAATACATACTTTGGGTACTTTGATATTTTATGTACAGT…	-60.3	-99.34	407.3
4	active	51825854	51826853	TTGTGCTGTATGTCCTCAATTAACAGAGTTGAACCATTGCTTGGATACAGCATTTTGGAAACATTCCTTGAGTAGAATCTGCAAGTTGATATTTAGATAGATTTGAAGATTTCGTTGGAAAAGGGAATATCTCCATAGAAAATCTAGAGGGAAGCATTCTCAGAAACTGCTTTGTGATGTTTCCATTCAAGTCACAGAGTTGAATATTCCCTTTTATAGAGCACGTTTGAAACACTCTTTCTGCACTATCTGGAAGTGGACATTTCGAGCGCTTTGAGGCCTATGGTGAAAAAGGAAATATCTTCCCATAAAAACTAGACAGAAGCATTCTCAGAAACTTGTTTGTGATGTGTGTATTCAACTAACAGAGTTGAACTTTTGTTTTTACAGAGCCGTTTT…	-99.8	-134.3	351.3
5	active	46928845	46929844	ATAAAAAGTAGACAGAATCATTCCCAGAAACTGCGTTTTGATGTGTGCGTTCACCTAACAGAGTTTAACCTTCCTTTTCATAGAGCAGTTGGGAAACGCTATGTTTGTAAAGTCTGCAAGTGGATATTGGGAACTCTTTGAGGCCTTCATTGGGAATGGGGTTTCTTCATATAATGCTAGACAGAAGATTTCCCAGTAACTTCTTCCTGTTGTGTGTATTCAACTGACAACAGATGAACCTTCCTTTAGAGAGAGCAGATTTGAAACACTCTTTTTGTGGAATTTGCAAGTGGAGATTTCAGCCGCTTTAACGTCAATGGCAGAAAAGGAAATATCTTCGCATAAAAACAAGACAGAATCATTTTCAGAAACTGCTTTGTGATGTGTGCATTCAACTCG…	-105.3	-137.51	376.51
5	active	47704707	47705706	AAACTAGACAGAATCATTCCCACAAACTGCGTTGTGATGTGTTCGTTCATCTCACAGAGTTTAACCTTTCTTTTCATAGAGCAGTTAGGAAACAGTCTGTTTGTAAATTCTGTAAGTGGATATTCTGACATCTTGTGGCCTTCGTTGGAAACGGGATTTCTTCATATTCTGCTAGACAGAAGAATTCTCAGAATCTTCCTTGTGTTGTGTGTATTCAACTCACAGAGTTGAACGATGGTTTACACAGAGCAGATTTGAAACACTCTTTTTGTGGAATTTGCAAGTGGAGATTTCAGCCGCTTTGAGGTCAATGGTAGAAAAGGAAATATCTTCGTATAAAAACTAGACAGAATGATTCTCAGAAACTTCTTTGTGATGTGTGCGTTCAACTCACAGAGT…	-120.9	-149.6	381.63
5	active	48026401	48027400	TGGTAGAAAAGGAAATATCTTCGTATAAAAACTAGACAGAATGATTCTCAGAAACTCCTTTGTGATGTGTGCATTCAACTCACAGAGTTTAACCTTTCTTTTCATAGAGCAGTTAGGAAACACTCTGTTTGTAAAGTCTGCAAGTGGATATTCAGACCTCTTTGAGGCCTTCGTTGGAAACGGGTTTTTTTCATATAAGCCTAGACAGAAGAATTCCCAGTAACTTCCTTGTGTTGTGTGTGTTCAACTCACAGAGTTGAACTTTGATTTACACAGAGCAGATTTGAAACACTCTTTTTGTGGAATTTGCAAGTGGAGATTTCAAGCGCTTTGAGGCCAAAGGCAGAAAAGGAAATATCTTCGTATAAAAACTAGACAGAATCATTCTCAGAAACTGCT…	-118.4	-146.97	361.27
5	active	47316468	47317467	ACTAGACAGAATGATTCTCAGAAACTTCTTTGTGATGTGTGCGTTCAACTCACAGAGTTTAACCTTTCTTTTCATAGAGCAGTTAGGAAACACTGTGTTTTTAAACTCTGCAAGTGGATATTCAGACCTCTTTGAGGCCTTCGTTGGAAACGGGTTTCTTCATACTGTGCTAGACAGAAGAATTCTCACTAACTTCCTTGTGTTGTGTGTATTCAACTCACAGAGTTGAACGATCCTTTACACAGAGCAGACTTGAAACACTCTTTTTGTGGAATTTGCAAGTGGAGATTTCAGCCGCATTGAGGTCAATGGTAGAAAAGGAAATATCTTCGTATAAAAACTAGACAGAATGATTCTCAGAAACTCCTTTGTGATGTGTGTGTTCAACTCACAGAGTTT…	-128.6	-153.5	327.93
5	active	47072738	47073737	TCTTCTTTTCATAACTAGACAGAATCATTCCCACAAACTGCGTTGTGATGTGTTCGTTCAACTCACAGAGTTTAACCTTTCTTTTCATAGAGCAGTTAGGAAACAGTCTGTTTGTAAATTCTGTAAGTGGATATTCTGACATCTTGTGGCCTTCGTTGGAAACGGGATTTCTTCATATTCTGCTAGACAGAAGAATTCTCAGAATCTTCCTTGTGTTGTGTGTATTCAACCCACAGAGATGAACGATGGTTTACACAGAGCAGATTTGAAACACTCTTTTTGTGCAATTGGCAAGTGGAGATTTCAGCCGCTTTGAGGTCAATGGTAGAAAAGGAAATATCTTCGTATAAAAACTAGACAGAATGATTCTCAGAAACTTCTTTGTGATGTGTGCGTTCA…	-114.1	-142.56	361.65
6	active	59661328	59662327	TGTAGAATTCCCAAGTGGATATTTAGAGCACTTTGAAGTCTCTGCTAGAAAAGGAAACATCTTCATGTAAAAAGTAGATAGAATCGTTCTCAGACAGTGCTTAGTGACGTGTGCGTTCAACTCACAGAGTTTAACGTTTCTTTTGATACAGCGTTTCTGAAACACCCTTCTTGTAGTAGCTGCAAGTGGATATTTGGACCTATTTGAGGCCTTCTTTGGAAACGGGATTTCTTCATGTAACTCTAGATTGAAGAATTTTCAGAAACTCCTTTGTGATGTGTGCATTCAATTCAAAGAGTGAAACCTCCCTTTTCACAGAGCAGTTTTGAAACACTGTTTTTGTAGGATTTCCAAGGGGATATTTATAGCGCATTGAGCCTATGGCAGAAAAAGAAACAT…	-100.1	-131.73	360.8
6	active	60368219	60369218	GAACTCACCGTCTTTAACCTTTCTTTTGGTAGAGAAGTTTTGAAACACTCTCTTTGTAAAGTCTACAAGTGGATATTTTGAGCCCTTGGAGGCATTCTTTGGAAAAGGGAATGTCTTCACATAAAAGGCAGACAGAAGTGTTCTCAGAAACAGCTTTGTGATGTCTGTGTTCAACTCACAGAGTTTAACATTTCCTTTGAGAGAGCGGTTTAGTAACACTCTCTTTGTAGAATTTGGAAGTGTATACTAAGAGCGCTTTGAGGCCTATGGTAGAAAAGGAAATATCTTTCCATAAAAGCTAGACAGAAGCAATCTCAGAAACTCCTTTGTGATGTCTGCATTCAACTCACCGAGTGGAACATTCCTCTTGATAGTGCAGTTTGGAAACACTCTTTCTGT…	-105.7	-139.65	374.48
6	active	60545706	60546705	ATATCTTTCCATAAAAGGTAGACAGAAGCAATCTCAGAAACTACTTTGTGATGTGTGCATTCAACTCACCGAGTGCAACATTCCTCTTGATAGAGCAGTTTGGAAACATTGTTTCTGTAGAATCTGCAAGTGGATATATGGACCGCTTTGAGGCCTTCGTTGGAAACGGGATTTCTTCCTATAAACCCAGACAGAAGAATTCTCAGAGATTTCTTTGTGATGTGTGAATTCAACTCACAGTGTGGATCCTTCCTTTTGATAGAGCAGTTTTGAAACACCGTTTTTGTAGTATTTCCAAGCGGATATTTGGAACGCCTTGAAGCGTATGGTAGAAAAGGAAATATCTTCCCATAAAACCTAGACAGAACCCATCTCAGAAACGACTTTGTGATGTCTGCA…	-110.6	-140.17	422.62
6	active	59128534	59129533	TTTGTGATGTGTGCATTCAACTCACCGAGTGCAACATTCCTCTTGATAGAGCAGTTTGGAAACATTGTTTCTGTAGAATCTGCAAGTGGATATATGGACCGCTTTGAGGCCTTCGTTGGAAACGGGATTTCTTCCTATAAACCCAGACAGAAGAATTCTCAGAGACTTCTTTGTGATGTGTGAATTCAACTCACAGTGTGGATCCTTCCTTTTGATAGAGCAGTTTTGAAACACTGTTTTTGTAGTATTTCCAAGCGGATATTTGGAACGCCTTGAAGCGTATGGTAGAAAAGGAAATATCTTCCCATAAAACCTAGACAGAACCCATCTCAGAAACGACTTTGTGATGTCTGCATTCAACTCACAGAGTTGAACATTTCTCTTGATAGAGCAGTTTTG…	-112.1	-142.01	413.55
6	active	59778683	59779682	CGGATATTAGAGCGCCTTGAGGCCTATGGTAGAAAAGGAAATATCTTCCCATAAAACCTAGACGGAAGCAATCTCAGAAACTACTGTGTGATGGCTGCATTCCACACACACGGTGGAACATTTCTCTTGATAGAGCAGTTTTGAAACACTCTTTCTGTAGAATCTGCAAGTGGGTAATTGGACCGCCTTGAGGCCTTCGTTGGAAACGGGATTTCTTCATGTTACTCTAGACAGAAGAATTCTCAAACACTGCTATATGATGTTTGCATGCAAGTCACAGAGTGCAACATTCCTCTTGATAGAGCAGTTGGGAAACACTCCTTTTGTAGAATTTGCAATGGGATATTTGGACTTCTTTGAGGCCTTCGTTGGAAACGGGATTTCTTCGTATGAATCTAG…	-108.8	-139.15	415.29
7	active	63473949	63474948	CCTTTAATGCTAGACTAAGAAGAGTTCTCAGTAACTTTTTTGTGTTGTGTGTATTCAACTCACAGAGTTGAACCTTGCTTTAGAGAGAGCAGATTTGAAACACTCTTGCTGTGGCATTTTCAGGTGGAGATTTCAAGCGACTTGAGGACAATTGCAGAAAAGGAAATATCTTCGTATAATAACCAGACAGAATCATTCTCAGAAAGTGCTTTGTGATGTGTGCGTTCAACTCACAGAGTTTAACCTTTCTTTTCATAGAGGAGTTTGGAAACACACTGTTTGTAAAGTCTGCAAGTGGATATATGGACCTGTTTGAGGCCTTCGTTGGAAACGAGATTTCTTCATTGAATGCTAGACGGAAGAATTCTCAGTAAATTCTTTGTGTTGTGTGCATTCAAC…	-100.6	-135.81	354.27
7	active	64937661	64938660	AAAAACCAGCCAGAATCATTCTCAGAAAATTCTTTGTGATGTGTGCGTTCAACTCACATAGTTTAACCTTTCTTTTCATAGAGCAGTTTGGAAACACTCTGTTTGTAAAGTCTGCAAGTGGATATATGGACCGCATTGAGGCCTTCGTTGGAAACGGGATTTCTTCATTTCATGCTAGACAGAAGAATTCTCAGTAACTTCTTTGTGCTGTGTGTATTCAACTCACAGAGTGGAACGTCCCTTTGCACAGAGCAGATTTGAAACACTCTTTTTGTGGAATTTGCAAGTGGAGATTTCAAGCGATTTGATGCCAACAGTAGAAAAGGAAATATCTTCAAATAAAAACTAGACAGAATCATTCTCAGAAACTACTTTGTGATGTGTGCCTTCAACTCACAG…	-98.1	-136.09	397.3
7	active	66405106	66406105	AAACCAGACAGAATCATCCTCAGAAAATTCTTTGTGATGTGTGCGTTCAACTCACATAGTTTAACCTTTCTTTTCATAGAGCAGTTTGGAAACACTCTGTTGGTAAAGTCTGCAAGTGGATATATGGACCGCTTTGAGACCTTCGTTGGAAACGGGATTTCTTCATTTCATACTAGACAGAAGAATACTGAGCAACTTCTTTGTGTTGTGTGTATTCAACTCACGGATTGGAACGTCCCTTTACACAGAGCAGATTTGAAACACTCTTTTTGTGGAATTTGCAAGTGGAGATTTCAAGCGATTTGATGCCAACAGTAGAAAAGGAAATATCTGCAAATAAAAACTAGACAGAATCATTCTCAGAAAGTGCTTTGTGATGTGTGCGTTCAACTCACAGAG…	-103.3	-135.67	374.32
7	active	63760299	63761298	AATTCTCAGTAACTTCTTTGTGCTGTGTGTATTCAACTCACAGAGAGGAACGTCCCTTTGCACAGAGCAGATTTGAAACACTCTTTTTGTGGAATTTGCAAGTGGAGATTTCAAGCGATTTGATGCCAACAGTAGAAAAGGAAATATCTTCAAATAAAAACTAGACAGAATCATTCTCAGAAACTACTTTGTGATGTGTGCCTTCAACTCACAGAGTTTAACCTTTCTTTTCTTAGAGCAGTTTAGAAACACTCTGCTTGTTATGTCTGCAAGTGGATATTTGGACCTCTTTGAGGCCTTCGTTGCAAACGGGGTTTCTTCCTTTCATGCTAGACTAAGAAGAGTTCTCAGTAACTTTTTTGTGTTGTGTGTATTCAACTCACAGAGTTGAACCTTGCT…	-101.5	-137.28	383.03
7	active	63728455	63729454	CTTTCTTTTCATAGAGCAGTTTGGAAACACTCTGTTTGTAAAGTCTGCAAGTGGATATATGGACGGCATTGAGGCCTTCGTTGGAAACGGGATTTCTTCATTTCATGCTAGACAGAAGAATTCTCAGTAACTTCTTTGTGCTGTGTGTATTCAACTCACAGAGTGGAACGTCCCTTTACACAGAGCAGATTTGAAACACTCTTTTTGTGGAGTTTGCAAGTGGAGATTTCTAGCGATTTGATGCCAACAGTAGAAAAGGAAATATCTTCAAATAAAAACTAGACAGAATCATTCTCAGAAACTACTTTGTGATGTGTGCCTTCAACTCACAGAGTTTAACCTTTCTTTTCTTAGAGCAGTTTAGAAACACTCTGCTTGTTATGTCTGCAAGTGGATATT…	-105.7	-139.9	351.31
8	active	45574763	45575762	TTTTTTTTGGAATCTGCAAGTGGATATTTGGATCGCTTTGAGGATTTCGTTGGAAACGGGATGCAATATAAAACGTACACAGCAGCATACTCAGAAAATACTTTGCCATATTTCCATTCAAGTCACAGAGTGGAACATTCCCATTCATAGAGCAGGTTTGACACACTCTTTTTGTAGTATCTGGAAGTGGACATTTGGAGCGCTTTCTGAACTATGGTGAAAAAGGAAATATCTTCCAATGAAAACAAGACAGAAGCATTCTGAGAAACTTATTTGTGATGTGTGTCCTCAACTAACGGACTTGAACCTTTCGTTTCATGCAGTACTTCTGGAACACTCTTTTTGAAGATTCTGCATGCGGATATTTGGATAGCTTTGAGGATTTCGTTGGAAACGGGC…	-105.8	-135.39	360.3
8	active	45450622	45451621	CAGAAGCATTCTGAGAATCACGTTTGTGATGTGGGTACTCAACTAACAGTGTTGATCCATTCTTTTGATACAGCAGTTTTGAACCACACTTTTTGTAGAATCTGCAAGAGGATATTTGGATAGCTGTGAGGATTTCGTTGGAAACGGGAATGTCTTCAAAGAAAATCTAGACAGAAGCATTCTCAGAAACACCTTCGTGATGTTTGCAATCAAGTCACAGAGTTGAACCTTCCGTTTCATAGAGCAGGTTGGAAACACTCTTATTGTAGTATCTGGAAGTGGACATTTGGAGCGCTTTCAGGCCTATGGTGAAAAAGGAAATATCTTCCCATAAAAACGACATAGAAGCTATCTCAGGAACTTGTTTATGATGCATCTAATCAACTAACAGTGTTGAAC…	-101.8	-132.1	349.1
8	active	44591953	44592952	TTCCCTTTCATAGAGTAGGTTTGAAACCCTCTTTTTATAGTGTCTGGAAGCGGGCATTTGGAGCGCTTTCAGGCCTATGCTGAAAAAGGAAATATCTACCTATAGAAACTAGACAGAAGCATTCTGAGAATCACGTTTGTGATGTGGGTACTCAACTAACAGTGTTGATCCATTCTTTTGATACAGCAGTTTTGAACCACACTTTTTGTAGAATCTGCAAGTGGATATTTGGATAGCTGTGAGGATTTCGTTGGAAACGGGAATGTCTTCATAGAAAATTTAGACAGAAGCATTCTCAGAACCTTGATTGTGATGTGTGTTCTCCACTAACAGAGTTGAACCTTTCTTTTGACAGAACTGTTCTGAAACATTCTTTTTATAGAATCTGGAAGTGGATAT…	-104.6	-136.94	382.82
8	active	44411477	44412476	AGAACTGTTCTGAAACATTCTTTTTATAGAATCTGGAAGTGGATATTTGGAAAGCTTTGAGGATTTCGTTGGAAACGGGAATATCTTCAAATCAAATCTAGCCAGAAGCATTCTAAGAAGCATCTTAGGGATGTTTACATTCAAGTCACAGAGTTGAACATTCCCTTTCACAGAGCAGGTTTGAAACAATCTTCTCGTACTATCTGGCAGTGGACATTTTGAGCTCCTTGGGGCCTATGCTGAAAAAGGAAATATCTTCCGACAAAAACTAGACAGAAGCATTCGCAGAATCACGTTTGTGATGTGTGCACTCAACTGTCAGAATTGAACCTTGGTTTGGACAGAGCACTTTTGAAACACTCTTTTTGTAGAATCTGCAGGTGGATATTTGGCTAGCTT…	-106.2	-138.3	380.64
8	active	44041088	44042087	ATGATGCATCTAATCAACTAACAGTGTTGAACCTTTGTACTGACAGAGCAGTTTGAAACACTCTTTTTTTGGAATCTGCAAGTGGATATTTGGATCGCTTTGAGGATTTCGTTGGAAACGGGATGCAATATAAAACGTACACAGCAGCATACTCAGAAAATACTTTGCCATATTTCCATTCAAGTCAGAGAGTGGAACATTCCCATTCATAGAGCAGGTTTGAAACACTCTTTTTGGAGTATCTGGAAGTGGACATTTGGAGCGCTTTCTGAACTATGGTGAAAAAGGAAATATCTTCCAATGAAAACAAGACAGAAGCATTCTGAGAAACTTATTTGTGATGTGTGTCCTCAACAAACGGACTTGAACCTTTCGTTTCATGCAGTACTTCTGGAACAC…	-106.3	-137.29	346.47
9	active	45183230	45184229	TTCAAGTCACAGAGTTGAATATTCCCTTTTATAGAGCAGGTTTGAAACACTCTTTCTGCACTACCTGGAAGTGGACATTTGGAGCGCTTTGAGGCCTATGTTGAAAAAGGAAATATCTTCCCATAAAAACTAGACAGAAGCATTCTCAGAAACTTGTTTGTGATGTGTGTATTCAACTAACAGAGATGAACCTTTCTTTTTACAGAGCAGTTTTGAAACACTCTTTTTGTGGAATCTGAAAGTGGATATTTGGATAGCTTTGAGGATTTCGTTGGAAACGGGATTACATATAAAACCTAGAGAGAAGCATTCTCAGGAACTTCTTTGTGATGTTTGCATTCAAGTCACAGAACTGAACATTCCCTTTCATAGAGCAGGTTTGAAACACTCTTTCTGTAG…	-88.5	-124.33	418.42
9	active	46845448	46846447	TAGGGAGAAGCATTCTCAGGAACTTCTTTGTGATGTTTGCATTCAAGTCACAGAACTGAACATTCCCTTTCATAGAGCAGGTTTGAAACACTCTTTCTGTAGTATCTGCAAGCGGACGTTTCAAGCGCTTTCAGGCCTGTGGTGAAAAAGGAAATATCTTCAAATAAAAACTAGACAGAAGCATTCTCAGAAACTTATTTGCGATGTGTGTTCTCAACTAAAAGAGTTGAACCTTTGTTTGGATACAGCATTTTGGAAACACTCTTTTTGTAGAATCTGCAAGTGGATATTTGGATAGCTTTGAAGGTTTCGTTGGAAACGGGAATATCTTCATATAAAATCAAGACAGAAGCATTCTCAGAAACTTCCCTGTGATGTTTGCATTCAACTCATAGAGTT…	-92.5	-130.28	437.4
9	active	47231113	47232112	GAGCAGGTTTGAAACACTCTTTCTGTAGTATCTGCAAGCGGACGTTTCAAGCGCTTTCAGGCCTGTGGTGAAAAAGGAAATATCTTCAAATAAAAACTAGACAGAAGCATTCTCAGAAACTTATTTGCGATGTGTGTTCTCAACTAAAAGAGTTGAACCTTTGTTTGGATACAGCATTTTGGAAACACTCTTTTTGTAGAATCTGCAAGTGGATATTTGGATAGCTTTGAAGGTTTCGTTGGAAACGGGAATATCTTCATATAAAATCAAGACAGAAGCATTCTCAGAAACTTCTCTGTGATGTTTGCCTTCAACTCATAGAGTTGAACACTTCCCTTCATACAGCAGGTTTGAAACACTCTTTTTCTAATATTTGGAAGTGGACATTTGCAGCGCTTT…	-92.5	-128.47	416.81
9	active	46590909	46591908	CTGTAGTATGTGCAAGCGGACGTTTGAAGCGCTTTCAGGCCTGTGGTGAAAAAGGAAATATCTTCAAATAAAAACTAGACAGAAGCATTCTCAGAAACTTATTTGCGATGTGTGTTCTCAACTAAAAGAGTTGAACCTTTGTTTGGATACAACATTCCGGAAACACTCCTTTTGTAGAATCTGCAAGTGGATATTTGGATAGCTTTGAAGGTTTCGTTGGAAACGGGAATATCTTCATATAAAATCAAGACAGAAGCATTCTCAGAAACTTCTCTGTGATGTTTGCATTCAACTCATAGAGTTGAACACTTCCCTTCGTACAGCAGGTTTGAAACACTCTTTTTCTAATATTTGGAAGTGGACATTTGCAGCGCTTTGAGGCCTATGTTGAAAAAGGAA…	-93.8	-129.93	391.46
9	active	48272910	48273909	CTTTGAGGATTTCGTTGGAAACGGGATTACATATAAAACCTAGAGAGAAGCATTCTCAGGAACTTCTTTGTGATGTTTGCCTTCAAGTCACAGGATTGAACATTCCCTTTCATAGAGCAGGTTTGAAACACTCTTTCTGTAGTATCTGCAAGCTGACGTTTCAAGCGCTTTCAGGCCTATGGTGAGAAAGGAAATATCTTCAAGTAAAAACTAGACAGAAGCATTCTCAGAAACTTATTTGCCATGTGTGTTCTCTACTAACAGAGTTGAACCTTTGTTTTGATACGGCATTTTGGAAACACTCTTTTTGTAGAATCTGCAGGTGGATATTCCGATAGCTTTGAAGGTTTCGTTGGAAACGGGAATATCTTCATATAAAATCTAGACGGAAGCATTCTC…	-92.4	-127.85	407.78
X	active	57881831	57882830	CTATCAAAAGGAGTGTTCAACTCTGGGAGTTGAATGCAATCATCACAGAGCAGTTTCTGAGAATGCTTCTATGTCGTTTTTAGGAGAAGATATTTCCTTTTCCAACACAGTCCTCCAAGCCCGCTAAATATCCACTTGCACATTGTAGAAAAAGTGTGTCGAAGCTGCGCTATCAAAGGGAAAGTTCAACTCTGTGAGGTGAATGCAAACATCCCAAAGAAGTTTCTGAGAATGCTTCCGTTTAGCTTTTAGGTGAAGATTATCCCGTTTCCAACGAAATCTTCAAAGAGGTCCAAATATCCCCTTGCGGATCCCACAGAAAGAGTGTTTCGAAACTGCTGTTTCAAAAGGAATCTTCAACTCTGTGAGTTGAATGCAATCATCACAAAGAAGTTTCTG…	-127	-155.34	277.5
X	active	60395905	60396904	TCATCACTCAGAAGTTTCTGAGAATGCTTCTCTTTAGTTTTTACGTGAACATATACCCGTTTCGAACGAAGGCCAGCCAGTGGTCCAAATATCCACTTGCAGATTCTACAGAAAGAGTGTTTCGAACCTGAACTCTCAAAGGCAGGTTCATCTCTGCGAGTTAAATGCATTCATCATGAAGAACTTTCTCAGAGTGTTTGTGTTTAGTTATGGGAAATTATTCCCGTTTCCAACGAAATCCTCAGAGAGCTCCAAATATCCACCTGCAGATTCTACCAAAAGTGTATTTGGAAACTGCTCCATCAAAAGGCATGTTCAGCTCTGTGAGTGAAACTCCATCATCACAAAGAATATTCTGAGAATGCTTCCGTTTGCCTTTTATATGAAGTTCCTTCCTAT…	-117.5	-144.45	367.24
X	active	59568836	59569835	GCTCCAAATGTCCACTTGCAGATTCTGCGAAAAGAATATTTCAAAACTGCTCTATGAAAAGCAATGTTAAACTCTGTGGCTCGAACACAAACATCACAAAGCGGTTTCTGAGAATGCTTCAGTTTAGTTTTTCTGTGGAAATATTCCCGTTTCCAAAGAAATCTTCAAAGAGGTCCACGTATCCACTTACAGATTCTACAAAAAGACAGTTTCAAAACTGCTCCATCAAAAGGAGGGTTCAACCGTGTGACTTGAATGCAATCATCACTCAGAAGTTTCTGAGAATGCTTCTCTTTAGTTTTTACGTGAACATATACCCGTTTCGAACGAAGGCCACCCAGTGGTCCAAATATCCACTTGCAGATTATACAGAAAGAGTGTTTCGAACCTGAACTCTCA…	-118.7	-145.77	294.48
X	active	58973562	58974561	TTTGATGTGAAGATATAGACGTTTCAAACGAAGGCTACAAAGTGGTCAAAATATACACTTGCAGATTCTACTACAAGGGTGTTGCAAACCTGAACTATCAAAGGAAGGTTCAACTCTGTGAGTTGAATACAAACATCACAAAGAATGTTCTGAGTTTGCTTCCGTTCAGTTATGGGAAGTTGATCCCGTTTCCAACGAAATCCTCAGAGAGGTCCAAATATCCCCTCGCAGATTCTACAAAACGTGTGTTTGGAAACTGCTCCATCATAAGGAATGTTCAGCTCCCTGAGTTAAACTCCATCGTCACAAAGAATTTTCTGAGAGTGCTACCGTCTGGTTTTTATATGAAGTTCTTTCCTTCACTACCACAGGCCTCAAAGCGGTCCAAATCTCCACTTG…	-122.3	-149.63	320.91
X	active	59506418	59507417	ACGAAATCCTCAGAGAGGTCCAAATATCCCCTCACAGATTCTACAAAACGTGTGTTTGGAAACTGCTCCATCATAACGAATGTTCAGCTCCCTGAGTTAAACTCCATCGTCACAAAGAATTTTCTGAGAGTGCTACCGTCTGGTTTTTATATGAAGTTCTTTCCTTCACTACCACAGGCCTCAAAGCGGTCCAAATCTCCACTTGCAGATTCTACAAAAAGAGTGTTTGCAAACTGCTCTATCAAAAGGAATGTTCAACTCTGGGAGTTGAATGCAATCATCACAGAGCAGTTTCTGAGAATGCTTCTATGTCGTTTTTAGGAGAAGATATTTCCTTTTCCAACACAGTCCTCCAAGCCCGCTAAATAGCCACTTGCACATTGTAGAAAAAGTGTGTCA…	-121.6	-149.75	335.26

## Sheet: RPE1Hap1 MFE Pivot table
Chromosome	MFE	FETE	ED
1	-109.88	-141.972	380.062
10	-106.26	-139.11	358.706
11	-111.18	-140.378	347.768
12	-90.94	-122.628	336.448
13	-95.078	-125.548	352.57
14	-97.52	-128.946	352.896
15	-103.08	-130.182	299.574
16	-119.3	-150.428	349.14
17	-116.7	-147.318	385.246
18	-98.92	-132.854	391.354
19	-114.68	-145.224	376.98
2	-94.18	-128.61	364.864
20	-114.52	-145.01	356.698
21	-46.234	-77.838	274.11
22	-89.92	-122.43	360.484
3	-88.72	-118.994	325.026
4	-91.38	-126.66	390.728
5	-117.46	-146.028	361.798
6	-107.46	-138.542	397.348
7	-101.84	-136.95	372.046
8	-104.94	-136.004	363.866
9	-91.94	-128.172	414.374
X	-121.42	-148.988	319.078

## Sheet: RPE1Hap1_MFE vs Missegregation_
Chromosome	Probability of missegregation	MFE	MFE Absolute
17	0.0166198	-116.7	116.7
18	0.0316027	-98.92	98.92
11	0.0320266	-111.18	111.18
12	0.0364188	-90.94	90.94
8	0.0386079	-104.94	104.94
10	0.0431298	-106.26	106.26
7	0.0472309	-101.84	101.84
1	0.0527652	-109.88	109.88
6	0.0569894	-107.46	107.46
2	0.0646422	-94.18	94.18
20	0.0678429	-114.52	114.52
9	0.0804645	-91.94	91.94
15	0.0872387	-103.08	103.08
16	0.0899214	-119.3	119.3
3	0.163713	-88.72	88.72

## Sheet: RPE1Hap2_active_region_MFE
chr	region	start	stop	sequence	mfe	fete	ed
chr1_hap2	active	125697305	125698304	CCCTTTGAAGCCTTCGTTGGAAACGGGATTTCTTCATATTATGCTAGACAGAAGAATTCTCAGTAACTTCCTTGTGTTGTGTGTATTCAACTGACAGAGTTGAACTTTCATTTAGAGAGAGCAGATTTGAAACACTGTTTTTGTGGAATTTGCAAGTGGAGATTTCAAGCGCTTTGGGGCCAAAGGCAGAAAAGGAAATATCTTCGTATAAAAATTAGACAGAATCATTCTCAGAAACTGCTGCGTGATGTGTGCGTTCAACTCTCAGAGTTTAACTTTTCTTTTCATTCAGCGGTTTGGAAACACTCTGTTTGTAAAGTCTGCACGTGGATATTTTGACCACTTAGAGGCCTTCGTTGGAAACGGGTTTTTTGCATGTAAGGCTAGACAGAAGAATTC…	-115	-145.46	366.13
chr1_hap2	active	123455636	123456635	CTCACAGAGTTGAACGATCCTTTACAAAGAGCAGACTTGAAACACTCTTTTTGTGGAATTTGCAAGTGGAGATTTCAGCCACTTTGAGGTCAATGGTAGAAAAGGAAACTATCTTCATATAAAGACTAGACAGAATGATTCTCAGAAAATCTTTTGTGATGTGTGCGTTCAACTCACAGAGTTTAACTTTTCTTCTCATAGAGCAGTTAGGAAACACTCTGTTTGTAAAGTCTGCAAGTGGATATTCAGACCTCTTTGAGGCCTTCGTTGGAAACGGGATTTCTTCATATTATGCTAGACAGAATAATTCTCAGTAACTTCCTTGTGTTGTGTGTATTCAACTCACAGAGTTGAAGGATCCTTTACAGAGAGCAGGCTTGAAACACTCTTTTTGTCGAA…	-109.4	-141.73	399.09
chr1_hap2	active	122963727	122964726	TGAGGTCAATGGTAGAATAGGAAATATCTTCTTATAGAAACTAGACAGAACGATTCTCAGAAACTCCTTTGTGATGTGTGCGTTCAACTCACAGAGTTTAACCTTTCTTTTCATAGAGCAGTTAGGAAACACTCTGTTTGTAAAGTCTGCAAGTGGATATTCAGACCTCTTGGAGGCCTTCGTTGGAAACGGGATTTCTTCATATTCTGCTAGACAGAAGAATTCTCAGTAACTTCCTTGTGTTGTGTGTATTCAACTCACAGAGTTGAACGATCCTTTACACAGAGCAGACTTGAAACACTCTTTTTGTGGAATTTGCAAGTGGGGATTTCAGCCGCTTTGAGGTCAATAGTAGAAAAGGAAATATCTTCGTAGAAAAACTAGACAGAATGATTCTCA…	-104.6	-138.58	336.14
chr1_hap2	active	125446082	125447081	GGTTTTTTTTCATGTAAGGCTAGACAGAAGAATTCCCAGTAACTTCCTTGTGTTGTGTGCATTCAACTCACAGAGTTGAACGTTCCCTTAGACAGAGCAGATTTGAAACACTCTATTTGTGCAATTTGCAAGTGTAGATTTCAAGCGCTTTAAGGTCAATGGCAGAAAAGGAAATATCTTCGTTTCAAAACTAGACAGAATCATTCCCACAAACTGCGTTGTGATGTGTTCGTTCAACTCACAGAGTTTAACCTTTCTGTTCATAGAGCAGTTAGGAAACACTCTGTTTGTAAAGTCTGTAAGTGGATATTCTGACATCTTGTGGCCTTCGTTGGAAACGGGATTTCTGCATATTCTGCTAGACAGAAGAATTCTCAGTAACTTCCTTGTGTTGTGTGT…	-117.7	-146.44	319.13
chr1_hap2	active	124439223	124440222	AATATCTTCGTATAAAGACTAGACAGAATGATTCTCAGAAACTCCTTTGTGATGTGTGCGTTCAACTCACAGAGTTTAACCTTTCTGTTCATAGAGCAGTTAGGAAACACTCTGTTTGTAAAGTCTGCAAGTGGATATTCAGACCTCTTTGAGGCCTTCGTTGGAAACGGGATTTCTTCATATTCTGCTAGACAGAAGAATTCTCAGTAACTTCCTTGTGTTGTGTGTATTCAACTCACAGAGTTGAACGATCCTTTACACAGAGCAGACTTGAAACACTCTTTTTGTGGAATTTGCAAGTGGAGATTTCAGCCACTTTGAGGTCAATGGTAGAAAAGGAAATATCTTCGTATAAAGACTAGACAGAATGATTCTCAGAAACTCCTTTCTGATGTGTGC…	-113.6	-143.07	384.92
chr10_hap2	active	41660476	41661475	CGGGATTTCTCCATATACTGCTAGACCGAAGCATTTTCAGTAACTACTTTGTGTTGTGTGTATTCAACTCACAGATTTGAACCTTTCTTTAGACAGAGCAGATTTGAAACGCTCTTCTCGTGGCTTTTGCATGTGGAGGTTTCAAACGATTTGAGGCCAATGGTAGAAAAGGAAATATCTTCGTATAAAAACTAGAGAGAATCATTCTCAGAAATTACTTTGTGATGTGTGCGTGCAACTCACGGAGATTAACCTTTCTTTTCATAGAGCAGTTTGGAAAGACTCTGTCTGTAAGGTCTGCAAGTGGATATTTAGATTTCTGTGAGGCCTTCGTTGCAAACGGGATTTCTTCATATACTCACAGACAGAAGAATTCTCAGTAACTATTTGTGTTGTGTG…	-109.8	-143.91	300.59
chr10_hap2	active	41690187	41691186	AAATATCTTTGTATTAAAACTAGACAAAATCATTCTCAGAAACTACTTTGTGATGTGTGCGTTCCACTCACAGACTTTAACCTTTCTTTTAATTGAGCAGTTTGGAAACACTCTCTTTGTAAAGTCTGCAGTAGGATATTTGGACCTCTTTGAGGCCTTCGTTGGAAACGGGATTTCTTCATATAATGCTAGATAGAAGAATTCTCAGTAACTTGTTTGTGTTGTGTGTATTCAACTAACAGAGTTGAACCTTCCTTTAGAAAGAGCAGTTTTCAAACACTCTGTTTGTGCAATTTCCAATGGAGATTTCTAGGGATTTGAGGCCAGTCTTAGAAATGGAAATATCTTTGTATAAAAACTAGACAGTGTCATTCTGAGATACTACCTTGTGATGTGTGC…	-92.3	-127.44	413.22
chr10_hap2	active	40794988	40795987	TTTGAAAAACACTTTTTGTGGAATTTGCAAGTGGAGATTTCAAGGGATTTGACGTCAATCTTAGACATGGAAATATCTTCATATTAAAAGTACACAGAGTCATTCGTAGAAACTAGTTTGTGATGTGTGCCTTCAACTCACAGAGTTTAACCTTTCTTTTCATAGAGCAGTTGGGAAACACTCTATTTGTAAAGTCTGCAAGTGGATATTTGGACCTCTTTGAGGCCTTCGTTGGAAACGGGATTTCTTCATATAACGCTAGACAGAAGAATTCTCAGTAACTTCTTTGTGTTGTGTGTATTCAACTCACAGAGTTGAACCTTTCTTTAGAGGGAGCAGAGGTGAAACACTCTTTTTGTGGAATTTGCTAGTGTAGATTTCAAACGCTTCGAAGACAGT…	-101.2	-135.81	346.02
chr10_hap2	active	42290476	42291475	GTTCCATTCCAGTCCATTTCATTCGATTACATTCGTTTCCATTGCATTCCATTCCATTCAATTCCATTCCATGCCATTCCATTCCATTCGAGGCTGTTCCATTCTGGTCCACTCCATTCGATTCCAGTCCATTCCATTCCATTCCATTCCATTCCATTCCATTCCATTTGATTCCATTCTATTGAATTCAATTCCATTCGAAACCATTCTATTCCAGTTCATTCCATTTGTGTCTAATCAATTCTACTGCATTCCATTAGATTCCATTCCATTCGAGTCCATTCCATTCGATTGAATTCCATTTGAGTCCCTTCCGTTGGAGACCATTCGATTCGAGTCCATTCCATTACATACCATTCACGTCCATTCTGATCAAATTCATTCCATTCGAGTCCGTTG…	-40.1	-62.82	148.53
chr10_hap2	active	41156871	41157870	CATACAACGCTAGACAGAAGAATTCTCAGTAACTTCTTTGTGTTGTGTGTATTCAACTCACAGAGTTGAACCTTTCTTTAGAGAGAGCAGAGTTGAAACACTCTGTTTTTGGAATTTGCAAGTGCAGATTTCAAGCCATTCTAGGCCTATGGCAGAAAAGGAAATATCTTCGTATAAAAACTACACAGAATCATTCTCAACAACTACTTTGTGATGTGTGCGTTCAACTCACAAAGTTTAACCTTTCTTTTCATAGAGAAGTTTGGAAACACTCTGTTTGTAAAGCCTGCAAGTGCTTTTTTGGACTTCATTGAGGCCTTCGTTGGAAACGGGATTTCTTCATATAATGCTAGACAGAAGAATTCTCAGTAAGTCCTTTGTGTTGTGTTTATTCAACTC…	-104.9	-139.18	336.08
chr11_hap2	active	48998261	48999260	CTCTTTTTGTAAAATCTGCAAGTGGATATCTAGAGTGCTTTGAGGCCTACGGTGTAAAAAGAAATTTCTTCACATAAAAACTAGACAGAAGCATTCTCAGAAACAACTTTGTGATGTGTGCATTCAACTCAAAGAGTTGAACCTTCCTTTTGATAGAGAAGTTTTGAAACACCGTTTTTGGAGAATCTGCAAGTGGTTATTTGGAATGCTTTGAGACCTGTGGTGGAAAAGGAAATATCTTCAAATAAAAACTAGACTGAAGCATTCTTAGAGATATTTTGAGTGCTTTGAGGCCTATGGTGGAAAAGGAATTATCTTCACATAAAAACTAGATGGAAGCATTCTCAGAAAGTACTTTGTGATGTCTGCATTCAACTCACAGAGTGGAACCTTCCTTTT…	-93.8	-130.57	438.12
chr11_hap2	active	51819222	51820221	GGAAACGGGTTCATCTTCACAGAAAAACTAAACAGAAGCATTCTCAGAAACTGCTTTGTGATGTTTGTGTTCCACTTCAGGAATTGAACTTTCCTCTTGACAGAGCAGCTCTGAAATCCTCTTATTCTAGAATCTGCAAGTGGACATTTGGAGGGCTTTGAGGCCTGTGGTGGAAAAGGAAAATCTTCACATAAAAACTAGATGGAAGCATTCTCAGAAACTACTTTGTGATGATTGCATTCGACTCACAGAGTTGAACATTCCTAAAGATAGAGCAGGTTGTAAACAATCTTTTTGTAGAATCTGCGATTGGAGATTTGGACTGCTTTGAGGCCTACTGTAGTAAAGGAAATAACTTCATCTAAAAACCAAACGGAAGCATTCACAGACAATTCTTAG…	-127.1	-153.88	354.47
chr11_hap2	active	51466482	51467481	TGGAGCAGTTTTGAAACTCTCTTTCTTTGGATTCTGCAAGTGGATATGTGGACCTCTGTGAAGATTTCGTTGGAAACGGGTTCATCTTCACAGAAAAACTAAACAGAAGCATTCTCAGAAGCTGCTTTGTGATGTTTTTGTTCCACTTCAGGAATTGAACTTTCCTCTTGACAGAGCAGCTCTGAAACCCTCTTATTGTAGAATCTGCAAGTGGACATTTGGAGGGCTTTGAGGCCTGTGGTGGAAAAGGAAAATCTTCACATAAAAACTAGATGGAAGCATTCTCAGAAACTACTTTGTGATGATTGCATTCGACTCACAGAGTTGAACATTCCTATAGATAGAGCAGGTTTTAAACAATCTTTTTGTAGAATCTGCGATTGGAGATTTGGACTGCTT…	-126.9	-158	347.31
chr11_hap2	active	49584501	49585500	CAAGAGCAAGTATTATGTCTTACTTGTTTTATCTTTCTTCAATTCATTTATTAAAATACCACATATTCATTGAGATACACTACCTGTCGGCAGGGAGTTGGGGGGCACTCTGTCTCATTTACCTTTTCACCCTCAGCACCTGGCAGGTAAACAACTCATTTCGAGAGTAATGTTGTTCTGATGAAGATACAAAGGGATCATGGAGAAAAGACTTCCTACATCTCTGTGAAGTTAGGGAAGGCACCCCAGAAGACTGTCCCACTGAGTAAAAGAATGAATTAGACTCTGAGCATATAATGTTGATGGCAATCCATCCTAGGCAGAAAGGAACAGCATGCACACAGGTATACACAGCCAAACAGAGCTATTGAACAAATTCATGAATGATAGAAGTGTCAT…	-98.1	-128.92	335.34
chr11_hap2	active	52813590	52814589	AACCCTCTTATTGTAGAATCTGCAAGTGGACATTTGAAGGGCTTTGAGGCCTGTGGTGGAAAAGGAAAATCTTCACATAAAAACTAGATGGAAGCATTCTCAGAAACTACTTTGTGATGATTGCATTCGACTCACAGAGTTGAACATTCCTATAGATAGAGCAAGTTGTAAACAATCTTTTTGTAGAATCTGCGATTGGAGATTTGGACTGCTTTGAGGCCCACTGTAGTAAAGGAAATAACTTCATCTAAAAACCAAACGGAAGCATTCACAGACAATTCTTAGTGATCATTGGATTGAACTAACAGAGCTGAACATTCCTTTAGATGGAGCAGTTTCCAAACCCGCTTTCTGTAGAATCTGCAAGTGGATATTTGGACTTCTCTGAGGATTTCTTTG…	-120	-150.74	327.82
chr12_hap2	active	36618811	36619810	TTTTCTACCGTAGGCCTCAAAGCGCTTGAAATCTCCAGCTGCAAATTCCACAAAAAGGGTGTTTAACATCTGCTCTTCTAAAGGAAAGTTCAACTCTATGAGTTGAATACACACAGCACAAAGAAGTTACTGAGACTTCTCCTATCAAACATTATATGAAGAAATCCCGTTTCCAACGAAGGCCTCAAAGAGGTCCAAATATCTGCTTGCAGACTTTACAGACAGAGTGTTTCCAAACTGCTCCATCAAAAGAAAGGTTAAACTCCTTGAGTTGAACACACACATCACAAAGTAGTTTCTGTGAATGATTCTGTCTAGTTTTTATACGAAGATGTTTCCTTTTCTACCTTTGGTCTCAAAGCGATTGAAATCTCCACATGGAAACTCCACAAAAAGAGT…	-94.4	-126.16	318.14
chr12_hap2	active	35365815	35366814	GAAATCCCGTTTCCAACGAAGGCCTCAAAGAGGTCCAAATATCCACTTGCAGACTTTACAAAGACAGTGTCTCCAAACTCCTCCATCAAAAGAAAGGTTATACTCTGTGAATTGAACGCACACATCACAAAGTAGTTTCTGAGAATGATTCTGTCTAGTTTTTATACGAAGATATTTCCTTTTCTACATTTGGCCTAAAAGCGCTTGAAATCTCCACCTGCAAATATCACAAAAAGAGGGTTTCACATCTGCTCTGTCTATAGGACAGTTCACCTCTGTGAGTTGAATAGAGGCAACACAAAGAACTTACTCAGTATTCTTCTTTCTAGCGTTCTATGAAGAAATCCCGTTTCCAACGAAGGCCCCAAAGAGGTCCAAATATCTGCTTGCAGACTTTAC…	-93.1	-121.91	315.27
chr12_hap2	active	36281947	36282946	CATCACAAAGTAGTTTCTGTGAATGATTCTGTCTAGTTGTTATACGAAGATGTTTCCTTTTCTACCTTTGGTCTCAAAGCGATTGAAATCTCCACATGGAAACTCCACAAAAAGAGTGTTTCAAATCTGCTCTTTCTGAAGGAAGGTTCATCTCTGTGAGTTGAATACACACACCACAAATAAGTTACTGAGAATTCTTCTGTGTAACATTATATGAGGAAATCCCGTTTCCAACGAAGGCCTCAAAGAGGTCCAAATATCCACTTGCAGACTTTACAAAGACAGTGTCTCCAAACTCCTCCATCAAAAGAAAGGTTATACTCTGTGAATTGAACGCACACATCACAAAGTAGTTTCTGAGAATGATTCTGTCTAGTTTTTATACGAAGATATTTCCTT…	-92.8	-123.54	295.24
chr12_hap2	active	37142305	37143304	GGAGTGTTTCAAAACTGATCTATCAAAAGAGAGGTTCAACTCTGTGAGCAGAATGCACACATCACAAAAAAGTTTCTGAGAATGCTTCTGTCTAGTTTTTAAGTGAAGATATTACCTTTTTCACCACAGGCTTCAAAGCGCACCAAATGAACACTTGCAGATTCTACAAAAAGACTGTTTCAAAACTGCTCTATCAAAAGAAAGGCACAACTCTGTGAGTTGAATGCACAGATCAGAAGAACTTTTTGAGAATACATCTGCCTAGTTTTTTTCTGAAGATATCCCGTTTCCTACGAATTCCTCAAAAAGTTTCATATACACACAAGCAGATTCTACAAAAGAAGTGTTTCAAAACTGCTCTATCAAAAGAAACGTTCCACTCTGTGAATTGAACACACA…	-95.6	-126.02	360.49
chr12_hap2	active	36347959	36348958	TATCACAAAAAGAGGGTTTCACATCTGCTCTGTCTAAAGGACAGTTCACCTCTGTGAGTTGAATAGAGGCAACACAAAGAACTTACTCAGTATTCTTCTTTCTAGCGTTCTATGAAGAAATCCCGTTTCCAACGAAGGCCCCAAAGAGGTCCAAATATCTGCTTGCAGACTTTACAGACAGAGTGTTTCCAAACTACTCTATGAAAAGAAAGCTTAAACTCCTTGAGTTGAACGCACACATCACAAAGTAGTTTCTGAGAATGATTCTGTCTAGTTTTTATACGAAGATGTTTCCTTTTCTACATTTGGTCTCAAAGCGATTGAAATCTCCAACTGGAAACTGCACAAATAGGGTGTTTCAAATCTGCTCTGTCTAAAGGAAGGTTCAACTCTGTGAGT…	-93.6	-125.52	320.44
chr13_hap2	active	3934809	3935808	CGCAAGTAATGCCAACACTTCGGAAGGCAGAGGTGGGTGGATCACCTGAGGTCAGGAGATTTAGACCACCCTGGCCAACATGGGGAGACCACGTTTCTATTAAAAATACAAAAATTAGCTGGGCCTGGTGGCAGGTGCCTGTAATCCCAGCTACTTGGAAGGCTGAGGCAGGAGAATCAGTTGAACCCAGGAGGTAGAGGTTGCAGTGAGCTGAGATCATGCCACTGCACTCCAGCCTGGGCAACAGAGTGAGACTCCATCTCAAAAACAAAAACAAAAACAAAAACAAAGAAATTACTTTATTCCCATCTAACCACCACCACTTTAGGTAGATATCACTATTTTTCATTTTACAAATGAAGCAGAGAGGTTAAATTTCCTTGTTCAAGTCCATCGAGT…	-135.4	-164.26	291.1
chr13_hap2	active	3336597	3337596	ATTCTGTTCCATTCCATTCCAATCCATTCAATTCCACTCCACTCCATTCCACTGCACTCCATTTCACAATATTCCACTCCATTCCATTGCACTCCACTGCATTCCACTCCATTCCACTCCACTCCATTCCCTCCCTTTCCACTGCATTCCATTCCATTCCATTAAACTCCACTCCACTCCGTTCCTCTCCATTCCATTTCACTCCATTTCACTCCATTCCACTCCACTCCACTCCATTCCACTCCATTCCATTTCACTCCAACCCATTCCATTTCATTTTACTCCATACCTTTCCATTCCTTTATTTTGACTGGATCTAACTTTGTCACCTAGACTGTAGTGCAGTTGCAGAATCTTAGCTCACATTTCATTTCACTATTCCATTCCATTCCATTCCAT…	-10.77	-20.74	76.39
chr13_hap2	active	4726214	4727213	ATATTGTATACTGTACATAAAATACGAAGGTACATCAAAGATATATTATATTCTCTACATAAAATATCAAAGTACACAAAATATATATTATATGCTGTACATAATATATTAAAGTTGACCAAATATATATTATATACTGTACATAAAATATGAAGGTACATCAAATATATAGTATATGCTGCACATAAAATATCCAAGTACCCAAAGTATGTATTATATACTGTAAATAAAATATCAAAATACCCAAAGTATATATTATATACTGTACATAAAATATAAAATACCCCAAATATATATTATATGCTGTACATAAAATATCAAAGTACACAAAATATGTATTATATACTGTGCATAAAATATCAAAGGACCCAAAATATATATTATATACTGTACATAAAA…	-59.1	-91.5	373.68
chr13_hap2	active	3000464	3001463	TTTAAAAAGGCAATTCCTACTTGGGTTCCTTCCTGTTCACCCCATTGGCGAAGAAGCTAGTCTTGTCCTAGAATTCTGGGAATGGCTGCAGACAAAACAAACACTGAGCAGACGAAATTCCCAGTAATTTACTCGTCACACATACTCAGCCAGGGGGATGACACTGCATTTATGCAGGTCTACCCAGGCTTGCACTCTGGAACAGAGGGTGTGGGAGGCAGGCTTGGTAGAAATCAGAGGGTGGGGTAACCCCTGGTCCCTTCAGGGATGTGCTTGACTAATTCAGAGTTTTGCAGTCTGGTGGGGACATGAAAGTCATTAGGCTGAGGACATGGTGGGGTGCTACATGAAATTTTAGGTGTCACAATACAACTGACCCCTGATGCTTTAACATCAGAC…	-126.3	-156.78	375.33
chr13_hap2	active	3464743	3465742	CCAAACATTTACTTGCAGATTCCACAAAAAGAGTGTTTCAAAACTGCTCAATCATAAGTTAGGTTCAAACCTGTGATATGAATGCACACATCACAAAGAAGTTTCTCAGAATGTTTCAGTGTAGTTTTTTTTATTATTATTATACTTTAAGTTGTAGGGTACATGTGCACATTGTGCAGGTTAGTTACATATGTATACATGTGCCATGCTGGTGCGCTGCACCCACTAACTCGTCATCTAGCATTAGGTATATCTCCCAATGCTATCCCTCCCCCCTCCCCCAACCCCACCACAGTCCCCAGAGTGTGATATTCCCCTTCTTGTGTCCATGTGATCTCATTGTTCAATTCCCACCTATGAGTGAGAATATGCGGTGTTTAGTTTTTTGTTCTTGCGATA…	-90.32	-121.57	374.91
chr14_hap2	active	6711436	6712435	CCCTTTTCACCGTAGGCGTCAAGGCGCTCCAAATGTCCACTTCCAGATACTACAAAAAGAGTGTTTCAAACCTACTCTGTGAAAGGGAATATTCAACTCTGTGACTTGAATGCACATATCACAAAGAAGTTTCTGAGAATGCTTCTGTCGAGATTTTATATGAAGATATTCCCGTTCCCAACGAAATCCTCAAATCTATCCAAATATCCCCTCACAGATTCTACAAAAAGAGTGTTTCAAAACTGCTCTGTAAAAAGAAAGGTTCAACTCTGTTAGTTGAGTACACACATCACAAACAAGTTTCACAGAATGCTTCTTTCTAGCTTGTAGGGGAAGATATTCCCTGTATCACCATGGGCCTCAAACCGTCCGAAGCGTCCACTTCCATATACTAAAAAA…	-98.3	-130.1	372.12
chr14_hap2	active	7292913	7293912	CTTCAAATCTATCCAAATGTCCACTTGCAGATTCAACAAAAAGTGTTTTTCAGAACTGCTCTATCAAAAGAAAGATCCACCTCTGTTAGCTGAGTTCAGACATCACAAACAAGTTTATGAGAATGCTTCTGTCTAGTTTTTATTTGAAGATATTTCCTTTCTCACCATAGACCTGAAAGCTGTCCTAATGTTCACTTCCAGTTACTACAGAAAGAGTGTTTCAAAACTGCTGTACGAAAGGGAATGTTCAACTCTGTGACTTGAATGCACACATCACAAAGAAGTTTCTGAGGATGCTGCTGTCTACTTTTTATACTTAATCCCGTTTCCAACGAAATCCTCCAAGCTATCCAAATATCCACTTGCAGATTCCACAGAAAGACTGTTTCAAAACTGCTC…	-85.6	-119.19	394.99
chr14_hap2	active	7762818	7763817	TCCACCTCTGTTAGCTGAGTTCACACATCACAAACAAGTTTATGAGAATGCTTCTGTCTAGTTTTTATTTGAAGATATTTCCTTTCTCACCATAGACCTGAAAGCTGTCCTAATGTTCACTTCCAGATACTACAGAAAGAGTGTTTCAAAACTGCTGTACGAAAGGGAATGTTCAACTCTGTGACTTGAATGCACACATCACAAAGAAGTTTCTGAGGATGCTGCTGTCTACTTTTAATACGTAATCCCGTTTCCAAAGAAATCCTCCAAGCTATCCAAATATCCACTTGCAGATTCCACAGAAAGACTGTTTCAAAACTGCTCTGTCAATAGAAAGGTTCAACTCTGTTAGCTGCGTGCATATATCCCAAAGAAGATTCTGAGATTGCTTCTGTCTAG…	-87.6	-120.68	361.01
chr14_hap2	active	7603358	7604357	GATAAGTCCACTTCCATATACTACAAAAAGAGCGTTTCAAACCTGCTCTATGAAAGGCAATGTTCAACTCTGTGACTTGAATGCAGACATCACAGAGCAGTTTCTGAGAATGCTTCTGTCTAGATTTTATAGGAAGATATTCCCGTTTCCAACGAAATCTTCACAGCTATCCAAATATCCACTTGCAGATTCTACAAAAAGAGTGTATCAAAACTGCTCTGTCAAAAGGAAGGTTCTTTTCTGTTAGGTGAGTGCATACGTCATAAAGGAGTTTCTGAGAATGTTTCTGTCTAGTGGTTATGGGAAGATATTTGCTTTTTCACCGTAGGCCTCAGAGCGCTCCAAATATCCACTTGCACATACTACAAAAAGAGTGCCTCAAAGCTGCTCTCTGAAACG…	-99.2	-129.41	296.62
chr14_hap2	active	7639091	7640090	TCTGAGAATGTTTCTGTCTAGTGGTTATGGGAAGATATTTGCTTTTTCCCCGTAGGCCTCAGGGCGCTCCAAATGTCCACTTGCACATGCTACAAAAAGAGTGCTTCAAAGCTACTCTCTGGAAGGGAATGTTCAACTCTATGAGTTGAATGCAAACATCACAAAGACGTTTCTGAGAATGCTTCTCTCTAGATTTGATATGAAGATATTCCCGTTTCCAACGAAATCTTCAATCTATCCAAATATCCACTTGCAGATTCAACAAAAAGTGTTTTTCAGAACTGCTCTATCAAAAGAAAGATCCACCTCTGTTAGCTGAGTTCACACATCACAAACAAGTTTATGAGAATGCTTCTGTCTAGTTTTTATTTGAAGATATTTCCTTTCTCACCATAGACC…	-93.8	-125.23	330.19
chr15_hap2	active	10960832	10961831	ATTCTCAATTCTAGGACTGTCTCTCTAAAAAAGTAAAAAGCTGGTAATTTGATAAGATTACTGCAAGAGAAGCATGACTAAGTAGGCATATATCAACAGTCAATATGGTACCTTTATTACCTAACAAAAACAAGGCAAAAATTTATCTTGGAAAACTGGATTGCAGAGAACCCTATCTTCTAATTTAATCATCACACACTTACATAGCTCATGTTACACACACAGTACGGTAATATTTATTTGCTGAAAAGCAGAATACAAAAGCATTAGATACTCCCCATCCACCTATGAGTTCACCATCTAGTTAAGTACACGTCACTGCCAAGAAGCTTAAAATGATAGTATTGTCCCTGATTTCTAAGAGCACACATACGCTGACGGGCAACTCTCATGCCAACC…	-85.8	-117.48	315.87
chr15_hap2	active	9787052	9788051	GTTTGAGAAGTTTCCCAAAAAAGTAAAAAGTCGACAAGTTCATCACCACTAGGCCGGCCTTACAGGAATGCCAAGTGTCTCTGGCAGGTTTCCTGAACAAGGAAGTAGCTGCATCAGCTCCACTCTGTTATCTGCCAATTGATAGATTTGCATAGTTTTTAATTTTAATTTCTCTTCTGTTTTTTCCCTCCATAAACTCCTTCTCCCTTCCTTTCATAATTCTGTCTATTAATGCAACTCATATTTAGCTGACAATGCTGGGGTCATTGGAATAAATTTCTATTTTTCCTCCACCAATTCTAATAAGCTGTCTCCAGGGGTGTCCATCTCCGTTTTCTTTTCTGCCATTCCCATGGGATAATTTCCTTGTTCCTATGTGAGTCCAGCCCTCATCACCAC…	-127.2	-151.78	356.23
chr15_hap2	active	11244437	11245436	GAACATGTCCTTAGAGCAGGGCCACCCTGGACACTGGCTTCTTGCTGGTCTGAGACACTGGTGGGTTCTCCATCTTGTACCCCTCACACTCACAGTGGTGAGGGGAGCATGGGAGGAGATGCTACTTGGGGTCCCCACCGAGCCTGTGGGTGGCCAGGACAATGAAGGCCTGGGGCTGCTGCAGTCCCTCTTTGAAACCACCAGGAGAGGGTCTGCCTAGGCGTGCAGGCATAGAGGGAGCCGAAGATGCAGGTCTGATGGAGGCTGTCAGCTCCCAGGCGTGTCACGCCTGACCTCGGACTCCCCTGACATGTGAGCCAACACATTCTCTTTCACCGCACAGGCTGGTGTGAGGCGGCTGGTCCAGAGGCTCAGTCCCCAGAGGCCTGGCAGTCTGAC…	-169	-193.91	335.22
chr15_hap2	active	11613107	11614106	TATATGCTATTGCACTAATATATTACATATTTTATATACCTTACTACAACCAAAGAAATATAAAAGAATGAGATGGAATAAATATATATTTAAGTTCTAGTTTTTCTTCCTCCATCCTCTGTGGAATGCTTACCCCACTTAAGAAACCCCTAAGATTTCACTGTGTCCTCACAGTGAGATTGTACTCACTCCTCAATGAGAGAACATTAATATTAAAGCCCTTTTGGTTTTATTATCAATTATGCGGTCGAATTTTCAAATAATCTAGCTGTACATATTATACTACAGTGGACGATACTGTGAGGTACCAACTGGACCAGCTCAGCAGAGGCTGGAAGGTTTAACTCATCAGTAGTCATGATACCACGTTTCTCTTAGACTTTTCCAATAGAATTTATT…	-98	-126.51	297.19
chr15_hap2	active	10143420	10144419	GCAGTGGGGTGTCTGAATGGCACACAGGAACCAGGGGAACTGGGAAGTGAGGGGCAGCCAGCTTTGAGAGGGACCCCGGTCTGTCTTTCTAGCACAGCAAATGTCAGGGGAAAGGGATTTGGCTTCACCCTTTTTGTTTTCTGACCCTGTTTCCAGGAAGACTTTGTAAAAGTTGAAGACTGCCAGGAACTTATTTAAAACTATAATGGAAGTTTAAAAATGATCATAAAATGCCAGTTTCATGACAGCTTCATGACAAAATCACAGTTTGGCCTTCTTCTCCAAAAACCAAAGAATTCCTACGAAGCAAAGCACCCACCCCAAATTCAGTCACATCCCATCTTTACATTTCTCCCAGTACCTTCTGGTCCTATCAGTTCAATGTCATGCTGAGGATAT…	-120.2	-148.79	336.92
chr16_hap2	active	34581755	34582754	GAAGCACCGTTCAAAATAACCACGAATTGAACATTATATTTGTATAATGGTATAGTATATAGCAATGAGAACTAACAAGTTACAACTATATGCAAAAAGATTGACAAATCTTATAAACTAAATATTGAATGAAAGAAGCAAGATACAGAACATATTCTATGATCTAATCCACTAAAAATTGTAAAACTAATCAGTTATGTTCCAAATTACCATAGGAGCTACCCTATGAAATAGTGTCTAGAAGAAGTAATAATATAAAATTTCATGATTTGAGTACTGGATACGCAGAAGGGCTAAGTTTGTTTAAAAACAAAAAAAGTATTGGGCTGTACAGTTAAGATTTGGGTATTTTACTGTTTGCACATATTTTCAGCCTTAGAAAATTATGTTAAAAAGTCT…	-107.6	-138.9	296.25
chr16_hap2	active	36162565	36163564	GTGATGTGTGTGTTTAACTCACAGAGTTTCACCTTTCTTTTCATACAGCATTCTGGAAACCCTCTGTTTGTAAAGTCTGCAAGTCGATATTTGGACCTCTTAGATGCCTTCGTTGGAAACGGGATTTCTTCATATAATGCTAGAGGGAAGAATTCTTAGTAACTTCTTTGTGTTGTGTGTATTCAACTGACAGAGTTGAACCTTCCTTTAGACAGAGCAGATTTGAAAGTCTCTTTTTGTGGAATTTGCAAGTGGAGATTTCAAGCGCTTTGAGGCCAAAAGCAGAAAAGGAAATATTTTCCTATAAAACCTCGACAGAATCTTTCTCAGAAACTGCTCTGGGATGTGTGCGTTCAACTCACAGAGTTTAACTTTTCTTTTCATTCAGCAGTTTGGAAA…	-122.3	-149.98	330.14
chr16_hap2	active	34736568	34737567	AGGTCTACATGGGCTCCCAATTGTCCCATCGAAGATTCTCCAAAAAGAGTGTTTCCACCATGCTGAACCAAAAGAAATGTTTAACTTTGTGAGATGAATCCCCACATCACAAAGCTGTTTTACAGATAACTCCTTTTATGTTTTTATCTGGTAATATTCTGTTTTTACCCATAGGCCTACAAAGGCCCCAAAATGTCCCTTCACAGATACTACAAAATGAGTGTTTCCAGACTGCTGAATAAGAAGAAACATTTAACTCTCTAAGATGAATCCACACATCACAAAGCATTTTTGCAAATAGCTTGTTTCTAGTTTTTATCTAGGGATGTTCTGTTTTTACCCTGAGTCTCAATGGGCCCCCAAGTGTCACTTCACAGATTCTCCAAAAACAGTGTTTCC…	-101.1	-129.46	346.97
chr16_hap2	active	35984597	35985596	CCTGACCCGGCATCTCAAAGTGCTGGCGTGCAGGGCTTGAGCCACTGAGGCTTGACTCCGGGGAATGATTCACGACCACGACTGCTGTAGTCTTTCTTTCTTTCTTTCTCTTTCTTTCTTTCTTTCTTTCTTTCTTTCTTTCTTTCTTTCTTCCTTCCTTTCTTTCTTTCTTTCTCTCTTCTTTCATTTATTGATGAAATTTTTTATTATTGATTGATTTTGAGACGGAGTCTCACTCTGGTTGAGGCGAGGCGAGGCGAGGCGCATCGCTTTGGAAGCCGCAGCGCTGCCTTCTAAAGCCCCATTCAAATGCACAAAGCCCTATTCCCTTCCTGGAGTTGGAGCTGATGCCTTCCATTGCCTTGGGCTTCTCTCCATTCAGAAGATTTTACATGCGCA…	-136.82	-164.46	301.04
chr16_hap2	active	34483168	34484167	ATGAAATGATGAAATGAAATGAAATAATGAAATGAAATGATGAAATGATGCGATGAAATGAAATCATGAGATGAAATGATGAAGTGATGAGATGAAGTGAAATGAAATGATGAAATGGAATGATGAAATGAAATGGTGAAATGAAATGAGGAAATGAAATGAAATGATGAAATGATGAAGTGAAATGATGAAATGAAATGATGAAATGATGAAATGAAATGAAAAGATCAAATGGTGAAATGAAGAAATGATATGAAATGATGAAATGAAATGAAGTGATGAAATGAAGTGAAATGATTAAATGATGTAATGAAATGAAATGATGAAATGATGAATTGATGAAATGATCAAATGAAATGAGATGAAAAGATGAAATGAAATGAAATGATGAAATGAAAT…	-7	-29.91	115.47
chr17_hap2	active	24872318	24873317	TTTGAGGAGTACCGTAGTAAAGGAAATAACTTCCTATAAAAAGAAGACAGAAGCTTTCTCAGAAAATTCTTTGGGATGATTGAGTTGAACTCACAGAGCTGAGCATTCCTTGCGATGTAGCAGTTTAGAAACACACTTTCTGCAGAATCTGCAAGTGCATATTTGGACCTCTGTGAGGAATTCGTTGGAAACGGGATAATTTCAGCTGACTAAACAGAAGCAGTCTCAGAATCTTCTTTGTGATGTTTGCATTCAAATCCCCGAGTTGAACTTTCCTTTCAAAGTTCACGTTTGAAACACTCTTTTTGCAGGATCTACAAGTGGATATTTGGACCACTCTGTGTCCTTCGTTCGAAACGGGTATATCTTCACATGACATCTAGACAGAAGCATCCTCAG…	-123.2	-152.43	286.37
chr17_hap2	active	25626333	25627332	TATCTTCACCTAAATACTAGATAGAAGCATTCTCAGAAACTGCTTTGTGATGATTGCATTCACCTCACAGAGTTGAACATTTCTATTGATAGAGCAGTTTGGAAACACTCTTGTTGTGGAATGTGCAAGTGGAGATTTGGAGCGCTTTGAGGCCTATGGTATTAGAGGGAATAGCTTCATAGAAAAACTAGACAGAAGCATTCTCAGAAAATACTTTGTGATGATTGAGTTGAACTCACAGAGCTGAACATTCCTTTGGATGGAGCAGGTTTGAGACACACTTCTTGTAGAATCTACAAGTGGATATTTGGACCTCTCTGAGGATTTCGTTGGGAACGGGATAACTGCACCTAACTAAACGGAAGCATTCTCAGAAACTTCTTGGTGATGTTTGCATTC…	-117.2	-149.59	381.38
chr17_hap2	active	24582483	24583482	AGAATCTGCAAGTGGAGATATGGACCGCTTTGAGGCCTATGGTAGTAAAGGAAATAGCTTCATATAAAAGCTAGACAGTAGCATTCACAGAAAACTCTTGGTGACGACTGAGTTTAACTCACAGAGCTGAACATTCCTTTGGATGGAGCAGTTTCGAAACACACTATTTGTAGAATGTGCAAGTGGATATTTAGGCCTCTCTGAGGATTTCGTTGGAAACGGGATAAACCGCACAGAACTAAACAGAAGCATTCTCAGAACCTTCTTCGTGATGTTTGCATTCAACTCACAGTGTTGAACCTTTCTTTGATAGTTCAGGTTTGAAACGGTCTTTCTGTAGAAACTGCAAGTAGATATTTGGACCTCTCTGAGGATTTCGTTGGAAACGGGATAACCCGC…	-109.4	-141.42	334.37
chr17_hap2	active	24920827	24921826	GAAACTGCAAGTAGATATTTGGACCTCTCTGAGGATTTCGTTGGAAACGGGATAACCCGCACAGAACTAAAACAGAAGCATTCTCAGAACCCTCTTCGTGATGTTTGCATTCAACTCACAGTGCTGAACCTTTCTTTGATAGTTCAGCTTTGAAACACTCTTTTTGTAGAAACTGCAAGTGGATATTTGGTCCTCTCTGAGCATTTCGTTGGAAACGGGATAAACTGCACAGAACTAAACAGAAGCATTCTCAGAACCTTCTTCGTGATGTCTGCATTCAACTCACAGTGTGGAACCTTTCTTTGATAGTTCAGGTTTGAAACACTCTTTCTGTAGAAACTGCAAGGGGATAATTGCACTCTTTGAGGAGTACCGTAGTAAAGGAAATAACTTCCTATA…	-132.4	-160.81	248.12
chr17_hap2	active	24172963	24173962	TGAAGGTTCCTTTACAAACAGCAGTTTCCAAACACTCTTTCTGTGGAATCTGCAAGTGGATATTTGGACCTCTTTGAAGATTTCGTTGGAAACGGGAGAATCTTCACAGAAAAGCTAAACAGAAGCATTCTCAGAAACTTCTTTGTGATGCTTGCATTCAACTCACAGAGTTGAACTTTCCTTTCGAGAGAGAAGCTTTGAAACACTCTTTTTCCAGAATCTGCAAGTGGACATTTGGAGGGCTTTGAGGCCTGTGGTGGAAAAGGAATTATCTTCCCGTAAAAGCTAGATAGAAGCATTCTCAGAAACTACTTTGTGATGATTGCATTCAAGTCACAGAGTTGAACATTCCCTTTGACAGAGCAGTTTGGAAACTCTCTTTGTGTAGAATCTGCAAGT…	-117.1	-148.01	325.37
chr18_hap2	active	15137573	15138572	AACCAATGTATAGCAGGAACCAAAATATTTTCACATTGTATGTCTGATAAGGACTTATGCATAATATATAAAGAACTGTTGCAACTAAAAAATCAAAAGACAAATAACTCAATTAAAAAATGAGCAAGTAATTTGAAAGACTTTACGCCAAGGAAGATATACAAGTGGCCAATAGGCACATGAAAATATGCTGACTGTTATTAGCCATTAGGGAAATGCAAATCACAATCATAATGAGATGAAACTTCACAAATACCAGAATAACTATAATAAAAAAGACAGATAATAACAAGTGTTGTTGAGGATGTAAAAGAATTAGAACTCTCATACATTGCTTCTCAGAATGTAAAACAGTTTCTTTGAAAAACAGTTTAGAAATTCTGCATAAAATCAAACATA…	-82.5	-111.42	297.98
chr18_hap2	active	15258792	15259791	TTCAAATATATCTTCCACATTCTTTGTTTGAATATAGATTTATATTTGGAGTATACATTTATATTTATGTTTGAATATAGATTTATAAGTGGAATTCTTGGATTCAATTTATATATATATTAATATATAAAAATGTATTTTATATTCCAGTCAAATAATATGATTTATATTTGAATCTAGGTTTATAAGTGGAATTATATAATTTAAATTTTAAGAAACATTCATAATATGATGGTTGCATCCTTTTTCCCCACCAACAATTCACATGAGTTTTAATTTCTTTACATCCTCAACAGATTCAGCATTTTAAAAATTTATCATGGCCATTCTAATGGGTATGAGGTGGTTTTGTTTTGGATTGTAATTTTGTTTTGTATTTCTCTACAATTGGTACTTTTT…	-60.46	-96.55	383.29
chr18_hap2	active	14418065	14419064	CAGAGATTAGGATGGCAACCCCTGCTTTTTTTGCTTTCCATTTGCTTGGTAGATCTTCCTCCATCCCTTTATTTTGAGCCTATGTGTGTCTCTGCATGTGAGATGGGCCTCCTGAATACAGCACACTGATGGTTTTGACTGTTTATCCAATTTGCAAGTCTGTGTCTTTTAATTGGGGCATTTTGCCCATTTACATTTAATAGTGTTATATGTGAATTTGATCCTGTCATTATTATGTTTGCTGGTTACTTTGCCCCTTAGTTGATGTAATTTCTTCATAGTGCTGATGGCCTTTGCAATTTGGCATATTTTTGCAGTGGCTGGTACCAGTTGTTCATTTCCATGTTTAGCGCTTCCTTCAGGAGCTCTTGTAAGGCAGGCCTGATGGTGACAAAATCT…	-70.8	-108.21	369.49
chr18_hap2	active	13771280	13772279	CCACTTCAGAAATAAGCAATACTTGTTCCTCTGTTACAACCTCAGCACTTTGCACCGTAGGAGCCATTGTTAAAGTTGTCACTTGTGTAACTGACTGCTTTTCCAAAACTGGTACTTACGTGAACTGTTGTCCTTGCTTTACACCACCATTTGGAAAACTTACCAGTTTTTAGATGTAGATGTAGTGAAAAACTTCAAGAATGAAGCAGAGCAATTGAGTATTCTTTTTTAAATTATTAAGCCATGATTTACAAAAACATTACTTTCTGTAATTCACAATACTTGTTTTAAAAACATAGTGTCTTCATTAGTGTGCATCTATTAACTGTTCATGGTGTTAGAGTTGCAAACTTTTTAGCAAGAAAATATGGATTTCCTCATTTCAGTTCCTTCTGCAGC…	-111.7	-142.31	367.92
chr18_hap2	active	15182376	15183375	TTGAAGTTCTGAAATCAAAGAATGAACATAGAGCAAAATATACTGTAAACATACAGATAGATCTAAATAAAAAATTAGGTGTTGAAACAAAAAGATATTTAAAATTAGATAACCACTGCAATATGTATGTTAGGAAGCAAATTATTAGGGCTGAAGTATGCAAAGACCCCTTAATTGTCCGACAAGAGCTGAAAGGTGAGTATGACTTTGCAACTCTTTTTTTTTTTTTTTTTTTTGAGAAGGAGTCTCACTCACTCTTTCTCCCAGGCTGGAGTGCGGTGGCGCCATCTCTGCTCACTGCAACCTCTGCCTCCCAGGTTCAAGCAATTCTCCTGCCTCAGCCGCCTGAGTAGCGGGGATCACAGCCGCGTGCCACCATGCCTGGGCTAATTTTTGTAT…	-93.6	-127.58	384.21
chr19_hap2	active	24520697	24521696	CATCATTTTTATGGAGCGGTTTTGAAACAGTGTTTTTGTAGAATCAGCAAGTGGATATTGGGAGCGCTTTGAGGCCTCTGGTGGAAAGGGAATGTCTTCACATAAAAACTGGACAGAAGCATTCTCAGAAACATCTTTGTGATGTTTGCATTCAACTCACAGAGTTGATCCTTCCTTTTAATAGGGCAGTTTTGCAACACTCTTTTTGTAGAATGCACCAGTGGGCTTTTGGAGCACGTCAAGGGCTATGGTGAAAAAGGAAATATCTTCACATAAAAACTAGACAGAAGTATTCTGTAAAACTCCTTTGTGATGTTTGCATTCAACTCAGAAAGTTGAACTTCTCTTTATATAGTCCAGTTTTCAAACACTATTTTTGTAGAATCTGCAAGTGGATAC…	-108.9	-140.18	371.84
chr19_hap2	active	26551583	26552582	TAAAGTCTGCAAGTGGATATTCAGAACTCCGTGAGGCCTTCGTTGGAAACGGGATTTCTTCATATTATGCTAGACAGAAGAATTCTCAGTAACTTCCTTGTGTTGTGTGTATTCAACTCACACAGTTGAACGATCCTTTACACAGAGCAGACTTGAAACACTCTTGTTGTGGAATTTGCAAGTGGAGATTTCAGCCGCTTTGAGGTCAATGGTAGAATAGGAACTATCTTCCTATAGAAACTAGACAGAATGATTCTCAGAAACTCCTTTGTGATGTGTGCGTTCAACTCACAGAGTTTAACCTTTCTTTTCATAGAGCAGTTAGGAAACACTCTGTTTGTAATGTCTGCAAGTGGATATTCAGACATCTTTGAGGCTTTCGTTGGAAACGGGATTTCT…	-110.6	-142.21	405.4
chr19_hap2	active	25770418	25771417	GAATTTGCAAGTGGACATTTCAGCCGCTTTGAGGTCAATGGTAGAAAAGGAAATATCTTCGTATAAAAACTAGACAGAAAGATTCTCAGAAACTCCTTTGGGATGTGTGCGTTCAACTCACAGAGTTTAACGATTCTTTTCATAGAGTAGTTGGGAAACACTCTGTTTGTAAAGTCTGCAAGTGGATATTCAGACCTCTTTGAGGCCTTCGTTGGAAACGGGATTTCTTCATATTATGCTAGACAGAAGAATTCTCAGTAACTTCCTTGTGTTGTGTGCATTTAACTCACAGAGTTGAACGATCCTTTACACAGAGCAGATTAGAAACACTCTTTTTGTGGAATTTGCAAGTGGAGATTCCAGCCGCTTTGAGGTCAATGGTAGAAAATGAAATATCTT…	-113.7	-142.55	358.11
chr19_hap2	active	25970686	25971685	GGATTTCTTCATATTCTGCTAGATAGAAGAATTCTCAGAAACTTCCTTGTATTGTGTGTATTCAACTCACAGAGTTGAACGATCCTTTACTCAGAGCGGACTTGAAACACTACTTTTGTGGAATTTGCAAGTGGAGATTTCAGCCGCTTTGAGGTCAATGGTAGAATAGGAAATATCTTCCTATAGAAACTAGACAGAATGATTCTCAGAAACTCCTTTGTGCTGTGTGCATTCAACTCACAGAGTTTAACCTTTCTTTTCATAGAGCAGTTAGGAAACACTCTGTTTGTAAAGTCTGCAAGTGGATATTCAGACTTCCTTGAGGCTTTCGTTGGAAACGGGATTTCTTCATATTATGCTAGACAGAAGAATTCTCAGTAACTTCCTTGTGTTGTGTGT…	-111.6	-143.6	367.37
chr19_hap2	active	26761741	26762740	ACAGAAGAATTCTCAGTAACTTCCTTGTGTTGTGTGTATTCAACTCACAGAGTTGAACGATCCTTTACACAGAGCAGACATGAAACACTCTTTTTGTGGAATTTGCAAGTGGAGATTTCAGCCGCTTTGAGGTCAATGGTAGAAAAGGAAATATCTTCGTATAACAACTAGACAGAATGATTCTCAGAAACTCCTTTGTGATGTGTGCATTCAACTCACAGAGTTTAACCTTTCTTTTCATAGAGCAGTTAGGAAACACTCTGTTTGTAAAGTCTGCAAGTGCATATTCAGACCTCTTTGAGGCCTTCGTTGGAAACGGGATTTCTTCATATTCTGCTACAGAGAAGAATTCTCAGTAACTTCCTTGTGTTGTGTGTATTCAACTCACAGAGTTCAACG…	-111.6	-143.59	389.37
chr2_hap2	active	93014779	93015778	TTGAGGATTTCGTTGGAAATGGGATTACATAAAAAAAGCAGACAGCAGCATTCCCAGAAACTTCTTTGTGATGTTTGCATTCAAGTCACAGAGTTGAACATTCCCTTTCATAGAGCAGGTTTGAAACACTCTTTTTGTAGTATCTGGATGTGGACATTTTCAGCGCTTTCAGGCCTAAGGTGAAAAAGGAAATATCTTCCCCTGAAAACTAGACAGAAGCATTCTCAGAAACTTATTTCTGATGTGCGCCCTCAACTAACAGTGTTGAAGCTTTCTTTTGATAGAGCAGTTTTGAAACACTCTTTTTGTGGAATCTGCATGTGGATATTTTTCTAGCTTTGAGGATTTCGTTGGAAACGGGATTACATATAAAAAGCAGACAGCAGCATTCCCAGAATC…	-95.7	-129.95	409.89
chr2_hap2	active	94068613	94069612	GAAGCAATGTCAGAAAATTTTTCATGATGTATCTACTCAGCTAACAGAGTTGAACCTTTCTTTTGAGAGAGCAGTTTGGAAACCCTCTTTCTCTGGAATCTGCAAGTGGATATTTGTCTAGCTTTGAGGATTGCGTTTGAAACGGGGTTACATATAAAAAGCAGACAGCAGCATTCCCAGAAACTTCTTTGTGATGTTTGCATTCAAGTCACAGAGTTGAACATTCCCTTTCATAGAGCAGGTTTGAAACACTCTTTTTGTAGTATCTGGATGTGGACACTTGGAGCGCTTTCAGGCCTATGGTGAAAAAGGAAATATCTTCCACTGAAAACTAGACAGAAGTAGTCTCAGAAACTTATTTGTGATGTGCGCCCACAACTAACAGTGTTGAAGCTTTCT…	-100.5	-133.18	395.94
chr2_hap2	active	93714490	93715489	AGTTGAACATTCCCTTTCATAGAGCAGCTTTGAAACACTCTTTTTATAGTATCTGGATGTGGACATTTGGAGCGCTTTCAGGCCTATGGTGAAAAAGGAAATATCTTCCCCTGAAAACTAGACAGAAGCATTCTCAGAGTCTTATTTGTGATGTGCGCCCTCAACTAACAGTGTTGAAGCTTTCTTTTGATAGAGCAGTTTTGAAACACTCTTTTCGTAAAATCTGCAAGAGGATATTTGGATAGCTTTGAGGATTTCGTTGGAAACGGGATTGTCTTCATATAAACTCTAGACAGAAGCATTCTCAGAAGCTTCATTGGGATGTTTCAATTGAAGTCACAGTGTTGAACAGTCCCTTTCATAGAGCAGGTTTGAAACACTCTTTTTGTAGTATCTGGA…	-94.3	-129.47	347.51
chr2_hap2	active	93427497	93428496	TAGAAGCAATGTCAGAAACTTTTTCATGATGTATCTACTCAGCTAACAGAGTTGAACCTTTCTTTTGAGAGAGCAGTTTTGAAACACTCTTTTTGTGGAATCTGCAAGTGGATATTTGTCTAGCTTTGAGGATTTCGTTGGAAACGGGATTACATATAAAAAGCAGACAGCAGCATTCCCAGAAACTTCTTTGTGATGTTTGCATTCAAGTCACACAGTTGAACATTCCCTTTCATAGAGCAGGTTTGAAACACTCTTTTTGTAGTATCTGGATGTGGACATTTGGAGCGCTTTCAGGCCTATGGTGAAAAAGGAAATATCTTCCCCTGAAAACTAGACAGAAGCATTCTCAGAATCTTATTTGTGATGTGCGCCCTCAACTAACAGTGTTGAAGCTTT…	-94.8	-131.6	370.14
chr2_hap2	active	93731763	93732762	GCAGCATTCCCAGAAACTTCTTTGTGAAGTTTGCATTCAAGTCACAGAGTTGAACATTCCCTTTCATAGAGCAGGTTTGAAACACTCTTTTTGTAGTATCTGGATGTGGACATTTGGAGCGCTTTCAGGCCTATGGTGAAAAAGGAAATATCTTCCCCTGAAAACTAGACAGAAGCATTCTCAGAAACTTATTTGTGATGTGCGCCCTCAACTAACAGTGTTGAACCTTTCTTTTGATAGAGCAGGTTTGAAACACTCTTTTTGTAATATCTGCAAGAGGATATTTGGATAGCTTTGAGGATTTCGTTGGAAACGGGATTGTCTTCATATAAACTCTAGACAGAAGCATTCTCAGAAGCTTCATTGGGATGTTTCAATTGAAGTCACAGTGTTGAACAG…	-95.7	-128.75	391.23
chr20_hap2	active	30585635	30586634	GGGAAGATATTCCCATTTCCAATGAGTGCCTTAAAGCAGTCAAAATATCCACTTGCAGATTCTACGAAAAGAGTGTTTCAAAACTGCTCTATGAAAAGGTATGTTCAACTCTGTGAGTTGCATGCAAACATCACAAAGAAGTTTCTGAGAACGCTTCCGTCTGGTTTTTATGTGAAATAATTCCTTTACCACCATAGACCTCAAAGCTCTCCAAATGTCAACTTGCAGATTCTACAAAAAGAGTGTTTCAAAACAGCTCTATCAAAAGTAAGGTGTAAGTCTGTGAGTTGAATGCACACACCACAAAAATGTTTCTGAGAATGCTTCTGTCTATTTTTTATGTGAAGATATTCCCGTTTCCAATGAAGACCTCAAAGCAGTCCAAATATTCACTTGCAG…	-107.7	-138.46	377.01
chr20_hap2	active	28814581	28815580	TTGTGATGTTTGCATTCAAGTCACAGAATTGAACACTCCCTTTCACAGAGCAGGTTTGAAACACTCTTTTTGTAGTGTCTGTAAGTGAACATTTGGATTGCTTTCAGGCCTAAGGTGAAAAAGGAAATATCTTCCCATAAAAACTAGACAGAAGCATTCTCAGAAACTTGTTTGTGATGTGTGCCCTCTACTGACAGAGTTGAACCTTTCTTTGCAAAGAGCAGTTCTGAAACACTCTTTTTGTAGAATCTGCAAGAGGATATTTGGATAGCTTTGAGGATTTCTTGGGAAACGGGAATGTCTTCAGATAAACTCTAGACAGAAGCATTCTCAGAAACTTCTTTGGGATGTTTCAATTGAAGTCACAGTGTTGAACATTCCCTTTCACAGAGCAGGTTT…	-92.6	-126.08	381.82
chr20_hap2	active	29847812	29848811	TGAGGACATTTGGAGCGCTTTCAGGCGTATGGTGAAAAAGAAAATATCTTCCCGTAAAAACTAGACAGAAGCATTCTCAGAAATTTATTTGTGATGTGTGCCCTCAACTAACAGAGTTGAACCTTTCTTTTGATAGAGCAGTTTTGAAACACTCTTTTTGTAAAATCTGCAAGAGGATATTTGGATAGCTTTGAGGATTTCGTTGCAAACGGGAATGGCTTCATATAAACTCTAGACAGAAGCATTCTCAGAAACTTCTTTGGGATGTTTCGATTGAAGTCCCAGTGTTGAACTTTCCCTTTTATAGAGCAGGTTGGAAACACTCTTTCTGCATTCCCTGGAAGTGGACATTTGGAGCGCTTTCAGGACGACGGTGAAAATGGAAATATCTTCCAATAA…	-91.9	-125.03	411.04
chr20_hap2	active	28410572	28411571	CAGTTTTGAAACACTCTTTTTGTAGAATCTGCAAGAGGATATTTGGATAGCTTTGAGGATTTCTTGGGAAACGGGAATGTCTTCAGATAAACTCTAGACAGAAGCATTCTCAGAAACTTCTTTGGGATGTTTCAATTGAAGTCACAGTGTTGAACATTCCCTTTCACAGAGCAGGTTTGAAACACTCTTTTTGTAGTGTCTATAAGTGAACATTTGGCGTGCTTTCAGGCGTAACGTGAAAAAGGAAATATCTTCCCATAAAAACTAGACAGAAGCATTCTCAGAAACTTGTTCGTGATGTGTCCCCTCTACTGACAGAGTTGAACCTTTCTTTGCAAAGAGCAGCTTTGAAACACTCTTTTTGTAGAATCTGCAAGAGGATATTTGGATAGCTTGGAG…	-89.5	-123.98	442.33
chr20_hap2	active	29591920	29592919	TGTGGACATTTGGATCGCTTTCAGGCCTATGGTGAAAAAGGAAATATCTTCCCATGAAAACTAGACAGAAGCATTCTCAGAAACTTATTTGTGATGTGTGCCCTCAACTGACAGTGTTGAACCTTTGTTTTGATAGAGCAGTTCTGAAACACACTTTTTGTAAAATCTGCAAGAGGATATTTGGATAGCTTTGAGGATTTCGTTGGAAACGGGAATGTCTTCATGTAAACTCTAGACAGAAGCATTCTCAGAAACTGCTTTGGGATGTTTCAATTGAAGTCCCAGTGTTGAACATTCCCTTTCATAGAGCAGGTTTGAAACACTCTTTTTGTACTATCTGGAAGTGGACATTTGGAGCGCTTTCAGGTCTACGGTGAAAAAGGAGATATCTTCCAATAA…	-100.5	-132.44	393.65
chr21_hap2	active	3521785	3522784	GAAGATATTTCCTTTTTCATCATAGGCCTCAAAGCCCTCACAAATATCTCTTTGCAGATTCTACAAAAACACTGTTTCCAAACCACTCAATAAAAAGAATTATTGAACTTTTTGAGATGAATGCACACATCTCAAAGAAGTTTCTCAGAAACCTTCAGTCTGGTTTTTATGTGAATATATTTCCTTTTTCACCATAAGCCTCAAAATGCTCCAAATATCCATTTGCAGGTTCTACAAAAAGACTGTTTCCAAACGGTTCAATGAAAAGAAAGTTTCAACTTTGTTAGATGAATGCATACATCACTGAGAAGTTTCGCAGGAGAATTCTGTCTAATTTTTATATGAAGACATTTCCTTTTTCACCACAGGCCTCCATCTGCTCACAAATATCTCTTAGCA…	-101.4	-129.09	343.32
chr21_hap2	active	4016409	4017408	ATTGAGGAGAGAGTGCTTTGAGCTTGGGGCTGGACAGGCTTAGCCTGGCACGAGCACTTGCAGCCTTGCACTGAGGAATGGGAAGTCCCCACAGACTGAAAATCTTCAGGGAGGACATCCTTAATAAGTTCAGCCAACTTTTTTCTGAGCATATCTTTCCCACCAAAAATCACTTTCCAAAGGTTCGTGTCAGGTAACGAACACAGCACGTTCTCGAGAGAATAAGCTAGTTTGAATTAGAGGGTTAATTTAGGTGAACAGTGGCAAAATTGTGGCAATAGTGAGTTGCGTTTTGAAGTGTTGTAATTTTTGACTTGTTAAATAGGTTTTAACCTTTGGCAGGAGGTTTTTCTGGAGGAGACTGACCTGCACAAATTATTTTTGTAATAAAGAATTACA…	-115.9	-147.4	303.13
chr21_hap2	active	3406291	3407290	CAAGGCAGTACCTCTACGTGTTTGCATAAACTACAGTGCTATTGGGTTTGGGACCCAAGTTTCTTTGAATACCTGGAAAGTGTTCCCAAAATTAATGGGCACTAACAAGCCCAGACTGTGAAGACTACAATAAAGACTGAACTCTTCAATGCCCAGATACAGATGAACATCTACATGTATCAAGGCCATCCAGGAAAACATGACCTCACCAAACAAGCTAAATAAACTGCCAGGGAAAAATCCTGGAAAAACAGAGATATGTGACTTTTCATACAGGAAATCCAAAATAGCAGGTTGAGGTAATTCAAAGAAATGTACAATATAACACAGAGAAGGAATTCAAAATTATATCAGATAAATTTTAACAATGAGATTGAAATAAAAAGAATAAAGCAGAAA…	-75.5	-107.74	273.09
chr21_hap2	active	4850213	4851212	CATGTGAAGATCGGAGTGCAGTGGAATGAAATGGAATGGAATGGAATGCAAAGGAATGGAAGGGAATGGAATGGAGTGAAGTGGAATGGAATGAAATGGAGTGGAGTGGAGTGATGTGGATTGGACTGGAATGGAGTGGAGTGGAGTGGAATGGAATGGAATAGAGTGGATTTGAAAGGAATGGAATGGAATGGAGCAGAGTGGAGTGGAGTGGAATGGAATGGAGTGGAATGGAAAGGAGTGGAGTGGAATGGAATGGAGTGGAGTGGAGCGGAATGGAATGGAGTGGAATGGAATGGAGTGGAATGGAATGGAGTGGAGTGGAAAGGATTAGAGTGGAGTGAAGTGCAGTGGAGTGGAGTGGAGTTGAAAGGAGTGGAATGGTATGGAATGGAATTG…	-20.43	-41.74	102.11
chr21_hap2	active	1191302	1192301	GGAACGGAACGAAACGGAATGGAATGGAATGGAATGGAATGAACCCGAATGGAATGGAATGGAATGGATTGGAAAGGAATGGAATGGAATCAACTCGAGTGGAATGGAATGTAATGGAATGGAGTGGAATGGAATGTAATGGAATGTAATGTAATGGAATGGAATGGAATGTAATGGAAGGGAATCATCCGGAATGGAATGGAATGGAATGGAATGGAATGGAATGGAATGGAATGGAATCAACGCGAAAGGAATGTAATGGAATGGAATGGAATGGAATGGTACGGAATGACCTGAGCAGAATGATATAGAATGCAATGGAATGGAACGGAATGGAATGGAATAAAATGGAAAGGAATGGAATGGAATCAACCCGAGTGAAATGGAATGGAATGGAAT…	-10.3	-45.18	151.66
chr22_hap2	active	7981234	7982233	CCTTCCAATTTAGTTCATTACTTCCTGCACCTTTGATGTCATATATATAAACAGCAAATAACACATGGTGGCCGGGATGTAGAGAGAGCCACAAGACTTGTGAATAAAATCCACAGGCAAGCCTGTGGCGATTCCTTTTGCAGTTTTGGAGGGAATGCCAAACCCTATGTTTGCTGTGGAAAAGAGTATGGTAGTTCCTCAAAACATCAAAATGATATTGCCATATGACTCAGCAGCGCCACATCTCAGGATAGCAAAAGAATTGAAAGCAGAGTCTTGAAAAAATATTTGCACATCCATGTTTGCAGCAGCATTATTGGCAATAGCTAAAACGTAGAAGCAAGTGAAGTGTCCAACAACAGATGAATGGATAAGCACAATATGATATATACATACAAT…	-96.1	-127.87	368.75
chr22_hap2	active	8934418	8935417	CTTTCCCAGAATATTTATGTGTAGTTTTTATGTGAAGACATTTCCTTTTCCACAATAGGCCACAAAGCTTTGCAAACATACACTTGCAGATTCTGCAAAAAGAAAGATTCAAAAATCCTCAATCAAAAGATAGGTTCAACTCTTGTGAGTTGAATGCACACATTGCAAAGAAGTTTCTCAGAATACTTCTATGTAGTTTTCATGGGAAGATATTTCCTTTTCCACAACAGGCCTCAAAGGGCTCCAAATATCCACTTGCAGATTCTACAAAAAGAGTGTTTCAAAACTGCTCCATCAAGAGAAAGTTTTAACTCTGTGAGATGAATGCAAACATCACAAAGATGTTTCTCTGAATGCTTCTGTGTAGTTTTAATCTGAAGATAATTGCTTTTCCACGGT…	-109.1	-139.62	333.52
chr22_hap2	active	7808209	7809208	TTATCTCTATTTGACAAATAAGAAAAAGATGACAAAGTCAGGCTAGATGAGTCTGTTCATGTTCACATGTAATTAAGTGGTGAGAGTGGATTCTTAGTCTATGTAGTCTGGTCACAGAGAAAGTATAATTAAAAAATGACAAGGAGATGTGCAATAGGAGGGCTTGGCTCAATTGAGATCCAAAGGGCAAAAAAGTAAAGAGAGAAGAGTGTTTCAGAAGGGAAGAACTTGTGCAAAGATACTCTTAAATTGTCTTGACGCTGTTTCATCAGAGCAGACGACATACAAAAAGGCCAGTCAAAATGGAGTTGTTAAGAGGTGGTCTGTACAAATACGTATATCAGTTAAGTACACGCACTTATATTTTCTTTGCTGTGCTATTCACAATAACAAAGACAT…	-85	-114.32	290.47
chr22_hap2	active	8407923	8408922	TGGAATGGAATGCAGTGGAGTGGAATGGAGTGGAATGTAAAGTGATGCTATAGAAAGGATCGGAGTGGAGTGGAGTGGAGTCGAATGGAATGGAATGGAATAAGATGGAACGGAGAGGAGAGGAGAGGATTGGAGTGGAGTGGAATGGAATGGAATGGAGTGGAGAGGAGTTGAGTGGACTGGAGTGGAATGGAATGTAATGGAATGGAGAGGTGAAATGAAATGTGAGCTCTGATTGTGCCACTGTACTCCAGCCTGTGTGACAGAGTGAGACTCTGTCAAAAGAAAGTGATGGAATGGAATGGAGTGGAATGGAAAGGAATGGAATTGAATGGAGTGGAGTGTAGTGGAATTGAATGGAGTGGAATGGAGTGGAGTGTAGTGGAATGGAATGGAGTG…	-28.2	-48.7	136.88
chr22_hap2	active	7067692	7068691	GGATTACAGACATGAGCCACTGTGCCTGGCCTAAATCTTCTTTTGGTTACATTTATAGGTATATTATTAATATAAATATTTTAAATGTTATATAAATTATAAAAATCTAATATGGTATCAGTCATAATTTTGATGATGTTAAATATTCTCTAAAGTTGTATATGTATAGATATATTATTAATATAAATATTCTAAAGATTATATAAAATTTGTGGATGTCTGATGGATCTGATGTGTTGCCGTCAGTCATGATTCTGGCTGTTATCTTAAAATGCTACATATAATAGAAATAACTAAATTTTCTCGCAGGTCGAGAACTTCCACTGGATTTTAACCAAAGGATATTCTAAGTTTTTGTCATCCACGGTGATTGTTTAAAGTTCTTCTCTAAAACCCTTT…	-100.6	-134.11	409.73
chr3_hap2	active	95081668	95082667	AATATCAAAGTACACCAGATATATATTCTATAGTGTACATAAAATATCAAAGTACCCAAACTATACATTATATACTGTACATAAAATATGAAATTACATCAAATATATATTAGGTACATAAAATATGAAAGTACATCAAATATAGATTATATACTGTACCTAAAATATCAATGTACCCCAAATATATATTTTATACTCTACATGAAATATCAAATTTCACAAACCATATATGATATACTGTACTTAAAATATCAAAGTACCCAAGGTATATATTCTATACTGTACAAAAAATATGAAAGTACCCAAAGCATGTATAATATACTGTAGATAAAATATGAAAGTACATCAAATATATATTTTATTCGGTACATAAAATATCAAAGTACACCAGATATATAT…	-67.5	-99.1	396.29
chr3_hap2	active	94794689	94795688	TATACTGTACAAAAAATATCAAAGTACCCAAAGCATGTATTATATACTGTACATAAAATATGAAAGTACATCAAATATATATTTTATTCTGTACATAAAATATCAAAGTACACCAGATATATATTCTATAGTGTACATAAAATATCAAAGTACCCAAACTATACATTATATACTGTACATAAAATATGAAATTACATCAAATATATATTATATTAGGTACATGAAATATGAAAGTACATCAAATATAGATTATATACTGTACATAAAATATGAAAGTACCCCAAATATATATTATATACTCTACATGAAATATCAAAGTTCACAAACTATATATTATATACTGTACATAAAATATCAAAGTACCCAAGGTATATATTCTATACTGTACAAAAAATATCA…	-67.7	-98.36	423.73
chr3_hap2	active	94528050	94529049	GTACAAAAAATATCAAAGTATCCAAAGCATGTATTATACACTGTACATAAAATATGAAAGTACATCAAATATATATATTATTCTGTACCTAAAATATCAAAGTACACCAGATATATATTTTATGGTGTACATAAAATATCAAAGTACCCAAACTATACATTATATACTGTACAAAAAATATGAAATTACATCAAATATATATTATATTAGTTACCTAAAATATGAAAGTACATCAAATATAGATTATTAACTGTACATAAAATATCAAAGTACCCCAAATATATATTATATAGTGTACATGTAATATCAAAGTTCACAAACTATATATTATATACTGTACATAAAATATCAAAGTACCCAAGGTATATATTCTATACTGTACAAAAAATATCAAAGTAC…	-69.4	-100.81	387.84
chr3_hap2	active	93773741	93774740	CTATAAATTATATACTGTACATAAAATATGAAATTACATCAAATATATATTAGGTACATAAAATATGAAAGTACATCAAATATAGATTATATACTGTACATATAATATCAATGTACCCGAAATATATATTTTATACTCTACATGAAATATCAAAGTTCACAAACCATATATTGTATACTGCACATAAAATATCAAAATACCCAAGGTATATATTCTATACTGTACAAAAAATATCAAAGTACCCAAAGCAGGTATTATATACTGTACATAAAATATGAAAGTACATCAAATATATATTTTATTCTGTACATAAAATATCAAAGTACACCAGATATATATGCTATAGCGTACATAAAATATCAAAGTACCCAAACTATACATTATATACTGTACATAAAA…	-75.5	-104.08	388.05
chr3_hap2	active	95888036	95889035	ACATCAAATATAGATTATATGCTGTACAAAAAATATCAAAGTACCCCAAATACATATTATATACTGTACATGAAATATCAAAGTTCACAAACTATATATTATATACTGTACATAAAATATCAAAGTACCCAAGGTATATATTCTATACTGTACAAAAAATATCAAAGTACCCAAAGCATGTATTATATACTGTACATAAAATATGAAAGTACATCAAAGATATATTTTATTCTGTACAACAAATATCAAAGTACACCAAATATATATTCTATAGTGTACACAAATATCAAAGTATCCAAACTATACATTATATACTGTACATAAAATATGAAATTACATCAAATATATATTATATAAGTTACATAAATTATGAAAGTACATCAAATATAGATTATATAC…	-61.1	-92.51	383.03
chr4_hap2	active	51886227	51887226	TATGTACAGTATATAATACATACTTTGGGTACTTTGATATTTTATGTACAGTATATAATACATACTTTGGGTACTTTGATATTTTATGTACAGTATACAATATATAGTTTGAGTACATTGATATTTTACGTACTGTATAAAATATATAGTTTTGGTACTTTGATATTTTATGTACAGTATATAGTTTGAGTACTTTGATATTTTATGTACAGTTTGTTATAAATATTTGGGTGCTTTCATATTTTATGTACTGTATATAATACATGCTTTGGGCACTTTGATATTTTATGTACAGTATATAATACATACATTGGGTACTTTGATATTTTATATACAGTATATAATACATACTTTGGGTATCTTGATATTTTATGTACAGTATATAATGCATACTTTGGG…	-68.6	-107.53	393.01
chr4_hap2	active	52901706	52902705	TGCTGATAGTGATATGGGCAGTGAAGTCCAGGCTGCTGAGGTCTCAGATGGAAATGAGAAATTTATTGCGAACTGGAGTGAAGGTCATGTGCGTTGTGCATTAGCAAAGAGTTTGTCTGCATTGTGTTTATGACTTAGGGATCTCTGGAAGTTTGAACTTGAGAGTGATAATTTAGACTATCTGGTGGAAGAAATTTCTAAGAGTAAAGCATGCAAGATGTTGCCTGGCTGTTTTCTAACATCCTAGGCTCAGATGCAGGAGCAAATAAATGACTTAAAATTATAACTGATATTTGAAAGGGCAGCAGAGCATAAATATTTGAAAAATTGAAGCCTGGCCATGTAGTAGAAAGAAAAGCCCATTTTAAGGGGAATAATCCAAGCAGGCTGTGAAGCAAC…	-145.5	-175.5	263.13
chr4_hap2	active	50182630	50183629	AAATATCTTCTCATAAAAACCAGAAAGAAGCATTCTCAGAAACTTCTTTGTGTTGTGTGTACTCAAGTAACAGTGTTGAACCTTCCTTTTGACAGAGCAGTTTTGAAACACTCTTTTGGTAGAATCTGCAAGTGGATATTTGGATAGCTTTGAGGATTTCGTTGGAAACGGGTTATCTTCCTATAAAATCCAGACAGGAGCATTCTCAGAAACTTCTTTGTGCTGTATGTCCTCAATTCACAGAGCTGAACCTTTGTTTGGATACAGCATTTTGGAGACATTCCTTTAGTAGAATCTGCAAGTTGATATTTAGATAGCTTTGAAGATTTCGTTGGAAACGGGAATATCTTCATAGAAAATCTAGACGGAAGCATTCTCAGAAACTGCTTTGTGATGTTT…	-99.8	-133.78	400.93
chr4_hap2	active	53962676	53963675	AGATGGAACAATAAAACATTCAATCAGAGAGACACAAAGAGTATTACATTTAAAAAAAGGATTATATGCTCTTATCCTGACTGAAGCATGCTTCATAGTTGTGCTTTAGAATAACATCTAGATTCTACTGAAACCTTCTACCTTGAGTGTGCATTCACAAAAGTAAAGCCGACATTCACCAACAGGGTTTTCTGCCACATACTTCATTGTACTAACTGGAGAACTTGCCCTTTAATAAGCCCTACTGAGTGTTATGCACTCCACTCCACACTCCAGGAGAAAAGAGGAAGGAGGGGGACCCAGCACTGTGTGTGTTCCTGGCCAAACCTCTCCCTCCCCGACTCCTGACGCTCCTTCAACCCTCACTGCCTCATGACTGCAATCTGCTTTGGGAACCAT…	-91.9	-122	344.73
chr4_hap2	active	53862098	53863097	CATCTGCATTTTGCATCCTCCTCTTCTGGAGAGCCTTAAAGCAGAGTGGTAGACATCTTCTCTTGATGGCCTCACCTCTATCTCAAAGAAGTAGCTCTTTGGGAAATTACAGTCAGTGTCTCAAAGCCCTACTGGGTGTTCCTCTTTAAGTTCATTCCAATTTTGTTCAAACCCCAACACATACGCCAGAGGTAACTCTTTGCTCTACTGTGTGGAATTGTAGGAGGGTTCAGCCACGGAGAAGGCCCATTTAGAAACCAAACAAAATGGCTCTCCTTTGGGGGCTGGAGTGGACAGGGCTTTGTTGCCAGCCCACCAGAACTCTCCCCCACCCCCTGTAGATAGATGAGATGCCCTGGCAACTGAGAACTGAGGCCTCACAGCTAAAGGCTGAGGAAT…	-126.5	-150.52	319.13
chr5_hap2	active	49516480	49517479	TTCAGCCGCTTTGAGGTCAATGGTAGAAAAGGAAATATCTTCGTATAAAAACTAGACAGAATGATTCTCAGAAACTCCTTTGTGATGTGTGTGTTCAACTCACAGAGTTTAACCTTTCTTTTCATAGAGCAGTTAGGAAACACTCTGTTTGTAAAGTCTGCAGGTGGATATTCAGACCTCTTTGAGGCCTTCGTTGGAAACGGGTTTTTTTCATATAAGGCTAGACAGAAGAATTCCCAGTAACTTCCTTGTGTTGTGTGTGTTCAACTCACAGAGTTGAACTTTCATTTACACAGAGCAGATTTGAAACACTCTTTTTGTGGAATTTGCAAGTGGAGATTTCAAGCGCTTTGAGGCCAAAGGCAGAAAAGGAAATATCTTCGTATAAAAACTAGACAG…	-123.3	-151.53	362.55
chr5_hap2	active	48534715	48535714	TTCAACTCACAGAGTTTAACCTTTCTTTTCATAGAGCAGTTAGGAAACACTCTGTTTGTAAAGTCTGCAAGTGGATATTGAGACCTCTTTGAGGCCTTCGTTGGAAACGGGTTTTTTTCATATAAGGCTAGACAGAAGGATTCCCAGTAACTTCCTTGTGTTGTGTGTGTTCAACTCACAGAGTTGAACTTTCATTTACAAAGAGCAGATTTGAAACACTCTTTTTGTGGAATTTGCAAGTGGAGATTTCAAGCGCTTTGAGGCCAAAGGCAGAAAAGGAAATATCTTCGTATAAAAACTAGACAGAATCATTCTCAGAAACTGCTCTGCGATGTGTGCGTTCAACTCTCAGAGTTTAACTTTTCTTTTCATTCAGCAGTTTGGAAACACTCTGTTTGT…	-122.5	-149.19	341.93
chr5_hap2	active	47663214	47664213	TGTGTATTCAACTCACAGAGTTGAACGATGGTTTACACAGAGCAGATTTGAAACACTCTTTTTGTGGAATTTGCAAGTGGAGATTTCAGTCGCTTTCAGGTCAATGGTAGAAAAGGAAATATCTTCGTATAAAAACTAGACAGAATGATTCTCAGAAACTTCTTTGTGATGTGTGCGTTCAACTCACAGAGTTTAACCTTTCTTTTCATAGAGCAGTTAGGAAACACTGTGTTTTTAAACTCTGCAAGTGGATATTCAGACCTCTTTGAGGCCTTCGTTGGAAACGGGTTTCTTCATACTGTGCTAGACAGAAGAATTCTCAGTAACTTCCTTGTGTTGTGTGTATTCAACTCACAGAGTTGAACGATCCTTTACACAGAGCAGACTTGAAACACTCTT…	-125.3	-153.57	330.32
chr5_hap2	active	48433637	48434636	GTAACTTCCTTGTGTTGTGTGTATTCAACTCACAGAGTTGAACGATCCTTTTCACAGAGCAGACTTGAAACACTCTTTTTGTGGAATTTGCAAGTGGAGATTTCAGCCGCATTGAGGTCAATGGTAGAAAAGGAAATATCTTCGTATAAAAACTAGACAGAATGATTCTCAGAAACTCCTTTGTGATGTGTGTGTTCAACTCACAGAGTTTAACCTTTCTTTTCATAGAGCAGTTAGGAAACACTCTGTTTGTAAAGTCTGCAAGTGGATATTGAGACCTCTTTGAGGCCTTCGTTGGAAACGGGTTTTTTTCATATAAGGCTAGACAGAAGAATTCCCAGTAACTTCCTTGTGTTGTGTGTGTTCAACTCACAGAGTTGAACTTTCATTTACACAGAG…	-122.9	-149.98	327.14
chr5_hap2	active	46473273	46474272	GGTGCTTCTGTATTGGGTGCATATATATTTAGCATAGTTAGCTCTTCTTGTTGAATGGATCCCTTTACCATTAAGTAATGGCCTTCTTTGTCTCTTTTGATCTTTGTTGGTTTGAAGTCTGTTTTATCAGAGACTAGGATTGCAACCCCTGCCTTTTTTGTTTTCTATTTGCTTGGTAGACCTTCTTCCATCCCTTTATTTTGAGCCTATGTGTGTCTCTGCACATGAGGTTGGTCTCCTGAATACAGCACACTAATGGTTCCTGACTCTGTATCCAATTTGTCAGTCTGTGTCTTTTAATTGGAGCATTTAGCCAATTAACATTTAAGGTTAATATTGTTATGTATGAATTTGATCCTGTCATTATGATGTTAGCTGGTTATTTTGCTGATTAGTCGA…	-78.5	-114.56	401.1
chr6_hap2	active	59245723	59246722	TTGGTAGAGAAGTTTTGAAACACTCTCTTTGTAAAGTCTACAAGTGGATATTTTGAGCCCTTGGAGGCATTCTTTGGAAAAGGGAATGTCTTCACATAAAAGGCAGACAGAAGTGTTCTCAGAAACTGCTTTGTGATGTCTGTGTTCAACTAACAGAGTTTAACATTTCCTTTGAGAGAGCGGTTTAGTAACACTCTCTTTGTAGAATTTGGAAGTGTATACTAAGAGCGCTTTGAGGCCTATGGTAGAAAAGGAAATATCTTTCCATAAAAGCTAGACAGAAGCAATCTCAGAAACTCCTTTGTGATGTCTGCATTCAACTCACCGAGTGGAACATTCCTCTTGATAGAGCAGTTTGGAAACACTCTTTCTGTAGAATCAGCTTGTTTGTATTTGGAC…	-106.2	-142.29	352.38
chr6_hap2	active	59028469	59029468	TTCAACTCACAGAGTTTAACGTTTCTTTTGATAGAGCGTTTCTGAAACACCCTTCTTGTAGTAGCTGCAAGTGGATATTTGGACCTATTTGAGGCCTTCTTTGGAAACGGGATTTCTTCATGTAACTCTAGTTTGAAGAATTTTCAGAAACTCCTTTGTGATGTGTGCATTCAATTCAAAGAGTGAAACCTCCCTTTTCACAGAGCAGTTTTGAAACACTGTTTTTGTAGGATTTCCAAGGGGATATTTATAGCGCATTGAGCCTACGGCAGAAAAAGAAACATCTTCCTATAAAAACTAGACAGAATAATTCTCAGAATCTGCTTTGCGATGTGTGCGTTCAACCCACAGAGTAAAACTTTTCTTTTGATAGAGCAGTTTTGAAACACTCTTTTTGTA…	-104.8	-134.65	393.92
chr6_hap2	active	60201805	60202804	TCTTTGAGGCCTTCGTTGGAAACGGGATTTCTTCGTATGAATCTAGACAGAAGAATTCTCAGAAACTTCCTTGTGATGTGTGCATTCAACTCAGCGAGTGGCACCTTCCTTTGGATACAGCAGTTTTGAAACACTGTTTTTGTAGTATTTCCAAGCGGATATTTAGAGCGCCTTGAAGCCTATGCTAGAAATGGAAATATCTCCCCATAAAACCAAGACAGAAGCAATCTCAGAAACTAATGTGTGATGGCTGCATTCCACACACACGGTGGACCATTTCTCTTGATAGAGCAGTTTTGAAACACTCTTTCTGTAGAATCTGCAAGTGGATAATTGGACCTCCTAGAGGCCTTCGTTGGAAACGGGATTTCTTCATCTAAACCTACAGAGAAGAATTCT…	-105.1	-135.24	353.5
chr6_hap2	active	61033115	61034114	GCAAGTGGATAATTGGACCTCCTAGAGGCCTTCGTTGGAAACGGGATTTCTTCATCTAAACCTACAGAGAAGAATTCTCAGTAACTTCTTCGGATGTGTGCATTCGACTCACAGAATGGAACATTCCGTTTGATAGAGCAGTTTTGAGACACCGTGTTTGTAGAATTCCCAAGTGGATATTTAGAGCACTTTGAAGTCTCTGCTAGAAAAGGAAACATCTTCATGTAAAAAGTAGATAGAATCGTTCTCAGAAAGTGCTTAGTGACGTGTGTGTTCAACTCACAGAGTTTAACGTTTCTTTTGATAGAGCGTTTCTGAAACACCCTGCTTGTAGTAGCTGCAAGTGGATATTTGGACCTGTTTGAGGCCTTCTTTGGAAACGGGATTTCTTCATGTAAC…	-100.3	-133.03	372.92
chr6_hap2	active	58387291	58388290	GCTGAACTTACAATTTACTTTCTTATTAATTTAATTTTTAAAAACTATTTGCAAGGTTGTAACTACATTCAGCATAATAAAACAAATGTAATATTCATGTCAAAGACATGTTGCTGTTAAGAACTGATGTTCTAAAATCAATTATATGTGAATATATACATTAGCTTGAGATACTTTAAATGTCAATAGTTTATTATTATGTTCAGAATAGAACTAAATTAGACCAATTTTAAAATTAGATTGAATGTATTTCTCGGTGATTATTTTCTCTCCCTATTACCAGTGATATAACCACAGCTAAGGATTGTATTCATTTAGTCTTGTGAATGAAGTATCTAAAACTTTTCCCAAGAGCTTCAAAATATTTATGTATTACAGTCCATGTGCATTTTCTTTTTT…	-77.2	-108.53	317.26
chr7_hap2	active	63676578	63677577	AGAAACTGCTTTGCCATGTGTTCACTCATCCAACAGACTTAAGCCTCTCTTTGGATTCAGCAGTTTGGTAAAACTTGTTTTGTCCATTCGGCCAATGGACGTTTGGGTGCTCATTGAAGCCAATGGCAAAAAAGTGAATATCCCAGGATTAAAACTAGAAGGAAGCTATCAGAGAAACTGCTTTGTGATGTGTGCATTCATCTAGCAGAGTTAAACCTTTCTTTTCATTCAGCAGTTTGGAAACACTGTTTTTATAGAAACTGCCAAGGATATCTGGGAGCGCATTGAGGCCTACGGCAAAAAAGGAAATATCTTCAGATAAAAACTAGAAAGAAACTTTCTGAGAAACTGCTTTGTGATGCGTTCATTCCTCTAACAGAGTTAAACCATTCTTTGGAT…	-106.2	-139.07	373.6
chr7_hap2	active	64226914	64227913	ACGGCTCACTGCAGCCTTTCCAGTAATTTTTCTGCATTTAAAAAAAACAGTTGAGGGCTGGCACAGTAACTCACACCTGTTAGCCCAGTACGTTGGGAAGCCAAGATGGGAGGATTGCTTGAGGTCAGGAGGTCGAGACCAGCCTAGTCAACATAACAAAACCACATCTCTATTTAAAAAAAAAAGAAAATAAAAAGAGGCTGGGCGCAGTGGCTCATGCCTGTAATCCCAGCACTTTGGGAGGCCTAGGCAGGTGGATCATCTGAGGCCTAGGCAGGTGGATCATCAGCTTGGGTGACGGAGTGAGACTTCGTTTCAAAAAAAAAAAAAAAAACAAGGCTGGGTGCAGTGTCTCACGCCTGTAATCCATATAGTAGCAAACTTTTAAAAAAAAATAAA…	-187.04	-212.94	255.01
chr7_hap2	active	63574516	63575515	TCTGTCTAGTTTTTATGTGAAGATATTTCCTTTTTCACCATAGGTCTCAAACCGCTCAGAAATATCCCTTTGCAGATTCTACATAAAGAGTGTTTCCAAACTGCTCAATCAAAAGAAAGTTCAACTCTTTGAGATGAATGCAGGCATCACAAAAATTTTCTCAGAAAGCTTCTATCTAGTGTTTATGTGAAGATATTTCCTTTTTCATCATAGGCCTCAAAGTACCCTCAAATATACATTTGCAGATTCTAAAAAATGAACGTTTCCAAGCACCTCAATGAAAAGAAAATTTCAATTCTGTGAGATGAATGCACTCATTACAAAGTAGTTTCTCAGAAATATTCTGTGTAGTCTTTTTGTGAAGATATTTCCTGTTTCACCAAAGGCCTGAAACCACTC…	-94.2	-127.4	353.61
chr7_hap2	active	63240025	63241024	TTTGCAAGTGAAGATTTCAAGCGATTTGATGCCAACAGTAGAAAAGGAAATATCTGCAAATAAAAACTAGACAGAATCATTCTCAGAAAGTGCTTTGTGATGTGTGCGTTCAACTCACAGAGTTTAACCTTTCTTTTCATAGAGGAGTTTGGAAACACCCTGTTTGTAAAGTCTGCAATTGGATATATGGACCTGTTTGAGGCCTTCGTTGGAAACGGGATTTTATCATATAATGCTAGACGGAAGAATTCTCAGTAAATTCTTTGTGTTGTGTGCATTCAACTCACAGAGTGGAACGTCCCTTTAGACAGAGCAGATTTGAAACACTCTTTTTGCGGAATTTGCAAGTGGAGATTTCTAGCCATTTGATGCCAACAGTAGAAAGGGAAATATCTTCAA…	-98.8	-133.71	401.04
chr7_hap2	active	61733190	61734189	TGATGTGTGCGTTCAACTCACAGAGTTTAACCTTTCTTTCCATAGAGGAGTTTGGAAACACACTGTTTGTAAAGTCTGCAAGTGGATATATGGACCTGTTTGAGGCCTTCGTTGGAAACGGGATTTCTTCATTGAATGCTAGACGGAAGAATTCTCAGTAAATTCTTTGTGTTGTGTGCATTCAACTCACAGAGTGGAACGTCCCTTTAGACAGAGCAGATTTGAAACACTCTTTTTGCGGAATTTGCAAGTGGAGATTTCTAGCCATTTGATGCCAACAGTAGAAAGGGAAATATCTTCAAATAAAAACCAGACAGAATCATTCTCAGAAAATTCTTTGTGATGTGTGCGTTCAACTCACATAGTTTAACCTTTCTTTTCATAGAGCAGTTTGGAAAC…	-100.7	-135.62	382.35
chr8_hap2	active	44260157	44261156	ATCCAGCTCTCAGAGTTGAACATTCCCTTTCATAGAGTAGGTTTGAAACCCTCTTTTTATAGTGTCTGGAAGCGGGCATTTGGAGCGCTTTCAGGCCTATGCTGAAAAAGGAAATATCTACCTATAGAAACTAGACAGAAGCATTCTGAGAATCACGTTTGTGATGTGGGTACTCAACTAACAGTGTTGATCCATTCTTTTGATACAGCAGTTTTGAACCACACTTTTTGTAGAATCTGCAAGTGGATATTTGGATAGCTGTGAGGATTTCGTTGGAAACGGGAATGTCTTCATAGAAAATTTAGACAGAAGCATTCTCAGAACCTTGATTGTGAAGTGTGTTCTCCACTAACAGAGTTGAACCTTTCTTTTGACAGAACTGTTCTGAAACATTCTTTT…	-105.7	-137.69	400.88
chr8_hap2	active	43754152	43755151	CAAGTCACAGAGTGGAACATTCCCATTCATAGAGCAGGTTGGAAACACTCTTTTTGGAGTATCTGGAAGTGGACATTTGGAGCGCTTTCTGAACTATGGTGAAAAAGGAAATATCTTCCAATGAAAACAAGACAGAAGCATTCTGAGAAACTTATTTGTGATGTGTGTCCTCAACAAACGGACTTGAACCTTTCGTTTCATGCAGTACTTCTGGAACACTCTTTTTGAAGATTCTGCATGCGGATATTTGGATAGCTTTGAGGATTTCGTTGGAAACGGGCTTACATGTAAAAATTAGACAGCAGCATTCTCAGAAACTTCTTTGTGGTGTCTGCATTCAAGTCACAGAATTGAACATCCCCTCACATAGAGCAGTTGTGCAGCACTCTATTTGTAGTA…	-107.1	-139.26	346.86
chr8_hap2	active	45354948	45355947	TGTGCTCCAAAATGTCCCTTCATAGTTTCTACAAAAAGAGCACTTCCAAACTGCTGAATTGAAAGAAATGTTTAAGACTCTGAGCTGAATCAACATATCACAAAGCAGTTTCCCAGATAGCTTCTTTCTAGTTTTTTATCATGTGATATTCTGTTTTTTACTACAGTCCTCAAAACACTTCAAAATGTCCCTTAACAGATTCTGCAATAAAAGTGTTTACAAACAGCTGAACCCCCCCCCCAAAAAGAGATTTAGCTATGTGAGCTCAATCCACAAATCACAAAACAGTTTCACAGATAGCTTCTTTCTAGTTTTTATCGTGGGATATTGTTTTTTACTATAGGCCTCAAAGCGCTCTGAAATGTCCCTTCACAGATTCTACAAAAACAGTTTTTCCAA…	-69.5	-102.55	376.13
chr8_hap2	active	43847187	43848186	ATATATAAAAAGTAGACAGCAGCATTCTCAGAAACTTCTTTGTGATGTTTGCATCCAGCTCTCAGAGTTGAACATTCCCTTTCATAGAGTAGGTTTGAAACCCTCTTTTTATAGTGTCTGGAAGCGGGCATTTGGAGCGCTTTCAGACCTATGCTTAAAATAGGAAATATCTACCTACAGAAACTAGACAGAAGCATTCTGAGAATCTCGTTTGTGATGTGGGTACTCAACTAACAGTGTTGATCCATTCTTTTGATACAGCAGTTTTGAACCACACTTTTTGTAGAATCTGCAAGAGGATATTTGGATAGCTGTGAGGATTTCGTTGGAAACGGGAATGTCTTCAAAGAAAATCTAGACAGAAACATTCTCAGAAACACCTTCGTGATGTTTGCAATC…	-106.6	-136.05	380.41
chr8_hap2	active	44685676	44686675	CGGGCATTTGGAGCGCTTTCAGGCCTATGCTGAAAAAGGAGATATCTACCTATAGAAACTAGACAGAAGCATTCTGAGAATCACGTTTGTGATGTGGGTACTCAACTAACAGTGTTGATCCATTCTTTTGATACAGCAGTTTTGAACCACACTTTTTGTAGAATCTGCAAGTGGATATTTGGATAGCTGTGAGGATTTCGTTGGAAACGGGAATGTCTTCATAGAAAATTTAGAGAGAAGCATTCTCAGAACCTTGATTGTGATGTGTGTTCTCCACTAACAGAGTTGAACCTTTCTTTTGACAGAACTGTTCTGAAACATTCTTTTTATAGAATCTGGAAGTGGATATTTGGAAAGCTTTGAGGATTTCGTTGGAAACGGGAATATCTTCAAATAAAA…	-102	-135.36	367.9
chr9_hap2	active	46410970	46411969	TTGTAGAATCTGCAAGTGGATATTTGGATAGCTTTGAAGGTTTCGTTGGAAACGGGAATATCTTCATATGAAATCAAGACAGAAGCATTCTCAGAAACTTCTCTGTGATGTTTGCATTCAACTCATAGAGTTGAACACTTCCCTTCATACAGCAGGTTTGAAACACTCTTTTTCTAATATTTGGAAGTGGACATTTGCAGCGCTTTGAGGCCTATGTTGAAAAAGGAAATATCTTCTCCTAAAAACCAGACAGAAGCATTCTCAGAAACTTCCTTGTGATGTGTGTACTCAAGTAACAGAGTTGAACCTTCCTTTTGACAGAGCAGTTTTGAAGCACTCTTTTTGTAGAATCTGCAAGTGGATATTTTGATACCTTTGAGGATTTCGTTGGACACGGGA…	-90.3	-126.71	405.3
chr9_hap2	active	44824106	44825105	TTCAGCCATTTTCTTAAATATCCTTTTTGGGCCTTCTTCTCTATCTTCTTCTGAATCTCCGATTATGTGAATATTAGTTTGCCTGATGGTATCTCATAATTCCTGCAGGCCTTCTTTATTCTTTTTCTTTTTGCTCTTCAGACTGGATAATTTCAAGATACCTGTCTTTGAATTCAGTGATCCTTTCTTTTGCTTGATCAAGTCTGCTGTCGAAGCTTTCCATTGACATTTTCAGTTAAATTGTTGTATTCTTTATGTCTCAGATTTCTATTTGGTTTCTATTTTATCATCTCTAGTTCTTTGTCAAATTATCATTTTGTTCATGAATTGGTTTCAAACTTAATTTTATTTAATTGGAGTTCCCTGAACCTCTTTAAGGGGATTATCCTGAACCCTTTG…	-96.1	-128.82	331.52
chr9_hap2	active	45514708	45515707	TATTTGCGATGTGTGTCCTCAACTAACAGAGTTGAACCTTTGTTTTGACACAGCATTTTGGAAACACTCTTTTTGTAGGATCTGCAGGTGGATATTTGGATAGCTTTTAAGGTTTCGTTGGAAACGGGAATATCTTCATATAAAATCAAGACGGAAGCATTCTCAGAAACTTCTCTGTGATGTTTGCATTCAACTCATAGAGTTGAACACTTCCTTTCATAGAGCAGATTTGAAACACTCTGTGCACTACCTGGAAGTGGACATTTGGAGCGCTTTGAGGCCTATTTTGAAAAAGGAATTATCTTCCCATAAAAACTAGACAGAAGCATTCTCAGAAACTTGTTTGTGATGTGTGTATTCAACTAACAGAGATGAACCTTTCTTTTTACAGAGCAGTTT…	-96.7	-131.64	390.31
chr9_hap2	active	46533692	46534691	ATAAAATCTAGAGAGAAGCATTCTCAGGAACTTCTTTGTGATGTTTGCATTCACGTCACAGAACTGAACATTCCCTTTCATAGAGCATGTTTGAAACACTCTTTCTGTAGTATCTGCAAACGGACATTTCAAACGCTTTCAGGCCTATGGTGAGAAAGGAAATATCTTCAAATAAAAACTAGACAGAAGCATTCTCAGAAACTTATTTGCGATGTGTGTCCTCAACTAACAGAGTTGAACCTTTCTTTTGATACAACATTTTGGAAACACTCTTTTTGTAGAATCTGCAAGTGGATATTTGAATAGCTTTGAAGGTTTCGTTGGAAACGGGAATATCTTCAAATAAAAACTAGACAGAAGCATTCTCAGAAACTTATTTGCGATGTGTGTCCTCAACTA…	-98.5	-129.73	418.51
chr9_hap2	active	48696145	48697144	TCTTTTGATACAACATTTTGGAAACACTCTTTTTGTAGAATCTGCAAGTGGATATTTGAATAGCTTTGAAGGTTTCGTTGGAAACGGGAATATCTTCATATAAAATCAAGACAGAAGCATTCTCAGAACTTCTCTGTGATGTTTGCATTCAACTCATAGAGTTGAACACTTCCCTTCATACAGCAGGTTTGAAACACTCTTTTTCTAATATTTGGAAGTGGACATTTGCAGCGCTTTGAGGCCTATGTTGAAAAAGGAAATATCTTCTCCTAAAAACCAGACAGAAGCATTCTCAGAAACTTCCTTGTGATGTGTGTACTCAAGTAACAGAGTTGAACCTTCCTTTTGACAGAGCAGTTTTGAAGCACTCTTTTTGTAGAATCTGCAAGTGGATATTTT…	-87.6	-124.27	396.37
chrX_hap2	active	59348255	59349254	AATGCAAACATCCCAAAGAAGTTTCTGAGAATGCTTCCGTTTAGCTTTTAGGTTAAGATTATCCCGTTTCCAACGAAACCTTCAAAGAGGTCCAAATATCCCCTTGCGGATCCCACAGAAAGAGTGTTTCGAAACTGCTGTTTCAAAAGGAATCTTCAACTCTGTGAGTTGAATGCAATCATCACAAAGAAGTTTCTGACAATGCTTCTCTCTCGTCTTTCTGTGAAGGTAAAGGAAAAGGCTTTCAGGCCTTTTCCACCACAGGCCTGAAAGCGCTCCAAATGTCCACTTGCAGATTCTGCCAAAAGAATATTTCAAAACTGCTCTATGAAAAGCAATGTTAAACTCTGTGGCTCGAACACAAACATCACAAAGCGGTTTCTGAGAATGCTTCAGTTT…	-127.5	-153.18	264.3
chrX_hap2	active	58550228	58551227	ACAAAGTGGTCAAAATATACACTTGCAGATTCTACTACAAGGGTGTTGCAAACCTGAACTATCAAAGGAAGGTTCAACTCTGTGAGTTGAATACAAACATCACAAAGAATGTTCTGAGTTTGCTTCCGTTCAGTTATGGGAAGTTGATCCCGTTTCCAACGAAATCCTCAGAGAGGTCCAAATATCCCCTCGCAGATTCTACAAAACGTGTGTTTGGAAACTGCTCCATCATAACGAATGTTCAGCTCCCTGAGTTAAACTCCATCGTCACAAAGAATTTTCTGAGAGTGCTACCGTCTGGTTTTTATATGAAGTTCTTTCCTTCACTACCACAGGCCTCAAAGCGGTCCAAATCTCCACTTGCAGATTCTACAAAAAGAGTGTTTGCAAACTGCTCTA…	-124.9	-153.42	333.28
chrX_hap2	active	59179939	59180938	TATGAAAAGCAATGTTAAACTCTGTGGCTCGAACACAAACATCACAAAGCAGTTTCTGAGAATGCTTCAGTTTAGTTTTTCTGTGGAAATATTCCCGTTTCCAAAGAAATCTTCAAAGAGGTCCACGTATCCACTTACAGATTCTACAAAAAGACAGTTTCAAAACTGCTCCATCAAAAGGAGGGTTCAACTGTGTGACTTGAATGTAATCATCACTCAGAAGTTTCTGAGAATGCTTCTCTTTAGTTTTTACGTGAACATATACGCGTTTCGAACGAAGGCCACCCAGTGGTCCAAATATCCACTTGCAGATTCTACAGAAAGAGTGTTTCGAACCTGAACTCTCAAAGGCAGGTTCATCTCTGCGAGTTAAATGCATTCATCATGAAGAACTTTCTC…	-116.5	-144.88	315.36
chrX_hap2	active	58223354	58224353	TTCCAAAGAAATCCTCAGAGAGGTCCAAATATCCCCTCGCAGATTCTACAAAACGTGTGTTTGGAAACTGCTCCATCATAACGAATGTTCAGCTCCCTGAGTTAAACTCCATCGTCACAAAGAATTTTCTGAGAGTGCTACCGTCTGGTTTTTATATGAAGTTCTTTCCTTCACTACCACAGGCCTCAAAGCGGTCCAAATCTCCACTTGCAGATTCTACAAAAAGAGTGTTTGCAAACTGCTCTATCAAAAGGAATGTTCAACTCTGGGAGTTGAATGCAATCATCACAGAGCAGTTTCTGAGAATGCTTCTATGTCGTTTTTAGGAGAAGATATTTCCTTTTCCAACACAGTCCTCCAAGCCCGCTAAATAGCCACTTGCACATTGTAGAAAAAGTG…	-114.5	-144.48	365.03
chrX_hap2	active	59551433	59552432	CAAATATCCCCTTGCAGATTCTACAAAACGTGTGTTTGGAAACTGCTCCATCATAACGAATGTTCAGCTCCCTGAGTTAAACTCCATCGTCACAAAGAATTTTCTGAGAGTGCTACCGTCTGGTTTTTATATGAAGTTCTTTCCTTCACTACCACAGGCCTCAAAGCGGTCCAAATCTCCACTTGCAGATTCTACAAAAAGAGTGTTTGCAAACTGCTCTATCAAAAGGAATGTTCAACTCTGGGAGTTGAATGCAATCATCACAGAGCAGTTTCTGAGAATGCTTCTATGTCGTTTTTAGGAGAAGATATTTCCTTTTCCAACACAGTCCTCCAAGTCCGCTAAATAGCCACTTGCACATTGTAGAAAAAGTGTGTCAAAGCTGCGCTATCAAAGGGA…	-124.4	-151.1	341.44

## Sheet: RPE1Hap2 MFE Pivot table
Chromosome	MFE	FETE	ED
1	-112.06	-143.056	361.082
10	-89.66	-121.832	308.888
11	-113.18	-144.422	360.612
12	-93.9	-124.63	321.916
13	-84.378	-108.32	298.282
14	-92.9	-124.922	350.986
15	-120.04	-147.694	328.286
16	-94.964	-122.542	277.974
17	-119.86	-150.452	315.122
18	-83.812	-117.214	360.578
19	-111.28	-142.426	378.418
2	-96.2	-130.59	382.942
20	-96.44	-129.198	401.17
21	-64.706	-94.23	234.662
22	-83.8	-112.924	307.87
3	-68.24	-98.972	395.788
4	-106.46	-137.866	344.186
5	-114.5	-143.766	352.608
6	-98.72	-130.748	357.996
7	-117.388	-149.748	353.122
8	-98.18	-130.182	374.436
9	-93.84	-128.234	388.402
X	-121.56	-149.412	323.882

## Sheet: RPE1Hap2_MFE vs Missegregation_
Chromosome	Probability of missegregation	MFE	MFE ABS
17	0.0166198	-119.86	119.86
18	0.0316027	-83.812	83.812
11	0.0320266	-113.18	113.18
12	0.0364188	-93.9	93.9
8	0.0386079	-98.18	98.18
10	0.0431298	-89.66	89.66
7	0.0472309	-117.388	117.388
1	0.0527652	-112.06	112.06
6	0.0569894	-98.72	98.72
2	0.0646422	-96.2	96.2
20	0.0678429	-96.44	96.44
9	0.0804645	-93.84	93.84
15	0.0872387	-120.04	120.04
16	0.0899214	-94.964	94.964
3	0.163713	-68.24	68.24
